# Supplementary material for: Transcriptomic Analysis Identifies Candidate Genes and Gene Sets Controlling the Response of Porcine Peripheral Blood Mononuclear Cells to Poly I:C Stimulation
Source: G3 (Bethesda). 2016 Feb 29;6(5):1267–75. doi: 10.1534/g3.116.028290 (PMC4856078; doi:10.1534/g3.116.028290)
Supplement: Supplemental Material [file supp_g3.116.028290_TableS1.xlsx]

## Sheet: Sheet1
Table S1: Summary of the sequencing data
Sample	Group	Raw Data (read)	Raw Data (Gb)	Valid Data (Read)	Valid Ratio (reads)	Q20%	Mapped ratio	Unique Mapped ratio	Multi mapped ratio	Exon %	Intron %	Intergenic %
DP11	DC	58238884	5.82	58155370	99.86	98.32	0.7765	0.7315	0.045	81.15	11	7.85
DP12	DC	57305034	5.73	57223190	99.86	98.26	0.788	0.7385	0.0496	81.04	11.41	7.55
DP19	DC	61555880	6.16	61467512	99.86	98.33	0.7719	0.728	0.0438	82.41	9.77	7.82
DP11P	DT	61727860	6.17	61638984	99.86	98.32	0.7697	0.7262	0.0436	81	10.95	8.05
DP12P	DT	58003432	5.8	57920884	99.86	98.31	0.78	0.7323	0.0478	80.75	11.5	7.75
DP19P	DT	60891640	6.09	60803808	99.86	98.23	0.7833	0.7362	0.0471	82.11	10.76	7.13
L1	LC	57789862	5.78	57710856	99.86	98.21	0.7717	0.7324	0.0393	78.53	12.59	8.88
L8	LC	57091184	5.71	57013230	99.86	98.2	0.7843	0.7426	0.0417	81.32	11.33	7.35
L9	LC	57378984	5.74	57296982	99.86	98.29	0.769	0.7292	0.0398	79.83	12.01	8.16
PL1	LT	57588570	5.76	57507108	99.86	98.26	0.776	0.7361	0.0399	77.13	13.69	9.18
PL8	LT	57520106	5.75	57437108	99.86	98.24	0.7923	0.747	0.0454	82.84	10.24	6.92
PL9	LT	58940112	5.89	58855492	99.86	98.25	0.7773	0.7354	0.042	80.73	11.53	7.75
