# Supplementary material for: Transcriptomic Analysis Identifies Candidate Genes and Gene Sets Controlling the Response of Porcine Peripheral Blood Mononuclear Cells to Poly I:C Stimulation
Source: G3 (Bethesda). 2016 Feb 29;6(5):1267–75. doi: 10.1534/g3.116.028290 (PMC4856078; doi:10.1534/g3.116.028290)
Supplement: Supplemental Material [file supp_g3.116.028290_TableS2.xlsx]

## Sheet: Sheet1
Table S2: Novel transcripts identified in PBMC
>TCONS_00000005 gene=ENSSSCG00000030155
GTGCGAGCGGCTGGCCCCGGGCCCACACCGTCGGCTTCCACAGTGCAGGGCTCGCCCTGCCCAGCTCGAG
GGGTCTGTCCCAAGGATGATAATGAAGACAATTCAAACGATGGGACCCAACCGTCCAAAAGGAGGCGAAT
GGGCTCGGGAGACAGCTCTAGGAGCTGTGACACCTCCAGTCAGGATCTCGGCTTCAGCTACTACCCAGCA
GAAAACCTGATAGAGTACAAGTGGCCGCCTGATGAGGCAGGAGAGTACTACATGCTTCAGGAGCAAGTCA
GTGAATATTTGGGAGTGACCTCCTTTAAACGGAAATATCCAGGAGATTTAGAGCGACGCGACTTGTCTCA
CAAGGAGAAACTCTACCTGCGAGAGCTGAATGTCATCACAGAGACCCAGTGCACGCTAGGTTTAACAGCA
CTGCGCAGTGATGAAGTAATTGATTTAATGATAAAAGAATATCCAGCCAAACACGCTGAATATTCTGTTA
TTCTACAAGAAAAAGAACGCCAGCGGATTACGGATCATTACAAGGAGTATTCGCAAATGCAACAACAGAA
CACTCAGAAAGTTGAAGCCAGCAAAGTGCCCGAGTACATTAAGAAAGCTGCCAGGAAGGCCGCAGAGTTC
AACAGCCACCTGAACCGGGAGCGGATGGAGGAGAGAAGAGCGTACTTCGACCTGCAGACGCACGTCATCC
AGGTGCCTCAAGGGCAGTACAGGGTGTTACCGACGGAGCGGACCAAGGTCAGTTCCTACCCGGTGGCCCT
CATCCCCGGACAGTTCCAGGAATATTACAAAAGGTACTCTCCGGATGAGCTGCGCTATTTGCCATTAAAC
ACAGCGCTTTACGAGCCCCCGCTGGATCCTGAGCTGCCGGCTCTCGATAGTGACGGTGACTCAGATGAAG
CCGAGGATGGTCGGGCCGATGAGAGACGGAAGGACAAAGGCACTTCGGACAGCTCCTCGGGCAACGTGTC
CGAGGGCGAGGGCCTCCCCGACGGCCAGGAGGAGCCGGCACAGGGACGGCAGAGGCCCAGGGACAAGGCG
GCCGCGCCGAGAAAAGACGCCGCGAAGCGCTCCGCGCCGAGCAAGGCTGCGCCCGGGTACAAGCCAAAGG
CCATTCCAAATGCTCTATGTGGAATTTGTCTGAGGGGTAAGGAGTCCAACAAGAGAGGGAAGGCTGAGCC
CCTTGTGCACTGCTCCCAGTGTGACAGCAGTGGCCACCCTTCTTGCCTGGACATGAGCGTGGAGCTTGTT
TCTGTGATTAAGACCTACCCGTGGCAGTGCATGGAGTGCAAAACTTGCGCCGTGTGTGGGCAGCCGCACC
ACGAGGAAGAGATGATGTGCTGTGACGTGTGTGACAGAGGCCACCACACCTTCTGTGTGGGCCTGGGCGC
TCCGCCGTCAGGTCGCTGGATTTGTGACTGTTGTCAGCGAGCCCCCCCAACACCCAGGAAAGTGGGCAGA
AGGGGGAAAAACAGCAAAGAGGGGTAGTTTTTTGACCCCAGTTCTGTAACACGCATTTAAATGAAATACC
TGGTGCCAGTTTATTTACAACATTCTCATTTTTATGCCAATAAAAGATTTTTCTTTGAAATTAACTGTGT
GCTTAAAATCTGCAAGTTGATTTATTTCTACAAACTAATTCCTGAAACCAGTTTCAGGTAGAGAGAGAGA
TGGTTCCATCTTCCAAAAAGTCTTCTTTCTTTCTACTTTGGCTCCCTCCATAAATTCAGTCTTGGTATTA
GGCAGCTTAATTTGAAATACTTAACTATTTGTTCATTAGCCTCAAAGTTGCTATTCATTTCATGAAATTT
TCCTAATCTATATCCTTTCTGGTCCACCATGGATAGCACAGCAAAGTTAATTAATAACGGAAGAATTTTA
ATAGGAACCCAAGATGGTAAAACTGCCAAGGAGCTGATGAGATCTGGTGCAGCTGGGTTTAGAACTGTCA
TTACCTAGCACTGGAACCTGCCTACCAGGAAATGCTGTTAGGCTAGGAGGTGCTGTCCCTATTTGGGGTG
CAGGGCGGGACTTTAGTCCCTGCACTTCAGACTTGCTTTTGGTAACTTGCTTTTGGTAACTCTTGGAAGC
ACTGTGACTTCTTTTAGAATCTCTAACTGGAGTAAAAGTCTAAGTCACTGCAGTAATCTAGTAGTCACCT
GACAGACTAATCAAAATGGGGTTTAGACAGTTTATTGTGCATATTCCTTTTACAGGAATTTTGACCTTTA
AGATAACAAATATGCCTGCTGCTTTTCCTACTTTTGGGGTGACTGAGGTAAAAAAACTATGGCTTTATTT
TTCCATCCCTCAACTAGAAAAGGTAACCAGAATTCCAACCAGGTAAAAGTAGCTAAGTTCACAGCGAACT
GCAATCAGCTTCACAGATTAAGCATATTGTACTCCAGAGTATGTTCAATCTATCAAAAGAGAATTTCAAG
TACCAATTTTAAAATACTAATCAGTATCGTCCAAAGAACAGATTCGTCTTCTTGAGATGCGTCTTCTGGA
GAATAAGCGTGCTTACGACTCACATCTGTACCATCTGAAAAAGCAGTCTCGCCAAACGGATGCTGTTCGA
TCGTTGCATCATAATACACTTTCATTTCAAACTCGCTCTCGTGGTGGGACGGGTGTCCGTAGATCCCTAT
TCCCACGGGGCGCTGGAAATGCGCTGGAATGAAAACCACGTCCTGGCCACACGTGACAGACTGTAACTCA
TAGTCGTCAAAGCTCGGATGGAGGGTGGTGTCAGATACGTACAGGTCCGCGTCCCCTTTTAAGCTCTGCA
TCTTAAGCACTATCTTTCCTTCATGGTTTAACCTCAAATAACTGTAATTCCCAGCTCCTATCTGGCCCTG
AACCACGTGCAGGAGGACCCACTCTTCCGGAACTTCGTCCGCGTCGAAGGCACCCACCCAGGAGGCAGCC
TGAGATGCTAGAAGCAGCAGAAGGGCGCTCTTCCACGGAGCTGCCATGACGGGCGCCTAGAGCGGTGCCT
TCCTCATGAGTCAGTGTCCTGCAGGCAAACGACAGGGGACACGTTCAGCACGTCGGGACGCGTCGGGGTC
CCCTGCCCGGAGCCGCAGCCTTCCGGGCCCCGGCGGCCGCCCCGCGCTGCCCTCGCGCCGGCTCGGGGAA
GGGGCTCCCCGGGGAGGGGACCCGACGGGGAGGAAGGCGGGCGCGCGGACGAGGGGAGCGGGCGCGGCGC
CGGGTGGGTCCGAGCGGGGGGCCGATCCCCGCCCCTGGACTCACCGCCGCTCCCCGCAGGCGCCGCGCCG
GAGAAGCCGGAAGTGAGGCACGCCCGGAAGTGAGGCGAGGCCCGGAAATAGAGTAGTGCGGGGCTTCCGG
GTTCTCGCGAGAATGGCGTAACCATGGCGACGGGGGCGGGACGCAGCGCCTGAGCGCGCCGGGCTCAGCT
AGATTGCGGCCGCCTGGCCGCCTAGCGTCTGCTCCCGAGGGTTCCCAGATTCTTTCCCCATGTAGGTTAT
TACAGAATCCTGAGCTGAGCACCCTGTGCAGTTCGGTTGAACATGGAGGAACCACGGGAGACTTTCTCCA
CGAGTGAGGGCCACGGAGGTGAGATCGTTGTGGAGACACACATGGTGGAATCCACGGAGTCTGCGTCCCA
CGTCCACCTGGCCTGCAGTCGGCAGCACTGTGCCTTCCCCTTAGATGGAGATGCCCTCTGCGTGTGGAGC
ACCCAGGACCCTTCCCACCAGCCGCTCATCCTGAGAGGACACCTTCGTCCAGTTACCGCGGTGGCCTTTG
GGAATGCACACCCGCTCCTGCTCTGCTCTGCGTCCCGGGATCGTGTCATGATGTGGAACCTGGGCGAATG
CAGAGAGAAAACGCTCGAC
>TCONS_00001269 gene=ENSSSCG00000027750
CAGGTCTTGCCCATGGCAGCTTCCTGTCGCTCATTAATTGTAATAGGAAGTTAACATTTGTATCACCAGT
TACCCTTAGAAAGCCTTTAAGGTGAGCCTTTTGGCAAGTCTGAGAAGATACATAATTAATCTTTCCTTAT
TTGTTATTCTTTGTTTTGCTATTTTTTTTGAATCTTTTCAACGTGTAGGATGATAATGAAGACAATTCAA
ACGATGGGACCCAACCGTCCAAAAGGAGGCGAATGGGCTCGGGAGACAGCTCTAGGAGCTGTGACACCTC
CAGTCAGGATCTCGGCTTCAGCTACTACCCAGCAGAAAACCTGATAGAGTACAAGTGGCCGCCTGATGAG
GCAGGAGAGTACTACATGCTTCAGGAGCAAGTCAGTGAATATTTGGGAGTGACCTCCTTTAAACGGAAAT
ATCCAGGAGATTTAGAGCGACGCGACTTGTCTCACAAGGAGAAACTCTACCTGCGAGAGCTGAATGTCAT
CACAGAGACCCAGTGCACGCTAGGTTTAACAGCACTGCGCAGTGATGAAGTAATTGATTTAATGATAAAA
GAATATCCAGCCAAACACGCTGAATATTCTGTTATTCTACAAGAAAAAGAACGCCAGCGGATTACGGATC
ATTACAAGGAGTATTCGCAAATGCAACAACAGAACACTCAGAAAGTTGAAGCCAGCAAAGTGCCCGAGTA
CATTAAGAAAGCTGCCAGGAAGGCCGCAGAGTTCAACAGCCACCTGAACCGGGAGCGGATGGAGGAGAGA
AGAGCGTACTTCGACCTGCAGACGCACGTCATCCAGGTGCCTCAAGGGCAGTACAGGGTGTTACCGACGG
AGCGGACCAAGGTCAGTTCCTACCCGGTGGCCCTCATCCCCGGACAGTTCCAGGAATATTACAAAAGGTA
CTCTCCGGATGAGCTGCGCTATTTGCCATTAAACACAGCGCTTTACGAGCCCCCGCTGGATCCTGAGCTG
CCGGCTCTCGATAGTGACGGTGACTCAGATGAAGCCGAGGATGGTCGGGCCGATGAGAGACGGAAGGACA
AAGGCACTTCGGACAGCTCCTCGGGCAACGTGTCCGAGGGCGAGGGCCTCCCCGACGGCCAGGAGGAGCC
GGCACAGGGACGGCAGAGGCCCAGGGACAAGGCGGCCGCGCCGAGAAAAGACGCCGCGAAGCGCTCCGCG
CCGAGCAAGGCTGCGCCCGGGTACAAGCCAAAGGCCATTCCAAATGCTCTATGTGGAATTTGTCTGAGGG
GTAAGGAGTCCAACAAGAGAGGGAAGGCTGAGCCCCTTGTGCACTGCTCCCAGTGTGACAGCAGTGGCCA
CCCTTCTTGCCTGGACATGAGCGTGGAGCTTGTTTCTGTGATTAAGACCTACCCGTGGCAGTGCATGGAG
TGCAAAACTTGCGCCGTGTGTGGGCAGCCGCACCACGAGGAAGAGATGATGTGCTGTGACGTGTGTGACA
GAGGCCACCACACCTTCTGTGTGGGCCTGGGCGCTCCGCCGTCAGGTCGCTGGATTTGTGACTGTTGTCA
GCGAGCCCCCCCAACACCCAGGAAAGTGGGCAGAAGGGGGAAAAACAGCAAAGAGGGGTAGTTTTTTGAC
CCCAGTTCTGTAACACGCATTTAAATGAAATACCTGGTGCCAGTTTATTTACAACATTCTCATTTTTATG
CCAATAAAAGATTTTTCTTTGAAATTAACTGTGTGCTTAAAATCTGCAAGTTGATTTATTTCTACAAACT
AATTCCTGAAACCAGTTTCAGGTAGAGAGAGAGATGGTTCCATCTTCCAAAAAGTCTTCTTTCTTTCTAC
TTTGGCTCCCTCCATAAATTCAGTCTTGGTATTAGGCAGCTTAATTTGAAATACTTAACTATTTGTTCAT
TAGCCTCAAAGTTGCTATTCATTTCATGAAATTTTCCTAATCTATATCCTTTCTGGTCCACCATGGATAG
CACAGCAAAGTTAATTAATAACGGAAGAATTTTAATAGGAACCCAAGATGGTAAAACTGCCAAGGAGCTG
ATGAGATCTGGTGCAGCTGGGTTTAGAACTGTCATTACCTAGCACTGGAACCTGCCTACCAGGAAATGCT
GTTAGGCTAGGAGGTGCTGTCCCTATTTGGGGTGCAGGGCGGGACTTTAGTCCCTGCACTTCAGACTTGC
TTTTGGTAACTTGCTTTTGGTAACTCTTGGAAGCACTGTGACTTCTTTTAGAATCTCTAACTGGAGTAAA
AGTCTAAGTCACTGCAGTAATCTAGTAGTCACCTGACAGACTAATCAAAATGGGGTTTAGACAGTTTATT
GTGCATATTCCTTTTACAGGAATTTTGACCTTTAAGATAACAAATATGCCTGCTGCTTTTCCTACTTTTG
GGGTGACTGAGGTAAAAAAACTATGGCTTTATTTTTCCATCCCTCAACTAGAAAAGGTAACCAGAATTCC
AACCAGGTAAAAGTAGCTAAGTTCACAGCGAACTGCAATCAGCTTCACAGATTAAGCATATTGTACTCCA
GAGTATGTTCAATCTATCAAAAGAGAATTTCAAGTACCAATTTTAAAATACTAATCAGTATCGTCCAAAG
AACAGATTCGTCTTCTTGAGATGCGTCTTCTGGAGAATAAGCGTGCTTACGACTCACATCTGTACCATCT
GAAAAAGCAGTCTCGCCAAACGGATGCTGTTCGATCGTTGCATCATAATACACTTTCATTTCAAACTCGC
TCTCGTGGTGGGACGGGTGTCCGTAGATCCCTATTCCCACGGGGCGCTGGAAATGCGCTGGAATGAAAAC
CACGTCCTGGCCACACGTGACAGACTGTAACTCATAGTCGTCAAAGCTCGGATGGAGGGTGGTGTCAGAT
ACGTACAGGTCCGCGTCCCCTTTTAAGCTCTGCATCTTAAGCACTATCTTTCCTTCATGGTTTAACCTCA
AATAACTGTAATTCCCAGCTCCTATCTGGCCCTGAACCACGTGCAGGAGGACCCACTCTTCCGGAACTTC
GTCCGCGTCGAAGGCACCCACCCAGGAGGCAGCCTGAGATGCTAGAAGCAGCAGAAGGGCGCTCTTCCAC
GGAGCTGCCATGACGGGCGCCTAGAGCGGTGCCTTCCTCATGAGTCAGTGTCCTGCAGGCAAACGACAGG
GGACACGTTCAGCACGTCGGGACGCGTCGGGGTCCCCTGCCCGGAGCCGCAGCCTTCCGGGCCCCGGCGG
CCGCCCCGCGCTGCCCTCGCGCCGGCTCGGGGAAGGGGCTCCCCGGGGAGGGGACCCGACGGGGAGGAAG
GCGGGCGCGCGGACGAGGGGAGCGGGCGCGGCGCCGGGTGGGTCCGAGCGGGGGGCCGATCCCCGCCCCT
GGACTCACCGCCGCTCCCCGCAGGCGCCGCGCCGGAGAAGCCGGAAGTGAGGCACGCCCGGAAGTGAGGC
GAGGCCCGGAAATAGAGTAGTGCGGGGCTTCCGGGTTCTCGCGAGAATGGCGTAACCATGGCGACGGGGG
CGGGACGCAGCGCCTGAGCGCGCCGGGCTCAGCTAGATTGCGGCCGCCTGGCCGCCTAGCGTCTGCTCCC
GAGGGTTCCCAGGTTGAACATGGAGGAACCACGGGAGACTTTCTCCACGAGTGAGGGCCACGGAGGTGAG
ATCGTTGTGGAGACACACATGGTGGAATCCACGGAGTCTGCGTCCCACGTCCACCTGGCCTGCAGTCGGC
AGCACTGTGCCTTCCCCTTAGATGGAGATGCCCTCTGCGTGTGGAGCACCCAGGACCCTTCCCACCAGCC
GCTCATCCTGAGAGGACACCTTCGTCCAGTTACCGCGGTGGCCTTTGGGAATGCACACCCGCTCCTGCTC
TGCTCTGCGTCCCGGGATCGTGTCATGATGTGGAACCTGGGCGAATGCAGAGAGAAAACGCTCGACGGTA
AAGGAACATTTCAAACATCTCAAAAAAGTGCCGTGGGAGAGACTCGCTGTTAA
>TCONS_00000012 gene=FRMD1
TGCACGTGCAGCACGAGGTTCTTTTTCTGGCTCAGCGGCCGTCCTGCCTTGTTCTGTGACACCCTCACTT
TGTGGGCTTTTTGTTTCAGAAGCTCCATTTCTAGACATTCCTGGCAGGACCGACCCGTGACAGAGGACAA
AGACTGAGTGTCCAGAGAAAGGCGAGATGGGCACAGCCCGTGAGGAGGCCCGAAACCACGAACTCCGTTA
GCAGACTGGCCGCTCCCCACCTGGGCAAGAAGGAAGCGATGCTGGGCTCTGGGTCCTGAGATCACACTGC
AGCTGCAGGAGCGGCACTGGGACAGCGAGATGGCCTCGGAGCACAGGGACGTCCTGGTGCTGCTGCCCAC
GCGGGAGCGGCTGCGGCTGGTCGTGGGGGTGCAGGCCACCGGACGCGAGCTCTTCCAGCAGGTGTGCGAC
CTGGCCAGCATCAGAGAAGCCCAGCTCTTTGGCCTCAGCGTGGTCAGAAACAATGAGTATGTCTTCATGG
ACTTGGAGCAGAAGCTCAGCAAATACTTCTCCAAGGACTGGAAGAGGGAAAAGCATAAAGGAAGGGGCAG
ACCCGGTGCCCCGTTCGTGGCCTTTCTCGGGGTGCAGTTCTACGTGGAGAACGGCAGGGTCATCAGCGAC
AGGACGGCCAGGCACCTGTATTACTGCCACCTGAAGGAGCGGGTGCTGAGGTCCCAGTGCGCCCACCGGG
AGGAGGCCTACTTCCTGCTGGCCGCCTACGCCCTGCAGGCCGACCTGGGCAACCACCGAGAGCAGGCCCA
CGCGGGGCGGTACTTCGAGCCGCAGGCCTACTTCCCGCCGTGGGTGATCGCCAGGAGGGGCAGCGCCTAC
ATCCTCAGGCACGTGCCCGCCCTGCACCGCGAGCAGCGGGGCCTGAGCCCCAAGGAGGCCGCGCTTCGCT
TCATCCGGGAGGCCTGCCGGCTAGAGGACGTGCCCACCCACTTCTTCAGGCTCCGCAAGGATAAGAAGGA
AGAGCAGCCTACCATTGTCCTGGGACTGACCCTCCGAGGCGTGCAGGTCTTTCAGGAGGTGAACCACACT
TTACAGCTGCTCCATGACTTCGCCTGGTCCCACGTGGGGAAGCTGGCATTTCTGGGGAAGAAGTTCGAGA
TCTGGCCAGACGGGCTGCCCTCGGCCCGGAAGCTGGTGTACTACGCGGGCGGCGCCTGGCGGCCCGGGCC
GCTGCTGCACCTGCTGAGGGCCAGCCACCAACTGCACCTCAGCCTGCAGCCCGCGCTGCAGCAGCTGCGG
CAGCTGGAGGAGGCCGAAGAGAAGAAGTGCTACCGGGAGTCCTACGTCAGTGACGAGCCAGAGCTGGACC
GGGACCCGGACCTGGCCAGCAGGACTTCCCTCGGCTCCCCCGGCGGCAGCGGTGGGGACAGTGGGGGTGG
TAGGCCGTGTCCCCAGCGCCTCTGGCGCCTCTCAGCTGGCAGCCACTGCAGCTCCCTCTCGTCGGGCATC
GCAGTGGACTCCCAGCCAGGGGAGACGTCGGTGGATGAGCCGCCCTGCAGCTCCAGCAGCAGCCAGAGCA
GCCGTGGCTCCATTGGTGGCGGCAGAGCCGCTCCCCAGCAGCCCGCGGCCGTGGTGCGGACCACGCTGCT
CAGCACGAGGGACCGGAGCCCCGAGGCCGCGCACCAGGGCCCTGAGGCGGTGGCCAGACACGAAGACCAG
CACAGCCGCAGCCTGGACGACGGGCACCCCACCCCCGCCCCGCGCCCCAAGCCACGCAGCTGCCCCCTCG
GCCGTGCGCTGGACCCTGGGTCAAGGAGATCCATGAACAGCCTCACCCTGGACTTGCTCCCAGAGGAGTT
TGTGGTGTAGACACCTCCTGGTGCCGCTCTGCCCACGCAGGCTCCAGCCTGGCTTCACTGTGACACCCTC
CCGGCTCCGTCGCTCTGTCCATCCAGTGGTGAGGCTCTATCCGCACATCTCCGGCCTCGCCTCTCTCTGC
CGCCCACTGCCTGGCGAGGCCCCTGCTGCCGGCCCTTTACTCAGCGGCTTCCTCCTGCACCTGCACCTGC
ACCTGCACCTGTCGGGGTCAGACCCGGAAGCGCCCAGCAGGCCCCACTTTCCCTGCCAGGCGGACTGGGG
CCAGTCCAACCTCCGTGCATCCGGGTCTCCGGGAGGCAGAAGCTGAGGTCTGGGGTCCAGCGTCTGGGCA
GTGGGCGGGGCCATGCTGGCTCTAACCTGGAGGAAGCGGTCGTAGCAGCTCTCAGATCCTCCAGCCCACG
GGGTTGCACCCGTGATCACCCAACCCGAAGGCCGTCAGAGCACGAGGGAGCCGTGGCCTGTCATCAGCAC
TGCTCACCCTTTCAGGCCATTCGTTGCCACCACCCCCTCCCCAAGTCAGAAGACTGGATGGGACGTGGGG
GTGCAGGTGGGGCTGCCCGACCCCCTTCTGGGGCAGGAGACCCTCCTGGGCTTTCGCCCCCGCCCCAGGT
GGCAGCCGGTAGCTGAGCGGAGCTGTACAACCATTTCTGGAAAAGTGTGTGGAGAGACCCTGACTTTCAC
CGGAGGCTGCGCTGCGGCGATTAAGGGGCTAGTGAGCAGGCCGGCCATCCTACCTGGGGCTAGAGCCTCC
TGGGCAGGAGTGCGGTGACATGTCTGCAGGTGGGGAGGGTGGCCTGTCCGCAGGCAGTACTAGCCTTCCC
TTCAAAGTCGGGGCGGCTTCCTCAGGGCTGAGCCGGGGCAGGGGGCCTTCTCGAAGCCCAGCTGGTGGAG
CGAGCTGGCCTCAGATCTATGTTCTGTGTCCCAGATGGAAGGACAGGGCTGCTGCTGCGTCTCACCTGCC
CCCTGACCTGGCGGGGAGGACGGAGGCTGCTCTGGGACAGGAGGGACCCCACGGCTGGTGACTGGGACGG
GCGTGGTGTGGCTTAATGCACCTGTGGGTCCCTCCAGCCCTGTCCCCTTGGCCAGATCCCAGCGCACACC
TGCTCACCTGTGTGTCAGTGTCGGATCGTCCTCGCACCGTGGCCCCGAGGCGCCCTCGTCCCCTCCCTGT
TCTGCTCCTGCCGCGAGAACCCCCAGGGCCCAGCTATCTCTTGCTCATTTTGGGGACGGGGCGGAGGCTG
AGCTGGGGAGGGGGTGGCCGGGGGCAGGGGGAGCTAAGTGACACTGCTGGGCTAGGCTTCTCGGATCTTT
GTAGAAAAGGAGATCTTATGTGTGCACATACTGGGCGCGTGTAATAAAGAGCTCGACACATGTCCGTGTG
CAGCCGGGCAGCCTCGCTGGGCAGCCGGGAGTCCGGGAGGCAAGTCCACGCTGGTGCTGACCCACCCCCA
CCTAGTGACGGCTCCTGGAGGGATGGGACTTTTCATCCCACGCCCTCTTGGAGCCGCTGGGGGACTCAGC
GCGCAGGGTCTCGCCGCTGCCACGAGAGGGCGCTG
>TCONS_00001286 gene=IGF2R
CTCTTTGTCCCACATCCTGCCTGAGGGCCAGGGCGCGGTAACACGTGTCCAGAGGCCTGTGACCAGCTCA
TCTGGGACATTTGATGAAGGACCCTCACGTCTGATTCTAGTCTCTGCAGACTTTTCACAGGCTGCGAAAA
GACAAACGTGGCCCGCTCTCGAGACGTCAGGGCTAACGGGGCTGTGCTTGTGTGTGTGCCCGCCTTCCTG
ACAGACGGCGATCTGGATGTGGTGTTTGCCTCGTCCTCCAAGTGTGGGAAAGACAAGACCAAGTCCGTCT
CCTCCACCATCTTCTTCCACTGCGACCCGCTGGTGAAGGACGGCAGCCCGGAGTTCAGCCACGAGACCGC
CGACGGCCAGTACCTCTTCTCCTGGTACACCTCCGCCGTGTGTCCTCTGGAGGCGGGCTTCGGGAAGAAC
ACCGGAGACGACGAGCCGGAGCACAAGGGGCTCTCGGAGCGCAGCCAGGCCGTTGGGGCGATCCTTAGCC
TGCTGCTGGTGGCCCTCACCGGCTGCCTGCTCACCCTGCTGCTTTACAAGAAGGAGCGCCGGGAGGCGGT
GATGAGCAGGCTCACCAGCTGCTGTAGGAGAGGCGCCAGCGTGTCCTACAAATACTCCAAGGTGAACAAG
GAGGAAGAGGCGGATGAGAACGAAACCGAGTGGCTGATGGAGGAGATCCAGCTGCCGACGCCGAGGCCCG
GGAAGGAGGCGCAGGAGAACGGCCACATCACCACCAAGTCCGTGAAGGCCGAGGCCCTCAGCTCCCTGCG
CGGGGACGACCAGGACAGCGAGGACGAGGTCCTGACCATCCCGGAGGTGAAAGTGCACCCGGGCAGGGGG
CCTGGGGACGAAGGCGCGCACCCGATGAGGCCCCCGCAGAGGCAGGTGCTTCGGGAGCGAGCGGACGACA
GGGTGGGGCTGGTGCTGGAGGAGCCGGCCCGGAGGGGGAGGCCCAGGGCCGCGCATAACAAGGCCGTCAA
CTCCTTCCACGACGACAGCGACGAGGACCTCCTGCACATCTAGACCCGGTGCCTGCGGGGCGGGCGCGGC
AGCGCCACCGGCGCCTGCAACCAAATAGGACTCGGACTCGGTGATGCTTCTGTCATCTTTGCCTTCAACG
AAAACTGTCAAAAGGGAAGAGTGTGGGCGATGGGGGAGAGGGCGAGGCGGGGGCGCCGCCCTCGGGCTGG
GTCGCCCGCAGCCCTCGCTGGGATGAGGCCCGGCTGCCGAAGGACGGGGCCGGGCTTTGTCCCAGGTCCT
CGCGGAAGGCGCGCCCGGGCCGTCGCATCTCCGGAGGAGGGCTGCGTCTGAGGAAAAAACCCTTGCTGCT
TTAGGCCCTGTAGGGTATTTGATCATTATATTTTTAGCATTTAATTCTCTCCTCCTATTTATTGACTTTT
GACAATTACTCAGGTTTGCGATAAAGAAACAACAGCAACCCCCCCCCCCCCCCCCAGCAGTGTGCCCGCC
GGCCCGCGCGGTGACTGCCTGTCCATCCCGGCTCCGCGGGGCCGCCGTTGGGGCGCAGGGATGGTTTCAC
ATGAGATGCTGAACTGGTCCACGGTGTCGCCTCGAAGTTAGACCCCGCCCCCGTCTCTCCTCCCCTTTGC
TTCCTGTTTCCTACGGGACCGCGCGCGCGTGCACCGCCACGCGTGGGTCCGGAGTGCCTGGGCCGCGGAG
GGGCCGCCCGCTCTCTGCCTCTAGCAGTAACGGCTGCAGCTTTTTGCATGACGTCTTCAATCCTAGGTGC
ACAAAGCACATTTATCAGTATTTCTTTCGCCAGCTGGTGAAGTCAGACAACCCACCCAAAGATTGATTTG
TGTGTGTGTGTGTGCGTGTGTGCGTGTGTGTGTCTGTGTGAATGGAGTTGAGACGTCAGAGAAAATAACT
TTTTTCCAGACTTGGGGTGTAGGTCTCACCTCTTCAGGTTCTCATGATGCCACCTTTACTGTGCTTATTT
TTTTAAGAAAAAAAAAAAAAGCGTTTATCAACCATTCGACCTATAAGAAGCCTTAATTTGCACAGTACGT
GACTTGGGAAATTGCATGAAAGCCAGTGGGCCAGAATCTCACCCCTAGCGTTGCACTTGGATTCCTGCTG
GGGGGCGGCCAAGGTCGGCCTCTCAGTGTGCAGGCCCAGAGGGCAGACCGCTGCCCTCTGGCTGTTGGCT
CCTTTCTTGAAGTGTTTAGTGAACGACTTCTCTCGCATTATAGAGTTGTATATAGACTCAGTGGTATTCA
TAGCCTGGAAAGCAAACCAGCCTGCAAGGTTCCTTGGTTTGTACTCTGTTTGGCTGGCTTATTTGATTTC
AACATGAGTGTATTTTTAAAAGTTGATTTCTTTCCTCATTTTTTTCAATCAAATTTACTGTAATATAAAG
TATTCAACAATTTGAATAAAAGATAAATTATTAA
>TCONS_00001305 gene=ENSSSCG00000012315
TCTGTGTCTCCCCCAGCTCCCGAGGAAAAGGAGGTTCTTAAAGGCCAGTATGGAAAGCTCACGGACGCCT
ACGGCTGCCTGGGGGAGCTCAGGTTGCGGTCTGGTGGCACCTTTCTGAGCTTCCTGGTTTTGGTGACAGG
CTGCACGTCTGTGGGCAGGATTCCCGAAGCCGAAATCTACAAAATCACCGCCACTGACTTTTACCCACTC
CAGGAAGAGGCCAAGGAGGAGGACCGCCTCGTGGCCTTGAAGAAGATCCTCAACTCAGGGGTCTTCTACT
TCTCGTGGCCCAACGATGGCTCCTGCTTCGACCTCACCATCCGGGCGCAGAAGCAGGGCGATGCCAGCTC
CGAGTGGGGAAACTCCTTCTTCTGGAACCAGCTGTTGCACGTGCCCCTGCGGCAGCACCAGGTGAGCTGC
TGCGACTGGCTGCTGAAGGTCATCTGCGGCGTGGTGGCCATCCGCACCGTGTACGCCTCCCACAAGCAGG
CCAAGGCCTGCCTCATCTCCCGCATCAGCTGCGAGCGCGCCGGCGCTCGCTTCCACACCCGCGGCGTGAA
CGACGACGGCCACGTGTCCAACTTCGTGGAGACGGAGCAGACGATTTACATGGATGATGGAGTGTCATCT
TTTGTCCAGATCAGAGGCTCCGTCCCGCTGTTTTGGGAGCAGCCAGGGCTTCAGGTGGGCTCCCATCATC
TGAGACTCACCCGAGGCCTGGAAGCCAACGCCCCTGCTTTCGACAGGCACATGGTGTTTCTCAAGGAGCA
GTATGGGAAGCAAGTGGTAGTGAACCTGCTGGGCAGCAGAGGCGGAGAAGAGGTGCTCAACAGAGCCTTC
AAGAAGCTGCTCTGGGCTTCCTGCCACGCCGGCGACACACCTATGATAAACTTTGACTTGCATCAGTTTG
CTAAAGGCGGGAAGCTAGAGAAATTGGAGAACCTGCTGAGGCCCCAGTTGAAGCTGCACTGGGATGACTT
TGACGTGTTCACCACGGGCGAGAATGTAAGTCCACGTTTTCAGAAAGGCACTTTGCGGATGAACTGTTTG
GACTGCTTGGACCGAACCAACGCCGTGCAGAGCTTCATTGCCCTCGAGGTCCTCCACCTGCAGCTCGAGA
GCCTCGGGCTGAATTCGAAGCCCATCGCCGACCGTTTCGTGGAGTCCTTCAAAGCCATGTGGTCTCTGAA
TGGGCACAGCCTGAGCAAGATGTTCACGGGCAGCCGGGCCCTGGAAGGCAAGGCCAAGGTGGGGAAGCTG
AAGGACGGGGCGCGGTCCGTGTCTCGCACGATCCAGTCCAACTTCTTTGACGGAGTGAAGCAGGAGGCCA
TCAAGCTGCTGCTGGTCGGGGATGTCTACACTGAGGAGTCGGCAGACAGAGGACGGATGCTGCTGGACAA
CCCGGCCCTGCTGGGGAAAAATTTTCCCCTGACAGTGACCCCCAGGATCCTGAGAGCCATGTCGGAGCGC
CAGTCGGAGTTCACGAATTTCAGGCCTGTGCGCGTGGCCGTGGGCACCTGGAACGTGAACGGAGGGAAGC
AGTTCAGGAGCAATCTGCTGGGCACGGCCGAGCTGGCAGACTGGCTGCTGGACGCGCCCGCGCTCTCTGG
AGTCACCGGACCACAGGATGACAGCAGCCCAGCTGACATATTTGCCGTGGGGTTCGAAGAGATGGTGGAA
TTGAGTGCAGGGAATATTGTCAATGCCAGCACCACCAACAGGAAGATGTGGGGTGAGCGGCTTCAGAAGG
CCATCTCCCGCTCGCATAGGTACATTCTCCTGACGTCGGCACAGCTGGTGGGCGTCTGTCTTTATATCTT
CGTCCGTCCATACCACGTCCCGTTCATCAGGGATGTGGCGATTGACACGGTGAAGACGGGCATGGGGGGG
AAGGCGGGAAACAAAGGCGCCGTGGCCATCCGCTTCCAGTTCCACAGCACCAGCTTCTGCTTCATATGCA
GCCACCTGACGGCCGGGCAGTCCCAGGTGAAGGAGAGAAACGAGGATTACAGGGAGATCACCCAGAAGCT
GAGTTTCCCCATGGGAAGAAACATTTTTTCTCACGATTATGTGTTTTGGTGCGGTGATTTCAACTACCGC
ATCGATCTCACTTACGAAGAAGTCTTCTATTTCGTTAAACGCCAAGACTGGAAGAAGCTTCTGGAATTTG
ATCAGCTACAGCTGCAGAAATCAAGTGGAAAAATTTTTAAAGATTTTCACGAAGGCACCATTGACTTTGG
GCCCACCTACAAGTATGATGTTGGCTCGGCTGCCTATGACACAAGTGACAAGTGCCGCACCCCTGCCTGG
ACAGACAGGGTCCTGTGGTGGAAGAAGAGGCATCCTTTTGACAAAACAGTAGCCGGAGAACTCAACCTTC
TAGACAATGGCCTGGATGCTGACCCCAAAGTCAGACACGCCTGGTCCCCTGGCACCCTCAAGTATTATGG
CCGAGCAGAGCTTCAAGCGTCTGACCACAGACCCGTGCTGGCCATCGTGGAGGTGGAAGTGCAAGAAGTC
GATGTGGGTGCTCGGGACAGGGTGTTCCAGGAAGTGTCCTCTTTCCAGGGCCCCCTGGACGCCACGGTCG
TCGTCAACCTTCAGTCGCCGACCTTGGAAGAGAGAAATGAGTTCCCCGAGGACGTGCGCTTGGAGCTCAT
GCAGACCTTGGGGAGCTACGGCACAATCGTGCTCGTCAGGATCAACCATGGGCAGATGCTGGTGACTTTT
GCGGACAGTCACTCGGCTCTCAGCGTCCTGGACGTGGACGGGATGAAGGTGAAAGGCAGAGCTGTGAAGA
TCAGACCGAAGACCAAGGACTGGCTGAAAGGTTTGCAGGAGGAGATCATTGGGAAGCGGGACAGCCTGGC
CTCCATGTCGCCCACGGCCAACTCCTGTCTGCTGGAGGAGACCTTTGACTTCACGAGTCTGGACTACGAG
TCGGAAGGGGATATTCTCGAAGATGACGAAGACTATTTGGTGGACGAGCTGAATCAGCCTGTGGTCTCGG
ACGGTGAACTGGGTGGAGATGAGCTTTCTGATGCCCCCAGCTCTACGGCAGTGGCACCTCCCGGCAGGTC
GCCTGCACTCACCAAAAAGAAGCAGCATCCAACCTACAAAGATGATGCTGACCTGGTGGAGCTAAAGCAG
GAGCTGGAAGCCGTCGGGGACCCCCGCCACCGCTCTCCAAGTAGGTCTCTGTCGGTTCCCAATAGGCCTC
GGCCACCTCACCCACCGCAGAGACCCCCCCCTCCAACTGGTTTCACGGTGAAAAAATCCGCTTCGGATGC
GTCCATCTCCTCTGGCACCCACGGGCAGTACTCGATTTTGCAGACGGCAAGACTTCTGCCCGGAGCACCT
CAGCAAGCACCCAAAGCTAGGACCGGGATAAGTAAGCCTTATAACGTCAAGCAGATCAAAACGACCAACG
CGCAGGAGGCGGAAGCAGCGATCCGATGTCTCCTGGAAGCCGGAGGAGGCATCCCGGGAGAAGCCCCAAA
CGCCATAGGCCTGAGGGACCAGGGAGCTTCCAAACCAGAGTCCGCAGGGGGCATGGCTCCGCTCCTGCCC
CGTCGGCCGGCACCCAAAGTTCCTGCCATCAAGAAGCCAACCTTGAGGAGAACAGGAAAGCCCGCGTCAC
CGGAAGAGCAGTGTGGGAATCAGGCTGTCCATTTTACAGTCGGGCCCCCGGAGATGAGCCTTGACGCCCC
TCCTCTAGTGACAGTTCCTCCGGTTCCCAAACCGAGAACCCTTCAGCCTGGGAAAGGTGCTGCCCGGAAG
CCCGCGCCAGACGAGGCCCCGCCCACGGCCGCGCCGCCCCCTCTGGAGGCCCCGCCTCCTGCGCCCCAGG
CGCCCCCGAGGAGGAAGAAGTCGGCCCCGGCTGCCTTCCACCTGCAGGTGCTGCAGAGCAACTGCCAGCT
TCTCCAGGGCCTCACCTGCAGCAGCCCCGGCAGCGACTGCCCCCCTGCACACCAGCCTCCAGGGGGCGCT
CCCTTTCCACAGCCACCTTTTCTCAGCCCTTCATCGGCCTCAAGCCCGGAAGCGGCTGGCACCAAGAATG
CGAAGTCAGGGGCGGCCTCTCTTCTGGGCGACTATCAGGATCCCTTCTGGAGCCTTCTCCATCACCCTAA
CCTGTTGAATAATTCCTGGCTTTCCAAGAACTTTGACCCCCTGGACTTGGAGACTAGGAACCTCGAAAGG
GCACACGCAGCCCCCCCGCAAGTCAGTGTGTCACCTGCCCAAGAGCCACCGCTGGAGCACAGACAGAAAG
ACCTGGGTCACTGGGTGACAGTCAGTGACAAGGACAAGAGGACGGTGCTGCAGGTGTTTGACCCACTGGC
AGAAACATGA
>TCONS_00001306 gene=ENSSSCG00000012315
TCTGTGTCTCCCCCAGCTCCCGAGGAAAAGGAGGTTCTTAAAGGCCAGTATGGAAAGCTCACGGACGCCT
ACGGCTGCCTGGGGGAGCTCAGGTTGCGGTCTGGTGGCACCTTTCTGAGCTTCCTGGTTTTGGTGACAGG
CTGCACGTCTGTGGGCAGGATTCCCGAAGCCGAAATCTACAAAATCACCGCCACTGACTTTTACCCACTC
CAGGAAGAGGCCAAGGAGGAGGACCGCCTCGTGGCCTTGAAGAAGATCCTCAACTCAGGGGTCTTCTACT
TCTCGTGGCCCAACGATGGCTCCTGCTTCGACCTCACCATCCGGGCGCAGAAGCAGGGCGATGCCAGCTC
CGAGTGGGGAAACTCCTTCTTCTGGAACCAGCTGTTGCACGTGCCCCTGCGGCAGCACCAGGTGAGCTGC
TGCGACTGGCTGCTGAAGGTCATCTGCGGCGTGGTGGCCATCCGCACCGTGTACGCCTCCCACAAGCAGG
CCAAGGCCTGCCTCATCTCCCGCATCAGCTGCGAGCGCGCCGGCGCTCGCTTCCACACCCGCGGCGTGAA
CGACGACGGCCACGTGTCCAACTTCGTGGAGACGGAGCAGACGATTTACATGGATGATGGAGTGTCATCT
TTTGTCCAGATCAGAGGCTCCGTCCCGCTGTTTTGGGAGCAGCCAGGGCTTCAGGTGGGCTCCCATCATC
TGAGACTCACCCGAGGCCTGGAAGCCAACGCCCCTGCTTTCGACAGGCACATGGTGTTTCTCAAGGAGCA
GTATGGGAAGCAAGTGGTAGTGAACCTGCTGGGCAGCAGAGGCGGAGAAGAGGTGCTCAACAGAGCCTTC
AAGAAGCTGCTCTGGGCTTCCTGCCACGCCGGCGACACACCTATGATAAACTTTGACTTGCATCAGTTTG
CTAAAGGCGGGAAGCTAGAGAAATTGGAGAACCTGCTGAGGCCCCAGTTGAAGCTGCACTGGGATGACTT
TGACGTGTTCACCACGGGCGAGAATGTAAGTCCACGTTTTCAGAAAGGCACTTTGCGGATGAACTGTTTG
GACTGCTTGGACCGAACCAACGCCGTGCAGAGCTTCATTGCCCTCGAGGTCCTCCACCTGCAGCTCGAGA
GCCTCGGGCTGAATTCGAAGCCCATCGCCGACCGTTTCGTGGAGTCCTTCAAAGCCATGTGGTCTCTGAA
TGGGCACAGCCTGAGCAAGATGTTCACGGGCAGCCGGGCCCTGGAAGGCAAGGCCAAGGTGGGGAAGCTG
AAGGACGGGGCGCGGTCCGTGTCTCGCACGATCCAGTCCAACTTCTTTGACGGAGTGAAGCAGGAGGCCA
TCAAGCTGCTGCTGGTCGGGGATGTCTACACTGAGGAGTCGGCAGACAGAGGACGGATGCTGCTGGACAA
CCCGGCCCTGCTGGTGACCCCCAGGATCCTGAGAGCCATGTCGGAGCGCCAGTCGGAGTTCACGAATTTC
AGGCCTGTGCGCGTGGCCGTGGGCACCTGGAACGTGAACGGAGGGAAGCAGTTCAGGAGCAATCTGCTGG
GCACGGCCGAGCTGGCAGACTGGCTGCTGGACGCGCCCGCGCTCTCTGGAGTCACCGGACCACAGGATGA
CAGCAGCCCAGCTGACATATTTGCCGTGGGGTTCGAAGAGATGGTGGAATTGAGTGCAGGGAATATTGTC
AATGCCAGCACCACCAACAGGAAGATGTGGGGTGAGCGGCTTCAGAAGGCCATCTCCCGCTCGCATAGGT
ACATTCTCCTGACGTCGGCACAGCTGGTGGGCGTCTGTCTTTATATCTTCGTCCGTCCATACCACGTCCC
GTTCATCAGGGATGTGGCGATTGACACGGTGAAGACGGGCATGGGGGGGAAGGCGGGAAACAAAGGCGCC
GTGGCCATCCGCTTCCAGTTCCACAGCACCAGCTTCTGCTTCATATGCAGCCACCTGACGGCCGGGCAGT
CCCAGGTGAAGGAGAGAAACGAGGATTACAGGGAGATCACCCAGAAGCTGAGTTTCCCCATGGGAAGAAA
CATTTTTTCTCACGATTATGTGTTTTGGTGCGGTGATTTCAACTACCGCATCGATCTCACTTACGAAGAA
GTCTTCTATTTCGTTAAACGCCAAGACTGGAAGAAGCTTCTGGAATTTGATCAGCTACAGCTGCAGAAAT
CAAGTGGAAAAATTTTTAAAGATTTTCACGAAGGCACCATTGACTTTGGGCCCACCTACAAGTATGATGT
TGGCTCGGCTGCCTATGACACAAGTGACAAGTGCCGCACCCCTGCCTGGACAGACAGGGTCCTGTGGTGG
AAGAAGAGGCATCCTTTTGACAAAACAGTAGCCGGAGAACTCAACCTTCTAGACAATGGCCTGGATGCTG
ACCCCAAAGTCAGACACGCCTGGTCCCCTGGCACCCTCAAGTATTATGGCCGAGCAGAGCTTCAAGCGTC
TGACCACAGACCCGTGCTGGCCATCGTGGAGGTGGAAGTGCAAGAAGTCGATGTGGGTGCTCGGGACAGG
GTGTTCCAGGAAGTGTCCTCTTTCCAGGGCCCCCTGGACGCCACGGTCGTCGTCAACCTTCAGTCGCCGA
CCTTGGAAGAGAGAAATGAGTTCCCCGAGGACGTGCGCTTGGAGCTCATGCAGACCTTGGGGAGCTACGG
CACAATCGTGCTCGTCAGGATCAACCATGGGCAGATGCTGGTGACTTTTGCGGACAGTCACTCGGCTCTC
AGCGTCCTGGACGTGGACGGGATGAAGGTGAAAGGCAGAGCTGTGAAGATCAGACCGAAGACCAAGGACT
GGCTGAAAGGTTTGCAGGAGGAGATCATTGGGAAGCGGGACAGCCTGGCCTCCATGTCGCCCACGGCCAA
CTCCTGTCTGCTGGAGGAGACCTTTGACTTCACGAGTCTGGACTACGAGTCGGAAGGGGATATTCTCGAA
GATGACGAAGACTATTTGGTGGACGAGCTGAATCAGCCTGTGGTCTCGGACGGTGAACTGGGTGGAGATG
AGCTTTCTGATGCCCCCAGCTCTACGGCAGTGGCACCTCCCGGCAGGTCGCCTGCACTCACCAAAAAGAA
GCAGCATCCAACCTACAAAGATGATGCTGACCTGGTGGAGCTAAAGCAGGAGCTGGAAGCCGTCGGGGAC
CCCCGCCACCGCTCTCCAAGTAGGTCTCTGTCGGTTCCCAATAGGCCTCGGCCACCTCACCCACCGCAGA
GACCCCCCCCTCCAACTGGTTTCACGGTGAAAAAATCCGCTTCGGATGCGTCCATCTCCTCTGGCACCCA
CGGGCAGTACTCGATTTTGCAGACGGCAAGACTTCTGCCCGGAGCACCTCAGCAAGCACCCAAAGCTAGG
ACCGGGATAAGTAAGCCTTATAACGTCAAGCAGATCAAAACGACCAACGCGCAGGAGGCGGAAGCAGCGA
TCCGATGTCTCCTGGAAGCCGGAGGAGGCATCCCGGGAGAAGCCCCAAACGCCATAGGCCTGAGGGACCA
GGGAGCTTCCAAACCAGAGTCCGCAGGGGGCATGGCTCCGCTCCTGCCCCGTCGGCCGGCACCCAAAGTT
CCTGCCATCAAGAAGCCAACCTTGAGGAGAACAGGAAAGCCCGCGTCACCGGAAGAGCAGTGTGGGAATC
AGGCTGTCCATTTTACAGTCGGGCCCCCGGAGATGAGCCTTGACGCCCCTCCTCTAGTGACAGTTCCTCC
GGTTCCCAAACCGAGAACCCTTCAGCCTGGGAAAGGTGCTGCCCGGAAGCCCGCGCCAGACGAGGCCCCG
CCCACGGCCGCGCCGCCCCCTCTGGAGGCCCCGCCTCCTGCGCCCCAGGCGCCCCCGAGGAGGAAGAAGT
CGGCCCCGGCTGCCTTCCACCTGCAGGTGCTGCAGAGCAACTGCCAGCTTCTCCAGGGCCTCACCTGCAG
CAGCCCCGGCAGCGACTGCCCCCCTGCACACCAGCCTCCAGGGGGCGCTCCCTTTCCACAGCCACCTTTT
CTCAGCCCTTCATCGGCCTCAAGCCCGGAAGCGGCTGGCACCAAGAATGCGAAGTCAGGGGCGGCCTCTC
TTCTGGGCGACTATCAGGATCCCTTCTGGAGCCTTCTCCATCACCCTAACCTGTTGAATAATTCCTGGCT
TTCCAAGAACTTTGACCCCCTGGACTTGGAGACTAGGAACCTCGAAAGGGCACACGCAGCCCCCCCGCAA
GTCAGTGTGTCACCTGCCCAAGAGCCACCGCTGGAGCACAGACAGAAAGACCTGGGTCACTGGGTGACAG
TCAGTGACAAGGACAAGAGGACGGTGCTGCAGGTGTTTGACCCACTGGCAGAAACATGA
>TCONS_00001314 gene=TIAM2
CGGGAGGGCTTCAGATGGGGATCCGGATCTTTCTTTAAGTCAGTTCAATTCTTGCTTAAACAGATCCAGC
AGTGGGAACAGAACCTGGAGAAATTTCACATGGATCTGTTCAGGATGCGCTGCTACCTGGCCAGCCTGCA
GGGCGGAGAGCTGCCGAACCCCAAGAGCCTCCTTGCAGCCGCCAGCCGCCCCTCCAAGCTGGCCCTGGGC
CGGCTGGGTGTCTTGTCAGTTTCCTCCTTCCACGCTCTGGTATGTTCCAGAGATGACTCTGCTTTCCGGA
AAAGAACCCTCTCACTGACCCAGCGAGGAAGACACAAGAAGGGCTTGTTTTCTTCATTAAAAGGGCTGGA
TACACTTGCAAGAAAAGGGAAGGAGAAAAGACCGTCCATAACACAGATATTTGATTCAAGTGGCAGCCAT
GGATTTTCTGGAACTCAGCTACCTCAAAACTCCAACAACTTCAGTGAGGTGGATGACCTGCTGCACATAT
ACGGGTCCGCCGTAGATGGGGGTCCCCGAGACGGCACGTGGGAGAGCCAGACCGACATCCACTTTCACGA
CCATCAAGCCGTGACCCTGACAATCAAGCCGGAGCACAGAGTGGAAGACGTTCTGACCTTGGCCTGCAAG
ATGAGGCAGTTGGAACCCAGCCACTATGGCCTTCAGCTTCGAAAATTAGTGGACGAAAACATTGAATACT
GTATTCCTGCACCGTCTGAGTATATGCAAGAGCAGGTTTATGATGAAATAGAAGTCTTTCCGCTAAATGT
TTACGACGTGCAGCTCACGAAGACGGGCGGCGTGTCTGACTTCGGGTTTGCAGTGACCGCACAGGTGGAT
GAGCATCAGCATCTCAGCCGCATATTCATAAGCGATGTTCTCCCTGACGGCCTGGCGTACGGGGAAGGGC
TGAGAAAGGGCAATGAAATCATGACCTTAAATGGGGAAGCCGTGTCTGATCTTGACCTCAAGCAGATGGA
GGCTCTGTTTTCTGAAAAGAGCGTTGGGCTCACTCTGATTGCCCGGCCACCGGACACAAAAGGGACTCTG
TGCTCTTCCTGGTCAGACAGTGACTTGTTCTCAAGGGACCAGAAGGGTCTGCTGCCCCCTCCTAACCAGT
CCCAGCTTCTGGAAGAATTCCTGGATAATTTTAAAAAGAATACAGCAAATGATTTCAGCAATGTTCCTGA
CATTCCAACTGGCCTGAAAAGGAGTCAGACTGATGGCACGCTGGATCAGGTTTCCCACAGGGAAAAAAAG
GAGCAGACGTTCAGGAGTGCTGAGCAGATCGCCGCGCTGTGCAGGAGTTTCCACGACACCCAGCCCAACG
GCATGGAAGGACCAAGCGAGGGTCAGGACCCACCCCCGAGGCCGCTGGCTCGCCACCTCTCGGATGCAGA
TCGCCTCCGAAAAGTCATCCAGGAGCTCATGGACACGGAGAAGTCCTATGTGAAGGATCTGAGCTGCCTC
TTTGATTTATACTTGGAGCCACTTCAAAGTGAGACCTTCCTTACCCAAGACGAGATGGAGTCGCTTTTTG
GAAGTTTGCCAGAGATGCTTGAATTTCAAAAGGTGTTTCTGGAGACTCTGGAGGACGGAATTTCCGCGTC
ATCTGACTTCAACATACTTGAAACCCCCTCGCAGTTTCGGAAACTACTGTTCTCCCTTGGAGGCTCTTTC
CTTTATTATGCGGACCACTTTAAGCTGTACAGCGGCTTCTGCGCTAATCATATTAAAGTGCAGAAGGTTC
TAGAGCGGGCGAAAACAGATAAAGCCTTCAAAGCCTTTCTGGACGCCCGGAATCCCACCAAGCAGCACTC
GTCCACGCTGGAGTCCTACCTCATCAAGCCAGTTCAGAGGGTGCTCAAGTACCCCCTACTGCTCCGGGAA
CTGGTGTCCCTGACGGACCACGAGAGCGAGGAGCACTATCACCTGACAGAAGCACTAAAGGCAATGGAAA
AAGTTGCAAGCCACATCAATGAGATGCAGAAGATATACGAGGATTACGGGACGGTGTTTGACCAGCTAGT
AGCAGAGCAGAGCGGAACGGAGAAGGAGGTCACAGAACTTTCAATGGGGGAACTTCTGATGCACTCGACC
GTCTCCTGGTTGAATCCATTTCTGTCTCTAGGAAAAGCCAGAAAGGACCTTGAGCTCACAGTATTTGTTT
TTAAGAGAGCTGTCATCTTGGTTTATAAAGAAAACTGCAAGCTGAAAAAGAAATTGCCCTCCAATTCCCG
GCCTGCACACAGCTCCGCTGACCTGGACCCGTTTAAATTTCGTTGGTTGATCCCCATATCTGCGCTTCAA
GTCAGACTGGGGAACACAGCAGGGACGGAAAATAATTCCTTGTGGGAGCTGATCCACACGAAGTCGGAAG
TAGAAGGACGGCCAGAAACCATCTTTCAGTTGTGCTGCAGTGACAACGAAAGCAAAACCAACATTGTCAA
AGTGATTCGATCTATTCTGCGGGAAAACTTCAGGCGTCACATAAAGTGTGAATTGCCTCTGGAGAAAGCA
TGTAAGGACCGCCTCGTACCCCTGAAGAACCGCGTTCCTGTCTCAGCCAAATTAGAGAAACATGCTTTTC
TCATTGCAGCTTCATCCAGGTCCTTAAGAGTGCTCAAGAATTCTTCCAGCAGCGAGTGGCCCGGAGAGCC
GGGCAAGAGCAGCTCGCTGGACTCGGATGAGGGCAGCCTGAGCAGCGGCACCCAGAGCAGTGGTTGCCCC
CCGACCGGGAGCCCACACGATGCCCAGAGACAGCCCCACGCCGGCCTGGCGGACCTCTCTGACAGCCTCA
TCAAGGAGAGCGACATCCTGAGCGACGACGAGGACGACTACCATCAGGCTCGGAGGCAGGGCAGCCCCAC
CAAAGACATCGAGCTTCAGTTCCAGAGACTGAGGATCTCCGAGGACCCCGACGCCCATCCGGCCGAGCAG
CAGCCCAGCAAGGACAGCCCGCAGCCCAAGCTGGTCCGGGGGCACTTCTGCGCCATCAAACGGAAAGCCA
ACAGCACCAAGAGGGACAGGGGAACTCTGCTGAAGGCGCAGACTCGTCACCAGTCCCTGGACAGTCAACC
TGAAAGTGCCAACCTTGACTTCAGCTCTGTCCTCGAGCGAGAATTCAGCGTCCAGAGCTTAACATCGGTG
GTCAACGAGGAGTGTTTTTACGAGACAGAGAGCCACGGCAAGTCCTAGTACAGTTCCAATCCAGAGATGG
CGCCACTTTTAAACTGGTGGTGAAATGGAAATTGCAGAAAAACTGTTCATGATTGGGTTCTGTGCAGTAT
ACATTTTCCCCCAAGTAGCTGTAAAGATTTAAGTTATTTTAATTTATTGTGGATCAGAAAACTAGATTAA
ACTGATCAGAATTTGTAAATGACTTACTTTACTTTATATCCCTTTTGAGCAGGTATCAAAATGACTTTGA
ATCCTAAACATCAAACTGAATTCTAATTAATTTATGTGGAAAAAGGTAGGAGGTTGTGATCAATAGCTTT
TAAAAGCTCTCTTTTTTTTTCCAATTCTCTGGGCATTTTCTTTGAGCTGTTAGATTTCGCTTTATTTAAA
GCGTATTTAAATTATTCTAATGTGGGTTAGGGGTTACCCTGTGCAGATATTTCATTTTTGTAAGGTTGTA
ACAGATGCTGTTTATACTAAACATGTCATATCTATGCAGTATGTATATTAAAAGAAAGCTTGTACTGTAT
CTCATTTGATGACGTTTATTCTCTTCACCAAGCCGTACAAGGGAAAGAGGTCGCAGCGCAGCGGGTGAGC
ACCCAGAGCAGCTCACCACTGCACGTGGGCCCCGGCAGGCTGCTGGGGCCTCGGGCAGCAGCTGCAGTCT
AACTCTCCCCGTCATCTCTCTCTCTCTTTTCTGACGTGTGCCTGAGTTCTTCTCTGAAGTTGTAAGCAAA
GAGGTGTGGGTCTTCATCACACATTTTCCGGTACACGTCACAGAGGCTCTGGAAATGAGAGACCGAGAGC
TGGGTGGGTCGAAGAGTAGGGTCCACGTCCGCCGACTCTAACAGTTTCCCAGTGCGTTCCATGCGCTGAG
CTTCAGGGAATAACATTCTGAAAGGAAGAGAAAACAAAACAAAACAATTTC
>TCONS_00001350 gene=ADGB
TACCCCTTTAGCAGTAATCTACAACCCAGTGAACAGAAGAAGGGGAGATTTCCAATCTGGCCAGAATGGA
GCGAAGCTGACATAAATGCCGAAAAATGGGACGCAGGCAAAGGTGGGAAAGAAAAGGACAAAACAGGGAA
AAGTCCTGTACTTCATTGTTTTGAAGACCCTGAAGGAAAGATTGAATTCCCACCATCACTGAAAATTTAT
TCCTGGAAACGTCCACAGGATTTTTTAATTAACAGGCCTCCAGTCGTTGTGAAAAATGAAACCCTGTTTG
ACTTGTTTTCAGCAAATGAGCATTTACTCTGCAGTGAGCTGATGAGATGGATTATCAGCGAAATCTACGC
CGTGTGGAAGATATTCAATGGGAGTGCTTTGACTAATTATCTTAAAGGGACTTCAGGAGAACCTCCTGTT
TTGGCCTGGAAGCCCTGGGAACACATATACTCTCTTTGCAAGGCTGTGAAGGGTCACACGCCCTTGTTCA
ATAGCTATGGAAAGTACGTTGTGAAACTTTACTGGATGGGTTGCTGGAGAAAGATAACTATTGATGACTT
TCTGCCTTTTGATGAAGAAAATAATCTGTTGCTTCCAGCTACCACCTATGAATTTGAACTTTGGCCAATG
CTTTTGTCTAAAGCTATCATTAAGCTGGCAAATGTTGACATCCATGTCGCAGAGAGGAGAGAGCTGGGAG
AGTTCACAGTGATTCACGCACTCACAGGATGGTTACCAGAAGTCATTTCTCTCCACCCAAGATATATGGA
CAAAGTTTGGGAGCTCTTGAAAGAAATATTGCCTGAGTTTAAGCTGTCAAATGAGTCCAACTCTGAAAGC
AAAATAGCAGAGATAGATGCCAAATTAAAAGAACAAGGGAAAGACATGAAGGATGTGAAAAATGGCAAAG
AAGTGAAAGATGGCAAGGAATTCAAACCTGAAGGTTCAGCAACAACATTAAAATTTCCTGAGAAAAGTGA
CAAAGTTTTAAAGGAGAAAGCAGATGCAAAAGACCTTGGGAAGAAGAAGAGTAAAGATGGAGAGAAGGAA
AGGGAAAAGGACAAATTCAAATGGTCACTCCATGGTTCCAGACCCTCATCAGATGTACAGTACTCTCTAC
AGTCTTTGTCAGAGTGTTCTTCAGCAATACAGTCTCCTCAGATGGTTGTATATGCTACCTTTACACCTCT
CTATTTGTTTGAAAAGAAGATCTTTTTATTAGAAAAGATGGCTAGTTCTGCTGAGAAGCTTAGAGAATAT
GGACTTTCCCACATCTGCAGCCATCCCGTGCTGGTGACAAGAACTAGGTCTTGCCCTCTTATAGCACCGC
CAAAACCACCTCCTGTACCGTCCTGGAAACTCTTTCGTCAAAAAAAGGAAACTGTTATAACAGATGAAGC
GCAAGAAGTAGTAATAAAGAAGCCTGAACAGTTCCTTGAGATTTCAAGTCCGTTTTTAAACTATAGAATG
CCTCCATTTACAATTCCAACAGAAACTCATTTTGTGCAATCTTTTATTAAGAAAGGTGTACTCCCAGGAT
CTGGCTTATCTTCCATTACTGAAAATGATGAAACTGCAGTCTATAGCCAGATAGACTTAGGTCAATTGAC
AAGAAATATCTCTCAGGGTAATATTGCTTCACAAGCTGTGCTTGGAAAAGCTTTGCTTCTGCTTTGCACA
GATGAACTAATGGACTTTGGATTGAATGACATAGCTCATCCAGCTGAGGGAGTCAGCTTAGAACGAGATT
TGTTCAGCCAGACAACAGCAACACAGGAAAAATCTCAGGAAGAACTTGCAACAATAGATAACGGTGTTTC
TAAAGAAATATGGCTGGATTTTGAAGACTTCTGTGTGTGCTTTCAGAACATATATATTTTCCACAAGCCA
AGTTCATATTGCCTTAACTTTCAAAAAACAGAATTCAAGTTCTCAGATGAACGTGTGTCATACTATCTGT
TTGTGGACAGTCTAAAACCTATTGAACTACTGGTTTGCTTTTCCGCATTGGTTCGCTGGGGAGAATCTGG
AGCTTTAACAAAAAACAGCCCTCCCACAGAGCCTGGACTACTCATTGCTGAGACAGTTTCTTGGAAATCT
GTGAGTCCACGAGATCCTGTTGCAAAGATTCACACATATGCTACCAAGGCTACAGTGGTTCGCCTGCCTA
TTGGGCGACACATGCTGCTCTTCACCGCGTACGCCCCCGTGGGCCATTCCATACACATCTGCAGCATGGT
GACCTTCGTCGTCGGGGACGAAGACGTTGTGCTACCCAACTTTGAACCGGAGAGCTATCGATTTACAGAG
CAGTCTTTAACCATTTTGAAGGCTGTTGGGCACGTGATTGCTAATTTCAAATATAAGGGTAAACTTCCTG
CAGCCCTGAAGCATCTACAAGCAGCTCACTACCCTATCCCTCTCCAGGATAAAGAACTAACTGCGCAGCA
CTTCAGGGTTTTTCATAATTCTTTATGGCGTTTAATGAAAAAAGTTCAAATAGCAAAACCTCCCCCCAAC
CTCAAATTTGCCTTCCGGGCTTTGGTTTTGGACTTGGACTCACTTGATTCTTCTTTGGAAGAGGCTTCTT
TAGCGGAATGGGTAGATGTTAAAAATAATGTGCCAGCGAGTGATAAAGAGTATTCTCCTGAGGAAATAGC
AGCAGCAATTAAAATTCAAGCCATGTGGAGAGGGACCTATGTCAGACTGCTTATGAAAGCGAGAACACCA
GACACACAGGAAAATACTAGTGTGGCAGAGACTCTTCAAAAACTTTGGGCCGTACTGGAACAGAATATAG
AACAGTATGCAATTTCTCTCTTAAGACTAATGTTTAAGAGCAAGTGCAAGTCTATGGAATCTTATCCATG
CTATCAAGATGAAGAAACTAAGGTTGCATTTGCTGACTATATTGTGACTTATTCAGACCAGCCACCAAAT
ACTTGGTTTATAGTATTCAGAGAAACATTTTTGGTTCCTCAAGATATGATTTTGGTTCCCAAAATATATA
CTACACTTCCAGTCTGTATGCTCCATGTTGTTAACAATGACACAATGGAACGAGTGCCAAAGTTGTTCCA
AAAAGTGGTGCCTTATCTTTATACCAAGAATAAGAAAGGATACACATTCGTGGCTGAAGCATACACTAGT
GACTTGTATGTGTCATCTGCACGGTGGAAACTGCGCCTCATTGGTTCTTATCACCCACTCCCATGCCTGT
CTCGAGACCCTCCATGTAATACCTTTGCCATAAAGGAAATCAGAGACTACTACATACCCAATGATAAGAA
ACTTGTATTCAGGTACTCAATTAAAGTTGCACTACCACATCCTGTTACAATACAGGTACGTGTATCTAAA
CCAGATGCATTTATCAAGCTACAGATCCTAGAAAATGAAGAGGTTATCGTGAGCTCCACTGGGAAGGGCC
AAGCTATAATTCCGACAGTTAACTTCTTGGGGAATGAGAAAGCCTTGAGCTCTCAGTCACATGGAGAGAA
ACATGAGGAATTAATTACCTTGGGAAGCCCTGATTCCCACACTATTAGTGAGGGACAAAAATCTTCAGGG
ACTTCTAAAACAAGGAAAGGCAAAGAAAAGTCTTCTGAGAAAGAAAAGCTAGCCAAAGAAAAACAAGCAC
CTCGCTTTGAGCCTCAGATGTCCATTGCTCACTCTCAAGAAGACCCAAATAAGCCCTTCTGGATTTTGAG
GTTGGTCACTGAACACAATGAAGCAGAATTTTTTGAAGTGAAAAAAGATACCGAACGAGCAGATGAAATC
CGAGCCATGAAGCAAGCCTGGGAGATGACGGAGCCAGGAAGATCGATCAAGGCTTCCCAGGCTCGTCTCC
ATTATCTCAGCCGGTTCATTAAGAAAACGCCTGACACCGAGGGTGTGCTTATGTCTGAGAGCCAAACCAA
AGCAGGGGAAGAAGGAATTTACTTAGGTAGCAAAGCAATGAAAGAGTCAGACACAAAGAGTCCCCTGAGT
TTAGATAGCAGAGAGACCCTGTCATCAGGGAGCATGCTATGGAAGAAGTGGCAAATGAGCAAGGGCCTGA
AGGATCTGACAAAATCGACAAGCAGTGAAAGTGGAGGGTCATCCCCTGCAGGGAAGGAAGAGCGCGAGCA
GAGCACGCGGAAGGAAAATATCAAAACAGGGCCTCGTTCACGATCGCCAACAATTTTGGAAATGTCTCCA
CAACTTATTCGGAAAAAACTACAATGTGTAGACTTAAGTCAATATATACAGAAAACAGATACTGATATTC
TGCTGCAAACGGATGAACTGAATCAGCAGCAGGCAATGCAAAAGGCAGAGGAGGTTCATCAGTTTCGACA
ATATAGGTCCAGAATCCTCAGCATTCGAGACATTGACCAAGAAGAAAGGTTGAAAATAAAGGATAAAGTT
TTGGAGATGTACGGGGAAATGCAGGACTCCTTAGATGAAGCCCGGCAAAAGATCTTCAATATCCGGGAGG
AGTACAGAAACAAGTTGCTGGAAGCGGAGCGCTTAAGGTTGGAGGATCTGGCTGCAGAGGAAGCCGCCAG
ACGTGTGGAGCCAGAAAAGAAGGGCCCAGCTCCTAACTCAAAGAAAAAAAATAAAGGAAAGAAGCAGTAA
CCTGGAGAGGCCCCATACTTCTTTTTCTCTGAGGAAGAAGAAAAACTTATTTT
>TCONS_00000093 gene=REPS1
ATGGAAGGTTTAACGCTCAGCGATGCGGAGCAGAAATACTACTCGGATCTCTTCTCCTACTGCGACATCG
AGAGCACCAAGAAGGTGGCGGCCAACGGGCGGGTGCTGGAGCTGTTCCGGGCCGCGCAGCTACCCAACGA
CGTGGTCCTCCAGATTATGGAGCTTTGTGGTGCAACAAGACTTGGTTATTTTGGAAGAAGTCAGTTCTAT
ATTGCATTGAAACTTGTAGCTGTTGCTCAGTCTGGCTTCCCTTTAAGAGTGGAAAGTATAAATACAGTAA
AAGACCTTCCTCTGCCAAGATTTGTTGCCTCGAAAAATGAACAAGAATCTCGTCATACAGCCTCATATTC
TTCAGATTCTGAAAACCAAGGGTCTTATTCTGGTGTAATTCCCCCCCCACCTGGCCGGGGGCAAGTGAAA
AAGGGATCCATAAGCCATGATCCTGTCCAGCCTCGTGTGTCTGCGGATCAGCAGGAACCTGCATCCCCGG
TAGTCTCGCCACAGCAGTCGCCGCCAACTTCTCCACACACGTGGAGGAAGCATAACCGTCATCCTAGTGG
GGGAAATAGTGAGAGGCCTCTTGCAGGACCTGGGCCGTTTTGGTCTCCCTTTGGTGAGGCACAGTCAGGT
TCTTCTACTGGTGATGCAGTGTGGTCAGGGCATTCTCCTCCTCCACCTCAAGAAAATTGGGTCAGTTTTG
CAGATACTCCACCAACCAGTACTCTTTTAACCATGCATCCTGCTTCTGTCCAGGACCAGACAACAGTACG
AACTGTAGCATCAGCTGCAACTGCCAATGAAATTCGTAGGCAATCCAGTAGTTATGATGATCCCTGGAAA
ATAACAGATGAACAAAGACAGTATTATGTAAATCAGTTTAAAACCATTCAGCCTGATCTTAACGGATTTA
TTCCAGGATCTGCAGCTAAAGAGTTTTTTACAAAATCAAAACTTCCTATTCTTGAACTTTCTCACATTTG
GGAACTCTCAGACTTTGATAAAGATGGAGCCTTGACACTGGATGAGTTTTGTGCTGCTTTTCATCTGGTA
GTTGCTAGGAAGAATGGCTATGACTTACCAGAAAAACTCCCTGAAAGCTTAATGCCCAAGCTCATTGATT
TGGAAGATTCAGCAGACGTTGGAGATCAGCCAGGTGAGGTAGGTTATTCAGGCTCTCCTGCAGAAGCACC
TCCAAGCAAGTCGCCATCAATGCCATCACTAAACCAGACTTGGCCTGAGCTGAATCAGAGCAGTGAGGAT
ACTGCTATTGTTCATCCAGTTCCTATTCGTATGACTCCAAGCAAAATCCACATGCAGGAAATGGAACTTA
AAAGAACTAGCAGTGATCATACTAATCCCACTAGCCCATTGCTTGTGAAAACATCTGACCTTTCAGAAGA
AAATAAGATAAATTCATCAGTGAAATTTGCTTCTGGAAATACTGTAGCAGATGGTTACAGTAGTTCAGAT
TCTTTTACTTCGGATCCAGAACAGATTGGGAACAATGTAACTCGCCAAAGGTCTCAGTCAGGAACGTCGC
CTGATAACACTGCACCACCACCTCCCCCTCCAAGGCCTCAGCCCTCTCATTCTAGATCATCATCTTTAGA
TATGAATCGGACCTTTTCAGTCACCACAGGACAGCAACAGGCTGGAGTTGTTGCCCAACCTCCTGCAGTG
CCTCCCAGACCACAGCCCTCACAGGCTCCTGGTCCCGTTGTGCATCGCCCAGTGGATGCTGATGGCCTGA
TAACTCACACCAGTACCTCACCTCAGCAGATACCAGAACAACCAAATTTTGCAGATTTCAGCCAGTTTGA
AGTATTTGCTGCATCAAATGTAAATGAAGAACAGGATGATGAAGCTGAGAAACATCCAGAGGTCTTGGTT
GAAAAAGCTTCTGATCCTGCAAGTTCCCTTCGAGTTGCCAAAACAGATAGTAAAATTGAAGAAAAGACAG
CTGCTATTGCTCCCGCCAATGTGAGCAAAGGTACAACACCTCTTGCTCCACCACCTAAACCTGTTCGAAG
AAGATTAAAATCAGAAGATGAATTAAGGCCAGAAATTGATGAGCATACACAAAAGACAGGTGTCCTAGCT
GCTGTTCTTGCATCACAACCTTCTATTCCTAGGTCTGTTGGGAAAGATAAGAAAGCTATTCAGGCATCAA
TTAGACGCAATAAGGAAACCAACACAGTTTTGGCCAGATTGAATAGTGAATTGCAGCAACAATTAAAGGA
TGTCCTTGAGGAGAGAATTTCCCTGGAAGTTCAACTGGAACAACTTCGACCATTCTCTCACCTCTAAGCC
AATTGCCGTTAACTGTGAACATACCCATTTTTAAGCGGTTTTGGGTTCAAAGCCAATTTGGAGACCCAGA
CATTCAGTTCACTGCTTAAATTCAGCATTAAATTTTATGATTCTGTTTTGCCCTATATGTCCACCAATGT
ATTTAAGTATCTTTTATTTTTTAATTTCAACAATAAAAAGGTCAGGATGACTTTTTCTGGA
>TCONS_00001369 gene=ECT2L
ATGGAGAGCTTCCACACAAGGTTCAGTGCATGGACACCTTTTAGCAACAAGTCATTAAATCGACAGCTTT
TTCAGGAAAGAGTTGCTCTTATAAGTCATTGGTTTGACCTCTGGACCAATAAGCAACGTCAAGAATTCTT
ATGCACGATTTTCTTACGATGCAGCAAATCACAGTTAAGGATCGTCCAAGACTGGTTTTCAGAAAGGATG
CAAGTGGCCAAAGTGGATTTCTCGACAGTGTTACCACGCTTCATTTCTCTATATATCTTTTCCTTTCTAA
ATCCGAAAGATTTATGTGCAGCTGCCCAAGTCAGCTGGCCCTGGAAGTTTTTAACTGAACAGGACTGCTT
ATGGATGCCCAAATGCATTAAGTTTGGATGGTTTCTGCCCTATACTCCAGCAGAGAATGAATATGGTGCC
TGGAAGCACCATTACATTGCTTGTGTGTCCAACCTAGACTGGCTAACCCCTAGGGAAGCTGCTGCTGTTT
ATGGAACCCTGAATGAACCCAAAACAGAAGATGAGGAGGTACAGGAGAGGCAGAGAGAAAAACACCTAAG
GAAAATAATTTGGGAGAAAATTGCGCTACGTAAAAAGGAGTTGTTCAAAGTTCGACCCCCTTGGGTGAGT
GGAACACGCTGCTCTAGATTATTCAAATCCAAATGCCAACCACGTCTCTCCCAGACCATGAGGGACCAAG
TGGGATTACAGGAAACTCTGGAGAAACAGCTTGTTTTGGCATCTTTAGAAGCTTTGCCCAAGCGAAGCAA
TGTTTCTGGATGCCACTCCTATCCTTCATTTTCAAAGAAAAATTGGTGTGGAGTTTATAAAAATGATGGC
AGCTCTTCACATGTGCTCCAGCCCCACCTCATATTAATATCGTCTCGGATTCCTGCATATGAGATGGTGG
TGAGCAGTGTCAGAACAGGCATCATTTCTGTGGTGTATGACTACAGCAGCCTAACCTTGGAAAGCCTACT
TTATCTCACAGAGAAAGCTTTGGATGGGCAGAAGGTACAGAGTATGGGAATATTTAGTGATGGAAACAGC
AGAGAAATCAACTTACTCCAAGGCTACAAAGTTGGTATTAAAAATTTATTGAGGCCTGAAGTGAGAGACT
TCTGGGAGAAACTAGGAAGCTATGTGGCCCCTGAAGAAGCAGGGGGTCACGTGGATGTCTTTGTACCACT
TGGAGCCTCAGGCTGTGCAGAGGCAGGAATAGAAGTTCTTTCTCAGCTGTCTCAACTAACTGGCACGTTA
TTTACCGCCCCTGCTGGGATTGCAACCGGCTCATACCAACACATTCTTAGTGACTGGCTGGGACGACCGT
GGGAAAGGGCGCCCCCTTCCATCTATTTCAGCGAAGCAAAGCTGCAGGCATGGTCCAACCTCACCGACTT
TCTGGAAGACACCTTGAAATCAGTAAGGAAACAATTAAGTCCTCTCTTCAAGGACTTGAAGAAGAATATC
AGTGGCAGGATGATAGGGCAATTTATATTTGACACCATGGGTATGGCTCACATTCTGAATAACCAAGAAA
TTGCACAAGCTCTGGCAGATGGATTGACAGAACTTTCACAAGAAAATTCTGAGAGAAATGTTACAGAAGA
CAATCCTCAGGATGCAAAATCAAGTCTCAGCAAAAATGACCCAAATTTTGAGTTGGTGGTTAAGCTGGAG
AGAAAGCTCCAGCTGGACTTGGCCGAAAAGCGAACAAGCGTCGTCAGGGAGCTCTTACAGAGTGAGAGAA
AATATGTGCAGATGCTAGAAATTGTGAGAGATGTTTACGCAAAGCCACTGAGAGCAGCACTGTCATCAAA
CAGAGCAATCCTAAGCGCTGCAAATATCCAGATCATTTTCTCTGATATTCTGAGGATTTTATGTCTTAAC
AGGCACTTTCTAGAGGACCTCAGAGACAGACTACAGGAATGGGGCCCCGCTCACTGCGTGGGAGATATAT
TCATAAAGTTTGGAAGCCAGTTGAACACATATACCAATTTCTTCAACAATTACCCTGTGGTTCTGAAAAC
TATTGAAAAGATGAAGCAAAACATCAATATGAAAGATCAGCTGTCAGACATACAGAGCATCATCTGGGGA
TGCCCTACTCTATCGGAAGTAAACAGATATCTGATTAGGGTCCAAGATGTAGCCCAACTTCAGTGCTGTG
ATGAGGAAATAAGTTTCTCTTTAAGGCTCTATGAACATACCCGTGATCTCAGTCTTTTCCTCTTCAATGA
TGCACTGCTTGTTTCCAGTCGGGGCACATCTCACACTCCATTTGAAAGGACTTCAAAATCAACCTACCGG
TTCATTGCATCTGTGGCCCTTCATAGGTTACTCATAGAAGATATTCCAGATTCTAAATATATCAGGAATG
CATTTATTCTTCAAGGTCCAAAACATGAGTGGATTTGTGCTACCGAAGTTGAGGATGATAAATTCCTATG
GTTGTCAGTACTCCAAAATGCCATCAAAAGTAGTATAGAAAAGTAA
>TCONS_00000105 gene=IL22RA2
CACGACATACTATAGAGCCTGGTCAGGTTCTCCAAGCCTCTCCGTGTCTCGGCTTCTTCATCTGTAACAT
CAGGATAATAATACTGACTTCCTGGGCTTGTTGTAAGGTTTAACTAAGACAAGGTACGAGAAGAATCCAA
CATAATTACTAGTTATTGTTACTGACACTAAAATGGCATTAAAATGACTAAAAGGAATTTTGCAAAAGTG
ACATCTTATGGATAAACTTTAAATTCCAGAGCTGTCCTCTCATTGAGGGGAACCCTGGTGGCCCGACCAG
TCACACTCTGCAACCATGACGCCTAAACACTGCTTTCTAGGCTTCCTCTTCAGTTTCCTCCTGACTGGTG
TGGCAGTTTTAGAAATTCGGCCAGCCTACAAGTCTCTGAAACCTCAACGAGTCCATTTTCAGTCCCGAAA
TTTCCACAACATTTTGCACTGGCAGCCTGGAGGGGCTTGTACCAGCAACAGCAGCATCTATTTTGTGCAG
TATAAAATGTATGGAGAGAGACAATGGAAAAATAAAGAAAACTGCTGGGGTATTCAAGAGTTCTTTTGTG
ACCTTACCAACGAAACATCAGATATATGGGAACCTTATTATGGGAGAGTGAGGACGTCCTTGGCTGGGAT
GCACTCAGGCTGGACCATGACACGGCGCTTCACTCCCTGGTGGGAAACAAAAATCGATCCTCCTACCATG
AATATAACCCAAGTTAATGGCTCTTTGGTGGTGATTCTCCATGCTCCCAAATTACCATATAGAGACGGAA
AAGGAAAAACTGTATCAATGGAAAATTACTATGAGCTAGTATACCGTCTCTTTATAATTAACAATTCACT
AGAAAAGGAACAAAAGGTATATGAAGGAGCCCGCAGAGTTGTTGAAATTGAAGCTCTAACCCCTCACAGG
AGTTACTGTGTGGTGGCTGAAATCTATCAGCCCATGTTAGACAGAAGAAGTCAGAGAAGTGAAGAGAGAT
GTGTGGAAATTCCTTGAAGTGCTCTGCAGAGTGGTCATCAAACACTCTCTTGAGAGTGGGAGGGCTCCTT
TCGAAGGATCTCATGGAAAGTCATTTTTATGTTTTCTTAACAAAATATTCACTGTTCTACTTTAGGACAT
CTTTAATCAATCTTTCTTCATTATATTTTATTTGTAAACTCAATTTAAGCACCACTCCCCAAATTAGAAT
TTAAAGAAGAGGCAGACAACTAAGGGCTCTATGAAATACAAAACTTTATTTCTAACTGTAAGATCCCAAA
CAATCTCCATTCTTCTAAGTCAGATAAATGAAAATTTAAGAACCAAGGACCAATAAGCATTT
>TCONS_00000108 gene=IL20RA
CGCGCTCCCACCGTCGGCTGCTCGACCGGGCGTCCGACGCTGCGGGCTGCCCGCGAAGATGTAACCAGGC
CCGGCGGTCCATGTGCGCCCCACCGTCCCCAGCGAGGGCTGCGGCCACAGGGGTGCCGGGCCTCCCGACC
CTGCCGCTGTTGTTCCCGCCGCTACTGCTGCTGGTGGTGGCCTCGCCGACGGGACAGGCAGTTCCCTGCA
TCTCTAGTGGTCTGCCTAAACCTACAAATATCACCTTCTTATCCATAAACATGAAGAATATCCTACAATG
GAACCCACCAGAGGGTCTGCATGGAGCGGAAATTACTTACACTGTGCAGTATTTCATCACAAATTGGCCC
ACCAGAGGTTGCTCTGACTACTGATGAGAAATCCATTTCTATTGTTCTGACTGCTCCAGAGAAGTGGAAG
AAAAATCCAGAAGAAAGTTCTATTTCCATGCAACAAATATACTCTAATCTGAAGTATAATGTGTCCATAT
ATAATACTAAATCAAATAGAATGTGGTCCCAGTGTGTGACGAACCATACGCTGGTGCTCAGCTGGCTGGA
GCCAGACACTGTGTACTGCGTCCTTGTGGAGTCCTTGGTCCCAGGCCCTCCTCGCCTCGCTCGGCCTTCT
GAGAAGCAGTGTGTCAGCACTTTGAAAGATCAAACATCAGAGTTGAAGGTTAAAATCATCTTCTGGTATG
TCTTGCCCATATCTGTTACCGTGTTTATTTTTTCCGTGACGGGCTACTTCATGTACAGATATACCCATGT
CGGCAAAGAGAAACACCCAGCAAATCTG
>TCONS_00001397 gene=ENPP3
AAACATGTGGAATTCATTCAAAATACCTGAGACCTGCCTATCCAACCAAAACCTTCCCAAATCATTATTC
CATTGTCACAGGGTTATATCCAGAATCACATGGCATCATTGACAATAATATGTATGATGTAAACCTCAAC
AAGAATTTTTCACTTTCCTCGAAGGAGAAAGAAAATCCAGCTTGGTGGCAAGGACAACCAGTATGTAGCA
TTCTACATATCTGGCTGACAGCAATGTATCAAGGTTTAAAAGCTGGAACCTTCTTTTGGCCAGGATCAGA
TGTGTTTATAAATGGCACCTTTCCTTCCATATACAGAATTTACAACAGTACTGTCACATATGAAGAGAGG
ATCTTTACTGTGTTAAAGTGGCTGGACCTGCCCAAAGCTGAAAGACCTGATTTTTACACCATATATGTGG
AACAACCTGATTCTGCAGGTCATGAAGAGGGACCAGTCAGTGCTGCAGTAAGTAATTCGAGCCTTACAGT
TAGTGGATAACACTTTTGGATTGTTGATGGAAGGCCTAAAACAGAGAAACTTAGACAATTGTGTCAATAT
AATCCTTTTGGCTGACCATGGAATGGATCAGACTTATTGTGAAAAACAGGAATATATGACTGATTATTTT
TCCCAAATAAACTTCTACATGTATGAAGGACCTGCCCCCCGCATCAGGGCTCGCAATATACCTCAGGACT
TTTTTACCTTTGATTCTGAAGAAATTGTTAGGAACCTCAGTTGCCGAAAACCTGATCAGCATTTCAAACC
CTATCTGACCCCTGATTTGCCAAAACGACTACACTATGCCAAAAATGTCAGAATTGATAAAGCTCATCTT
TTGGTGGATCGACAGTGGCAGGCTGTGAGGAGTAAAACATCTTCATCTTGTGGAGGAGGCAACCATGGTT
ATAATAATGAATTTAAGAGCATGGAGGCTATTTTTTTGGCACATGGACCCAGTTTTAAAGAGAAGACTGA
AGTTGAACCATTTGACAATATTGAAGTCTATAACCTAATGTGTGATCTTCTACACATTCAGCCAGCACCA
AACAATGGTACACATGGTAGTTTAAACCACCTTCTGAAGGTGCCTTTTTATGACCCATCCCATGCAGAGG
AAGTATCAAAGTTTTCTGTTTGCGGCTTTACTGTGCTATTGCCCACAGATACTCTGGAATGTTCATGCCT
GGGGCTACAAAATAATGCTGACATAGAACATGTAAATCAGATGCTAAATCTCACTCAAGATGAAA
>TCONS_00001423 gene=NCOA7
ATGGGAAAAGAATCTGAAAAAGAATTAAGAAGTTTTTCCTTTTTTCCCCTCATTCCTAGACTGAAAAAGA
AAAAGCAAGCCAAACAAAATGCAGAGACAGCCTCAGCAATGGCCACAAGGACTCATACTGGAAAAGAAGA
TGCTAACACAGTCATTTTAGAGCAAGACAAGTGCAACATTGCTGTGGAAGAGGAATATATTACTGATGAG
AAAAAAAAGAGAAAAAGTAACCAGTTAAAGGAGATCAGGCGTACAGAACTAAAGAGATATTATAGTATTG
ATGACAATCAAAACAAAACACACGATAAAAAAGAAAAGAAGATGGTGGTTCAGAAGCCCCATGGTACTAT
GGAGTACACTGCTGAAATCCAGGACACCCTAAACTCTATAGCACTGAAATTTAACATCACTCCCAATAAA
CTAGTGGAGCTGAATAAGCTTTTCACACATACTATTGTTCCAGGCCAGGTTCTTTTTGTGCCAGATGCCA
ACTTTCCTTCCAGTACCTTAAGATTATCATCATCCAGTCCTGGTGCTACTGTCTCTCCATCATCATCAGA
TGCAGAATATGATAAACTGCCTGATGCTGACTTAGCAAGAAAGGCCTTAAAACCCATCGAGAGAGTCTTA
TCATCTACTTCTGAAGAAGACGAGCCAGGCGTGGTAAAATTTTTAAAAATGAACTGTCGATACTTCACCG
ATGGAAAGGGTGTGGTTGGAGGCGTCATGATCGTCACTCCTAACAACATCATGTTTGACCCTCACAAGTC
TGATCCCCTGGTCATTGAAAATGGGTGCGAGGAGTACGGCCTCATTTGCCCCATGGAAGAGGTCGTTTCC
ATCGCCCTGTACAATGACATCTCGCACATGAAGATCAAAGATGCCTTGCCATCGCCTGGAGAATGGGAAG
ACCTGGCTTCGGAAAAGGATATCAACCCATTCAGTAAGTTCAAATCTCTCAACAAAGAAAAGCGGCAGCA
GGATGTAGAGAGAGCCATCACTTCAGATTCTAAATCAACAAGACCTTTAGAGAAGTCAACAGAATATACA
CAATCGAGACCCTCAGATAGCTCTGGCTCAGGCAAGTTAAAGAAACTAGAGTCCTCTACAGAGGCGACCA
CCAGATCTATCCCAGTGGCTAACGTCCTCACGGCATCTTCTGACACTCGGGCTGCATTTAAATCTATAGC
CAAAGAAAATTCTCTTTTAGGGGAAGATGATGACTTTGTTGACTTAGAAGAACTTTCTTCTCAAACTGAT
AGTGGAATGGACAAAACAGACACTTCAAAGGAGTGCCTTTCTCTTGACCCAGAGGAGCTAAGGAAGACGA
AACCACAAAAAATCAGTTCAACTATGGAAACACAGGTACAGTCAGCCCAGAACGTTTCAGGAACAGAGTG
TGATGCTGAACTGAAGGGAGCCCTAGATTTAGAAACCTGTGAGAAGCAAGATATGATGCCAGAGGTAGAC
AAGCAGTCTGGTTCCCCAGAGAGCCAGGTGGAAAACACGCTGAACATACATGAAGATCTAGATAAAGTTA
AACTTATCGAATATTACCTTAATAAGAACAAGGAAGGGACCCAGTTATCTGATAACTCGCAGAAGGACGA
ATTACATGATGACAAAAATATTGAGCCAGTGGGAATAGACATCACGCTTAGTAGTTCTCTTCCCCAAGAA
GGTGATCCCCCAATTAAAGGCACTAAAGAGCCAGATAAAACCCGGGTGAAAGAAAGAGCATCTCTTCCAT
TGCAACTAGGCTCTGCTACAGAAGAAAACATGAATAAAGACTATCCAGACTCCTCTTTGGAATCGACTCT
GGATAATAGCTGCCAAGGTGCACAAATGGATAATAAATCTGAAATTCAGTTATGGCTATTGAAGAGAATT
CAGGTACCCATTGAAGATATACTTCCTTCAAAAGAAGAGAAAAGTAAGACTCCACCCATGTTTCTGTGCA
TTAAAGTAGGAAAACCAATGAGAAAGTCCTTTGCCACTCACACTGCAGCCATGGTCCAGCAGTATGGCAA
ACGAAGAAAGCAACCAGAATACTGGTTTGCTGTTCCTCGGGAGAGGGTGGATCACTTGTACACCTTCTTT
GTTCAGTGGTCTCCTGATGTCTATGGGAAAGATGCCAAAGAGCAAGGCTTTGTGGTGGTAGAAAAAGAAG
AACTGAATATGATTGACAACTTCTTCAGTGAGCCAACCACTAAAAGTTGGGAGATCATCACAGTTGAGGA
GGCAAAGCGCAGGAAGAGCACATGCAGCTACTATGAAGATGAGGACGAAGCAGCCCTGCCAATCCTGCAG
CCCCACAGCGCGCTTCTGGAGAACATGCACATCGAGCAGCTGGCTCGACGCCTTCCAGCAAGGGTACAGG
GGTATCCATGGAGACTCGCATATAGCACATTAGAACATGGAACCAGCTTGAAGACTCTCTACCGGAAATC
TGCATCATTAGACAGTCCTGTCCTATTGGTCATCAAAGATATGGACAATCAGATTTTTGGAGCATACGCA
ACTCATCCCTTCAAGTTCAGTGATCACTATTATGGCACAGGCGAAACTTTTCTCTACACATTCAGTCCTA
ATTTCAAGGTCTTTAAGTGGAGTGGAGAAAACTCATACTTTATCAATGGAGACTTAAGTTCTTTGGAACT
TGGTGGTGGAGGGGGACGATTTGGTTTATGGCTAGATGCTGATTTATACCATGGACGAAGCAACTCCTGC
AGCACTTTTAATAATGATATTCTATCCAAAAAGGAAGACTTCATAGTTCAAGACCTGGAGAGCGTGATCA
CACTGCAGAGAGATTCTGAAAGGTACATGTGGAAGGCAGACGATGAAGAGAAAGAAATCTGAAGTCCAGA
TTGTCAAAAGACTTTATACTCGCACTTCTTTCAAATCCATACAGTGAGGAATCCAAATATTTATAGAGGT
ATGAGTTGAATGCAATTTTTATTTTTGGTAACTGTGAAAAAGAAGATACTGTGGAAATATATACATGCCT
TGTACAGTTATCAACATAATTTTCATTACCAAAATGTACAGCATACTATTGTTTGCCATGGAAAAGTTAG
TCTCATTTAGAAAAATTGAAAGTGCACAGCACTTAAAGGGAATATATGATTTTTTAAAACTTTTATTTAT
TATTTTTAGTATACTGTCTGAAATGTGTTGGCAGTTTATTTCTTTTAATGTGTCAACTCAAAGAAATGTA
TACATTTTGTGCTATGTTTGGCAACAAACCCATTTGATTTATATAGTTTTATATTAATTTTTTTTGCCCT
GATTGTTTAGGGTGATATGTATATGTATGTGCTGCTTGATGTCCGTATATACACACACACATATATATAC
AAACACACATAATTCTAAATTTTTTAAAACTCATCACCAATGTCTATTGATTTGAATATTGTAGGCTAGC
TTTCCATTTAGTCATTAAAAAGGTACATTTTAGTTATTTACTCTGAACATTATTGTGTAAAGAAGCCATT
TCTCATAGTCATAAGTTAATAATACAGGAATGTATACCTTTATGACCCTAGACTTAGAACAAACCCTGCT
TTTGAAAAAAAATGTTTTGCTTCTCATAAAATCATGTGTGTTCCTAACAAAAAAAAATTGTACTTTCATT
GGATTTTTTTGCATAATTTTCCCCAAGTTTGTATATTAACAAGTAGGCCATTGTTTTAAATAATACTAAG
TATTTTAATTTCTGTATACTTTATATCAAATGAAAAATGTCAAATTAGCCCTATTACCTTGGTTTCTAGG
CTATTTTACTTGAGAAAAAGCAATGCAAAGAAGTGCATTAATACCAAATTTGGAATAAAAAGGGAAAAAA
ACCCTGTTTTTTAATACAACTCACTTTCACATCATAAAACACTCTTATTAAAGTTAATAATAAAGCCTTG
TTAAAATTTTAAACAATATTGTCACTTTATGAAAGCCAAAGACTGCTAATGGAAAAAATTTTCAAGTAAT
AGCCAAAGCTGAGAAAGTGATCTGTCATAAATTACATCCCCAGGGAGTTCCCGTCATGGCTCAGCAGAAA
CGAATCCAACTAGTATCCGTAAGGATGTGGGTTTGATCTCTGACCTCACTTAGTGAGTCAGGGATCCAGC
GTTGCCATGAGCCAGGGTGTAGATTGCACACATGGCTCAGATCCCAAGTTGCTGTGCCTGTGACGTAGGC
TGGCAGCTGTAGCTCCAATTCGACCCCTAGCCTGGAAACGTCCATATGCCTCAGGTGCAGCCCTAAAAAG
CAAAAAAAAGTGACAACCCTAGTGATCTTTGAAAGGAAAAATTAATGAAAAGTAGTATATTATATACCTG
CATTAAAAAAAAAAAAAAAGTCCTTAGAATGTTGGCCTTAAGTTGGCAGGATATCCCCTTTTGCTTATTC
TCTTAGAGTGTTTATAAAAAAGAACAAATTGCCAAGTGGCCTCCTGTCAGATCAACAATTATTTTACTCT
ACTTACAATCCATGCAAGTTTAAACGCTGTAAAATTTTAAATCTGTAGTCTGGGTGTACTTTCACCCAAG
TTCTCATATTTAGAACCCTTGATTAACAACTTATTAGCAGTTTAACCTTAATCTGCTTGTTAAATAATGT
GCTGGTGTGAGATATCAGGAATGTCTCATGATCACATTTACCATTTATGCCATTTGCAACCATATACTAT
TAACAAAATGGTCATTTTGCATATAGTTCACTCTTACTTAGTTTAGTCCATGATATTATACTTGTGAGAG
CATATCCAGATGCTGCATTCTCTATTTAAAACAGTATTGTCCAATCAGAAATGTGTGGCCCTTCATTTAC
GGCTATTGAATATATGTAATGCAGTGCTAGCCCAATATTTTCAATAAAGGAATTTATGCATTAAGTGTGG
TTTTCTTTCCCGAGGATTCATTCTACTGCATGCTAGAGTGTTTACTTGATTGAAAGGATGATGAAATATC
CAAGACTAATAAAGCCCAGTGCTCAAGTTTTTATCGCTGCCTT
>TCONS_00001434 gene=SMPDL3A
AAGACAACCGACTCCTTGCGGAATCTCTCCTCGCACGTGACCGCTGGGCGTCTACACTCATATAAGTCCT
CTACCTCCTCCCCAGCCCGGGGCGGACGGTCCAAGTGGAGGCGCGGAACAGCCGGAGCGACCGCGACCCG
CGATGGCGCTGCTGGGCGCTCTTGTCTGCTGCCTGCTGGCCACCTGGCACAGCCGTCGGGGCCTCGCGCT
GCCCCTGGCTCCCACTGGCGGCCAGAGTCCCCCTCCCGTGGTGGGACAGTTTTGGCATGTGACTGACTTG
CACTTAGACCCTACTTACCACATCACAGATGACCACACAAAAGTGTGTGCTTCATCCAAAGGGGCAAACG
CCTCCAATCCTGGCCCTTTTGGAGATGTTCTGTGTGATTCTCCTTATCACCTCATTTTGTCAGCATTTGA
TTTTATTAAAAAGTCAGGACAAGAAGCATCTTTCATGATATGGACAGGGGATAGCCCACCTCATGTTCCA
GTGCATGAACTCTCAACAGACAGAGTCATAAATGTGATTGCTAATATGACAACCACTGTCCAGAGGCTCT
TTCCAGATCTCCAGGTTTTCCCTGCACTGGGTAATCATGACTACTGGCCACAGGTGTACATCATAGCTCA
TGTTCCAGTGGGGTATCTGCCTTATTCAAAGAGCACCACGGCAATGAGAGAATACTATAATGAAAAACTG
ATAGATATTTTTAGAAAATATAGTGACATCATTGCAGGACAATTTTATGGACACACTCACAGAGATAGCA
TCATGGTGCTTTCAGACAAAAAAGGAAATCCAATAAATTCTTTGTTTGTGGCACCTGCTGTTACCCCAGT
GAAGAATGTTTTAGAAAAACTGACCAACAATCCTGGCATCAGACTATTTCAGTATGATCCTCGTGATTAT
AAATTAGTGAATATGCTGCAGTACTACTTGAACCTGACTGATGCTAATCTAAAGGGAGAATCCAATTGGA
AGCTGGAGTATAACCTGACCCAGACCTATGACATTGAAGATTTGCAGCCAAAAAATTTGTATGGATTAGC
TAAACAATTTGCAATCCTAGACAGTAAACAGTTTATAAAATACTACAGTTACTTCTTTGTGAGTTATGAT
ACCAGTGTAACTTGTGATGAGACATGTAAGGCCTTTCAGATTTGTGCAATTATGTATCTTGATGTTATTT
CTTATACAGACTGCCTCAAACATTATATAAAACGCAATCCATAGTAGTTCACAGTTTATACTCAGAAAAT
>TCONS_00001435 gene=SMPDL3A
AAGACAACCGACTCCTTGCGGAATCTCTCCTCGCACGTGACCGCTGGGCGTCTACACTCATATAAGTCCT
CTACCTCCTCCCCAGCCCGGGGCGGACGGTCCAAGTGGAGGCGCGGAACAGCCGGAGCGACCGCGACCCG
CGATGGCGCTGCTGGGCGCTCTTGTCTGCTGCCTGCTGGCCACCTGGCACAGCCGTCGGGGCCTCGCGCT
GCCCCTGGCTCCCACTGGCGGCCAGAGTCCCCCTCCCGTGGTGGGGATAGCCCACCTCATGTTCCAGTGC
ATGAACTCTCAACAGACAGAGTCATAAATGTGATTGCTAATATGACAACCACTGTCCAGAGGCTCTTTCC
AGATCTCCAGGTTTTCCCTGCACTGGGTAATCATGACTACTGGCCACAGGTGGCTTTTATTCACAGAAAG
TTTCGACTAATCTGAACCTTAGGATCATCAGTCTCAACACAAATTTGTACTACAGCCCAAATGTCGTGAC
CCTAAATAAGACTGACCCAGCGAATCAGTTTGAATGGCTAGAAAATACACTGAACATCTCTCAGCAAAAG
AAGGAGAAGGTGTACATCATAGCTCATGTTCCAGTGGGGTATCTGCCTTATTCAAAGAGCACCACGGCAA
TGAGAGAATACTATAATGAAAAACTGATAGATATTTTTAGAAAATATAGTGACATCATTGCAGGACAATT
TTATGGACACACTCACAGAGATAGCATCATGGTGCTTTCAGACAAAAAAGGAAATCCAATAAATTCTTTG
TTTGTGGCACCTGCTGTTACCCCAGTGAAGAATGTTTTAGAAAAACTGACCAACAATCCTGGCATCAGAC
TATTTCAGTATGATCCTCGTGATTATAAATTAGTGAATATGCTGCAGTACTACTTGAACCTGACTGATGC
TAATCTAAAGGGAGAATCCAATTGGAAGCTGGAGTATAACCTGACCCAGACCTATGACATTGAAGATTTG
CAGCCAAAAAATTTGTATGGATTAGCTAAACAATTTGCAATCCTAGACAGTAAACAGTTTATAAAATACT
ACAGTTACTTCTTTGTGAGTTATGATACCAGTGTAACTTGTGATGAGACATGTAAGGCCTTTCAGATTTG
TGCAATTATGTATCTTGATGTTATTTCTTATACAGACTGCCTCAAACATTATATAAAACGCAATCCATAG
TAGTTCACAGTTTATACTCAGAAAAT
>TCONS_00000193 gene=KCNQ5
TTTTGTTGTTGTTTTACAGTTTTCTCCTTGTCTTTGGTTGCTTGATTTTATCAGTGTTTTCCACCATCCC
TGAGCACACAAAATTGGCCTCAAGTTGCCTCTTGATTCTGGAGTTCGTGATGATTGTCGTCTTTGGTTTG
GAGTTCATTATTCGCATCTGGTCTGCAGGCTGCTGTTGCCGATATAGAGGATGGCAAGGAAGACTAAGAT
TTGCCCGGAAGCCCTTCTGTGTTATAGATACCATTGTTCTTATCGCTTCGATTGCAGTTGTTTCTGCAAA
AACTCAGGGTAACATTTTTGCCACGTCTGCACTGCGAAGTCTCCGCTTCCTGCAGATCCTCCGCATGGTG
CGCATGGACCGGCGAGGGGGCACCTGGAAGTTACTGGGCTCCGTGGTTTATGCTCACAGCAAGGAATTAA
TCACAGCGTGGTACATAGGATTTTTGGTTCTTATTTTTTCATCTTTCCTTGTTTATCTGGTGGAAAAGGA
TGCCAATAAGGAGTTTTCTACATATGCAGATGCTCTCTGGTGGGGCACAATAACATTGACAACGATTGGC
TATGGAGACAAAACCCCCCTGACTTGGCTGGGAAGGCTGCTCTCTGCAGGCTTTGCACTCCTTGGCATTT
CTTTCTTTGCACTTCCTGCAGGCATTCTTGGCTCAGGTTTTGCATTAAAAGTGCAAGAACAGCACCGCCA
GAAACACTTTGAGAAAAGAAGGAACCCGGCTGCCAACCTTATTCAGTGCGTTTGGCGGAGTTATGCAGCC
GACGAGAAATCTGTCTCCATTGCAACCTGGAAGCCGCACCTGAAGGCCTTGCACACCTGCAGCCCCACCA
AGAAAGAACAAGGGGAAGCATCAAGCAGAATTATGAAATTTCATGTTGCAAAACGGAAGTTTAAGGAAAC
ATTACGCCCATATGATGTAAAAGATGTCATTGAACAGTACTCTGCTGGTCATCTGGACATGTTGTGTAGA
ATTAAAAGCCTGCAAACACGTGTGGATCAAATTCTTGGAAAAGGGCAAATCACATCAGATAAGAAGAGCA
GAGAGAAGATAACGGCAGAACACGAGACCACAGATGACCTCAGTATGCTTGGCCGGGTGGTCAAGGTTGA
AAAACAGGTTCAGTCCATCGAGTCCAAGCTGGACTGCCTGCTGGACATATATCAGCAGGTCCTCCGGAAA
GGCTCTGCCTCAGCCCTCACTCTGGCCTCCTTCCAGATCCCACCTTTTGAATGTGAACAGACCTCTGACT
ATCAAAGCCCTGTGGACAGCAAAGACCTGTCCAGCTCCGCACAGAACAGCGGCTGCTTGTCCCGATCAGC
CAGTGCCAACATCTCCCGAGGCCTGCAGCTCATTCTGACCCCCAATGAGTTCAGCGCCCAGACTTTCTAC
GCGCTGAGTCCTATGCACAGTCAAGCGACACCGGTGCCCGCGAGTCAAGGCGACGGCCCAGCGGCGGCGG
TCACCCACAGCATCGCACACCAAATAAACGCGCCGTCCAAGCCCGCGGCCCCAGCCACTTTGCAGATCCC
GCCTCCTCTCCCCGCCCTCAAGCACCTGCCCCCCAACCCCGTGGGCCTGCAGGAGAGCATTTCCGAGGTC
ACCACCTGCCTTGCTGCCTCCAAGGAGAATGTTGCGGCTGCGCAGGCAAACCTGACCAAGGACCGCTCTC
TGCGCAAGAGCTTCGACCTGGGCGGAGAAACGCTGCTGTCCGTCCGCCCCGTGGTACCCAAGGACCTGGG
CAAGTCTCTGTCTGTGCAAAACCTGATCCGATCGACGGAGGAACTGAATACACAGCTTTCAGGGAGCGAG
TCGAGTGGCTCCAGAGGCAGCCAAGATTTTTACCCCAAGTGGAGGGAATCCAAATTGTTCATAACTGATG
AAGAGGTGGGTCCGGAAGAGACCGAGACGGACGCTTTTGATGCGGCGGCGCCGCCCTCCAGGGAAGCTGC
CTTCGCGTCAGACTCTCTCAGGACTGGAAGATCCCGATCATCTCAGAGCGTTTGTAAGGCAGCAGAAAAT
ACAGACGCCCTCAGCTTGCCCCACGTCAAGCTCAAATAAGTTCTTCGTTTTCTTTCTAGGCCTAGCAGTT
CCTTTAGCCATACATATCGTTGCATGAACTCTTTCGAAAGCCCTTCTACAAAGTTGAATTGCAGGAATTG
GGAAGAACATGAAAGGCAGTTTATAAGCCCGTTATCATTTAATTGCATGAAAATGCATGTTTAGGGGATG
GCTGAAATTCCAAGGTACGACACAACATTCAGCCACTCATTTAGGAACGTACCTTGAGTTAAAAATCCTG
AGAAACCAAACACTGCTAATGCTGTGGGGTGTGTGAAAAGGTCAAGGTTAGGTCCTTTAGAAGATTTGAC
CCTGTACTTTGAAATGATAAGCGTAAAATACCTTCAGATTTCAGGCATTTCTGCTTTGTAATAAATACAA
AATACATTTTCAAAATTAAGTCGCCATGTATATTTTCACACAATGGCTACCATCAGCAGCTGCTAACCAG
GTACCCAGTAAAGCAGGATTGGGGAATCATAGAAATGGCTGCTCGTTTCAAGATGATTTGCCAACCCATT
CCTATCCATTATTACTAATGTCATTTGAATGTCAATTTGTGTGCTTTTGGTGATTTAACGCTGTGGCAAG
CGATTTTGCACATGATTTTCGTGTTTTTTATGACGAGAATGTTCTTCAGTTAGCAAATGTGCAAATAATG
CAATTCAGGGCCAGTGGGGCAAATAGACTGACTCTTTGACACCTCTGGCTCCATGGAAACATATTCCCTG
ATGGCTGACTCAACTTTATAAGTGGTCAACTGACACACAGGCCAATGAAATCCTGGGCAGTGGACTGGCC
AATGGGATGGGCTGATCTGCCCACAGTGCTGCCCACGGAAGGGGGGTGCTGGTGAGAGGCTTTTCCCACC
AGGCCAAGGCACAGACAGGATCCGGGGGAAGGAGACGTGGGTGAGACTGACATGGGAAAGGCTTGAAAAG
AATCCAGACACAGCATCAGGAAAGGAGTGCAGTTCAAGGACTTCCCCCTCAAAGGGCAGCAAGAGGGAGA
GAAACAAGCCAAAAGAAAAGAACTTGATTTTCTAGAAAACGAGTATTACCAGGGAATTCAACTCCCTCAA
CATCCCTTATTCTTATATATATAAGCAGAGAATTTGCCAGGTATTTATTTTTCAATATGCCCTGAATGTT
TTTTGCTATTATGTAGTATGTTTTGCATATGAAAGGCTAAAACTAAACCTCCTCCACTTTTTTATACTGT
AGTGAACATTTTCTATTCTCCCCGAGAATGTTGCCCCCCAATCTGAAATTATTGGTTCCGTTTCCTGGTA
CAAAAACATAGTTAGAAGCCAGGTAACACAGGTAGGGTCTACAAATCAAAACACTTCCTACTGTAGCATA
ATATAGCATGACAGCCAAAAGATCAAGAGAAACAAAATGAAAAACGTATTTACCGGAAAGCAAGCAAAGC
TGACTGCTTGTTAGAAAGCAGCCTGGCTCTCCCCAAGCGTTGGGACTTCAGCCCGGGTCACGGCACTCAA
AAGGCCAGGAGACGCGAGTGAGCGCTTCAGTTAAACCAGCCATAGAAGAGGTTTCTCCTTGCTGGCTAGT
GCTGCCTCTGGAGAAACTTTTCCAGCAGCAGGGAGGAATGAAGAGGGCCGTCCAAAGGCAGGGCGAGGCC
CTGAAATCTGCTAAGTCCTTCCCACTCTCTCCCCGAGCCGGCTTTCTCCGACCCTGTCTACTCCTACCTT
TTTCCTCCGTGAATGGCATATGGACTCGCTGCCACAAGTTACCTTCCGGACTTTGCCAGGCCTTCAGCAG
CCTCCGTGCCCAAGTAAAGCACTTCTCCACTCTACCTAAAACGTGCTTCACAACCTTTTAAGATCCTTGT
CCTTTTTGATACACACGGAAATTTGGAAGGCTGGATTCTAGCACTCCAAACGCACCCACCTGGATTCTAG
CACACTTCCCAGGAGTGTATCATTCAGAGTCTGCCCGGCTGCTGGAGACACACAGAAGTTAGGTTCTGAA
TTTCACACTCCAGTTAAAAAGATTTTATCAAGCTTTTGAAGCCATGATTTTCAGTTTTGCAACATGGAAG
TTTAGTAAGAGTTTAGTAAAGTATTAAATGCAATTTTTCATCTACCCATGTCTCCACTCAACTTGAAGTT
GTGATCCACTCTCTCGAGGCTGTACACAAGAACACACACACACCCCCTCCCCAACCTAAAGCCAGACACC
ACCCCCCCACCCCACCCCCACCCCCACCATGCACAGCAGGCTGTCTCCAAATATTAGTTGAGAAAGGGAA
GGCAGTGGCAACTTTCAGGGAGCACTGATTCTTGGACATATTCTGTCCTGGGTCAAACCCCACTGGCAGC
AGGAACTCTGAATGTACTGGGGACCCCTCCTCAGGCCTCTTTAGGCATTAGACACGGTACAGTTCATCCA
GCGTTGCTGAAGACTGAAGTTTCAAAACAAAACCTAAGCCCATCACTGAGGGTTAATCACAGCCAAATGT
GGTGAACCATGTTGTGAAAATCTTTCATGCCTTGAAGCTGTGACCATTTTGTGTCTATCTTAACCCTAGC
ACAAAAATTCTTGGATGTTAAAAGCTAGTCATATTGTGTGAAAACTGTAGGGTTCCATCTGCTATGTGAC
CCTCGATGAAGTCGGCAGGGGTCCTCCACTTACACTTAGCAAAATCCCTTTGGTCAATCCTGGACGGTGT
CTTGAAGCACAATTTAGCTGAGCACTGATCAGCCACCAGCTTCTTTCTCAGTCCAAGTTTGTCTGCCTTC
TTCAGTATGTAAGGTTGATCAAGCTAATGCTTCATTACAAACATCCCTTCTATGAGGTTACCGAAAAAAA
GTTCGCTATGTCTGATCTAAATGTTTGCTTTGTCTTCGATTAAATTAATATCTGTAGATTGCAAGTTTTG
TTTCAAGTAAGACACTTCAATGAGTTTTAAAGTCTTGATCTCCTGTTCTAAGGTGCCTTTCTCACCTCCC
ATTGACTCAGTGATTCTGAAAGTTCTTAATTTGCAGGTAAAACAAGTTTGACAGAGAGGAGGAAATCAGG
CACAAAAGTGGCTAATTCTCATGTCCGTTTGCAGAGCAAAACCACAAGGACTGATGAAACCCGAGCGACT
AAATTAATGGGTCACTTCATCCAGATTGAGAAAGTATCATAAATATTAACGTATCTCCCCAGAAGCTGAT
ATTTTTTGCCTTAAAAATGACATGGTTGTGTTTTTGTAAAAGAAACTTAATTTAATATAATTTTGTGCAT
TTAAGTGAGCAGTTCTAGAAGTCATGTGTGACAATGCAATTGTCTGTTTCCTGAAAACAAATAAATCAGG
AATATCATATCCATTTCAGGCTACCATTCAAATGTAATTTCCTTTGCTCTCTTTTATGGGGATTATTTGT
TTTCAAGTAAAACATTAAAAA
>TCONS_00001502 gene=BACH2
TTGTGTTTACAGTGCAGCTGTGTGCTTCAGGAGGTGAGGTCTGCAGGAACAAGGAGAACCTTTAAGAGCT
GCCTGGCACTGTGACATGTCTGAGGCCTTGCTCCAGTCCCTGCAGCATGAACAAGGTGGACGCTCGCTGA
CTTGTCACAAGGTTGCCCCACAAAGCTTTGGGGTCCATGTCTGAATGGATTGCTGCAGCCTTCTCTTCTC
TCCCTTCGCCCAGTTCCCTGCATCCTAAGACTCGAAGCCAGCACAGGACCTGGAAAAATTACATGGTGTG
AACGGCATGTCTGTGGATGAGAAGCCTGACTCCCCCATGTATGTGTATGAGTCCACAGTCCACTGCACCA
ACATCCTCCTGGGCCTCAATGACCAGCGCAAAAAGGATATTCTCTGTGACGTGACTCTGATCGTGGAGAG
GAAGGAGTTTCGGGCCCACCGGGCTGTGCTGGCCGCGTGCAGTGAATACTTCTGGCAGGCGCTGGTTGGA
CAGACGAAACATGACTTGGTGGTCAGCTTGCCTGAGGAGGTCACGGCCAGGGGCTTTGGGCCGCTGTTGC
AGTTTGCCTACACCGCCAAGCTGTTACTCAGCAGAGAAAACATCCGTGAGGTCCTCCGCTGCGCCGAGCT
CCTGCGCATGCACAACCTGGAGGACTCCTGCTTCAGCTTCCTGCAGACACAGCTCCTGAACAGCGAGGAT
GGGCTATTTGTGTGCCGGAAGGACGCCGCGTGCCAGCGCGCGCACGAGGACCGGGAGAACAGCGCCGGAG
AGGAGGAGGAGGAAGAGGAGGAGACGATGGATTCTGAGACGGCCAAGATGGCTTGCCCCCGGGACCAGAT
GCTTCCAGACCCCATCAGCTTTGAGGCCACTGCCATCCCAGTAGCAGAGAAGGAAGAAGTTTTGCTGCCC
GAGTCCGACGTGCCCACGGACACCAAGGAGAGCTCGGCAAAGGACTCGTTAACGCAGTACCCCAGATACA
AGAAATACCAGCTTGCATGTACCAAGAATGTCTATAACGCATCATCACACAGTACCTCAGGTTTTGCAAG
CACATTCGGTGAAGATAACTCCGGCAACAGCCTCAAGCCGGGGCTTGCCATGGGGCAGATTAAAAGCGAG
CCGCCCAGCGAGGAGAACGAAGAGGAGAGCATCACGCTCTGCCTGTCCGGAGATGAGCCTGACATCAAAG
ACAGGGCGGGGGACGTGGAAATGGACCGGAAACAGCCCAGTCCCGCCCCTGCTCCCGCGCCCGCCCCCGC
CCCCGCTGCGGGGGCCGCCTGCCTGGAAAGGTCCAGGGGCGCGTCCTCCCCTTCCTGCTTAAGGTCTCTG
TTCATAGCAAAAAGTGTGGAGTTGTCTGGCCCGCCGGGTACCTCTCAGCAGCACTTTGCCAGGAGTTCAG
CGTGCCCTTTTGACAAGGGGATCACTCAGGGTGACCTTAAAACTGACTACGCCCCTTTCACGGGCAATTA
CGGACAGCCCCACATGGGCCAGAAGGACGCGTCCAGCTTCGCAATGGGGTCGCCCCTCAAGGGGCCTGGG
TTGGAGGCTCTCTGTAAACAGGAAGGAGAGCTGGACCGGAGAAGTGTGATCTTCTCTTCCAGCGCCTGTG
ACCAAGTGAGCACTGCGGTGCACTCGTATTCTGGGGTGAGCGCTTTGGACAAAGACCTCTCTGAGCCGGT
GCCAAAGGGTCTGTGGGTAGGGGCCGGCCAGTCCCTCCCCACCTCTCAGACCTACTCTCACGGTGGGCTG
ATGGCTGACCACTTGCCAGGAAGGATGCGGCCCAACACTAGCTGCCCGGTGCCAATCAAAGTCTGCCCTC
GCTCGCCCCCGCTGGAGACCAGGACCAGGACTTCGAGCTCATGCTCCTCGTATTCCTACGCGGAGGACGG
CAGCGGGGGCTCGCCCTGCAGCCTCCCTCTCTGTGAGTTCTCCTCCTCACCCTGTTCCCAGGGAGCCAGA
TTCCTTGCCACAGAACATCAGGAACCAGGCCTGATGGGAGATGGAATGTACAACCAAGTCCGACCCCAGA
TTAAATGTGAGCAGTCTTACGGCACCAACTCCAGCGACGAATCCGGATCGTTCTCGGAAGCAGACAGTGA
GTCGTGTCCTGTGCAGGACAGGGGCCAGGAGGTCAAACTTCCGTTTCCTGTAGATCAAATCACAGACCTT
CCAAGGAACGATTTCCAGATGATGATTAAGATGCACAAGCTAACCTCAGAGCAGTTAGAGTTCATTCACG
ACGTCCGCAGGCGCAGCAAGAACCGCATCGCAGCCCAGCGCTGCCGCAAGAGGAAGCTGGACTGTATTCA
GAACTTAGAATGTGAAATCCGCAAACTGGTG
>TCONS_00001526 gene=USP45
GAACCTTTTCAGTAAATAACAGATGCGGGTGAAAGAGCCATCCAAAGCTTTAACTGAGAAAGCCAAAAGA
AGTAAAAGACCTACTATACCTCATGATGAAGACTCTTCAGATGACATTGCTGTAGGTTTCACTTGCCAAC
ATGTAAGCCATGCTATCAATGTGAATCATGTGAAAAGAGCAATAACTGAGAATCTGTGGTCAGTTTGCTC
GGAATGTTTAAAAGAGAGACGATTCTCTGATGGACAGCCAGTACTGCTTTCTGATATTTGGTTGTGCCTC
AAGTGTGGTTTTCAGGGATGTGGTAAGAACTCAGAAAGCCAGCATTCAGTGAAGCACTTCAATAGTTGGA
GAGCAGAGCTTCATTGTATTATAATTAGCCTAAGCACATGGATTATATGGTGTTATGAGTGTGATGAGAA
ATTATCAACACATTGTAATAAGAAGGTTTTGGCTCAGATAGTTGATTTTCTCCAGAAACATGTTTCTAAA
ACACAAACAAATTGCAGTGATAGAATCATAAAACTTTGTGAAGAAAAATATGAAACAGGTGAAAAGAATA
AGGGAAGAAAAAGCAGCAGTGTAACATCTGTAAAAGGAATTACGAATTTAGGAAATACCTGCTTTTTTAA
TGCAGTCATGCAGAATTTGGCACAGTCTTACATTCTTACTGAACTGATGAATGAGATCAAAGAACATGGT
GTGAAACTCAGGATTGTTCCTTCCTTAGACTCTCAACTGGACCCATTAGTGGTGGAACTTTCAAGCCCTG
GACCGTTGACCTCAGCCTTGTTCCTGTTTCTTCACAGCATGAAGGAGACTGAAAAAGGACCACTTTCTCC
TAAAATTCTTTTTAATCAGCTTTGTCAGAAGGCCCCTGGATTTAAAAGTCTCCAGCAGCAGGACAGTCAG
GAGCTTCTTCATTATCTTCTGGATGCAGTCAGGACAGAAGAAACAAAGCGAATACAAGCTGGCATTCTAA
AAGCGTTTAACAACCCAACTACTAAAACTGCTGATGATGAAACTAGAAAAAAAGTCAAAGCATATGGAAG
AGAAGGTGTGAAAATGAACTTCATAGATCGTATCTTTATTGGTGAATTAACTAGCACGGTCATGTGTGAA
GAATGTGCAAATATCTCCACAGTGAAAGATCCTTTTATTGATATTTCACTTCCTATAATAGAAGAGAGGG
TTTCAAAACCTGTACTTTTGGGAAGAACGAGTAAATATAGAAGCTTACAGGAGACAGATAATAGTCAGTA
CAGTGGCTCTGTTACTGTAGAAAATACTCAGCAACCCAAAGCCACCAAGAAGCATTCTCCATCTAAAGAT
ATGAATCAACTAATTCATGGCAGAAAATGTATAAGAAAATTGTCATCTGGAGATGATAAGGCTGCTGTCA
TGTACCAGAAAAACGAAAACCTTGAAACGGATGGAGGCTCTTCATTGTTTGCAAGCGTCAGGAGCACTGA
GTCCACTCTGACTGAAAGCCCTACCGATGGCAGTGAAAAAGAAGCCAGCCTTTCTGACAGCAGTGTTGAT
GCTGACAGTGAGGCTTCAGAGTCTGAAAGTGCCCCTAAACAGACTTTGTTGTTGAGGTCTGGCAACAGCT
ACTGTGTGCACACAAATGGACACCTTCGCCACCCATCAGAAAGTGAACCACCCGCCAGGGAGAGTGACAG
CGGTGATGACGGAGTGGCTCAAGCTGTTTCTGAACTTCGTTTGAGCAGCGCTGTAGCTGGAGATGGGGAT
TTTGACCGAGAAAATCCGCTGCTAAATGTTTCAAATAATTTATGTTTTTCAGAGAATAAGCAAATGGTGC
CTCAAGGCCCCCAAAATGCTTTTCAGACCCTTTCTCAGAGTTATATAACCACTTCTAAAGAATGTTCAAT
TCAATCCTGTCTCTATCAGTTTACGTCTATGGAATTACTAATGGGGAATAACAAACTTCTGTGTGAGCAC
TGTACTGAAAAGAAGCAGAAGTACCAAAAGGAAACCAGTTCTGCAGAAAAGAAAGCAGAAGGGGTTTATA
CAAATGCCAGGAAGCAACTGCTCATTTCTGCTGTTCCAGCTATCCTAATTCTCCATCTTAAAAGATTTCA
TCAGGCTGGCTTGAGTCTTCGCAAAGTAAACAGACATGTGGATTTTCCACTTACGCTTGATTTAGCACCA
TTCTGTTCTGCCACTTGTAAGAATGTATGTGTGGGTGATAAAGTTCTCTATGGTCTGTATGGCGTAGTAG
AACACAGTGGCTCAATGAGAGGAGGTCACTACACTGCTTATGTGAAAGTGAGAACACCCTCCAGGAAATT
ATTGGAACATATCACTGGAAAGAAAAATATACCAGGTTTGAAAGAACCTGATAGTGAATCAGCAGGCCAG
TGGGTCCATGTTAGTGACACTTATGTGCAGGTGGTTCCAGAATCAAGAGCACTAAGTGCACAAGCGTACC
TTCTTTTTTATGAAAGAATATTCTAA
>TCONS_00000243 gene=GRIK2
TGATTTTTCTTTCTCTTCACTAGGTGGTATTTTTGAATATGTGGAATCTGGCCCAATGGGAGCTGAGGAA
CTTGCGTTCAGATTTGCTGTGAACACAATCAACAGAAATAGAACGTTGTTGCCCAATACCACGCTAACCT
ATGATACCCAGAAGATAAACCTCTATGACAGTTTTGAAGCATCCAAGAAGGCCTGTGATCAGCTGTCTCT
TGGGGTGGCTGCCATCTTCGGGCCTTCCCACAGCTCCTCAGCAAATGCAGTGCAGTCCATCTGCAATGCT
CTGGGGGTTCCCCACATCCAGACCCGCTGGAAGCACCAGGTGTCAGATAACAAAGATTCCTTCTACGTCA
GCCTCTACCCAGACTTCTCTTCACTCAGCCGTGCCATTTTGGACTTGGTGCAGTTCTTCAAGTGGAAAAC
TGTCACAGTTGTCTATGATGACAGCACTGGTCTTATTCGCTTGCAGGAGCTCATCAAAGCTCCATCAAGA
TACAATCTTCGACTTAAGATCCGTCAACTGCCTGCTGATACAAAGGATGCAAAACCCTTACTAAAAGAAA
TGAAAAGAGGCAAGGAATTCCATGTCATCTTTGACTGTAGCCATGAAATGGCAGCAGGCATTTTGAAACA
GGCATTAGCTATGGGCATGATGACAGAATACTATCATTATATCTTTACCACACTGGATCTCTTCGCTCTT
GATGTAGAGCCCTACCGATATAGTGGTGTTAATATGACAGGGTTCAGAATATTAAATACAGAAAATACAC
AAGTCTCCTCCATCATTGAAAAGTGGTCCATGGAACGGCTACAGGCACCACCGAAACCCGATTCAGGTTT
GCTGGATGGATTTATGACGACGGATGCTGCTCTCATGTATGACGCCGTGCACGTGGTGTCTGTGGGCGTC
CAGCAGTTTCCCCAGATGACAGTCAGCTCCTTACAGTGCAATCGGCACAAACCCTGGCGCTTCGGGACCC
GCTTCATGAGCCTAATTAAAGAGGCACATTGGGAAGGCCTTACAGGCAGAATAACTTTCAACAAAACCAA
TGGCTTACGAACAGATTTTGATTTGGATGTGATTAGCCTCAAGGAAGAAGGTCTGGAAAAGATTGGAACT
TGGGATCCAGCCAGTGGCCTGAATATGACAGAAAGTCAAAAGGGAAAGCCAGCCAACATCACAGATTCCT
TATCCAATCGTTCTTTGATTGTTACCACCATTTTGGAGGAACCCTATGTCCTGTTTAAGAAGTCTGACAA
ACCTCTTTATGGGAATGACCGGTTTGAGGGTTATTGCATTGACCTCCTCAGAGAATTATCTACAATCCTT
GGCTTTACATATGAGATAAGACTTGTGGAGGATGGGAAATATGGAGCCCAGGATGATGCCAATGGACAGT
GGAATGGAATGGTCCGTGAACTAATTGATCATAAAGCTGACCTTGCGGTTGCTCCACTGGCTATTACCTA
CGTTCGAGAGAAGGTCATCGACTTTTCCAAGCCCTTTATGACACTTGGAATAAGTATTTTGTACCGCAAG
CCCAATGGTACAAACCCAGGCGTCTTCTCCTTCCTGAATCCTCTCTCCCCTGATATCTGGATGTATATTC
TGCTGGCTTACTTGGGTGTCAGTTGTGTGCTCTTTGTCATAGCCAGGTTTAGTCCCTATGAGTGGTATAA
CCCACACCCTTGCAATCCTGACTCAGACGTGGTGGAAAACAATTTTACCTTGCTAAATAGTTTCTGGTTT
GGAGTTGGAGCTCTCATGCAGCAAGAAGGTCCTGAGCTCATGCCCAAAGCACTCTTCCTCCGGATAGTGG
GAGGCATTTGGTGGTTTTTCACGCTTATCATCATTTCTTCGTATACTGCTAACTTAGCCGCCTTTCTGAC
AGTGGAGCGTATGGAATCCCCTATTGACTCTGCTGATGATTTAGCTAAACAAACCAAGATAGAGTATGGA
GCAGTGGAAGATGGTGCAACCATGACTTTTTTCAAGAAATCAAAAATCTCCACATATGATAAAATGTGGG
CCTTTATGAGTAGCAGGAGGCAGTCTGTGCTCGTCAAAAGTAATGAAGAAGGAATCCAGAGGGTCCTCAC
CTCGGATTATGCTTTCCTAATGGAGTCAACAACCATCGAGTTTGTCACCCAGCGGAACTGTAACCTGACA
CAGATTGGCGGCCTCATAGACTCCAAAGGTTATGGCGTCGGCACCCCCATGGGTTCTCCGTATAGAGATA
AAATCACCATCGCAATTCTTCAACTGCAAGAGGAAGGCAAGCTGCACATGATGAAGGAGAAGTGGTGGAG
GGGCAATGGGTGTCCAGAGGAGGAGAGCAAAGAGGCCAGTGCCCTGGGGGTTCAAAATATTGGTGGCATC
TTCATTGTTCTGGCAGCCGGCTTGGTGCTCTCAGTTTTTGTGGCAGTGGGAGAGTTTTTATACAAATCCA
AAAAAAACGCTCAATTGGAAAAGAGAACCAAGACTAAGTTCCCTCGAGACTATGTATTCCTCCCTTTTTT
GGAGTCAGATCATTCCATTGCTACAGTGTTGTCATCATCACCATCTTCATCATCATTATCATCATGTTCT
TAATAAGTACATCTAATAAGGTCCTTCTGTAGTGCCATGGTAGAAGAACTGAGGATGTCCCTGAAGTGCC
AGCGTCGGTTAAAACACAAGCCACAGGCCCCAGTTATTGTGAAAACAGAAGAAGTTATCAACATGCACAC
ATTTAACGACAGAAGGTTGCCAGGTAAAGAAACCATGGCATAAAGCTGGGAGGCCAAACACCCAAGCACA
AACTGTCGTCTTTTTTCCAAACAATTTAGCGAGAATGTTTCCTGTGGAAATATGCAACCTGTGCAAAATA
AAATGAGTTACCTCATGCCGCTGTGTCTATGAACTAGAGACTCTGTGATCTAAGCAGTTGCAATGATCAG
ACTTGATTTACAAGCATCATGGATCAACCAAGTTACACGGGGTTACACTGTTTATCATGGGTTCCTCCCT
TCTTCTGAGTGAATGTTACATACGCATTTTGTGGCTGGTTTCAAATGCAGTCCAGTGAGAAATTACAGGT
TCCTTTTGAAGTCCAACTGTTGCCAGGAGATGGAATATCAATGCCCCAAGGGTGACCAGTAAAAA
>TCONS_00001569 gene=GTF3C6
CGCAGCGGGGCGGGAGCTGCTGCCCGTACTCAAGATGGAGGCCCAGGCGGGCGGGGCCGGCGGCTGGGAG
GCGGTGCAGAGGAGCGGCGGTATGGCGGCGGCCAAGGAACCGCGGAGAGGCGATGGGGACGAGGACGAAG
AGGAGGCCGAGCAGTTGGTTCTGGTGGAATTATCAGGAATTATTGATTCAGACTTTCTCTCGAAAGTTGA
ACATAAATGCAAGATTTTGGGAATTAATACTGAGAGGCCCATTCTGCAGGTGGATGGCTATGTCTTTGCT
GGGGAATATGAAGACACCCTTGGGACCTGTGTTATATTTGAAGAAAATGTTGAACATGTAGATGCAGAAG
GCAATAATAAAACAGTGCTAAAATATAAATGCCACACAATGAAGAAGCTCAGCATGACAAGAACTCTTCT
GACAGAAAAGAAGGAAGGAGAAGAACACAAAGGTGGTGTGGAGTGGCTACAAATCAAGGAGAATGTTTAC
TCGTGTAGACCCAACATGATTTGTAATTTTCTGCATGATAATGAAGATGAGGAAGTTGTAGCTCCAGACC
CAGATAAACCTTTGGAGTTGGAAGAACAAGAGATTCAAATGAAAGATAATTCAAACCTGAGTTATGAACA
CGGGGACCCACCGAACTTGGAAATAGAGGATTCTGGTGCTCTTACTGATATACCCTCTGAGACAGAAGGC
TCTGTTTTTATGGAAACTCAAGTTGGCAATACACACATTTCCAATTATAGCATAGTTTAATCTATTAGAA
TTTAGGGACCAGATATGAATTTTTAAAAAAATACGGTGTAAATGATTATAGGGACCCTTCTGTGATGAGT
CCTTTAAATTGGAGGTTTAACTAAGGTGAGTGTGTAAGTTTCTGTTGAAACCATCACAAATTACCACAGA
CTTAGTGGCTTAAAACTACGTAAGTGTATTGTCTTATAGTTTTGCAGGTCAGCTGTCTAACATGGGTTTC
ACCTGTCTCAGCTTGATGGGCTAAAGTCAAGGTATTTGCAGGATTTCCTTTTCTGGAGGCTGGAGGTCGA
GTAGGAGACTCCCATTTCCTTGCTCATTCAGTTGTCGGAATTCGGTTTTTTGCAGTGGAAGAATCAAGGT
CCCACATCCTTGCTGTTGGCTAGAGCCATTCCTCGACTTCGAGAGGTGGCCTGCCTTCCTTGACTTGTGG
TCCCCTTCTCTTCAAAACCAGCAATGGTCAAGTCCCTCTCACTCTTTGAATCTCTTCTGCTTCTTCCATC
ATCCTCTCGTGAATGGACCCTTCTACGTACTTGTAAAGGTCCATTTGATTACATAGGGCACATGTGGATA
ACTTCTTTATTTTAAGGTTTATAACCTTAATTCCATCTGTAAAGTCCCTTTTGCCATGTAATTTAAGCAG
GCATAAAACTGAGAATTATGGCATGAAAATCTTGGGGGCCCATTTTCCAGTCTACCAAAGTCAGTGTTAC
TTCTGAGAACAGAAAAAATTCAGACATGCTTAAGGATAAAAGTGGAATTCCTAATATTCCAGCTCTAATT
TCACTCCTTTCCCACGGAAGAAAGATTATTGGAATTCAGCTGTAAGTAACAGTTATTCTATTATTAAGTA
AATTACAAACTTTGATACACGTTGAACTGTATGAAATTGCCATTATTTGTTTCTGACTACAAAACCCAGC
AATTGCATATGGTTTCACCTGGTTCTAATTAGTTAAAACACCTCACATTAATTGTGTCTCACAAGTGTTG
CAGATGTAAATTTGTTGTGACAGAGGATTAATGTTCTAAGATGAGGAATTTTTTCCTTCAATAAATTTTG
TAACTTTTTCCTATTTCATTGGAAAATAACTTACCCTGATTAAAACTATTTCTAAATCATAAGCATGAAT
GTCTTTCCAATTTCTGTGTGTGTGTGTGTTTTTAGGGCCACACCTATGGCATATGGAAGTTCCCAGGCTA
GGGGTCAGGTCAGAGCTGTAGCTGCCGGCCTGCACCACAGCCGCAGCAATGTGGGATCCAAGCTGCACCT
GTG
>TCONS_00001581 gene=FYN
TCAGCGCGAGTAGCTGTGAGCAGCCGCGGCAGCGGCGGCGCGTCGTTGCAGTTGCGCCATCTGTCAGGAG
CCGAGCCGGCTGGGAGGGGGGCTGCCGCGGAAGAGGAGGAGCCTGAGCGCCGCGCAGGACCAGTCCAGCA
GCCATATTAAGACATGTGGTGTATATAAAGTTTGCGATCGTTGGGGGACATTTTGGAATTTAGATAATGG
GCTGTGTGCAATGTAAGGATAAAGAAGCAACAAAACTGACGGAGGAGCGGGATGGCAGCCTGAACCAGAG
CTCCGGCTTCCGCTATGGCACAGACCCCACTCCTCAGCACTACCCCAGCTTCGGCGTGACCTCCATCCCA
AACTACAACAACTTCCATGCAGCCGGGGGCCAAGGACTCACCGTCTTCGGGGGCGTGAGCTCTTCGTCTC
ACACTGGGACCTTGCGTACGAGAGGAGGAACAGGAGTGACGCTGTTTGTGGCCCTTTACGATTATGAAGC
CCGGACGGAAGATGACCTGAGTTTTCACAAAGGAGAAAAATTTCAAATACTGAACAGCTCGGAAGGAGAC
TGGTGGGAGGCCCGCTCCTTGACAACAGGAGAGACGGGTTACATTCCCAGCAATTACGTGGCTCCAGTTG
ACTCCATCCAGGCAGAAGAGTGGTACTTTGGAAAACTCGGCCGAAAAGATGCTGAGCGACAGCTTTTGTC
CTTTGGAAACCCAAGAGGTACCTTTCTTATCCGTGAGAGTGAAACCACCAAAGGTGCCTATTCGCTTTCC
ATCCGTGACTGGGATGATATGAAAGGAGACCATGTCAAACATTATAAAATTCGCAAACTTGACAACGGTG
GGTATTATATCACCACCCGGGCCCAGTTTGAAACACTTCAGCAGCTTGTACAGCATTACTCAGGTACCTG
GAACGGAAACACAAAAGTAGCCATAAAGACTCTCAAACCAGGCACAATGTCCCCAGAATCATTCCTCGAG
GAGGCACAGATCATGAAGAAGTTGAAGCATGACAAACTGGTCCAGCTCTATGCCGTGGTATCAGAGGAAC
CCATCTACATCGTCACCGAGTACATGAATAAAGGAAGCTTACTCGATTTCTTAAAGGATGGAGAAGGAAG
AGCCCTGAAGTTACCAAACCTCGTGGACATGGCAGCACAGGTTGCTGCAGGAATGGCGTACATTGAGCGC
ATGAATTATATCCACAGAGACCTTCGGTCGGCAAACATTCTCGTGGGGAATGGGCTCATTTGCAAGATCG
CCGACTTTGGATTAGCCAGGTTGATCGAGGACAACGAGTACACAGCAAGACAAGGTGCAAAGTTCCCCAT
TAAGTGGACAGCCCCCGAAGCAGCCCTGTACGGGAGGTTCACAATCAAGTCTGATGTGTGGTCTTTTGGA
ATCTTACTCACAGAGCTGGTCACCAAAGGAAGAGTTCCGTACCCAGGCATGAACAACCGGGAGGTGCTGG
AGCAGGTGGAGCGCGGCTACAGGATGCCCTGTCCGCAGGACTGCCCCATCTCTCTCCACGAGCTCATGAT
CCACTGCTGGAAAAAGGACCCCGAAGAGAGGCCCACTTTCGAGTACTTGCAGGGCTTCCTGGAAGACTAC
TTCACCGCGACAGAGCCCCAGTATCAACCCGGTGAAAACCTGTAAGACCCGGTCTGCAGAGCGAGGCCTT
GTCCCAGAGGCTTCCCCGCCCCCTCCCCATTAGCTTTCAATTCCGTAGCCAGCTGCTCCGAGCAGAGCGG
CGAGAACCGTCCAGGATCAGATTGCATGTGACTCTGAAGCTGACGAACTTCCATGGCCCTCATTAATGAC
ACTTGTCCCCAAATCCGAACCTCCTCTGTGAAGCATACGAGACAGAACCTTGTTATTTCTCAGACTTTGG
AAAATGCATTGTATCGATGTTATGTAAAAGGCCAAACCTCTGTTCAGTGTAAATAGTTACTCCAGTGCCA
ACGATCCTAGTGCTTTCCTTTTTTTAAAATGCAAATCCTATGTGATTTTAACTCTGTCTTCACCTGATTC
CACTTAAAAAAAAAAAAAAAAAAAAAAGGTATTATTTTCCAAAAGTGGCCTCTTTGTCTAAAACAATAAA
ATTTTTTTTCATGTTTTAACAAAAACCAATCAGGACAGGTGTTCGTTTTTTTCTTTTTTCTAAATGTGAA
TATATACATTATATAGGTCCCTGAACATACACCATGTGGGTGCTAACGTGGAGACAGACCGTGGCCATCG
GGGGCCTTAAGGCTTCGGGACCCAAAGTGAAGATTTGACTGCAAAATCAGCATTGAAACACTGGTGTGAT
TCTGAAAACCAGTGACCTCATTTTTTCGGCTTTTGCAAAAGCATGACTTCTTTTTTGGCTTTTCATTTGG
ATTGCATTTTTGGGGGTTGTTGACTGTACCTGTAGATGACTGTTACTTTGACTCTTTTCAGCAGCCCCTG
AGTAGAATTCACAAGGTCTGTTTCCAGTATTTGCTTCGACTTAACTACGATTTGTTCTTGAAACGAAAGT
GAGCCTCTTTAAGCAAGCAAGCAAGCAGCCAATACTACCAAGGGAACTGCAAGACGGATACCACACAAAC
TTCTTGTATAGAAACATGAATGCTGAAATGTTTCCAACTGTTTTAATTTAATAAACCTTGTAACCACATT
TAAATGGTCTAAAACCCATAGCATTGTAGTCATGGCAACCTGCTAAACTTTCTTGCAACTAAAACTGAGG
GTGGGGGTTGTACATTTTCCATTGTAAAATAAGTGTTTTAATGTCCTGTACTGCTAATGAAATGACTTTC
TTTATGTCCAAGGGTTCTCCAGTGAAATAACTATGCACTACTTTACATTTCATGGGGATGCACAAAAAAA
AAAAAAAAAAAAAAAGGAGTATTACATTTTTAGTTGCTGTTTGTACCAACCTTGAATTACATGTTTAACA
ACCACAAATCAAAAAGCCTATTTCTATTGAGTTTTTAATACTGACGAGCCACCCCAAAGTCTTAATTCCT
TTTTGTTATGATTTCTTTGTGAGTTTACATTTTTAAATTGTTTAACTTTCTTAATTTAGTAATTAAAAAG
AAAGCATTTTACATTT
>TCONS_00001583 gene=FYN
TCAGCGCGAGTAGCTGTGAGCAGCCGCGGCAGCGGCGGCGCGTCGTTGCAGTTGCGCCATCTGTCAGGAG
CCGAGCCGGCTGGGAGGGGGGCTGCCGCGGAAGAGGAGGAGCCTGAGCGCCGCGCAGGACCAGTCCAGCA
GCCATATTAAGACATGTGGTGTATATAAAGTTTGCGATCGTTGGGGGACATTTTGGAATTTAGATAATGG
GCTGTGTGCAATGTAAGGATAAAGAAGCAACAAAACTGACGGAGGAGCGGGATGGCAGCCTGAACCAGAG
CTCCGGCTTCCGCTATGGCACAGACCCCACTCCTCAGCACTACCCCAGCTTCGGCGTGACCTCCATCCCA
AACTACAACAACTTCCATGCAGCCGGGGGCCAAGGACTCACCGTCTTCGGGGGCGTGAGCTCTTCGTCTC
ACACTGGGACCTTGCGTACGAGAGGAGGAACAGGAGTGACGCTGTTTGTGGCCCTTTACGATTATGAAGC
CCGGACGGAAGATGACCTGAGTTTTCACAAAGGAGAAAAATTTCAAATACTGAACAGCTCGGAAGGAGAC
TGGTGGGAGGCCCGCTCCTTGACAACAGGAGAGACGGGTTACATTCCCAGCAATTACGTGGCTCCAGTTG
ACTCCATCCAGGCAGAAGAGTGGTACTTTGGAAAACTCGGCCGAAAAGATGCTGAGCGACAGCTTTTGTC
CTTTGGAAACCCAAGAGGTACCTTTCTTATCCGTGAGAGTGAAACCACCAAAGGTGCCTATTCGCTTTCC
ATCCGTGACTGGGATGATATGAAAGGAGACCATGTCAAACATTATAAAATTCGCAAACTTGACAACGGTG
GGTATTATATCACCACCCGGGCCCAGTTTGAAACACTTCAGCAGCTTGTACAGCATTACTCAGCTGCTGT
TTCGAAGTCATTGTTCTTGTGGCTGACCCTCAGTAAACTTGAGGAATTTTCCTTTCCTGGTTGAAGTATT
GGCAAGGAGACAGTGAACTTCTTGCCAGTGCTTATCAGCACACTCAGCTCAACTTTTCAAGGACTCAGTC
AAGTAGCTCATCCATGGCTAACAATTGAGAGTCTAGAGGTACCTGGAACGGAAACACAAAAGTAGCCATA
AAGACTCTCAAACCAGGCACAATGTCCCCAGAATCATTCCTCGAGGAGGCACAGATCATGAAGAAGTTGA
AGCATGACAAACTGGTCCAGCTCTATGCCGTGGTATCAGAGGAACCCATCTACATCGTCACCGAGTACAT
GAATAAAGGAAGCTTACTCGATTTCTTAAAGGATGGAGAAGGAAGAGCCCTGAAGTTACCAAACCTCGTG
GACATGGCAGCACAGGTTGCTGCAGGAATGGCGTACATTGAGCGCATGAATTATATCCACAGAGACCTTC
GGTCGGCAAACATTCTCGTGGGGAATGGGCTCATTTGCAAGATCGCCGACTTTGGATTAGCCAGGTTGAT
CGAGGACAACGAGTACACAGCAAGACAAGGTGCAAAGTTCCCCATTAAGTGGACAGCCCCCGAAGCAGCC
CTGTACGGGAGGTTCACAATCAAGTCTGATGTGTGGTCTTTTGGAATCTTACTCACAGAGCTGGTCACCA
AAGGAAGAGTTCCGTACCCAGGCATGAACAACCGGGAGGTGCTGGAGCAGGTGGAGCGCGGCTACAGGAT
GCCCTGTCCGCAGGACTGCCCCATCTCTCTCCACGAGCTCATGATCCACTGCTGGAAAAAGGACCCCGAA
GAGAGGCCCACTTTCGAGTACTTGCAGGGCTTCCTGGAAGACTACTTCACCGCGACAGAGCCCCAGTATC
AACCCGGTGAAAACCTGTAAGACCCGGTCTGCAGAGCGAGGCCTTGTCCCAGAGGCTTCCCCGCCCCCTC
CCCATTAGCTTTCAATTCCGTAGCCAGCTGCTCCGAGCAGAGCGGCGAGAACCGTCCAGGATCAGATTGC
ATGTGACTCTGAAGCTGACGAACTTCCATGGCCCTCATTAATGACACTTGTCCCCAAATCCGAACCTCCT
CTGTGAAGCATACGAGACAGAACCTTGTTATTTCTCAGACTTTGGAAAATGCATTGTATCGATGTTATGT
AAAAGGCCAAACCTCTGTTCAGTGTAAATAGTTACTCCAGTGCCAACGATCCTAGTGCTTTCCTTTTTTT
AAAATGCAAATCCTATGTGATTTTAACTCTGTCTTCACCTGATTCCACTTAAAAAAAAAAAAAAAAAAAA
AAGGTATTATTTTCCAAAAGTGGCCTCTTTGTCTAAAACAATAAAATTTTTTTTCATGTTTTAACAAAAA
CCAATCAGGACAGGTGTTCGTTTTTTTCTTTTTTCTAAATGTGAATATATACATTATATAGGTCCCTGAA
CATACACCATGTGGGTGCTAACGTGGAGACAGACCGTGGCCATCGGGGGCCTTAAGGCTTCGGGACCCAA
AGTGAAGATTTGACTGCAAAATCAGCATTGAAACACTGGTGTGATTCTGAAAACCAGTGACCTCATTTTT
TCGGCTTTTGCAAAAGCATGACTTCTTTTTTGGCTTTTCATTTGGATTGCATTTTTGGGGGTTGTTGACT
GTACCTGTAGATGACTGTTACTTTGACTCTTTTCAGCAGCCCCTGAGTAGAATTCACAAGGTCTGTTTCC
AGTATTTGCTTCGACTTAACTACGATTTGTTCTTGAAACGAAAGTGAGCCTCTTTAAGCAAGCAAGCAAG
CAGCCAATACTACCAAGGGAACTGCAAGACGGATACCACACAAACTTCTTGTATAGAAACATGAATGCTG
AAATGTTTCCAACTGTTTTAATTTAATAAACCTTGTAACCACATTTAAATGGTCTAAAACCCATAGCATT
GTAGTCATGGCAACCTGCTAAACTTTCTTGCAACTAAAACTGAGGGTGGGGGTTGTACATTTTCCATTGT
AAAATAAGTGTTTTAATGTCCTGTACTGCTAATGAAATGACTTTCTTTATGTCCAAGGGTTCTCCAGTGA
AATAACTATGCACTACTTTACATTTCATGGGGATGCACAAAAAAAAAAAAAAAAAAAAAAGGAGTATTAC
ATTTTTAGTTGCTGTTTGTACCAACCTTGAATTACATGTTTAACAACCACAAATCAAAAAGCCTATTTCT
ATTGAGTTTTTAATACTGACGAGCCACCCCAAAGTCTTAATTCCTTTTTGTTATGATTTCTTTGTGAGTT
TACATTTTTAAATTGTTTAACTTTCTTAATTTAGTAATTAAAAAGAAAGCATTTTACATTT
>TCONS_00000282 gene=RFPL4B
TTCAAAATGATCACCACAATAAGTCTATTTATAATATATCACCATACGGATTACAGTGAACTCTGTATTT
TTCCTTCAACTGTAAGGACCATGGCCAACAATCTGCAAGATGAGGCAGCGTGTACAGTTTGTCTGGAGGT
TTTCTTCAGCCCCATTACTCTTTCCTGCACCCACACTTTCTGCCTTTATTGCATGCAAAGTTGGATGAAA
GAGCAGGAGGATCTAAAATTGGTCTGCCCCATGTGTCGAGGTGTCATTGAGAATCCTCCTTTGAAGGACT
GGCAAATCGAAGAACTGGCTCTTCTCATCACACAGCACAGCTCCCGACTGGAGCAGGGTATGCACATGAG
TGATGAGTACCTGAAATTCTGGGAGGATATAACTCTGGACCCAGCCACTGCCAACTCCTTTCTTGTCTTT
TCTGAGGACCTAAGGAGCATCCAGTATGGGAAGATCTACCAAAACTTGATGGAAGATCCCCAGAGATTCG
ACTACTGGGCTGGTGTCCTGGGCACCCCGTGCTTCGTCTCTGGTTGTCATTACTGGGAGGTAGAAGTGGG
AGAGGGGAACGAGTGGGCTCTGGGGGTCTGCAAGATGTCAGTCAACAGGAAGAGGCCAAGTGGTTTCTCC
TCTGACCATGGCTTCTGGATCATCCGCATGAAGGCAGGCACAATCTATACCTTCTCTGTCCTAGAAACCA
GAATTCCTGTAAGCCCTGGCCTTTGCCACGTAGGAGTTTTTCTAGATATTGAGTTGGAAGAAATCAAGTT
TTTTGATGTTAGCAATGATGTCCTCATCTACACACACAATAATTTATCCTGTTTAGAGCCTTTGTGTCCG
TTCTTCTCTCTTGAGTTGCCCAGAGAAGGTGAGAAGGGTGCCTCCTTGAAGATCTGTCCATCAGAAATGA
ATCCCTTTATACTTTGGGGTAGACCTTGTACTCCCCAA
>TCONS_00001611 gene=DOPEY1
GTAATGATTTTACATGACTTTGGAGTTGGTCTGTAGTGGGACGCTGAGGGAGGATGAACACAGAAGAGCT
GGAGTTACTGAGTGACTCCAAATACAGAAACTACGTAGCTGCGGTTGACAAAGCACTCAAGAATTTTGAA
TACTCCAGTGAATGGGCAGATTTGATATCAGCACTTGGAAAACTTAATAAGGTTTTACAAAATAATGCAA
AGTACCAAGTAGTACCGAAAAAGCTGACCATAGGCAAACGCCTAGCTCAATGTCTGCATCCAGCATTACC
AGGTGGAGTTCATCGGAAGGCACTTGAAACATATGAAATTATCTTCAAAATCATTGGACCTAAGCGACTT
GCCAAAGATCTTTTTTTATATAGTTCTGGACTATTTCCTCTTCTTGCAAATGCTGCCATGTCGGTGAAAC
CAACACTGCTAAGTTTGTATGAGATCTATTATTTGCCTTTGGGTAAAACACTGAAGCCTGGTCTTCAAGG
ACTGCTAACTGGTATTCTTCCTGGCTTAGAGGAAGGATCGGAGTACTATGAGAGAACAAACACCTTGTTG
GAAAAGGTTGCTGCTGCTGTGGACCAGTCGGCATTCTACAGCGCCCTCTGGGGTAGTCTGCTCACCAGCC
CTGCTGTGCGTTTACCTGGAATCACATATGTTCTCGCCCATTTGAACAGGAAGCTTTCCATGGAAGATCA
ACTTTATATAATTGGCAGTGATATTGAGCTAATGGTAGAAGCAGTAAGTACTTCGGTGCAGGATTCAAGT
GTACTCGTGCAGAGAAGCACACTGGACCTCATACTCTTCTGTTTTCCATTCCACATGAGTCAGGCCACTC
GACCAGATATGATCAGGATCTTGTCAGCCGCCCTTCATGTAGTACTAAGAAGAGATATGTCCCTGAACCG
AAGACTTTACGCGTGGCTTCTTGGTTTTGATAACAACGGTGCTGTCATAGGACCCAGAAGCACAAGACAC
AGTAATCCTGAAGAGCACGCCACTTACTATTTCACTACCTTTTCAAAAGAATTGTTGGTTCAGGCAATGG
TGGGCATCTTACAAGTAAATGGATTTGGAGAAGAAAGCACTTTAACACAGGATCTGAAACCTTTTCGTAT
TTTAATCAGTTTACTGGACAAACCTGAGCTAGGACCTGTCATTCTAGAAGATGTCCTAATTGAAGTGTTT
AGAACATTATATTCTCAATGCAAAGCAGAATTGGATCTTCAGATGGAACCACCCTTCAGCAAGGATCATG
CTCAGTTAAGCAGTAAATTAAGGGAAAATAAGAAAACAGCAGAGCTGATTAAAACTGCCAACCTTCTCTT
TAATTCCTTTGAGCCTTATTATATGTGGGATTACGTTGCACGTTGGTTTGAAGAATGTTGTAGGAGGACA
CTGCATGCCAGACTTCACATTGGGCCTGGAGATAGTAGTGAGTCGTCTGAATTACAGCTGACCAATTTCT
GCTTACTGGTTGATTTTTTGTTGGATATTGTTTCTTTGCCTACTAGAAGTATGAGGGTGCTGTGTCAGGA
GACTTACATTGAAATCCAGACAGAACACTTGCCGCAACTGCTGCTCAGGATGATATCTGCCCTGACAAGC
CACCTGCAGACCCTGCGTTTATCTGAACTCACAGATTCACTCAGGCTCTGCTCCAAGATCCTTAGCAAGG
TTCAGCCTCCTTTGTTATCTGCCAGCACTGGAGGCGTGTTGCAGTTTCCAAGTGGGCAGAACAACTCTGT
CAAGGAGTGGGAAGACAAAAAGATATCATCAGTTTCTCTTGAAAATCCTACTGAAGTGTTTGAAGATGGA
GAAAATCCACCAAGCAGTCGATCATCAGAGAGCGGATTCACTGAGTTTATACAGTATCAAGCAGACCGGC
CTGATGACATTGACAGAGAACTGAGTGAGGGGCAGGGGGCAGCTGCCATCCCGATGGGTAGCACATCCTC
CGAAACAGAAACAGCCTCCACTGTGGGATCTGAAGAAACCATCATCCAGCCCCCTTCCCTAGTCACTCAG
GGGACAGCACCCCGGAGTGGGAAGACCGCCCAAAAAACTGCAATGCAGTGCTGTCTGGAGTACATCCAGG
AGTTTCTCACCAGACTCATCAACCTCTACATCATTCAGAGTAACTCATTCTCTGAGGCTTTGGCCGCAGA
GCATCAAGGGGATCTCAGTCGAGAGCAAGGGGAGACTTTGAAATGGGACAGGGATTCACATGGAGATGTG
AAAGAGAGAAACATAAGTAAACACCAGACCTCGAAAGAGTACCTTGCTGCCTTCCTTGCAGCCTGCCAGG
TCTTCCTGGAGTGCTCAAGTTTCCCAGTTTACATCGCTGACGGGAGCCATACCTCAGAATTACATTCTGA
AAAATCAGAGACTGACTGGGAGCACGTGCAGCCTCCACTGTGGCTCCAGACACTGATGAATGCTTGCAGC
CACGCAGGTGATTTCAGTGTGCAGAGTGTTGCTATTTCTCTTGTCATGGACCTGGTAGGATTGACTCAGT
CTGTGGCCATGGTCACTGGGGAAAACATCAACAGCGTGGAGCCTGCACAGCCCTTAAGTCCAAACCAGGG
ACGAGTGGCTGTGGTCATTAGACCTCCCCTCACTCCAGGCAATCTGAGATACATAGCTGAGAAGACTGAG
TTTTTCAAGCATGTAGCTTTAACATTATGGGACCAGCTGGGAGATGCGACACCTCAGCACCACCAGAAGA
GTGTGGAACTGTTTTATCAATTACATAACTTGGTTCCTTCTTCTAGCATCTGTGAGGATGTTATAAGTCA
GCAGTTAACCCATAAAGATAAGAAAATAAGGATGGAAGCGCATGCGAAGTTTGCAGTTCTTTGGCATCTG
ACAAGGGACCTCCATATAAATAAGTCTTCATCTTTTGCACGGTCTTTTGACAGGTCACTGTTCATCATGT
TAGACAGCCTTAACAGTCTCGATGGTTCTACCAGCTCTGTGGGACAAGCCTGGCTGAACCAAGTCCTACA
AAGACATGATATCGCAAGAGTTTTGGAACCATTGCTATTGCTCTTGCTTCATCCCAAAACTCAGAGGGTT
TCAGTGCAGCGTGTACAAGCAGAACGCTATTGGAATAAGGCTCCCTGTTATCCTGGAGAAGAGAATGACA
AGCGTTTCATGCAAAATTTTTCCTGCAGTGATGGCCCAGTAAGCCAAGTACAACTCATTGCATCTAAAGG
AAATGGTGAAAAGACACTGACCATGGACGAAATAGAGAACTTTAGTCTTACCGTTAATCCATTAAGTGAC
AGACTGTCCCTTCTGAGTACCAGCAGTGAGACAATTCCAATGGTTGTATCTGATTTTGATCTTCCAGACC
AACAGATAGAAATACTTCAGAGCTCCGACTCAGGATGTTCCCAGTCCTCTGCTGGGGACAACTTGAGTTA
CGAGGTTGATCCTGAAAACGTAAATGCCCAAGAGGATTCCCATATGCCAAACACAAGCTCCCTGGACGAT
GATGTGCAGCAGGTCGTGTTTGACCTGATCTGTAAAGTCGTAAGTGGCCTCGAAGCAGAACCTGCATCGG
TGACATCTCAGTTAGAAATTGAAGACACGCCCCCAAAGGACAGTGATGTCAGTCCAGGCGAGGAGGTGAT
TAAAAGTGAAGATCAGTCCACCCAGCAGAGTCAGAGTGCTTTGCTGAGTAATGAAAGTTCTCAGTTTCTG
TCTGTGTCTGCAGAGGGAGACTGTGAGTGTGTGCCAAATGGAATCTCCAGAAATAGCTCCTCACCTTGTA
TTTCAGGAACCACACAGACTGGCCATGACTCTTCTGTTGGTTCTGCAGAAACCAGGTCAAGACAGAGAAG
TCACAGTAGTATTCAGTTCAGCTTCAAAGAAAAATTATCAGAAAAGGTCTCAGAGAAAGAAACAATTGTT
AAGGAGTCAGGGAAACAACCAGGAGCAAAACCTAAAGTAAAACTTGCTAGAAAAAAGGATGATGACAAGA
AAAAGACTTCAAATGAAAAACTCAAACAGACCAGTGTATTCTTTAGTGATGGTCTGGATTTAGAGAACTG
GTATAGCTGTGGAGAGGGAGAGATATCAGAAATTGAGAGTGACATGGGTTCTCCAGGGTCTCGGAAGTCT
CCCAGTTTCAACATCCATCCTCTCTATCAACACGTGCTTCTGTATCTGCAGTTGTATGACTCGTCGAGGA
CTCTGTATGCTTTTTCTGCCATCAAGGCCATCTTGAAAACGAACCCCATTGCTTTTGTAAATGCCATTTC
AACCACTAGTGTGAATAATGCATATACCCCTCAATTGTCTTTGCTTCAGAACCTGTTGGCCAGACACCGG
ATTTCTGTTATGGGCAAAGATTTTTATAGCCACATTCCAGTGGACTCGAATCACAACTTCCGGAGTTCTA
TGTACATAGAAATTCTCATTTCCCTCTGCTTATATTACATGCGTAGCCACTACCCAACTCATGTCAAGGT
CACGGCGCAAGATTTAATAGGCAATCGAAACATGCAGATGATGAGCATTGAAATTTTGACTCTGCTCTTT
ACTGAGCTGGCGAAAGTCATCGAAAGCTCAGCAAAAGGTTTCCCTAGTTTTATCTCTGACATGTTATCGA
AGTGCAAAGTTCAGAAAGTGATTCTTCACTGTTTGCTGTCATCAATCTTTAGTGCCCAGAAGTGGCACAG
TGAAAAGATGGCTGGTAAGAACATGGTGGCTGTGGAAGAGGGTTTCTCAGAGGACAGCCTGATCAATTTC
TCAGAGGAGGAATTTGACAACGGCAGTACCCTCCAGTCGCAACTTCTTAAAGTGCTCCAGAGGCTCATTG
TCCTAGAGCACAGGGTCATGACCACCCCTGAAGAGAACGAGACAGGTTTTGATTTTGTTGTATCTGATCT
GGAGCACATCAGTCCCCACCAGCCCATGACGTCCCTTCAGTACTTGCACGCCCAGCCAATCACCTCTCAA
GGCATGTTCCTCTGTGCAGTGATACGAGCTTTACATCAGCACTGTGCCTGTAAGATGCACCCACAGTGGA
TCGGTCTGATCACATCTACCCTGCCTTACATGGGAAGAGTTCTCCAGAGAGTGGTGGTTTCTGTGACGCT
ACAGCTTTGCAGAAATTTAGATAATCTAATTCAACAGTACAAATATGAAACAGGATTATCTGATAGTAGG
CCTCTATGGATGGCATCAGTTATCCCACCAGATATGATTCTTACCCTTTTGGAAGGGATCACAGCTATCA
TCCATTACTGTTTGTTGGATCCTACCACACAGTATCACCAACTTTTGGTCAATGTAGACCAAAAACACCT
GTTTGAAGCTCGCAGCGGAATCCTCTCAATCCTTCATATGATCATGTCCTCCGTGACACTGCTTTGGAGT
ATCCTACATCAGGCTGATTCTTCAGAAAAGATGACTGCTGCTGCATCTGCCTCTGTTACCACCATTAATC
TTGGAGCCACAAAGAACTTGAGACAGCAGATCCTAGAATTATTGGGTCCCATTTCAATGAATCATGGTGT
TCACTTTATGGCTGCTATTGCATTTGTATGGAATGAAAGAAGACAGAACAAAACCACCACCAGGACCAAG
GTTATTCCTGCAGCCAGTGAAGAACAGCTTTTACTAGTAGAACTGGTTCGCTCAATCAGTGTCATGAGAG
CAGAAACTGTTATACAGACTGTGAAAGAAGTTTTAAAGCAGCCCCCAGCCATAGCCAAGGACAAGAAACA
TCTTTCTTTGGAAGTCTGCATGCTTCAGTTTTTCTATGCTTATATTCAAAGGGTTCTGAATGAATTTATT
ATGAAAAACCCTAGTTTGGAAAATAAAAAAGACCAAAGAGACCTCCAGGATGTGACTCATAAAATAGTGG
ATGCAATTGGGGCAATTGCTGGTTCTTCTTTGGAGCAGACTACATGGCTGCGACGAAATCTTGAAGTTAA
GCCTTCTCCCAAAATAATGGTAGATGGGTCCAATTTGGAATCCGATGTTGAAGGTATTGCTCTCAGGCAT
CTAAGTTTATATTCGGTTTTGGCTCATCTTTTGGATATGGTTTTCTATAGCGATGAAAAAGAACGGGTTA
TTCCTTTACTTGTAAATATTATGCATTATGTTGTGCCCTACCTCCGAAATCACAGTGCCCATAATGCCCC
TAGTTACCGAGCCTGCGTCCAGCTGCTTAGCAGTCTTAGTGGGTATCAGTACACGCGGAGAGCTTGGAAA
AAAGAAGCCTTTGATCTCTTTATGGATCCCAGTTTCTTTCAGATGGATGCCTCTTGTGTCAATCATTGGA
GAGCCATCATGGACAATCTGATGACACATGATAAGACAACGTTTAGAGATTTGATGACTCGTGTAGCTGT
GGCTCAAAGCAGTTCACTTAATCTCTTTGCAAATCGTGATGTGGAGCTAGAGCAGAGAGCCATGCTTCTC
AAAAGATTGGCATTTGCTATTTTCAGCAGTGAAATTGACCAGTATCAGAAATATCTTCCAGATATACAAG
AGAGATTGGTTGAGAGTCTTCGCTTGCCCCAGGTGCCAACCCTTCACTCTCAAGTGTTCCTGTTTTTCAG
AGTGTTACTTTTAAGAATGTCTCCACAACATCTTACCTCGCTCTGGCCCACCATGATTACAGAACTGGTA
CAGGTATTTTTACTGATGGAGCAAGAACTCACTGCTGATGAAGATATTTCACGGACTTCAGGCCCCTCTG
TGGCCGGTCTGGAGACGACCTACACAGGAGGTAATGGCTTTTCTACTTCATATAACAGCCAGCGCTGGTT
AAACCTCTATCTCTCTGCTTGCAAGTTTTTGGATTTGGCTTTGGCGTTACCCTCTGAAAATCTTCCTCAG
TTTCAGATGTACCGATGGGCCTTTATTCCAGAAGCCTCAGATGATTCAGGTTTGGAAGTCAGAAGGCAGG
GCATACATCAGCGAGAATTTAAACCTTACGTAGTACGACTCGCAAAACTTCTTCGGAAAAGGGCAAAGAA
AAATCCAGAGGAGGACACGTCTGGGCGAGCACTGGGCTGGGAGCCGGGGCACCTGCTGCTCTCCGTGGGC
ACAGTGCGCAGCCTCGCACAGCTCCTGCCCTTCTTCAGTGTGCTCAGCCAAGTCTTCAACAGCAAGGTCA
CCAGCCGCTGTGCCGGACACTCAGGGAGCCCCGTCCTCTACTCAAACACCTTCCCTGGCAAGGACACAAA
GCTGGAAAACCACAAACCGTTTTCCAGCAAAGCCAGGCAAAAAATAGAAGAGATGGTAGAAAAAGATTTT
CTGGAAGGGGTGATAAAAACTTGAGCACCACAAGTGGTTCCATTTAGTGTAAATGTAATTATTTAAAACC
AACAAACATTGCTCTGAGTTGTATAGTTTCTTTTTTTGTATGTAACAAAACACGTTTCAGGTTGTATTTA
ATTTAAATATTTGTAAATAAGAACAACTGTCTTGAATGTGGCCTGAATCAAGTTTAAATATTGTAGGCTC
ATATTGATTATGATGCCTAAGAGATCTATATATACATATATAGTGCATTAGAGTCCATTGTTTTATTGTC
ATGAGTTGTCTTAAACCTGCCAAATACACACTGCAAATTTTTTT
>TCONS_00001612 gene=DOPEY1
GTAATGATTTTACATGACTTTGGAGTTGGTCTGTAGTGGGACGCTGAGGGAGGATGAACACAGAAGAGCT
GGAGTTACTGAGTGACTCCAAATACAGAAACTACGTAGCTGCGGTTGACAAAGCACTCAAGAATTTTGAA
TACTCCAGTGAATGGGCAGATTTGATATCAGCACTTGGAAAACTTAATAAGGTTTTACAAAATAATGCAA
AGTACCAAGTAGTACCGAAAAAGCTGACCATAGGCAAACGCCTAGCTCAATGTCTGCATCCAGCATTACC
AGGTGGAGTTCATCGGAAGGCACTTGAAACATATGAAATTATCTTCAAAATCATTGGACCTAAGCGACTT
GCCAAAGATCTTTTTTTATATAGTTCTGGACTATTTCCTCTTCTTGCAAATGCTGCCATGTCGGTGAAAC
CAACACTGCTAAGTTTGTATGAGATCTATTATTTGCCTTTGGGTAAAACACTGAAGCCTGGTCTTCAAGG
ACTGCTAACTGGTATTCTTCCTGGCTTAGAGGAAGGATCGGAGTACTATGAGAGAACAAACACCTTGTTG
GAAAAGGTTGCTGCTGCTGTGGACCAGTCGGCATTCTACAGCGCCCTCTGGGGTAGTCTGCTCACCAGCC
CTGCTGTGCGTTTACCTGGAATCACATATGTTCTCGCCCATTTGAACAGGAAGCTTTCCATGGAAGATCA
ACTTTATATAATTGGCAGTGATATTGAGCTAATGGTAGAAGCAGTAAGTACTTCGGTGCAGGATTCAAGT
GTACTCGTGCAGAGAAGCACACTGGACCTCATACTCTTCTGTTTTCCATTCCACATGAGTCAGGCCACTC
GACCAGATATGATCAGGATCTTGTCAGCCGCCCTTCATGTAGTACTAAGAAGAGATATGTCCCTGAACCG
AAGACTTTACGCGTGGCTTCTTGGTTTTGATAACAACGGTGCTGTCATAGGACCCAGAAGCACAAGACAC
AGTAATCCTGAAGAGCACGCCACTTACTATTTCACTACCTTTTCAAAAGAATTGTTGGTTCAGGCAATGG
TGGGCATCTTACAAGTAAATGGATTTGGAGAAGAAAGCACTTTAACACAGGATCTGAAACCTTTTCGTAT
TTTAATCAGTTTACTGGACAAACCTGAGCTAGGACCTGTCATTCTAGAAGATGTCCTAATTGAAGTGTTT
AGAACATTATATTCTCAATGCAAAGCAGAATTGGATCTTCAGATGGAACCACCCTTCAGCAAGGATCATG
CTCAGTTAAGCAGTAAATTAAGGGAAAATAAGAAAACAGCAGAGCTGATTAAAACTGCCAACCTTCTCTT
TAATTCCTTTGAGCCTTATTATATGTGGGATTACGTTGCACGTTGGTTTGAAGAATGTTGTAGGAGGACA
CTGCATGCCAGACTTCACATTGGGCCTGGAGATAGTAGTGAGTCGTCTGAATTACAGCTGACCAATTTCT
GCTTACTGGTTGATTTTTTGTTGGATATTGTTTCTTTGGAGACTTACATTGAAATCCAGACAGAACACTT
GCCGCAACTGCTGCTCAGGATGATATCTGCCCTGACAAGCCACCTGCAGACCCTGCGTTTATCTGAACTC
ACAGATTCACTCAGGCTCTGCTCCAAGATCCTTAGCAAGGTTCAGCCTCCTTTGTTATCTGCCAGCACTG
GAGGCGTGTTGCAGTTTCCAAGTGGGCAGAACAACTCTGTCAAGGAGTGGGAAGACAAAAAGATATCATC
AGTTTCTCTTGAAAATCCTACTGAAGTGTTTGAAGATGGAGAAAATCCACCAAGCAGTCGATCATCAGAG
AGCGGATTCACTGAGTTTATACAGTATCAAGCAGACCGGCCTGATGACATTGACAGAGAACTGAGTGAGG
GGCAGGGGGCAGCTGCCATCCCGATGGGTAGCACATCCTCCGAAACAGAAACAGCCTCCACTGTGGGATC
TGAAGAAACCATCATCCAGCCCCCTTCCCTAGTCACTCAGGGGACAGCACCCCGGAGTGGGAAGACCGCC
CAAAAAACTGCAATGCAGTGCTGTCTGGAGTACATCCAGGAGTTTCTCACCAGACTCATCAACCTCTACA
TCATTCAGAGTAACTCATTCTCTGAGGCTTTGGCCGCAGAGCATCAAGGGGATCTCAGTCGAGAGCAAGG
GGAGACTTTGAAATGGGACAGGGATTCACATGGAGATGTGAAAGAGAGAAACATAAGTAAACACCAGACC
TCGAAAGAGTACCTTGCTGCCTTCCTTGCAGCCTGCCAGGTCTTCCTGGAGTGCTCAAGTTTCCCAGTTT
ACATCGCTGACGGGAGCCATACCTCAGAATTACATTCTGAAAAATCAGAGACTGACTGGGAGCACGTGCA
GCCTCCACTGTGGCTCCAGACACTGATGAATGCTTGCAGCCACGCAGGTGATTTCAGTGTGCAGAGTGTT
GCTATTTCTCTTGTCATGGACCTGGTAGGATTGACTCAGTCTGTGGCCATGGTCACTGGGGAAAACATCA
ACAGCGTGGAGCCTGCACAGCCCTTAAGTCCAAACCAGGGACGAGTGGCTGTGGTCATTAGACCTCCCCT
CACTCCAGGCAATCTGAGATACATAGCTGAGAAGACTGAGTTTTTCAAGCATGTAGCTTTAACATTATGG
GACCAGCTGGGAGATGCGACACCTCAGCACCACCAGAAGAGTGTGGAACTGTTTTATCAATTACATAACT
TGGTTCCTTCTTCTAGCATCTGTGAGGATGTTATAAGTCAGCAGTTAACCCATAAAGATAAGAAAATAAG
GATGGAAGCGCATGCGAAGTTTGCAGTTCTTTGGCATCTGACAAGGGACCTCCATATAAATAAGTCTTCA
TCTTTTGCACGGTCTTTTGACAGGTCACTGTTCATCATGTTAGACAGCCTTAACAGTCTCGATGGTTCTA
CCAGCTCTGTGGGACAAGCCTGGCTGAACCAAGTCCTACAAAGACATGATATCGCAAGAGTTTTGGAACC
ATTGCTATTGCTCTTGCTTCATCCCAAAACTCAGAGGGTTTCAGTGCAGCGTGTACAAGCAGAACGCTAT
TGGAATAAGGCTCCCTGTTATCCTGGAGAAGAGAATGACAAGCGTTTCATGCAAAATTTTTCCTGCAGTG
ATGTAAGCCAAGTACAACTCATTGCATCTAAAGGAAATGGTGAAAAGACACTGACCATGGACGAAATAGA
GAACTTTAGTCTTACCGTTAATCCATTAAGTGACAGACTGTCCCTTCTGAGTACCAGCAGTGAGACAATT
CCAATGGTTGTATCTGATTTTGATCTTCCAGACCAACAGATAGAAATACTTCAGAGCTCCGACTCAGGAT
GTTCCCAGTCCTCTGCTGGGGACAACTTGAGTTACGAGGTTGATCCTGAAAACGTAAATGCCCAAGAGGA
TTCCCATATGCCAAACACAAGCTCCCTGGACGATGATGTGCAGCAGGTCGTGTTTGACCTGATCTGTAAA
GTCGTAAGTGGCCTCGAAGCAGAACCTGCATCGGTGACATCTCAGTTAGAAATTGAAGACACGCCCCCAA
AGGACAGTGATGTCAGTCCAGGCGAGGAGGTGATTAAAAGTGAAGATCAGTCCACCCAGCAGAGTCAGAG
TGCTTTGCTGAGTAATGAAAGTTCTCAGTTTCTGTCTGTGTCTGCAGAGGGAGACTGTGAGTGTGTGCCA
AATGGAATCTCCAGAAATAGCTCCTCACCTTGTATTTCAGGAACCACACAGACTGGCCATGACTCTTCTG
TTGGTTCTGCAGAAACCAGGTCAAGACAGAGAAGTCACAGTAGTATTCAGTTCAGCTTCAAAGAAAAATT
ATCAGAAAAGGTCTCAGAGAAAGAAACAATTGTTAAGGAGTCAGGGAAACAACCAGGAGCAAAACCTAAA
GTAAAACTTGCTAGAAAAAAGGATGATGACAAGAAAAAGACTTCAAATGAAAAACTCAAACAGACCAGTG
TATTCTTTAGTGATGGTCTGGATTTAGAGAACTGGTATAGCTGTGGAGAGGGAGAGATATCAGAAATTGA
GAGTGACATGGGTTCTCCAGGGTCTCGGAAGTCTCCCAGTTTCAACATCCATCCTCTCTATCAACACGTG
CTTCTGTATCTGCAGTTGTATGACTCGTCGAGGACTCTGTATGCTTTTTCTGCCATCAAGGCCATCTTGA
AAACGAACCCCATTGCTTTTGTAAATGCCATTTCAACCACTAGTGTGAATAATGCATATACCCCTCAATT
GTCTTTGCTTCAGAACCTGTTGGCCAGACACCGGATTTCTGTTATGGGCAAAGATTTTTATAGCCACATT
CCAGTGGACTCGAATCACAACTTCCGGAGTTCTATGTACATAGAAATTCTCATTTCCCTCTGCTTATATT
ACATGCGTAGCCACTACCCAACTCATGTCAAGGTCACGGCGCAAGATTTAATAGGCAATCGAAACATGCA
GATGATGAGCATTGAAATTTTGACTCTGCTCTTTACTGAGCTGGCGAAAGTCATCGAAAGCTCAGCAAAA
GGTTTCCCTAGTTTTATCTCTGACATGTTATCGAAGTGCAAAGTTCAGAAAGTGATTCTTCACTGTTTGC
TGTCATCAATCTTTAGTGCCCAGAAGTGGCACAGTGAAAAGATGGCTGGTAAGAACATGGTGGCTGTGGA
AGAGGGTTTCTCAGAGGACAGCCTGATCAATTTCTCAGAGGAGGAATTTGACAACGGCAGTACCCTCCAG
TCGCAACTTCTTAAAGTGCTCCAGAGGCTCATTGTCCTAGAGCACAGGGTCATGACCACCCCTGAAGAGA
ACGAGACAGGTTTTGATTTTGTTGTATCTGATCTGGAGCACATCAGTCCCCACCAGCCCATGACGTCCCT
TCAGTACTTGCACGCCCAGCCAATCACCTCTCAAGGCATGTTCCTCTGTGCAGTGATACGAGCTTTACAT
CAGCACTGTGCCTGTAAGATGCACCCACAGTGGATCGGTCTGATCACATCTACCCTGCCTTACATGGGAA
GAGTTCTCCAGAGAGTGGTGGTTTCTGTGACGCTACAGCTTTGCAGAAATTTAGATAATCTAATTCAACA
GTACAAATATGAAACAGGATTATCTGATAGTAGGCCTCTATGGATGGCATCAGTTATCCCACCAGATATG
ATTCTTACCCTTTTGGAAGGGATCACAGCTATCATCCATTACTGTTTGTTGGATCCTACCACACAGTATC
ACCAACTTTTGGTCAATGTAGACCAAAAACACCTGTTTGAAGCTCGCAGCGGAATCCTCTCAATCCTTCA
TATGATCATGTCCTCCGTGACACTGCTTTGGAGTATCCTACATCAGGCTGATTCTTCAGAAAAGATGACT
GCTGCTGCATCTGCCTCTGTTACCACCATTAATCTTGGAGCCACAAAGAACTTGAGACAGCAGATCCTAG
AATTATTGGGTCCCATTTCAATGAATCATGGTGTTCACTTTATGGCTGCTATTGCATTTGTATGGAATGA
AAGAAGACAGAACAAAACCACCACCAGGACCAAGGTTATTCCTGCAGCCAGTGAAGAACAGCTTTTACTA
GTAGAACTGGTTCGCTCAATCAGTGTCATGAGAGCAGAAACTGTTATACAGACTGTGAAAGAAGTTTTAA
AGCAGCCCCCAGCCATAGCCAAGGACAAGAAACATCTTTCTTTGGAAGTCTGCATGCTTCAGTTTTTCTA
TGCTTATATTCAAAGGGTTCTGAATGAATTTATTATGAAAAACCCTAGTTTGGAAAATAAAAAAGACCAA
AGAGACCTCCAGGATGTGACTCATAAAATAGTGGATGCAATTGGGGCAATTGCTGGTTCTTCTTTGGAGC
AGACTACATGGCTGCGACGAAATCTTGAAGTTAAGCCTTCTCCCAAAATAATGGTAGATGGGTCCAATTT
GGAATCCGATGTTGAAGGTATTGCTCTCAGGCATCTAAGTTTATATTCGGTTTTGGCTCATCTTTTGGAT
ATGGTTTTCTATAGCGATGAAAAAGAACGGGTTATTCCTTTACTTGTAAATATTATGCATTATGTTGTGC
CCTACCTCCGAAATCACAGTGCCCATAATGCCCCTAGTTACCGAGCCTGCGTCCAGCTGCTTAGCAGTCT
TAGTGGGTATCAGTACACGCGGAGAGCTTGGAAAAAAGAAGCCTTTGATCTCTTTATGGATCCCAGTTTC
TTTCAGATGGATGCCTCTTGTGTCAATCATTGGAGAGCCATCATGGACAATCTGATGACACATGATAAGA
CAACGTTTAGAGATTTGATGACTCGTGTAGCTGTGGCTCAAAGCAGTTCACTTAATCTCTTTGCAAATCG
TGATGTGGAGCTAGAGCAGAGAGCCATGCTTCTCAAAAGATTGGCATTTGCTATTTTCAGCAGTGAAATT
GACCAGTATCAGAAATATCTTCCAGATATACAAGGTAACCTGCCACTAAGTAAGTGGGTACAACTGCTGA
CAGCATCATCTCCTGCTTCTAGGACTTCAGGCCCCTCTGTGGCCGGTCTGGAGACGACCTACACAGGAGG
TAATGGCTTTTCTACTTCATATAACAGCCAGCGCTGGTTAAACCTCTATCTCTCTGCTTGCAAGTTTTTG
GATTTGGCTTTGGCGTTACCCTCTGAAAATCTTCCTCAGTTTCAGATGTACCGATGGGCCTTTATTCCAG
AAGCCTCAGATGATTCAGGTTTGGAAGTCAGAAGGCAGGGCATACATCAGCGAGAATTTAAACCTTACGT
AGTACGACTCGCAAAACTTCTTCGGAAAAGGGCAAAGGACAAGGAGGAGGACTTTAAGACAGTGATTTTG
GAGGGATTGGAGATGGCCAAGCATCAGAAAAATCCAGAGGAGGACACGTCTGGGCGAGCACTGGGCTGGG
AGCCGGGGCACCTGCTGCTCTCCGTGGGCACAGTGCGCAGCCTCGCACAGCTCCTGCCCTTCTTCAGTGT
GCTCAGCCAAGTCTTCAACAGCAAGGTCACCAGCCGCTGTGCCGGACACTCAGGGAGCCCCGTCCTCTAC
TCAAACACCTTCCCTGGCAAGGACACAAAGCTGGAAAACCACAAACCGTTTTCCAGCAAAGCCAGGCAAA
AAATAGAAGAGATGGTAGAAAAAGATTTTCTGGAAGGGGTGATAAAAACTTGAGCACCACAAGTGGTTCC
ATTTAGTGTAAATGTAATTATTTAAAACCAACAAACATTGCTCTGAGTTGTATAGTTTCTTTTTTTGTAT
GTAACAAAACACGTTTCAGGTTGTATTTAATTTAAATATTTGTAAATAAGAACAACTGTCTTGAATGTGG
CCTGAATCAAGTTTAAATATTGTAGGCTCATATTGATTATGATGCCTAAGAGATCTATATATACATATAT
AGTGCATTAGAGTCCATTGTTTTATTGTCATGAGTTGTCTTAAACCTGCCAAATACACACTGCAAATTTT
TTT
>TCONS_00001613 gene=DOPEY1
GTAATGATTTTACATGACTTTGGAGTTGGTCTGTAGTGGGACGCTGAGGGAGGATGAACACAGAAGAGCT
GGAGTTACTGAGTGACTCCAAATACAGAAACTACGTAGCTGCGGTTGACAAAGCACTCAAGAATTTTGAA
TACTCCAGTGAATGGGCAGATTTGATATCAGCACTTGGAAAACTTAATAAGGTTTTACAAAATAATGCAA
AGTACCAAGTAGTACCGAAAAAGCTGACCATAGGCAAACGCCTAGCTCAATGTCTGCATCCAGCATTACC
AGGTGGAGTTCATCGGAAGGCACTTGAAACATATGAAATTATCTTCAAAATCATTGGACCTAAGCGACTT
GCCAAAGATCTTTTTTTATATAGTTCTGGACTATTTCCTCTTCTTGCAAATGCTGCCATGTCGGTGAAAC
CAACACTGCTAAGTTTGTATGAGATCTATTATTTGCCTTTGGGTAAAACACTGAAGCCTGGTCTTCAAGG
ACTGCTAACTGGTATTCTTCCTGGCTTAGAGGAAGGATCGGAGTACTATGAGAGAACAAACACCTTGTTG
GAAAAGGTTGCTGCTGCTGTGGACCAGTCGGCATTCTACAGCGCCCTCTGGGGTAGTCTGCTCACCAGCC
CTGCTGTGCGTTTACCTGGAATCACATATGTTCTCGCCCATTTGAACAGGAAGCTTTCCATGGAAGATCA
ACTTTATATAATTGGCAGTGATATTGAGCTAATGGTAGAAGCAGTAAGTACTTCGGTGCAGGATTCAAGT
GTACTCGTGCAGAGAAGCACACTGGACCTCATACTCTTCTGTTTTCCATTCCACATGAGTCAGGCCACTC
GACCAGATATGATCAGGATCTTGTCAGCCGCCCTTCATGTAGTACTAAGAAGAGATATGTCCCTGAACCG
AAGACTTTACGCGTGGCTTCTTGGACCCAGAAGCACAAGACACAGTAATCCTGAAGAGCACGCCACTTAC
TATTTCACTACCTTTTCAAAAGAATTGTTGGTTCAGGCAATGGTGGGCATCTTACAAGTAAATGGATTTG
GAGAAGAAAGCACTTTAACACAGGATCTGAAACCTTTTCGTATTTTAATCAGTTTACTGGACAAACCTGA
GCTAGGACCTGTCATTCTAGAAGATGTCCTAATTGAAGTGTTTAGAACATTATATTCTCAATGCAAAGCA
GAATTGGATCTTCAGATGGAACCACCCTTCAGCAAGGATCATGCTCAGTTAAGCAGTAAATTAAGGGAAA
ATAAGAAAACAGCAGAGCTGATTAAAACTGCCAACCTTCTCTTTAATTCCTTTGAGCCTTATTATATGTG
GGATTACGTTGCACGTTGGTTTGAAGAATGTTGTAGGAGGACACTGCATGCCAGACTTCACATTGGGCCT
GGAGATAGTAGTGAGTCGTCTGAATTACAGCTGACCAATTTCTGCTTACTGGTTGATTTTTTGTTGGATA
TTGTTTCTTTGCCTACTAGAAGTATGAGGGTGCTGTGTCAGGAGACTTACATTGAAATCCAGACAGAACA
CTTGCCGCAACTGCTGCTCAGGATGATATCTGCCCTGACAAGCCACCTGCAGACCCTGCGTTTATCTGAA
CTCACAGATTCACTCAGGCTCTGCTCCAAGATCCTTAGCAAGGTTCAGCCTCCTTTGTTATCTGCCAGCA
CTGGAGGCGTGTTGCAGTTTCCAAGTGGGCAGAACAACTCTGTCAAGGAGTGGGAAGACAAAAAGATATC
ATCAGTTTCTCTTGAAAATCCTACTGAAGTGTTTGAAGATGGAGAAAATCCACCAAGCAGTCGATCATCA
GAGAGCGGATTCACTGAGTTTATACAGTATCAAGCAGACCGGCCTGATGACATTGACAGAGAACTGAGTG
AGGGGCAGGGGGCAGCTGCCATCCCGATGGGTAGCACATCCTCCGAAACAGAAACAGCCTCCACTGTGGG
ATCTGAAGAAACCATCATCCAGCCCCCTTCCCTAGTCACTCAGGGGACAGCACCCCGGAGTGGGAAGACC
GCCCAAAAAACTGCAATGCAGTGCTGTCTGGAGTACATCCAGGAGTTTCTCACCAGACTCATCAACCTCT
ACATCATTCAGAGTAACTCATTCTCTGAGGCTTTGGCCGCAGAGCATCAAGGGGATCTCAGTCGAGAGCA
AGGGGAGACTTTGAAATGGGACAGGGATTCACATGGAGATGTGAAAGAGAGAAACATAAGTAAACACCAG
ACCTCGAAAGAGTACCTTGCTGCCTTCCTTGCAGCCTGCCAGGTCTTCCTGGAGTGCTCAAGTTTCCCAG
TTTACATCGCTGACGGGAGCCATACCTCAGAATTACATTCTGAAAAATCAGAGACTGACTGGGAGCACGT
GCAGCCTCCACTGTGGCTCCAGACACTGATGAATGCTTGCAGCCACGCAGGTGATTTCAGTGTGCAGAGT
GTTGCTATTTCTCTTGTCATGGACCTGGTAGGATTGACTCAGTCTGTGGCCATGGTCACTGGGGAAAACA
TCAACAGCGTGGAGCCTGCACAGCCCTTAAGTCCAAACCAGGGACGAGTGGCTGTGGTCATTAGACCTCC
CCTCACTCCAGGCAATCTGAGATACATAGCTGAGAAGACTGAGTTTTTCAAGCATGTAGCTTTAACATTA
TGGGACCAGCTGGGAGATGCGACACCTCAGCACCACCAGAAGAGTGTGGAACTGTTTTATCAATTACATA
ACTTGGTTCCTTCTTCTAGCATCTGTGAGGATGTTATAAGTCAGCAGTTAACCCATAAAGATAAGAAAAT
AAGGATGGAAGCGCATGCGAAGTTTGCAGTTCTTTGGCATCTGACAAGGGACCTCCATATAAATAAGTCT
TCATCTTTTGCACGGTCTTTTGACAGGTCACTGTTCATCATGTTAGACAGCCTTAACAGTCTCGATGGTT
CTACCAGCTCTGTGGGACAAGCCTGGCTGAACCAAGTCCTACAAAGACATGATATCGCAAGAGTTTTGGA
ACCATTGCTATTGCTCTTGCTTCATCCCAAAACTCAGAGGGTTTCAGTGCAGCGTGTACAAGCAGAACGC
TATTGGAATAAGGCTCCCTGTTATCCTGGAGAAGAGAATGACAAGCGTTTCATGCAAAATTTTTCCTGCA
GTGATGGCCCAGTAAGCCAAGTACAACTCATTGCATCTAAAGGAAATGGTGAAAAGACACTGACCATGGA
CGAAATAGAGAACTTTAGTCTTACCGTTAATCCATTAAGTGACAGACTGTCCCTTCTGAGTACCAGCAGT
GAGACAATTCCAATGGTTGTATCTGATTTTGATCTTCCAGACCAACAGATAGAAATACTTCAGAGCTCCG
ACTCAGGATGTTCCCAGTCCTCTGCTGGGGACAACTTGAGTTACGAGGTTGATCCTGAAAACGTAAATGC
CCAAGAGGATTCCCATATGCCAAACACAAGCTCCCTGGACGATGATGTGCAGCAGGTCGTGTTTGACCTG
ATCTGTAAAGTCGTAAGTGGCCTCGAAGCAGAACCTGCATCGGTGACATCTCAGTTAGAAATTGAAGACA
CGCCCCCAAAGGACAGTGATGTCAGTCCAGGCGAGGAGGTGATTAAAAGTGAAGATCAGTCCACCCAGCA
GAGTCAGAGTGCTTTGCTGAGTAATGAAAGTTCTCAGTTTCTGTCTGTGTCTGCAGAGGGAGACTGTGAG
TGTGTGCCAAATGGAATCTCCAGAAATAGCTCCTCACCTTGTATTTCAGGAACCACACAGACTGGCCATG
ACTCTTCTGTTGGTTCTGCAGAAACCAGGTCAAGACAGAGAAGTCACAGTAGTATTCAGTTCAGCTTCAA
AGAAAAATTATCAGAAAAGGTCTCAGAGAAAGAAACAATTGTTAAGGAGTCAGGGAAACAACCAGGAGCA
AAACCTAAAGTAAAACTTGCTAGAAAAAAGGATGATGACAAGAAAAAGACTTCAAATGAAAAACTCAAAC
AGACCAGTGTATTCTTTAGTGATGGTCTGGATTTAGAGAACTGGTATAGCTGTGGAGAGGGAGAGATATC
AGAAATTGAGAGTGACATGGGTTCTCCAGGGTCTCGGAAGTCTCCCAGTTTCAACATCCATCCTCTCTAT
CAACACGTGCTTCTGTATCTGCAGTTGTATGACTCGTCGAGGACTCTGTATGCTTTTTCTGCCATCAAGG
CCATCTTGAAAACGAACCCCATTGCTTTTGTAAATGCCATTTCAACCACTAGTGTGAATAATGCATATAC
CCCTCAATTGTCTTTGCTTCAGAACCTGTTGGCCAGACACCGGATTTCTGTTATGGGCAAAGATTTTTAT
AGCCACATTCCAGTGGACTCGAATCACAACTTCCGGAGTTCTATGTACATAGAAATTCTCATTTCCCTCT
GCTTATATTACATGCGTAGCCACTACCCAACTCATGTCAAGGTCACGGCGCAAGATTTAATAGGCAATCG
AAACATGCAGATGATGAGCATTGAAATTTTGACTCTGCTCTTTACTGAGCTGGCGAAAGTCATCGAAAGC
TCAGCAAAAGGTTTCCCTAGTTTTATCTCTGACATGTTATCGAAGTGCAAAGTTCAGAAAGTGATTCTTC
ACTGTTTGCTGTCATCAATCTTTAGTGCCCAGAAGTGGCACAGTGAAAAGATGGCTGGTAAGAACATGGT
GGCTGTGGAAGAGGGTTTCTCAGAGGACAGCCTGATCAATTTCTCAGAGGAGGAATTTGACAACGGCAGT
ACCCTCCAGTCGCAACTTCTTAAAGTGCTCCAGAGGCTCATTGTCCTAGAGCACAGGGTCATGACCACCC
CTGAAGAGAACGAGACAGGTTTTGATTTTGTTGTATCTGATCTGGAGCACATCAGTCCCCACCAGCCCAT
GACGTCCCTTCAGTACTTGCACGCCCAGCCAATCACCTCTCAAGGCATGTTCCTCTGTGCAGTGATACGA
GCTTTACATCAGCACTGTGCCTGTAAGATGCACCCACAGTGGATCGGTCTGATCACATCTACCCTGCCTT
ACATGGGAAGAGTTCTCCAGAGAGTGGTGGTTTCTGTGACGCTACAGCTTTGCAGAAATTTAGATAATCT
AATTCAACAGTACAAATATGAAACAGGATTATCTGATAGTAGGCCTCTATGGATGGCATCAGTTATCCCA
CCAGATATGATTCTTACCCTTTTGGAAGGGATCACAGCTATCATCCATTACTGTTTGTTGGATCCTACCA
CACAGTATCACCAACTTTTGGTCAATGTAGACCAAAAACACCTGTTTGAAGCTCGCAGCGGAATCCTCTC
AATCCTTCATATGATCATGTCCTCCGTGACACTGCTTTGGAGTATCCTACATCAGGCTGATTCTTCAGAA
AAGATGACTGCTGCTGCATCTGCCTCTGTTACCACCATTAATCTTGGAGCCACAAAGAACTTGAGACAGC
AGATCCTAGAATTATTGGGTCCCATTTCAATGAATCATGGTGTTCACTTTATGGCTGCTATTGCATTTGT
ATGGAATGAAAGAAGACAGAACAAAACCACCACCAGGACCAAGGTTATTCCTGCAGCCAGTGAAGAACAG
CTTTTACTAGTAGAACTGGTTCGCTCAATCAGTGTCATGAGAGCAGAAACTGTTATACAGACTGTGAAAG
AAGTTTTAAAGCAGCCCCCAGCCATAGCCAAGGACAAGAAACATCTTTCTTTGGAAGTCTGCATGCTTCA
GTTTTTCTATGCTTATATTCAAAGAATTCCCGTGCCTAATTTAGTGGATAGCTGGGCATCACTGTTGATA
CTTCTGAAAGACTCCATACAATTGAGTCTTCCAGCCCCAGGGCAGTTTCTTATACTTGGGGTTCTGAATG
AATTTATTATGAAAAACCCTAGTTTGGAAAATAAAAAAGACCAAAGAGACCTCCAGGATGTGACTCATAA
AATAGTGGATGCAATTGGGGCAATTGCTGGTTCTTCTTTGGAGCAGACTACATGGCTGCGACGAAATCTT
GAAGTTAAGCCTTCTCCCAAAATAATGGTAGATGGGTCCAATTTGGAATCCGATGTTGAAGATATGCTGT
CACCTGCCGTGGAGACCTCAAACATAACCCCTTCTGTATACAGTGTCCATGCGCTGACATTACTCTCTGA
GGTTTTGGCTCATCTTTTGGATATGGTTTTCTATAGCGATGAAAAAGAACGGGTTATTCCTTTACTTGTA
AATATTATGCATTATGTTGTGCCCTACCTCCGAAATCACAGTGCCCATAATGCCCCTAGTTACCGAGCCT
GCGTCCAGCTGCTTAGCAGTCTTAGTGGGTATCAGTACACGCGGAGAGCTTGGAAAAAAGAAGCCTTTGA
TCTCTTTATGGATCCCAGTTTCTTTCAGATGGATGCCTCTTGTGTCAATCATTGGAGAGCCATCATGGAC
AATCTGATGACACATGATAAGACAACGTTTAGAGATTTGATGACTCGTGTAGCTGTGGCTCAAAGCAGTT
CACTTAATCTCTTTGCAAATCGTGATGTGGAGCTAGAGCAGAGAGCCATGCTTCTCAAAAGATTGGCATT
TGCTATTTTCAGCAGTGAAATTGACCAGTATCAGAAATATCTTCCAGATATACAAGAGAGATTGGTTGAG
AGTCTTCGCTTGCCCCAGGTGCCAACCCTTCACTCTCAAGTGTTCCTGTTTTTCAGAGTGTTACTTTTAA
GAATGTCTCCACAACATCTTACCTCGCTCTGGCCCACCATGATTACAGAACTGGTACAGGTATTTTTACT
GATGGAGCAAGAACTCACTGCTGATGAAGATATTTCACGGACTTCAGGCCCCTCTGTGGCCGGTCTGGAG
ACGACCTACACAGGAGGTAATGGCTTTTCTACTTCATATAACAGCCAGCGCTGGTTAAACCTCTATCTCT
CTGCTTGCAAGTTTTTGGATTTGGCTTTGGCGTTACCCTCTGAAAATCTTCCTCAGTTTCAGATGTACCG
ATGGGCCTTTATTCCAGAAGCCTCAGATGATTCAGGTTTGGAAGTCAGAAGGCAGGGCATACATCAGCGA
GAATTTAAACCTTACGTAGTACGACTCGCAAAACTTCTTCGGAAAAGGGCAAAGAAAAATCCAGAGGAGG
ACACGTCTGGGCGAGCACTGGGCTGGGAGCCGGGGCACCTGCTGCTCTCCGTGGGCACAGTGCGCAGCCT
CGCACAGCTCCTGCCCTTCTTCAGTGTGCTCAGCCAAGTCTTCAACAGCAAGGTCACCAGCCGCTGTGCC
GGACACTCAGGGAGCCCCGTCCTCTACTCAAACACCTTCCCTGGCAAGGACACAAAGCTGGAAAACCACA
AACCGTTTTCCAGCAAAGCCAGGCAAAAAATAGAAGAGATGGTAGAAAAAGATTTTCTGGAAGGGGTGAT
AAAAACTTGAGCACCACAAGTGGTTCCATTTAGTGTAAATGTAATTATTTAAAACCAACAAACATTGCTC
TGAGTTGTATAGTTTCTTTTTTTGTATGTAACAAAACACGTTTCAGGTTGTATTTAATTTAAATATTTGT
AAATAAGAACAACTGTCTTGAATGTGGCCTGAATCAAGTTTAAATATTGTAGGCTCATATTGATTATGAT
GCCTAAGAGATCTATATATACATATATAGTGCATTAGAGTCCATTGTTTTATTGTCATGAGTTGTCTTAA
ACCTGCCAAATACACACTGCAAATTTTTTT
>TCONS_00000303 gene=IMPG1
AAAGTATTCAGTGAATATGCTATTTTTATGAGAGGTCTACAAAGGGAAATCAATCTTTCTTTTACAGATG
TCTCCATTAAAATATACGGCTCTGAGACTAAAGACATAGACAATGCCCCAAGAAGTGAAACAACCGAAAG
TACTGCAAAAATGTACAAAGTGTCAACCATGAGACGAGTATTCAATTTGGCAAAGCATCGAACAAAAAGA
TCAGTCTTTTTCCCAACTGGGGTTAAAGTCTGTCCACAGGAATCCATGAAACAGATTTTAGCCAGTCTTC
AAGCTTATTATAGATTGAGAGTGTGCCAAGAAGCTGTGTGGGAAGCATATCGGATCTTTCTGGATCGCAT
CCCTGATGCAGGGGAATACCAGGACTGGGTGAGCTTCTGCCAGCAGGAAACCTTCTGCCTCTTTGACATT
GGGAAAAATTTCAGCAACTCCCAGGAACACCTGGATCTTCTTCAGCAAAGAATAAAACAGAGAAACTTCA
CTGAGAGAAAGAGTGAAATACCCACAAAGGAGACGTTAGGAGAGCCTGGTGAAACACCTGTGCTTTTAAC
AGAAAATATAGAAAACAATCAAGACAAATTCCAATCATCCATTGTCTTACGACTTGGAGGCAATCCATTA
CCAATATTTTCTCTGCTAACCTCATTTTTGTGCCTGTACTTT
>TCONS_00000305 gene=IMPG1
AAAGTATTCAGTGAATATGCTATTTTTATGAGAGGTCTACAAAGGGAAATCAATCTTTCTTTTACAGATG
TCTCCATTAAAATATACGGCTCTGAGACTAAAGACATAGACAATGCCCCAAGAAGTGAAACAACCGAAAG
TACTGCAAAAATGTACAAAGTGTCAACCATGAGACGAGTATTCAATTTGGCAAAGCATCGAACAAAAAGA
TCAGTCTTTTTCCCAACTGGGGTTAAAGTCTGTCCACAGGAATCCATGAAACAGATTTTAGCCAGTCTTC
AAGCTTATTATAGATTGAGAGTGTGCCAAGAAGCTGTGTGGGAAGCATATCGGATCTTTCTGGATCGCAT
CCCTGATGCAGGGGAATACCAGGACTGGGTGAGCTTCTGCCAGCAGGAAACCTTCTGCCTCTTTGACATT
GGGAAAAATTTCAGCAACTCCCAGGAACACCTGGATCTTCTTCAGCAAAGAATAAAACAGAGAAACTTCA
CTGAGAGAAAGAGTGAAATACCCACAAAGGAGACGTTAGGAGAGCCTGGTGAAACACCTGTGCTTTTAAC
AGACATTACCACTGTCTCACTTGAGCCCCTCCCTCTACCTCTGGATGACACGCTCCTCAACGAAATCCTC
AATAATACCCTCCCAGACACCAGGATGCCTACAAGATCAAATGAAAGAGAATTCACAGATGCTGCCGAGG
ACACACTGGAGCAGAAAGTGGAGCTAAGCATTTCCCTGGCAAACCAGAGGTTCAAGACTGAGCTCACAGA
CTCCCACTCTCCATATTACCAAGAGCTCTCAGCCAAGTCTCAGCTTCAGATGCAAGAGGTATTTAAGAAA
CTTCCAGGATTCAAAGAAATCCATGTGTCAGGATTCAGCAGAGACAGACCCAAAAAAGAAAAAGACAGAA
AAAAAAAGCGCAGCCTTCAATGTGCACTGCTTGTGAAGAAATATTTTGCAAGTCCTAAGTTACCAGATAA
TCACATGTGTGTGACTGGATCACATAACAAAATTTTCCTTAGTCACATTCACCATTATGGTTTATTACAG
GATATTGAATTAAGCACATATGTTCTATTTCAACAATATACCAAAAATTTTTTATTTATTTATTTATACG
ATGGAGAGCTGAATAAAACTACAGGTGAATATCCAGAGAGATCTCATATGTTAGGAAATGCTGATAGTCC
GATAGTTAATTTTGATCTACCTGATGCCTTAAATATTGTCAGTGGCTCCGGATTTAGAACCACTTTATTA
GTTTATAAGTACTTATTGATTTTAATTTTCCACCAAAGGGGGGGTGAACTTCAGTACCTCAGAGCTTCCT
CCACAGACGGTTCTTGGTCTCCATCTGCTGGGGCCTCCACCTCCCCGTCAGAAACTCTGCCTTCCTTTAC
TACACTGAGCATCTTCTCTCCGCCTGATCAGAGTGCCACAGACATAATGTCCATTGACGAGACAGTACTA
ATCCCACGACTAAGCATCCCCACTGATGATTATTCTGCCATCAGCCACTTGGCTCCGGAAATTTCCCATT
TGCCTGCATCTTCAGACAGCTGGTTAAGTACCAGCAGCCAAGGTCCAGTCAGAGACTTAGATGAAATGGC
TCTCGCTAGCTCTCCCACCTCCCTGGAGGTCCCAGGATTCAGTGGATATGTTTCCACGCCGGATCATTTC
CTGGAAGACACCACCTCTGACCCCAATGCACAGTACATCACCACCAGCGCCGTGACCATGGCCACCAGGG
GCCGAGAGCTTGTCGTGTTCTTCAGTCTGCGTGTGGCCAACATGCCCTTCTCCACTGACCTCTTCAACAA
GAGCTCACTCGAGTATCAGGCTCTAGAGCAACGATTCACACAGCTGCTGGTTCCATACCTGCGGTCCAAC
CTGACGGGTTTTAAGCAACTTGAAATCCTAAACTTCAGAAATGGGAGCGTAATCGTAAATAGCAAGATGA
GGTTTGCTAAGTCGGTGCCGTATAACCTCACCAAGGCTGTGCGAGGTGTCTTGGAGGATTTCCGTTCCGC
AGCAGCTCAACAACTTGACCTGGAAATAGACAGCAACTCTCTCGACATTGAACCAGCTGATGGAGCAGAT
CCCTGCAAATTCCTGGCCTGTGGCGAGTTTGCCCAGTGTGTGAGGAATGAGTGGACCCAGGAAGCAGAGT
GTCGCTGCCAAGCAGGGTATCCAGGACCCTGTGCCCCAGGAGAGCACTGTGAGGACATCCCAGGACAGGG
AGCACCATGCAGGTCACCAGATCAATCTAAAAATGAAGTGCATGAAACTAGTGTTAAAAAGTTCTATCAT
CAGCAAAATAACAAGGAAACCAGGAAAAGAGATTCTGAATTACTGACTGTTGGATATGAAGCATTTAACC
ATCAGGATTGGGAAGGAAATTAA
>TCONS_00001651 gene=ENSSSCG00000004503
ATGATGCCTCAGAAGAAAAAGAGGAGGAAGAAAGACATTGACTTCCTAGCCCTGTATGAGCAGGAGCTGC
TGAACTACGCCTCAGAGGACGATGAGGAGGAGCTGGAGCACGAGTACTACAAGGCCAAAGTGTACGAAGT
GGTCACAGCCACAGGGGATGTGCGTGGGGCAGGGACAGATGCCAATGTCTTCATCACCATTTTTGGAGAA
AATGGGCTCTCTCCCAAGCTCCATCTTACCAGCAAGAGCAAATCTGCCTTTGAAAAGGCCAACGTCGATG
TGTTCCGGGTAAGGACCAACAATGTGGGCCTCATCTACAAAATCAGGATCGAGCACGACAACACAGGCTT
GAATGCCAGCTGGTACCTGGACCGTGTGATTGTGACCGACATGAAGCGGCCTCACCTCCGTTACTACTTC
AACTGCAACAACTGGCTGAGTAATGTGGAGGGTGACCGCCAGTGGTGCCGGGACCTGCTGGCCAGCTTCA
ACCCCATGGACATGCCCAGAGGTAACAAGTACGAAGTCAAGGTCTACACTGGTGACGTCATTGGGGCAGG
GACCGATGCCGATGTCTTCATCAACATATTTGGAGAGTACGGAGACACGGGCGAGAGGAGGCTGGAGAAT
GAAAAGGACAACTTTGAAAAGGGAGCTGAAGACAAGTTCATGTTGGATGCCCCCGATCTGGGGCAGCTCA
TGAAGATCAATGTTGGCCACAACAACAAGGGAGGGTCTGCAGGCTGGTTCCTGTCCAAGATTGTCATTGA
AGATATTGGGAACAAAAGAAAGTATGATTTCCCTCTTAACCGCTGGCTGGCCTTGGACGAAGACGATGGC
AAAATCCAAAGGGATATCTTAGTGGGCGGAGCTGAGACCACAGCTATTTCCTATATTGTCACTGTCTTCA
CTGGGGATATTCGGGGGGCTGGGACCAAATCCAAAATCTACTTGGTCATGTACGGGGCCAGAGGAAGTAA
GAACAGCGGGAAAATCTTCCTGGAGGGCGGTGTGTTTGACCGTGGGCGCACAGACATCTTCCACATCGAG
CTGGCCGTCCTCCTCAGCCCCCTGAGCCGGGTCTCCATCGGACATGGCAATGTGGGCGTCAACAGAGGCT
GGTACTGCGAGAAGGTGGTGATTCTGTGCCCTTTCACTGGCATCCAGCAGACCTTCCCTTGCAGCAATTG
GCTGGATGAGAAGAAGGCGGATGGGCTCATCGAGAGGCAGCTCTATGAGATGGTGTCTCTCAGGAAGAAG
AGGCTGAAAAAATTCCCATGGTCCTTGTGGGTCTGGACGACGGACCTGAAGAAAGCTGGTACCAACTCTC
TTATCTTCATCCAGATTTATGGGCAGAAGGGGCGGACAGATGAAATTCTCCTGAATCCCAACAACAAGTG
GTTCAAACCTGGCATAATTGAAAAATTTAGGATTGAACTCCCAGACCTCGGCAGGTTTTATAAGATTCGA
GTATGGCATGATAAAAGGAGTCCTGGTTCTGGATGGCATTTAGAAAAGATGACCCTGATGAACACTCTGA
CCAAGGACAAGTATAACTTCAATTGCAATCGCTGGCTCAATGCCAATGAGGATGACAATGAGATTGTTAG
GGAAATGACCGCTGAGGGCCCGACAGTACGGAGGATAATGAGCATGGCCCGGTACCGCGTGACTGTGTGC
ACAGGGGAACTTGAAGGTGCAGGAACTGATGCCAACGTCTATCTCTGCCTTTTTGGTGATGCGGGGGACA
CGGGGGAGCGGCTGCTCTACAACTGCAGGAATAACACCGACCTGTTTGAGAAGGGCAATGCCGATGAGTT
CACCATTGAGTCTGTCACCTTGCGGAAGGTGAGGCGGGTGAGGATCAGACACGATGGCAAAGGCAGCGGC
AGCGGCTGGTTCCTGGAGCGGGTGCTGGTGAGAGAGGAGGGGCAGCCTGAGAGTGACAACGTGGAGTTCC
CGTGTCTCAGGTGGCTGGACAAGGATAAAGATGATGGGCAGTTGGTCCGAGAGTTGTTGCCCAGCGACAG
CAACGCAACCCTGAAGAACTTCCGCTATCACATCAGCTTGAAGACGGCGGACGTCCCTGGGGCCAGCACA
GATTCCCGAGTCTACATCAAGCTCTATGGGGACAAATCTGACACCATCAAGCAAGTTCTTCTTGTCTCTG
ACAACAACCTGAAAGACTATTTTGAACGTGGCCGGGTGGACGAGTTCACCCTGGAGACCCTGAACATCGG
AACCATCAACCGGTTGGTGATCGGGCACGACAGCACAGGCCTGCACGCCAGCTGGTTCCTGGGCAGCGTC
CAGATCCGCGTGCCTCGCCAAGGCAAGCAGTACACCTTCCCTGCCAACCGCTGGCTGGACAAGGATCAGG
CAGATGGGCGCCTGGAGGTGGAGCTCTACCCCAGCGAGGTCATAGACATCCAGAAATTGATCCACTACGA
AGTTGAGGTTTGGACGGGGGATGTGGGCGGTGCAGGCACCACTGCCCGAGTCTACATGCAGATCTACGGC
GAGGAAGGCAAGACAGAAGTGCTCTTCCTCTCCAGCCGCTCGAAAGTGTTTGATCGGGCCTCCAAGGACA
TATTCCAGCTGGAGGCAGCAGATGTGGGCCCGGTCTTCAAGATCCGGCTGGGCCATACCGGCGAGGGCTT
TGGGCCCAGCTGGTTTGTGGACACCGTGTGGCTGCGGCACATGGCAGTGCGGGAGGCAGACCTGACGCCT
GAGGAGGAGGCGCGGAAGAAGAAGGAGAAGGACAAGCTGCGGCAGCTGCTCAGGAAGGAGCGTCTGAAGG
CCAAGCTGCAGAGGAAGAAGAAAAAGAAGAAGAAGGGCAGCGACGAGGAGGACGAGAGGGACGAGGATGA
GGAATCCTCATCGGAAGAGTCCTCGTCGGAGGAGGAGGAGGAGGAGACTGAGGAGGAGGAGGATGAGGAG
GAGTTCGGGCCGGGGATGCAGGAGGTGATCGAGGAGTACAAATTCGACGCCCACCGCTGGCTGGCCCGGG
GCAAGGAGGACAATGAACTTGTGGTGGAGCTGGTGCCTGCGGGCCGAGAGGGTCCGGAGCCCAACATCTA
CGAGGTCCAGGTGATCACAGGCAATGTGCCCAAGGCTGGCACTGATGCCAATGTCTTCCTGACCATCTAT
GGTGAAGAATACGGGGACACGGGCGAGCGGCCCCTGAAGAAGTCGGACAAGTCCAACAAGTTTGAACAGG
GGCAGACGGACACCTTCACCGTCTATGCCATTGACCTGGGGGCCCTGACCAAGATTCGGATTCGCCATGA
CAACTCAGGCAACAGACCAGGCTGGTTCCTGGACAGGATAGACATCACGGACATGAACAATGAGATCACG
TACTACTTCCCATGTCAACGCTGGCTGGCAGTGGAGGAGGATGACGGCCAGCTGTCCAGGGAGCTGTTAC
CAGTGGATGAGTCCTATGTGCTGTCACCAAGCGAGGATGAGGAGGGTGGGGGAGGTGGTGACAACAACCC
CCTCAACAACCTGGCCCTGGAGCAGAAAGATAAATCTACAACATTCTCAGTGACCATAAAGACTGGGGAC
AAGAAGAATGCGGGCACTGATGCCAATGTCTTCATCACACTCTTTGGCACTCAAGACGACACTGGAATGA
CCCTCCTGAAATCCTCCAAGACCAATAGTGACAAGTTTGAGAGGGACAGCATTGAAATCTTCACAGTGGA
GACCCTGGACCTGGGAGATCTGTGGAAAGTCAGAATCGGCCATGACAACACAGGCAAGGGTCCAGGCTGG
TTTGTAGACTGGGTAGAGGTGGACGCCCCATCTCTTGGAAAGTGCATGACGTTCCCCTGCGGCCGCTGGC
TGGCTAAGAATGAAGATGATGGGGCCATCGTCAGGGACCTCTTCCACGCAGAACTTCAGACAAGACTGTA
CACACCATTTGTCCCTTATGAGATCACCCTCTATACTAGCGATGTCTTTGCCGCTGGAACAGACTCCAAC
ATCTTCATCGTCATCTATGGCTGCGATGCTGTGTGCACCCAGCAGAAGTACCTGTGCACCAACAAGAGGG
AGCAGAAGCTGTTTTTTGAGAGGAAGTCCGCCTCCCGTTTTATAGTGGAGTTAGAAGATGTAGGAGAAAT
CATTGAAAAAATTCGGATTGGCCATGATAATACAGGCATGAATCCTGGTTGGCACTGCTCCCACGTGGAC
ATCCGCAGGCTCCTTCCAGATAAAGATGGCACAGAGACCTTGACTTTCCCTTGTGATCGATGGCTTGCCA
CATCTGAGGATGACAAGAAGACCATTCGGGAGCTGGTCCCTTATGACATCTTCACTGAGAAATACATGAA
AGATGGGTCCTTGAGGCAAGTCTACAAGGAGGTGGAGGAGCCTCTGGACATTGTGCTGTACTCGGTGCAG
ATCTTCACAGGAAACGTTCCCGGGGCAGGGACAGACGCCAAGGTCTACATCACCATCTATGGAGACCTCG
GGGACACTGGGGAGCGGTACCTTGGCAAGTCAGAGAACCGCACCAACAAATTTGAGAGAGGAACGGCAGA
TACCTTCATCATCGAGGCTGCTGACCTGGGCGTCATCTACAAGATCAAGCTTCGCCACGACAACACCAAA
TGGTGTGCAGACTGGTATGTAGAGAAGGTAGAGATCTGGAATGACACCAATGAGGACGAATTCCTGTTCC
TGTGTGGACGCTGGCTGTCCTTGAAGAAGGAGGATGGGCGGCTGGAGAGGCTCTTTTATGAGAAGGAGTA
CAGCGGGGACCGGAGCAGCAACTGCAGCAGCCCTGCTGACTTCTGGGAGATCGCCCTGAGCTCCAAGATG
GCAGACATCGACGTCGCCATGGTGACGGGGCCCATGGCCGACTATGTTCAGGAGGGCCCGGTTATTCCCT
ACTATGTGTCAGTCACCACGGGGAAGCACAAGGATGCAGCCACTGACAGCCGAGCCTTCATCTTACTCAT
CGGGGAGGATGACGAGCGCAGTAACCGCATCTGGCTGGACTATCCCCAAGGGAAGAAGGGCTTCAGCTGT
GGCTCCGTGGAGGAGTTCTATGTTGCAGGCTTGGATGTGGGCGTCATCAAGAAAATAGAGCTGGGTCATG
ATGGGGCCTCCCCCGAGAGCTGCTGGCTGGTGGAGGAGCTGTGCTTGGCCGTGCCCACGCAGGGCACCAA
GTACACGTTGCGCTGCAGTTGCTGGCTCGCCAAGGACCGAGGGGATGGCGTTACCTCCCGTGTCTTTGAC
CTTCTGGATGCCATGGTGGTGAACATTGGGGTGAAGGTGCTCTATGAAATGACGGTGTGGACAGGTGACG
TGGTTGGTGGTGGCACAGACTCCAACATCTTTATGACCCTCTATGGCATCAACGGCAGCACAGAGGAAGT
GCAGCTAGACAAAAAGAAGGCCAGATTTGAGCGGGAACAGAATGACACCTTCATCATGGAGATTCTGGAC
ATTGCTCCATTCACCAAGATGCGGATCCGAATTGATGGCCTGGGCAACCGGCCCGAGTGGTTTCTAGAGA
GGATCCTCCTGAAGAACATGAACACAGGAGACCTGACCATGTTCTACTACGGAGACTGGCTGTCCCAGCG
GAAGGGCAAGAAGACCTTGGTGTGTGAGATGTGTGCCGTCATCGACGAGGAGGAGATGATGGAGTGGACT
TCCTACACCGTTTCAGTGAAGACCAGTGACATCCTGGGAGCGGGCACCGATGCCAACGTGTTCATCATCA
TCTTTGGAGAGAATGGAGACAGCGGGACGCTGGCCCTGAAACAGTCGGCCAACTGGAATAAGTTCGAACG
GAACAACACTGACACATTCAACTTTCCTGACATGCTGAGCCTGGGCCACCTCTGCAAGCTGAGGGTCTGG
CATGACAACAAAGGGATATTTCCTGGTTGGCACCTGAGCTATGTCGACGTGAAGGACAACTCCCGAGATG
AGACCTTCCACTTCCAATGTGACTGCTGGCTCTCCAAGAGTGTGGGTGATGGACAGACAGTCCGTGACTT
TGCCTGTGCCAACAATGAGATCCATGATGAGCTGGAGGAGACCAGT
>TCONS_00000331 gene=LIPG
ACTACCTCGCCGGGCAGCTCGCGCGGTGGCAGCTCGCGCGGTGTGACAGTGGCAAGCCCAGGCTTCCCGG
GCGGGAGGCACAGGGAAGGGCAGATCTGGTTCTGGTTCAAGCCCTTTCACACTCACTCCACCACCCCGCT
GCTCAGTTTAGCCAAGTTTTCATTTTTCACCTTCTCCACCTTCAGCTGTCTAAGGCCACCACTGTCTGAT
CCCACTTAGGGTCTTAAGGGCTCGGACTGCTGGAAACTTCGAGAGGTGGTTTTTTTCTTTTTGTTTGTTT
GTTTGGTTTGTTTTTTTTATCTTTTTAAAAGTCTCATTTTGGGGAAGGGGGTGCTGTGGGGAAGGATGCG
AAACTCAGTTCCTCTGCTCTGCCTCTGGAGCTTCTATTGCTGTTTTGCGGCGGAAGGCCCCGCACTCCCT
GGTCCAGAGGGAAGGTTGCAAGATGAGCCCCACAAACCCAGTGATGTGCCAGCTGCTGCCACCCCCCCTG
TGAGATTTAACCTCCGAACCTCTGAGGACCCAGAGCATGAAGGCTGCTACCTTTCCCTTGGCCACAACCA
GCTCTTAGAAGACTGTGGCTTCAATGCAACAGCCAAAACCTTCTTCATCATTCATGGATGGACGATGAGT
GGCATGTTTGAAAATTGGCTGTACAAACTCGTGTCAGCCCTGCAGACAAGAGAGAAAGGAGCCAATGTTG
TGGTGGTGGACTGGCTCCCGCTGGCTCATCAGCTTTATGTAGATGCGGTCAATAACACGAGGAAAGTGGG
ACACAGCGTCGCAAGGATGCTCGACTGGCTGCAGCTGAATTTTCTTAGTCCTCCGCGGAATGTGCACTTG
ATCGGCTACAGCCTGGGCGCTCACGTGGCTGGGTACGCTGGCAACTTCGTGAAAGGCATGGTGGGCAGAA
TCACGGGTCTGGATCCTGCTGGGCCCATGTTTGAAGGGGTGGACATCCACAAGAGGCTGTCCCCTGATGA
CGCGGACTTTGTGGACGTCCTGCACACCTACACGCGCTCCTTTGGCTTGAGCATCGGGATTCAGATGCCT
GTGGGTCACATCGACATCTACCCCAACGGGGGCGACTTCCAGCCGGGCTGTGGACTCAACGACATCTTGG
GGTCAATTGCATATGGAATCTCTGGTTCAATCACAGAGGTGATGAAGTGTGAGCATGAGCGGGCAGTGCA
TCTCTTTGTTGATTCCCTGGTGAATCAGGACAAGCCAAGCTTCGCGTTCCAGTGCACGGACTCTAACCGC
TTCAAAAAGGGGATCTGTCTCAGTTGCCGGAAGAACCGTTGTAATAGTATTGGCTACAATGCCAAGAGAA
CAAGGAATAAGAGGAACAGCAAAATGTACCTGAAAACCCGGGCGGGCATGCCTTTCAAAGTTTACCATTA
TCAGATGAAAATCCATGTCTTCAGTTATAAGAACATGGGAGAAATCGAGCCCACCTTCTACGTCACCCTT
TACGGCACCAATGCAGACTCCCAGATTCTGCCTTTGGAAATTGTGGAGCAGATCGGGCTGAATGCCACCA
ACACCTTCCTGGTCTATACCGAGGAGGACTTGGGAGACCTCCTGAAGATCAAACTCACCTGGGAGGGGAC
ATCTCAGTCCTGGTTCAGCCTGTGGAACTCTGAGCGCGAGCTGAATATCAGGCGCATCCGGGTCAAGTCC
GGAGAAACCCAGCGGAAATTGACTTTTTGTGTCGAAGATCCTGAGAACACCCGCATAGCCCCTGGCCAAG
AGCTCTGGTTTCGCAAGTGTCGGGATGGCTGGAGAATGAAAAATGAAACCAGTCCAACTGTGGAGCATCC
TTGAGCGAGTCAGAAAGTGCCCCCACCTTCCAAGCACATGGAGGAACGTTACTGCTGAGGACCCACTGAT
GGAAGGACCCTTCTCGGCCTTGACCCTGGAGCAGTGGGAGGAGCCTGCTTGCTGGGTCCTGGCCCTTGCC
TCCCATGATGGCTGGGACTACTTGCCAGAAGGGACTATGCACTGCTATTTTCCTGCTGTTCTTGCTGCTG
CTCTCGGGATAGCGCTGACCCCAGATCTGGGTGCAAACGGCTGAATGCCCCTAGCCTCTGTGTACACTGG
GCTGGTTTCTCAGTGACTGGCTGAGCCTGTGCTTCACCTGCCAAGGAACACAGGCTCTGGAGTGGCTCCA
CGTGCCTGACCTGACCTGAAGGTATAGGGAGGTCTTCCTGCTGGGAGCTGATTCATGTCAGGGTGGCAGG
TCTGGGCCCTTGTTCACCTGGAGAGAGGAGAGTAGATCGGGAGAGGTGATGAGGCCCACACTGCTGGGGT
TCAATGGGTAACTGGTAAAAGGTACCCATTACCTATTGGATATTCCGTCCTGCTCTCCAGCTCCCTCTCT
AAAGCACACATCGTTGGCCTTCATATTTTTCTGTCGCTCCTTTTTTGACTGGGCAAATATTTATTAAGCA
CCTAAACTTAATTAGCACATGGCAATAGACACCTTAGTAAATCTCTCCAAGCCATCTTCTCACTTGAAAC
CTAGTGGGATGGGGATGTCTAGACTCTTTAAGTTGAGATGATCCATGAATATGCATGTGATGAAAGGCAC
TCTTGGCACTTGGAAGGCTACAGGATGTAAGAATTGGGGACCCTGAAGCTTTAAGTGGTTTCTACCTATT
TCTTCTTCTTTTTTGGCCATACTCACAGCATGTGGAAGTTCCCAGACCCGGGATAGAACCCTCGCCACAG
TAGTGATCTGAACCACAGCAGTGACAGCACCAGATCCTTAACCTGCTGAGCCATCAGGGAACTCCTCTAT
TTCTCCTTAATTAACATGCATTCCTCTTAAGAGTGATCACCAGCAAAATGGCAAGCACAGTATCATACAT
GTGACCAATTGCTGAATACGATTGCTCCAGAGCAAAATCTCTTCCATGTAGGAAGATGGAAGGTAGAATG
TATGTTATACATATCTGTTTGTACAGAAACTAGCACCTGTCACACACAGCTGGTACCAAGAGTTAATTAA
CGCCATACCTTTTCCTTCTTGAAATATCTTTCTCTAAGACCAGTGCCTTTTCTGTGCTGAACTTCTTCAG
AAAACCTCCAATTCTAGATGTCGATTTGAATTCATAGACGTGATATCCGAGAAACTGTTTTGTAATTCTC
AAAAGATTTGAACATGCATCACTTAATTAAAGAGTCACACCAGGAAGTGAGCAGGGCAGCTACTATTCTC
TCTATTTAAAAAACCAAGCCTTAGTGATATTCAGCCACGTGCCTGGAATTATACACCAAGTCGGTAGAGC
CAGATGAGGACCCCAGGCTTCCTAGAGGCCATGCCCATTGCATGCCGATCTGTGCAACCTCATCAAGACC
CCTACAGCCATTTCCCACCAGTAGGCCCCAGATAGAACAAAAAAGGAATTTTCTTTTTCAGAGCCATCTA
GAAAACCCTAAACCCTCTTATTAAGAGAAAACTGGGAGAACAAATGTGCAAGGGGTTGGGATTTTATGGA
TGTGATCTATTTGGAAGGAGCTGTAATGTCAGGTGGTAGCAGGGAGGGGACATTGTATTTGGGTTTTTAA
GTTTTTAAAGGACATTGTTTTAATCTGTATTGTGCCAAAGTTGTGTCATTGTTCAATGCCAAACCTCTGA
ATGCATAACCTGTCAAATACCTTAATTCAAGGTATTTTCTCTGTCCATTTCTGTGCTTTTTCTGTGGCTT
CTGTGATTTTCTTTCTAGCCAAAGGAGAGCTTGTATTACTGACTGTGCATCTTGGTTGCTTTCTGCTTCT
GATTTTAGTAAAGGAAGCCTTAGAAATTGAATCCTCAGTGGGTCCTGTATTTATACTTTTGGCTTGAAGC
CATATTTGTATATAATGATGCTTTTTTAAAATGCTTAGAATACTATTTATTTCTCAAGTGTATATAATGT
ATAAAAAC
>TCONS_00000332 gene=LIPG
ACTACCTCGCCGGGCAGCTCGCGCGGTGGCAGCTCGCGCGGTGTGACAGTGGCAAGCCCAGGCTTCCCGG
GCGGGAGGCACAGGGAAGGGCAGATCTGGTTCTGGTTCAAGCCCTTTCACACTCACTCCACCACCCCGCT
GCTCAGTTTAGCCAAGTTTTCATTTTTCACCTTCTCCACCTTCAGCTGTCTAAGGCCACCACTGTCTGAT
CCCACTTAGGGTCTTAAGGGCTCGGACTGCTGGAAACTTCGAGAGGTGGTTTTTTTCTTTTTGTTTGTTT
GTTTGGTTTGTTTTTTTTATCTTTTTAAAAGTCTCATTTTGGGGAAGGGGGTGCTGTGGGGAAGGATGCG
AAACTCAGTTCCTCTGCTCTGCCTCTGGAGCTTCTATTGCTGTTTTGCGGCGGAAGGCCCCGCACTCCCT
GGTCCAGAGGGAAGGTTGCAAGATGAGCCCCACAAACCCAGTGATGTGCCAGCTGCTGCCACCCCCCCTG
TGAGATTTAACCTCCGAACCTCTGAGGACCCAGAGCATGAAGGCTGCTACCTTTCCCTTGGCCACAACCA
GCTCTTAGAAGACTGTGGCTTCAATGCAACAGCCAAAACCTTCTTCATCATTCATGGATGGACGATGAGT
GGCATGTTTGAAAATTGGCTGTACAAACTCGTGTCAGCCCTGCAGACAAGAGAGAAAGGAGCCAATGTTG
TGGTGGTGGACTGGCTCCCGCTGGCTCATCAGCTTTATGTAGATGCGGTCAATAACACGAGGAAAGTGGG
ACACAGCGTCGCAAGGATGCTCGACTGGCTGCAGGCAGAATTCTCGTTTCCTCCGCGGAATGTGCACTTG
ATCGGCTACAGCCTGGGCGCTCACGTGGCTGGGTACGCTGGCAACTTCGTGAAAGGCATGGTGGGCAGAA
TCACGGGTCTGGATCCTGCTGGGCCCATGTTTGAAGGGGTGGACATCCACAAGAGGCTGTCCCCTGATGA
CGCGGACTTTGTGGACGTCCTGCACACCTACACGCGCTCCTTTGGCTTGAGCATCGGGATTCAGATGCCT
GTGGGTCACATCGACATCTACCCCAACGGGGGCGACTTCCAGCCGGGCTGTGGACTCAACGACATCTTGG
GGTCAATTGCATATGGAATCTCTGGTTCAATCACAGAGGTGATGAAGTGTGAGCATGAGCGGGCAGTGCA
TCTCTTTGTTGATTCCCTGGTGAATCAGGACAAGCCAAGCTTCGCGTTCCAGTGCACGGACTCTAACCGC
TTCAAAAAGGGGATCTGTCTCAGTTGCCGGAAGAACCGTTGTAATAGTATTGGCTACAATGCCAAGAGAA
CAAGGAATAAGAGGAACAGCAAAATGTACCTGAAAACCCGGGCGGGCATGCCTTTCAAAGTTTACCATTA
TCAGATGAAAATCCATGTCTTCAGTTATAAGAACATGGGAGAAATCGAGCCCACCTTCTACGTCACCCTT
TACGGCACCAATGCAGACTCCCAGATTCTGCCTTTGGAAATTGTGGAGCAGATCGGGCTGAATGCCACCA
ACACCTTCCTGGTCTATACCGAGGAGGACTTGGGAGACCTCCTGAAGATCAAACTCACCTGGGAGGGGAC
ATCTCAGTCCTGGTTCAGCCTGTGGAACTCTGAGCGCGAGCTGAATATCAGGCGCATCCGGGTCAAGTCC
GGAGAAACCCAGCGGAAATTGACTTTTTGTGTCGAAGATCCTGAGAACACCCGCATAGCCCCTGGCCAAG
AGCTCTGGTTTCGCAAGTGTCGGGATGGCTGGAGAATGAAAAATGAAACCAGTCCAACTGTGGAGCATCC
TTGAGCGAGTCAGAAAGTGCCCCCACCTTCCAAGCACATGGAGGAACGTTACTGCTGAGGACCCACTGAT
GGAAGGACCCTTCTCGGCCTTGACCCTGGAGCAGTGGGAGGAGCCTGCTTGCTGGGTCCTGGCCCTTGCC
TCCCATGATGGCTGGGACTACTTGCCAGAAGGGACTATGCACTGCTATTTTCCTGCTGTTCTTGCTGCTG
CTCTCGGGATAGCGCTGACCCCAGATCTGGGTGCAAACGGCTGAATGCCCCTAGCCTCTGTGTACACTGG
GCTGGTTTCTCAGTGACTGGCTGAGCCTGTGCTTCACCTGCCAAGGAACACAGGCTCTGGAGTGGCTCCA
CGTGCCTGACCTGACCTGAAGGTATAGGGAGGTCTTCCTGCTGGGAGCTGATTCATGTCAGGGTGGCAGG
TCTGGGCCCTTGTTCACCTGGAGAGAGGAGAGTAGATCGGGAGAGGTGATGAGGCCCACACTGCTGGGGT
TCAATGGGTAACTGGTAAAAGGTACCCATTACCTATTGGATATTCCGTCCTGCTCTCCAGCTCCCTCTCT
AAAGCACACATCGTTGGCCTTCATATTTTTCTGTCGCTCCTTTTTTGACTGGGCAAATATTTATTAAGCA
CCTAAACTTAATTAGCACATGGCAATAGACACCTTAGTAAATCTCTCCAAGCCATCTTCTCACTTGAAAC
CTAGTGGGATGGGGATGTCTAGACTCTTTAAGTTGAGATGATCCATGAATATGCATGTGATGAAAGGCAC
TCTTGGCACTTGGAAGGCTACAGGATGTAAGAATTGGGGACCCTGAAGCTTTAAGTGGTTTCTACCTATT
TCTTCTTCTTTTTTGGCCATACTCACAGCATGTGGAAGTTCCCAGACCCGGGATAGAACCCTCGCCACAG
TAGTGATCTGAACCACAGCAGTGACAGCACCAGATCCTTAACCTGCTGAGCCATCAGGGAACTCCTCTAT
TTCTCCTTAATTAACATGCATTCCTCTTAAGAGTGATCACCAGCAAAATGGCAAGCACAGTATCATACAT
GTGACCAATTGCTGAATACGATTGCTCCAGAGCAAAATCTCTTCCATGTAGGAAGATGGAAGGTAGAATG
TATGTTATACATATCTGTTTGTACAGAAACTAGCACCTGTCACACACAGCTGGTACCAAGAGTTAATTAA
CGCCATACCTTTTCCTTCTTGAAATATCTTTCTCTAAGACCAGTGCCTTTTCTGTGCTGAACTTCTTCAG
AAAACCTCCAATTCTAGATGTCGATTTGAATTCATAGACGTGATATCCGAGAAACTGTTTTGTAATTCTC
AAAAGATTTGAACATGCATCACTTAATTAAAGAGTCACACCAGGAAGTGAGCAGGGCAGCTACTATTCTC
TCTATTTAAAAAACCAAGCCTTAGTGATATTCAGCCACGTGCCTGGAATTATACACCAAGTCGGTAGAGC
CAGATGAGGACCCCAGGCTTCCTAGAGGCCATGCCCATTGCATGCCGATCTGTGCAACCTCATCAAGACC
CCTACAGCCATTTCCCACCAGTAGGCCCCAGATAGAACAAAAAAGGAATTTTCTTTTTCAGAGCCATCTA
GAAAACCCTAAACCCTCTTATTAAGAGAAAACTGGGAGAACAAATGTGCAAGGGGTTGGGATTTTATGGA
TGTGATCTATTTGGAAGGAGCTGTAATGTCAGGTGGTAGCAGGGAGGGGACATTGTATTTGGGTTTTTAA
GTTTTTAAAGGACATTGTTTTAATCTGTATTGTGCCAAAGTTGTGTCATTGTTCAATGCCAAACCTCTGA
ATGCATAACCTGTCAAATACCTTAATTCAAGGTATTTTCTCTGTCCATTTCTGTGCTTTTTCTGTGGCTT
CTGTGATTTTCTTTCTAGCCAAAGGAGAGCTTGTATTACTGACTGTGCATCTTGGTTGCTTTCTGCTTCT
GATTTTAGTAAAGGAAGCCTTAGAAATTGAATCCTCAGTGGGTCCTGTATTTATACTTTTGGCTTGAAGC
CATATTTGTATATAATGATGCTTTTTTAAAATGCTTAGAATACTATTTATTTCTCAAGTGTATATAATGT
ATAAAAAC
>TCONS_00000333 gene=LIPG
ACTACCTCGCCGGGCAGCTCGCGCGGTGGCAGCTCGCGCGGTGTGACAGTGGCAAGCCCAGGCTTCCCGG
GCGGGAGGCACAGGGAAGGGCAGATCTGGTTCTGGTTCAAGCCCTTTCACACTCACTCCACCACCCCGCT
GCTCAGTTTAGCCAAGTTTTCATTTTTCACCTTCTCCACCTTCAGCTGTCTAAGGCCACCACTGTCTGAT
CCCACTTAGGGTCTTAAGGGCTCGGACTGCTGGAAACTTCGAGAGGTGGTTTTTTTCTTTTTGTTTGTTT
GTTTGGTTTGTTTTTTTTATCTTTTTAAAAGTCTCATTTTGGGGAAGGGGGTGCTGTGGGGAAGGATGCG
AAACTCAGTTCCTCTGCTCTGCCTCTGGAGCTTCTATTGCTGTTTTGCGGCGGAAGGCCCCGCACTCCCT
GGTCCAGAGGGAAGGTTGCAAGATGAGCCCCACAAACCCAGTGATGTGCCAGCTGCTGCCACCCCCCCTG
TGAGATTTAACCTCCGAACCTCTGAGGACCCAGAGCATGAAGGCTGCTACCTTTCCCTTGGCCACAACCA
GCTCTTAGAAGACTGTGGCTTCAATGCAACAGCCAAAACCTTCTTCATCATTCATGGATGGACGATGAGT
GGCATGTTTGAAAATTGGCTGTACAAACTCGTGTCAGCCCTGCAGACAAGAGAGAAAGGAGCCAATGTTG
TGGTGGTGGACTGGCTCCCGCTGGCTCATCAGCTTTATGTAGATGCGGTCAATAACACGAGGAAAGTGGG
ACACAGCGTCGCAAGGATGCTCGACTGGCTGCAGCAGGGGAAGGAGGATTTTTCTCTCGGGAATGTGCAC
TTGATCGGCTACAGCCTGGGCGCTCACGTGGCTGGGTACGCTGGCAACTTCGTGAAAGGCATGGTGGGCA
GAATCACGGGTCTGGATCCTGCTGGGCCCATGTTTGAAGGGGTGGACATCCACAAGAGGCTGTCCCCTGA
TGACGCGGACTTTGTGGACGTCCTGCACACCTACACGCGCTCCTTTGGCTTGAGCATCGGGATTCAGATG
CCTGTGGGTCACATCGACATCTACCCCAACGGGGGCGACTTCCAGCCGGGCTGTGGACTCAACGACATCT
TGGGGTCAATTGCATATGGAACAATCACAGAGGTGATGAAGTGTGAGCATGAGCGGGCAGTGCATCTCTT
TGTTGATTCCCTGGTGAATCAGGACAAGCCAAGCTTCGCGTTCCAGTGCACGGACTCTAACCGCTTCAAA
AAGGGGATCTGTCTCAGTTGCCGGAAGAACCGTTGTAATAGTATTGGCTACAATGCCAAGAGAACAAGGA
ATAAGAGGAACAGCAAAATGTACCTGAAAACCCGGGCGGGCATGCCTTTCAAAGTTTACCATTATCAGAT
GAAAATCCATGTCTTCAGTTATAAGAACATGGGAGAAATCGAGCCCACCTTCTACGTCACCCTTTACGGC
ACCAATGCAGACTCCCAGATTCTGCCTTTGGAAATTGTGGAGCAGATCGGGCTGAATGCCACCAACACCT
TCCTGGTCTATACCGAGGAGGACTTGGGAGACCTCCTGAAGATCAAACTCACCTGGGAGGGGACATCTCA
GTCCTGGTTCAGCCTGTGGAACTCTGAGCGCGAGCTGAATATCAGGCGCATCCGGGTCAAGTCCGGAGAA
ACCCAGCGGAAATTGACTTTTTGTGTCGAAGATCCTGAGAACACCCGCATAGCCCCTGGCCAAGAGCTCT
GGTTTCGCAAGTGTCGGGATGGCTGGAGAATGAAAAATGAAACCAGTCCAACTGTGGAGCATCCTTGAGC
GAGTCAGAAAGTGCCCCCACCTTCCAAGCACATGGAGGAACGTTACTGCTGAGGACCCACTGATGGAAGG
ACCCTTCTCGGCCTTGACCCTGGAGCAGTGGGAGGAGCCTGCTTGCTGGGTCCTGGCCCTTGCCTCCCAT
GATGGCTGGGACTACTTGCCAGAAGGGACTATGCACTGCTATTTTCCTGCTGTTCTTGCTGCTGCTCTCG
GGATAGCGCTGACCCCAGATCTGGGTGCAAACGGCTGAATGCCCCTAGCCTCTGTGTACACTGGGCTGGT
TTCTCAGTGACTGGCTGAGCCTGTGCTTCACCTGCCAAGGAACACAGGCTCTGGAGTGGCTCCACGTGCC
TGACCTGACCTGAAGGTATAGGGAGGTCTTCCTGCTGGGAGCTGATTCATGTCAGGGTGGCAGGTCTGGG
CCCTTGTTCACCTGGAGAGAGGAGAGTAGATCGGGAGAGGTGATGAGGCCCACACTGCTGGGGTTCAATG
GGTAACTGGTAAAAGGTACCCATTACCTATTGGATATTCCGTCCTGCTCTCCAGCTCCCTCTCTAAAGCA
CACATCGTTGGCCTTCATATTTTTCTGTCGCTCCTTTTTTGACTGGGCAAATATTTATTAAGCACCTAAA
CTTAATTAGCACATGGCAATAGACACCTTAGTAAATCTCTCCAAGCCATCTTCTCACTTGAAACCTAGTG
GGATGGGGATGTCTAGACTCTTTAAGTTGAGATGATCCATGAATATGCATGTGATGAAAGGCACTCTTGG
CACTTGGAAGGCTACAGGATGTAAGAATTGGGGACCCTGAAGCTTTAAGTGGTTTCTACCTATTTCTTCT
TCTTTTTTGGCCATACTCACAGCATGTGGAAGTTCCCAGACCCGGGATAGAACCCTCGCCACAGTAGTGA
TCTGAACCACAGCAGTGACAGCACCAGATCCTTAACCTGCTGAGCCATCAGGGAACTCCTCTATTTCTCC
TTAATTAACATGCATTCCTCTTAAGAGTGATCACCAGCAAAATGGCAAGCACAGTATCATACATGTGACC
AATTGCTGAATACGATTGCTCCAGAGCAAAATCTCTTCCATGTAGGAAGATGGAAGGTAGAATGTATGTT
ATACATATCTGTTTGTACAGAAACTAGCACCTGTCACACACAGCTGGTACCAAGAGTTAATTAACGCCAT
ACCTTTTCCTTCTTGAAATATCTTTCTCTAAGACCAGTGCCTTTTCTGTGCTGAACTTCTTCAGAAAACC
TCCAATTCTAGATGTCGATTTGAATTCATAGACGTGATATCCGAGAAACTGTTTTGTAATTCTCAAAAGA
TTTGAACATGCATCACTTAATTAAAGAGTCACACCAGGAAGTGAGCAGGGCAGCTACTATTCTCTCTATT
TAAAAAACCAAGCCTTAGTGATATTCAGCCACGTGCCTGGAATTATACACCAAGTCGGTAGAGCCAGATG
AGGACCCCAGGCTTCCTAGAGGCCATGCCCATTGCATGCCGATCTGTGCAACCTCATCAAGACCCCTACA
GCCATTTCCCACCAGTAGGCCCCAGATAGAACAAAAAAGGAATTTTCTTTTTCAGAGCCATCTAGAAAAC
CCTAAACCCTCTTATTAAGAGAAAACTGGGAGAACAAATGTGCAAGGGGTTGGGATTTTATGGATGTGAT
CTATTTGGAAGGAGCTGTAATGTCAGGTGGTAGCAGGGAGGGGACATTGTATTTGGGTTTTTAAGTTTTT
AAAGGACATTGTTTTAATCTGTATTGTGCCAAAGTTGTGTCATTGTTCAATGCCAAACCTCTGAATGCAT
AACCTGTCAAATACCTTAATTCAAGGTATTTTCTCTGTCCATTTCTGTGCTTTTTCTGTGGCTTCTGTGA
TTTTCTTTCTAGCCAAAGGAGAGCTTGTATTACTGACTGTGCATCTTGGTTGCTTTCTGCTTCTGATTTT
AGTAAAGGAAGCCTTAGAAATTGAATCCTCAGTGGGTCCTGTATTTATACTTTTGGCTTGAAGCCATATT
TGTATATAATGATGCTTTTTTAAAATGCTTAGAATACTATTTATTTCTCAAGTGTATATAATGTATAAAA
AC
>TCONS_00000334 gene=LIPG
ACTACCTCGCCGGGCAGCTCGCGCGGTGGCAGCTCGCGCGGTGTGACAGTGGCAAGCCCAGGCTTCCCGG
GCGGGAGGCACAGGGAAGGGCAGATCTGGTTCTGGTTCAAGCCCTTTCACACTCACTCCACCACCCCGCT
GCTCAGTTTAGCCAAGTTTTCATTTTTCACCTTCTCCACCTTCAGCTGTCTAAGGCCACCACTGTCTGAT
CCCACTTAGGGTCTTAAGGGCTCGGACTGCTGGAAACTTCGAGAGGTGGTTTTTTTCTTTTTGTTTGTTT
GTTTGGTTTGTTTTTTTTATCTTTTTAAAAGTCTCATTTTGGGGAAGGGGGTGCTGTGGGGAAGGATGCG
AAACTCAGTTCCTCTGCTCTGCCTCTGGAGCTTCTATTGCTGTTTTGCGGCGGAAGGCCCCGCACTCCCT
GGTCCAGAGGGAAGGTTGCAAGATGAGCCCCACAAACCCAGTGATGTGCCAGCTGCTGCCACCCCCCCTG
TGAGATTTAACCTCCGAACCTCTGAGGACCCAGAGCATGAAGGCTGCTACCTTTCCCTTGGCCACAACCA
GCTCTTAGAAGACTGTGGCTTCAATGCAACAGCCAAAACCTTCTTCATCATTCATGGATGGACGATGAGT
GGCATGTTTGAAAATTGGCTGTACAAACTCGTGTCAGCCCTGCAGACAAGAGAGAAAGGAGCCAATGTTG
TGGTGGTGGACTGGCTCCCGCTGGCTCATCAGCTTTATGTAGATGCGGTCAATAACACGAGGAAAGTGGG
ACACAGCGTCGCAAGGATGCTCGACTGGCTGCAGGTTAGTTTTCTTAGTCCTCCGCGGAATGTGCACTTG
ATCGGCTACAGCCTGGGCGCTCACGTGGCTGGGTACGCTGGCAACTTCGTGAAAGGCATGGTGGGCAGAA
TCACGGGTCTGGATCCTGCTGGGCCCATGTTTGAAGGGGTGGACATCCACAAGAGGCTGTCCCCTGATGA
CGCGGACTTTGTGGACGTCCTGCACACCTACACGCGCTCCTTTGGCTTGAGCATCGGGATTCAGATGCCT
GTGGGTCACATCGACATCTACCCCAACGGGGGCGACTTCCAGCCGGGCTGTGGACTCAACGACATCTTGG
GGTCAATTGCATATGGAATCTCTGGTTCAATCACAGAGGTGATGAAGTGTGAGCATGAGCGGGCAGTGCA
TCTCTTTGTTGATTCCCTGGTGAATCAGGACAAGCCAAGCTTCGCGTTCCAGTGCACGGACTCTAACCGC
TTCAAAAAGGGGATCTGTCTCAGTTGCCGGAAGAACCGTTGTAATAGTATTGGCTACAATGCCAAGAGAA
CAAGGAATAAGAGGAACAGCAAAATGTACCTGAAAACCCGGGCGGGCATGCCTTTCAAAGTTTACCATTA
TCAGATGAAAATCCATGTCTTCAGTTATAAGAACATGGGAGAAATCGAGCCCACCTTCTACGTCACCCTT
TACGGCACCAATGCAGACTCCCAGATTCTGCCTTTGGAAATTGTGGAGCAGATCGGGCTGAATGCCACCA
ACACCTTCCTGGTCTATACCGAGGAGGACTTGGGAGACCTCCTGAAGATCAAACTCACCTGGGAGGGGAC
ATCTCAGTCCTGGTTCAGCCTGTGGAACTCTGAGCGCGAGCTGAATATCAGGCGCATCCGGGTCAAGTCC
GGAGAAACCCAGCGGAAATTGACTTTTTGTGTCGAAGATCCTGAGAACACCCGCATAGCCCCTGGCCAAG
AGCTCTGGTTTCGCAAGTGTCGGGATGGCTGGAGAATGAAAAATGAAACCAGTCCAACTGTGGAGCATCC
TTGAGCGAGTCAGAAAGTGCCCCCACCTTCCAAGCACATGGAGGAACGTTACTGCTGAGGACCCACTGAT
GGAAGGACCCTTCTCGGCCTTGACCCTGGAGCAGTGGGAGGAGCCTGCTTGCTGGGTCCTGGCCCTTGCC
TCCCATGATGGCTGGGACTACTTGCCAGAAGGGACTATGCACTGCTATTTTCCTGCTGTTCTTGCTGCTG
CTCTCGGGATAGCGCTGACCCCAGATCTGGGTGCAAACGGCTGAATGCCCCTAGCCTCTGTGTACACTGG
GCTGGTTTCTCAGTGACTGGCTGAGCCTGTGCTTCACCTGCCAAGGAACACAGGCTCTGGAGTGGCTCCA
CGTGCCTGACCTGACCTGAAGGTATAGGGAGGTCTTCCTGCTGGGAGCTGATTCATGTCAGGGTGGCAGG
TCTGGGCCCTTGTTCACCTGGAGAGAGGAGAGTAGATCGGGAGAGGTGATGAGGCCCACACTGCTGGGGT
TCAATGGGTAACTGGTAAAAGGTACCCATTACCTATTGGATATTCCGTCCTGCTCTCCAGCTCCCTCTCT
AAAGCACACATCGTTGGCCTTCATATTTTTCTGTCGCTCCTTTTTTGACTGGGCAAATATTTATTAAGCA
CCTAAACTTAATTAGCACATGGCAATAGACACCTTAGTAAATCTCTCCAAGCCATCTTCTCACTTGAAAC
CTAGTGGGATGGGGATGTCTAGACTCTTTAAGTTGAGATGATCCATGAATATGCATGTGATGAAAGGCAC
TCTTGGCACTTGGAAGGCTACAGGATGTAAGAATTGGGGACCCTGAAGCTTTAAGTGGTTTCTACCTATT
TCTTCTTCTTTTTTGGCCATACTCACAGCATGTGGAAGTTCCCAGACCCGGGATAGAACCCTCGCCACAG
TAGTGATCTGAACCACAGCAGTGACAGCACCAGATCCTTAACCTGCTGAGCCATCAGGGAACTCCTCTAT
TTCTCCTTAATTAACATGCATTCCTCTTAAGAGTGATCACCAGCAAAATGGCAAGCACAGTATCATACAT
GTGACCAATTGCTGAATACGATTGCTCCAGAGCAAAATCTCTTCCATGTAGGAAGATGGAAGGTAGAATG
TATGTTATACATATCTGTTTGTACAGAAACTAGCACCTGTCACACACAGCTGGTACCAAGAGTTAATTAA
CGCCATACCTTTTCCTTCTTGAAATATCTTTCTCTAAGACCAGTGCCTTTTCTGTGCTGAACTTCTTCAG
AAAACCTCCAATTCTAGATGTCGATTTGAATTCATAGACGTGATATCCGAGAAACTGTTTTGTAATTCTC
AAAAGATTTGAACATGCATCACTTAATTAAAGAGTCACACCAGGAAGTGAGCAGGGCAGCTACTATTCTC
TCTATTTAAAAAACCAAGCCTTAGTGATATTCAGCCACGTGCCTGGAATTATACACCAAGTCGGTAGAGC
CAGATGAGGACCCCAGGCTTCCTAGAGGCCATGCCCATTGCATGCCGATCTGTGCAACCTCATCAAGACC
CCTACAGCCATTTCCCACCAGTAGGCCCCAGATAGAACAAAAAAGGAATTTTCTTTTTCAGAGCCATCTA
GAAAACCCTAAACCCTCTTATTAAGAGAAAACTGGGAGAACAAATGTGCAAGGGGTTGGGATTTTATGGA
TGTGATCTATTTGGAAGGAGCTGTAATGTCAGGTGGTAGCAGGGAGGGGACATTGTATTTGGGTTTTTAA
GTTTTTAAAGGACATTGTTTTAATCTGTATTGTGCCAAAGTTGTGTCATTGTTCAATGCCAAACCTCTGA
ATGCATAACCTGTCAAATACCTTAATTCAAGGTATTTTCTCTGTCCATTTCTGTGCTTTTTCTGTGGCTT
CTGTGATTTTCTTTCTAGCCAAAGGAGAGCTTGTATTACTGACTGTGCATCTTGGTTGCTTTCTGCTTCT
GATTTTAGTAAAGGAAGCCTTAGAAATTGAATCCTCAGTGGGTCCTGTATTTATACTTTTGGCTTGAAGC
CATATTTGTATATAATGATGCTTTTTTAAAATGCTTAGAATACTATTTATTTCTCAAGTGTATATAATGT
ATAAAAAC
>TCONS_00001676 gene=TCF4
TTAGGATTTAGAGCTCCAGCAGGGCCGGGCTGCCTTCCAGCTCCGCTGCGCAAACTTGAGCGTCTGACAG
CAGCGCGGCGGCCTCCCCCGCCCGCCAGGAATGGTCTCTTCCTGCTTTGCATATTCACCACGCTTGGCCC
GGCCATATGGGAAAATGCAACTGAAGGAATTGTTGTGAAAAAAGGGACAGCGAGTTTGAAATAAAAGTTG
TTAGAGTGGTACTGAGGAGAAAAAAGAATCCGAGACCATGTACTGCGCATACACAATCCCGGGCATGGGC
GGCAACTCTTTGATGTACTACTATAATGGGAAAGCGGTTTATGCTCCATCAGCAAGCACTGCCGACTACA
ATAGGGACTCGCCCGGCTACCCTTCCTCAAAACCAGCAGCCAGCACTTTCCCTAGCTCCTTCTTCATGCA
AGATGGCCATCACAGCAGTGACCCTTGGAGCTCCTCCAGTGGGATGAATCAGCCTGGCTACGGAGGAATG
TTGGGCAATTCTTCTCATATTCCACAGTCTAGCAGCTACTGCAGCCTGCATCCCCACGAACGTTTGAGCT
ATCCATCACACTCCTCAGCAGACATAAATTCCAGTCTTCCTCCGATGTCCACGTTCCACCGTAGTGGTAC
CAACCATTACAGCACCTCTTCCTGTACACCTCCTGCCAACGGGACAGACAGCATCATGGCAAATAGAGGA
AGCGGGGCAGCAGGCAGCTCCCAGACTGGAGACGCTCTGGGGAAAGCACTTGCTTCGATCTATTCTCCAG
ATCACACTAACAACAGCTTTTCATCAAACCCTTCAACTCCTGTTGGCTCCCCTCCTTCTCTCTCAGCAGG
CACAGCCGTTTGGTCTAGAAATGGAGGACAGGCCTCATCATCTCCTAATTATGAAGGACCCTTACACTCT
TTGCAAAGCCGAATCGAAGATCGTTTAGAAAGTCTGTACGATGCTATTCACGTTCTCCGAAATCATGCAG
TGGGCCCATCTACCGCCATGCCTGGTGGTCACGGGGACATGCACGGGATCATTGGACCTTCTCATAATGG
AGCAAAGGGTCGTGCTGAGATCTGGATATGGGACCGGTCTTCATTCCTCCAACAGACATTCAATCATGTT
GGGGCCCATCGTGAAGACGGCGTGGCCCTGAGGGGCAGCCATTCTCTTGTCCCAAACCAGGTTCCAGTAC
CACAGCTTCCTGTCCAGTCTGCAACTTCCCCTGATTTGAACCCACCCCAGGACCCTTACAGAGGCATGCC
GCCAGGATTGCAGGGCCAGAGTGTCTCCTCCGGCAGCTCTGAGATCAAGTCCGACGACGAGGGTGACGAA
AACCTGCAAGACACGAAATCTTCCGAGGACAAGAAATTAGATGACGACAAGAAGGATATCAAATCCATTA
CTAGCAATAATGATGATGAGGACCTGACACCGGAGCAGAAGGCAGAGCGGGAGAAGGAGCGGAGGATGGC
CAACAACGCCCGAGAGCGCCTGCGTGTCCGAGACATCAATGAGGCATTCAAGGAGCTGGGCCGCATGGTG
CAGCTCCACCTCAAGAGTGATAAGCCCCAGACCAAGCTCCTGATCCTCCACCAGGCTGTGGCCGTCATCC
TCAGCCTGGAGCAGCAAGTCCGAGAAAGGAATCTAAATCCGAAAGCTGCGTGTCTGAAAAGAAGGGAAGA
GGAAAAGGTGTCCTCGGAGCCGCCCCCACTCTCCCTGGCGGGCCCGCACCCTGGCATGGGAGATGCATCC
AATCACATGGGACAGATGTAAAAGGGCAATTGCCACATTGCTTCATTAATACAAGAGACCACTTCCTTAA
CAGCTGTATTATCTTAAACCCACATAAACACTTCTCCTTAACCCCCTTTTTTGTAATATAAGACAAGTCT
GAGTAGTTATGAATCGCAGACGCAAGAGGTTTCAGCATTCCCAATTATCAAAAAACCGAAAAACAAACAA
AAAAAAAATGAAA
>TCONS_00000390 gene=ADAM10
ATGGTGCGCATGAACATCCTGGCTGATGCCCTTAAAAGCATCAGCAATGCTGAAAAGAGAGGCAAACCGC
TGTACTCCAAAGTGATCGTCAGGTTTTTAATTTGTGTTCATTGTACTGATAACGTCAGAGGTCAGTATGG
AAATCCTTTAAATAAATACATTAGACATTATGAAGGATTGTCTTATGATGTGGATTCATTACACCAAAAA
CACCAGCGTGCCAAAAGAGCAGTTTCACATGAGGACCAGTTTTTACGTCTAAATTTCCATGCTCATGGAA
GACATTTCAACCTACGAATGAAGAGGGACACTTCCCTTTTCAGTGATGAATTTAGGGTGGAAACATCAAA
TAAAGTACTTGATTATGATACCTCTCATATTTACACTGGACATATTTATGGTAAGTGTCCGGCTTCTGAA
ACATGCACACACACCATATATACCTACCACATATATATGTGTGTGTATATATATATA
>TCONS_00001732 gene=CH242-58J12.2
GCTTAGTGCCGAAGACTTAACTCTGTTTGGCTGGGTGGATGTATGTCTTGGAAAGAAGCTGTGTGCATTA
GCTGCAAACAGTAACGTTTTCAAAATCAGCATGTATTGTGCTTATCCTGTCCCTGGAATGGGCAGCAATT
CTTTGATGTATTACTATAATGGGAAAACGGTAAGTATATGCACCATCCCCAAATTCAGATGACTTTAACC
GTGAATCTCCTAGTTATCCATCTCCCAAGCCACCAAGCAGTATGTTTGCTAGCACTTTTTTTATGCAAGA
TGGGACCCACAATTCTTCTGACATTTGGAGTTCATCAAATGGGATGAGCCAGCCTGGTTTTGGTGGAATT
CTGGGGACCTCCACTTCCCACATGTCTCAATCCAGTAGTTATGGCAGCCTTCATTCACATGACCGCTTGA
GTTATCCTCCACACTCAGTTTCACCAACAGACATAAACACAAGTCTTCCACCAATGTCCAGCTTCCATCG
CGCCAGTACCAGCAGTTCACCTTACGTTGCTGCCTCACACACTCCTCCCATCAATGGATCAGATAGCATT
CTAGGAACCAGAGGAAATGCTGCTGGAAGCTCACAGACAGGTGATGCACTTGGAAAAGCTTTGGCATCTA
TTTATTCTCCTGACCATACCAGCAGTAGTTTTCCATCAAACCCATCAACACCAGTTGGATCACCCTCACC
TCTCACAGGTACCAGTCAGTGGCCCAGACCTGGAGGGCAAGCTCCTTCGTCCCCAAGCTATGAAAATTCA
CTCCACTCCCTGCAATCTCGAATGGAGGATCGTTTGGACAGACTGGATGATGCTATCCATGTGCTGCGGA
ACCATGCCGTGGGACCTTCCACCAGTTTGCCTGCTGGTCACAGTGATATACACAGTTTATTGGGACCATC
CCATAATGCACCAATTGGAAGCCTCAATTCAAACTATGGTGGATCAAGCCTTGTTACAAGCAGTCGATCT
GCTTCAATGGTTGGAACTCATCGAGAAGACCCTGTCAGTCTCAATGGCAATCATTCAGTCTTGTCTAGTA
CGGTCACTGCTTCAAGCACAGATTTGAACCATAAAACACAAGAAAGTTATAGAGGTGGCTTGCAAAGTCA
GTCTGGAACTGTCGTTCCAACAGAAATCAAGACTGAAAACAAAGAGAAAGATGAAAACCTTCATGAACCT
CCTTCATCAGATGACATGAAATCAGATGATGAATCCTCCCAAAAAGATATCAAGGTTTCATCTAGAGGCA
GAACAAGCAGTACTAATGAAGATGAGGATTTGAACCCAGAACAGAAGATAGAAAGGGAGAAGGAGAGGCG
AATGGCTAACAATGCCAGAGAACGCTTGCGTGTGCGGGATATTAACGAGGCATTCAAAGAGCTTGGTCGA
ATGTGTCAACTTCATTTAAAGAGTGAAAAACCCCAAACAAAACTCCTTATTCTTCATCAGGCCGTGGCAG
TCATCCTTAGTCTAGAACAGCAAGTCAGAGAGAGAAACCTTAATCCCAAAGCAGCCTGCCTTAAGAGAAG
GGAAGAAGAAAAAGTTTCTGCCGTATCGGCAGAGCCACCAACCACGCTGCCAGGATCCCATCCTGGGCTT
AGTGAAACTACCAACCCTATGGGTCATATGTAAACATCAGCCAGTTCCAGAGTTATCAGTAGGCTAGATA
GAAGGTGACCTCTCCTCATAAGGACTTGGACAACTCAGATTATCTGAAGACACAAACCTGATAGGAGGGA
GAAGAAAAAACAAAACACTTGAAGCAAGAAATGCAATTGTAATCCTACGATCAAAGCAACTGGTCAACAC
TTCCATCAGAAGTGAAGATGGGAAGAAGCTCATCCGATAGAACGTCAGCCCATGAGATGTTTGCAACATG
TCATTTTGTTGCAAGCAGTGTGTCGCTTCTGCACAATCAGAGACTGTCTCGATCTCTCCACTCACCGTGG
AAGTTGCCTTGTGCCTAAACTGAATTGACAAATGCATTGTAACTACAAATTTTATTTATTGTTATGGAAC
TGTAAGGTCTACATATAAAGGGAAAAAGTTAATGTGGAAAGCTGATCTACACTCAGCTGATGCCAGCATT
CTTTAAAGCTGTTCACCTGCAGAGAACAAAGCAGTGACAACCATTGGCCCTTAGCATTCCCGGCATACCT
GTTAGTGTCTTAAAAAGGAAGGGAAAAGTTTTTTGTTGCCCTCTCCTATCCTTTTGCCATATGAATAGTG
TTTTCCGTGAAATAGGAAAATATGACTTGGTATAGCATTTCTCTCGCTCTCATTTTTTCATTCATTTTTA
TTTTTTCTTTGTGGGTGTTGTATTTGGTCTCTGAATCTGAATAGTTTATGGTCACAGTCCAGACTCCTCC
TTGTAGCCCTGTGTGCTTTGCATATTTACCTTACAAAGATGAGCAGAGACCAGCTGTGACCATAGCCTAG
CTAAGATTTTAAAAGGGGAAATTTTGTCCCCTAGATTTTCCCCCCAAATAAACATTGCTTTATTTCTAAT
AATAACCAAGATTTTTCAAGCTTCTAGGTTTCATAGTAAAGCTTGTAATAGCAAGAAGTGTAAATTACGA
GGGAAGAATTTACCTTTTAGAAATTGCTTTGTTTTCCAAGCAGTGAGTACTACATACAGTACTTGTAAAG
TGTTAGCTGTAAGTAAGCACAAAATGGATTTAAAATACAAAGAAGATTTTCAGGCTGTGATTATGTTGAA
CATAACAACCCAATAGTCACCAAGGCAGGTAGTGTGATAAATGAACACACCACTCTGAGGCTAATTACCT
AATGGAATACAAGAGCAATGGTCACCCGTGTTTCCTTATTCTAGCCTTTATTTCTCTGTCATTTGGACGG
CTGGTCAGTGGGGAGGAATTCAGTGGGTGATGTAATCAACTGCAAACCATCTGCCCCTGTCCCAAGAAGA
TGAGCCAGATTAGCATTAAACTGGTCCTTGTCACTCCATCTTAATACTCTGCATTAAGGCACCCCTTTGT
CTCTAATCCTTGAGAGTTGTTTTTTAAGACATCATAATCACTTTGAACTTCCATGAAACCTGTCTTCCAC
CACAACCACCCTGGGAGAGAAAAACATGCTAATAAATAAACAAGGTTGTCTTGGCTTAATAATTCCTTAT
AGCCAATATCAACAGTGGCAATCAGCACACAGAAGAAAGGACCCAAATCACTATGTAACATAAAGATTAC
TGTTAATTTGAAAGAACAAAAGCAATTAAGACAGAACTTCAGATCCTCCAATCAGGATGATTCCTAACAA
ATCAGTCTTTTGTGAACATGGTGGACTTTTTGGTTACTTTAATTTGCCTATATTCTCCAGTTACATCAGA
CTCTATCTGTGGCCTTGTTCTTCATTTCAGTGTTAATCAGCTAAACAGAAGTTGTTGCTTATGATGTGTG
AGTGAACATATGCCACTGCCTGGCCTTTTTTCTTCGGAGCTTGTTGTCTTTTTCGCTATATTAGACTTTG
CAGTATGCCCAGAAGCTTTCCTTCATAAAATAGAAAGAAAAAAACATTTGGCTTATTTTTCACTGTAGCT
AGTCTTTTATACAATAATCTTGTAAGAAAATTTCTTGAATTCTAAATATTACTCTTTCTAGATTTTTGAA
ATCGAAAAGTTTTCAGTAAAAAGTTTCTTACTTTATTTTATTATATTAGGTAGTAAAAATGTAGGGTTAT
TTACCATAACCTGTTCATTAATATCAGAAATTTACAATAGCATTTTAAGACCATAGTAGGAATCTAGCAT
ACCGTGTAGTACCTATGGAGTATTGTAAGAGCTAATTGTCCGAGATGAATTGCTCATCTTGTTCTCCAGT
TTCCATTGTTGGTTTATTGCAGATTTGTATCCTGTGTCAAATGCAAGGTATTATTGATAAACCTTTTCAA
CCAGCAGCAAGAAGTTCAAAATTTTTTCTGTCACTGTAACAGAAAACACAATATGTATATAACATTTATG
TAGCAATAAATGTGCCATCTTTTTTTTTTTAACATAGTAAACTAGTGAGTTTTTTACATTCCTCTCTCAA
ACATTAATGCATTTTGGTTTTTTTGGGTTTTTTTTCCCCTCCATCTCATTGCTCCCAGAAATGCCCACAC
TGCTTTTCTTTCTTTTCTACCAGCTTTCTTGAGATATGATTGACGTATAATAGTTGCGTATGCTCAAGGT
GTCAATTGTCATGATTTGATACACATATATACTGCAGAATGGTTACCACAGGAAGGTTCATCTTACACAT
CCATCACCTTACAGAGTTCCTTTTTTGGGTGTGCGGTAAGAATTTTTAAGGCCCGCTCTATTCTTCATAT
GTGTGTTGTCTGCAACATTATCTGGGAAACCCATCAGGACAGAGTCAGGTTTGTAGAACTAAGCCGATAG
TCTAGTCTATAACTTCTCTGGGTTGTACATTTCTCCTCTTTCCCTGTCTGCTGATAGTGGCCTTTCAGCC
TTTAGGAAAAGGTTGACCAAACATTGATTAGTAGTTAAAATCTGCTTATTTGTAGATCTAGAGAAAAGCG
AAGATGGAAAAAGACTCAAATGGAGCTTTTCAAGTTAACATTCTTTGAAGCAGTTTCACGTGTTTTATGT
CTCTGTTCTCACAAAAAGCCTGTGTCATAATTAGGGAATGGTATTACTTACTGTTTTCAGATAAGGAATT
CTGCTTTTATCCCGGTTTTCACATATACCCCCACCCACCCTCCACCATTGAAAATATGCATAGCAATTAT
CCATGCGGACTTCATGCTAAGCAAGAGCCTAAGACCACCAGTGGATAAACTTTTTTGGACAGATTTTTGT
AGGACCTATGTGTGAGACACCCAAGATCATCATCATACCTTCTTAGTATGACTTTCTTCTCTTGGCAAAT
TATGAAGTCCACTGTTGACATTAGAGGTCCAACAGACCATTTTACTACTTGTGGGATTTGGTGAAAACAA
GTTAGTTTGATTTCTCTTTATACAAATTGATAAATAAAAAGCTCCATCTAAGAAGAAAATATAGAATATT
AGAGCTGAAATAAAGCTAAAGGTCATCTCATCAACCCCTCTTAATACATTTATAAAAGCTGAGGCCTACA
CAGGTTTATGTCTCCAAGATCACATAACTAGTATCAGATCAAGACACTTAAAAACTGCCCTACAAAATCT
TGCCTTTAGCTTCTCTTCCTTGTCTCATAGATTTTTAGGCCAATTCTATTCAGGGGCTTCACTTTTTTTC
TCTACTACATTTTTTTCTTTCATTTTTCTCTCCTGTAGTTCATATATTTTTTTTCTTCCATGGAAACTCA
ATTTAAATACACATCACATCGTGCGTGTGTACCTGCATGTGTGTGTATGTGTGTTAAAGGTTAAAGAGTA
TTAGCTTTGGCATCGGACAGTCCTCAGTTCAGTCCAAGCTCAACATCTAATTAGCTCCATTTCCTTATCT
GAAAAACAAAGATACGTATTAGATTTGTTTAAGTATTGAATGAAACAATGTATGGAAAGCTCTTACCATG
GTTCCTGTCACATAAGAACTCAAT
>TCONS_00001733 gene=CH242-58J12.2
GCTTAGTGCCGAAGACTTAACTCTGTTTGGCTGGGTGGATGTATGTCTTGGAAAGAAGCTGTGTGCATTA
GCTGCAAACAGTAACGTTTTCAAAATCAGCATGTATTGTGCTTATCCTGTCCCTGGAATGGGCAGCAATT
CTTTGATGTATTACTATAATGGGAAAACGGTAGGTATATGCACCATCCCCAAATTCAGATGACTTTAACC
GTGAATCTCCTAGTTATCCATCTCCCAAGCCACCAAGCAGTATGTTTGCTAGCACTTTTTTTATGCAAGA
TGGGACCCACAATTCTTCTGACATTTGGAGTTCATCAAATGGGATGAGCCAGCCTGGTTTTGGTGGAATT
CTGGGGACCTCCACTTCCCACATGTCTCAATCCAGTAGTTATGGCAGCCTTCATTCACATGACCGCTTGA
GTTATCCTCCACACTCAGTTTCACCAACAGACATAAACACAAGTCTTCCACCAATGTCCAGCTTCCATCG
CGCCAGTACCAGCAGTTCACCTTACGTTGCTGCCTCACACACTCCTCCCATCAATGGATCAGATAGCATT
CTAGGAACCAGAGGAAATGCTGCTGGAAGCTCACAGACAGGTGATGCACTTGGAAAAGCTTTGGCATCTA
TTTATTCTCCTGACCATACCAGCAGTAGTTTTCCATCAAACCCATCAACACCAGTTGGATCACCCTCACC
TCTCACAGGTACCAGTCAGTGGCCCAGACCTGGAGGGCAAGCTCCTTCGTCCCCAAGCTATGAAAATTCA
CTCCACTCCCTGAAAAATCGAGTTGAGCAGCAACTTCACGAGCATTTGCAAGATGCAATGTCCTTCTTAA
AGGATGTCTGTGAGCAATCTCGAATGGAGGATCGTTTGGACAGACTGGATGATGCTATCCATGTGCTGCG
GAACCATGCCGTGGGACCTTCCACCAGTTTGCCTGCTGGTCACAGTGATATACACAGTTTATTGGGACCA
TCCCATAATGCACCAATTGGAAGCCTCAATTCAAACTATGGTGGATCAAGCCTTGTTACAAGCAGTCGAT
CTGCTTCAATGGTTGGAACTCATCGAGAAGACCCTGTCAGTCTCAATGGCAATCATTCAGTCTTGTCTAG
TACGGTCACTGCTTCAAGCACAGATTTGAACCATAAAACACAAGAAAGTTATAGAGGTGGCTTGCAAAGT
CAGTCTGGAACTGTCGTTCCAACAGAAATCAAGACTGAAAACAAAGAGAAAGATGAAAACCTTCATGAAC
CTCCTTCATCAGATGACATGAAATCAGATGATGAATCCTCCCAAAAAGATATCAAGGTTTCATCTAGAGG
CAGAACAAGCAGTACTAATGAAGATGAGGATTTGAACCCAGAACAGAAGATAGAAAGGGAGAAGGAGAGG
CGAATGGCTAACAATGCCAGAGAACGCTTGCGTGTGCGGGATATTAACGAGGCATTCAAAGAGCTTGGTC
GAATGTGTCAACTTCATTTAAAGAGTGAAAAACCCCAAACAAAACTCCTTATTCTTCATCAGGCCGTGGC
AGTCATCCTTAGTCTAGAACAGCAAGTCAGAGAGAGAAACCTTAATCCCAAAGCAGCCTGCCTTAAGAGA
AGGGAAGAAGAAAAAGTTTCTGCCGTATCGGCAGAGCCACCAACCACGCTGCCAGGATCCCATCCTGGGC
TTAGTGAAACTACCAACCCTATGGGTCATATGTAAACATCAGCCAGTTCCAGAGTTATCAGTAGGCTAGA
TAGAAGGTGACCTCTCCTCATAAGGACTTGGACAACTCAGATTATCTGAAGACACAAACCTGATAGGAGG
GAGAAGAAAAAACAAAACACTTGAAGCAAGAAATGCAATTGTAATCCTACGATCAAAGCAACTGGTCAAC
ACTTCCATCAGAAGTGAAGATGGGAAGAAGCTCATCCGATAGAACGTCAGCCCATGAGATGTTTGCAACA
TGTCATTTTGTTGCAAGCAGTGTGTCGCTTCTGCACAATCAGAGACTGTCTCGATCTCTCCACTCACCGT
GGAAGTTGCCTTGTGCCTAAACTGAATTGACAAATGCATTGTAACTACAAATTTTATTTATTGTTATGGA
ACTGTAAGGTCTACATATAAAGGGAAAAAGTTAATGTGGAAAGCTGATCTACACTCAGCTGATGCCAGCA
TTCTTTAAAGCTGTTCACCTGCAGAGAACAAAGCAGTGACAACCATTGGCCCTTAGCATTCCCGGCATAC
CTGTTAGTGTCTTAAAAAGGAAGGGAAAAGTTTTTTGTTGCCCTCTCCTATCCTTTTGCCATATGAATAG
TGTTTTCCGTGAAATAGGAAAATATGACTTGGTATAGCATTTCTCTCGCTCTCATTTTTTCATTCATTTT
TATTTTTTCTTTGTGGGTGTTGTATTTGGTCTCTGAATCTGAATAGTTTATGGTCACAGTCCAGACTCCT
CCTTGTAGCCCTGTGTGCTTTGCATATTTACCTTACAAAGATGAGCAGAGACCAGCTGTGACCATAGCCT
AGCTAAGATTTTAAAAGGGGAAATTTTGTCCCCTAGATTTTCCCCCCAAATAAACATTGCTTTATTTCTA
ATAATAACCAAGATTTTTCAAGCTTCTAGGTTTCATAGTAAAGCTTGTAATAGCAAGAAGTGTAAATTAC
GAGGGAAGAATTTACCTTTTAGAAATTGCTTTGTTTTCCAAGCAGTGAGTACTACATACAGTACTTGTAA
AGTGTTAGCTGTAAGTAAGCACAAAATGGATTTAAAATACAAAGAAGATTTTCAGGCTGTGATTATGTTG
AACATAACAACCCAATAGTCACCAAGGCAGGTAGTGTGATAAATGAACACACCACTCTGAGGCTAATTAC
CTAATGGAATACAAGAGCAATGGTCACCCGTGTTTCCTTATTCTAGCCTTTATTTCTCTGTCATTTGGAC
GGCTGGTCAGTGGGGAGGAATTCAGTGGGTGATGTAATCAACTGCAAACCATCTGCCCCTGTCCCAAGAA
GATGAGCCAGATTAGCATTAAACTGGTCCTTGTCACTCCATCTTAATACTCTGCATTAAGGCACCCCTTT
GTCTCTAATCCTTGAGAGTTGTTTTTTAAGACATCATAATCACTTTGAACTTCCATGAAACCTGTCTTCC
ACCACAACCACCCTGGGAGAGAAAAACATGCTAATAAATAAACAAGGTTGTCTTGGCTTAATAATTCCTT
ATAGCCAATATCAACAGTGGCAATCAGCACACAGAAGAAAGGACCCAAATCACTATGTAACATAAAGATT
ACTGTTAATTTGAAAGAACAAAAGCAATTAAGACAGAACTTCAGATCCTCCAATCAGGATGATTCCTAAC
AAATCAGTCTTTTGTGAACATGGTGGACTTTTTGGTTACTTTAATTTGCCTATATTCTCCAGTTACATCA
GACTCTATCTGTGGCCTTGTTCTTCATTTCAGTGTTAATCAGCTAAACAGAAGTTGTTGCTTATGATGTG
TGAGTGAACATATGCCACTGCCTGGCCTTTTTTCTTCGGAGCTTGTTGTCTTTTTCGCTATATTAGACTT
TGCAGTATGCCCAGAAGCTTTCCTTCATAAAATAGAAAGAAAAAAACATTTGGCTTATTTTTCACTGTAG
CTAGTCTTTTATACAATAATCTTGTAAGAAAATTTCTTGAATTCTAAATATTACTCTTTCTAGATTTTTG
AAATCGAAAAGTTTTCAGTAAAAAGTTTCTTACTTTATTTTATTATATTAGGTAGTAAAAATGTAGGGTT
ATTTACCATAACCTGTTCATTAATATCAGAAATTTACAATAGCATTTTAAGACCATAGTAGGAATCTAGC
ATACCGTGTAGTACCTATGGAGTATTGTAAGAGCTAATTGTCCGAGATGAATTGCTCATCTTGTTCTCCA
GTTTCCATTGTTGGTTTATTGCAGATTTGTATCCTGTGTCAAATGCAAGGTATTATTGATAAACCTTTTC
AACCAGCAGCAAGAAGTTCAAAATTTTTTCTGTCACTGTAACAGAAAACACAATATGTATATAACATTTA
TGTAGCAATAAATGTGCCATCTTTTTTTTTTTAACATAGTAAACTAGTGAGTTTTTTACATTCCTCTCTC
AAACATTAATGCATTTTGGTTTTTTTGGGTTTTTTTTCCCCTCCATCTCATTGCTCCCAGAAATGCCCAC
ACTGCTTTTCTTTCTTTTCTACCAGCTTTCTTGAGATATGATTGACGTATAATAGTTGCGTATGCTCAAG
GTGTCAATTGTCATGATTTGATACACATATATACTGCAGAATGGTTACCACAGGAAGGTTCATCTTACAC
ATCCATCACCTTACAGAGTTCCTTTTTTGGGTGTGCGGTAAGAATTTTTAAGGCCCGCTCTATTCTTCAT
ATGTGTGTTGTCTGCAACATTATCTGGGAAACCCATCAGGACAGAGTCAGGTTTGTAGAACTAAGCCGAT
AGTCTAGTCTATAACTTCTCTGGGTTGTACATTTCTCCTCTTTCCCTGTCTGCTGATAGTGGCCTTTCAG
CCTTTAGGAAAAGGTTGACCAAACATTGATTAGTAGTTAAAATCTGCTTATTTGTAGATCTAGAGAAAAG
CGAAGATGGAAAAAGACTCAAATGGAGCTTTTCAAGTTAACATTCTTTGAAGCAGTTTCACGTGTTTTAT
GTCTCTGTTCTCACAAAAAGCCTGTGTCATAATTAGGGAATGGTATTACTTACTGTTTTCAGATAAGGAA
TTCTGCTTTTATCCCGGTTTTCACATATACCCCCACCCACCCTCCACCATTGAAAATATGCATAGCAATT
ATCCATGCGGACTTCATGCTAAGCAAGAGCCTAAGACCACCAGTGGATAAACTTTTTTGGACAGATTTTT
GTAGGACCTATGTGTGAGACACCCAAGATCATCATCATACCTTCTTAGTATGACTTTCTTCTCTTGGCAA
ATTATGAAGTCCACTGTTGACATTAGAGGTCCAACAGACCATTTTACTACTTGTGGGATTTGGTGAAAAC
AAGTTAGTTTGATTTCTCTTTATACAAATTGATAAATAAAAAGCTCCATCTAAGAAGAAAATATAGAATA
TTAGAGCTGAAATAAAGCTAAAGGTCATCTCATCAACCCCTCTTAATACATTTATAAAAGCTGAGGCCTA
CACAGGTTTATGTCTCCAAGATCACATAACTAGTATCAGATCAAGACACTTAAAAACTGCCCTACAAAAT
CTTGCCTTTAGCTTCTCTTCCTTGTCTCATAGATTTTTAGGCCAATTCTATTCAGGGGCTTCACTTTTTT
TCTCTACTACATTTTTTTCTTTCATTTTTCTCTCCTGTAGTTCATATATTTTTTTTCTTCCATGGAAACT
CAATTTAAATACACATCACATCGTGCGTGTGTACCTGCATGTGTGTGTATGTGTGTTAAAGGTTAAAGAG
TATTAGCTTTGGCATCGGACAGTCCTCAGTTCAGTCCAAGCTCAACATCTAATTAGCTCCATTTCCTTAT
CTGAAAAACAAAGATACGTATTAGATTTGTTTAAGTATTGAATGAAACAATGTATGGAAAGCTCTTACCA
TGGTTCCTGTCACATAAGAACTCAAT
>TCONS_00001763 gene=SEMA6D
AGCTCCTCTGGCTGCAATGATTTGTCCTCTAGACGTCTGGAGGAAAGCTCTTTTTTTAAAAAAAGTGAGG
GAGCTAGTAAAAGGGGGAAAGAGGGAGGCAAGCGAAAAGGCTGCTTCACAGGCTGCTGCAGCCACCGCGA
GCTGGGTGACTGAGGCGCTGGGAGTTGCTGGAAAGAGCAGTTCTTTAGAGGTGGCGAGAGAGAGGGCGCG
CAGCAGAGCACCGAGGAGGAGGGACGCGGAGGCCACGGAAGGGTCAGCGAGGCCGCGGCGCCGGCCTGGG
GGCCTCCAGGCGGCGCTGGCCGCGGCGCTCGGGAGAGGGTGAGCGCTCGGAGCCGCCCGCGCCTCCTGCT
GTCCGCGCCCGGGGGTGGGCCCCGCGACGCGAGCTGCCGAGTGCGGGGAGGGAACGAGGCTCCGGCTCGC
CTGATGGATTGACTTGAAGATGGATCGAATTACACCATTTGCCGTGCCTCGATTTGTTTTGCTCCCGCTT
TGTACCGCTGCTGCTGTCGCTGCAGCGGCTGCAAGGACTGGCGGTGGCGAGTTTCAGGATTACATCGAAG
AAACCAAAACCTAAAGCGACAGAGGGATATATATTTTTTCCATTTTTTTTAATTTTCTTTTTTTCTGAGC
GTGGCAAGCTTTTAAATTTTTTTTTTTTTAAACCAGCCTCCCCCCATGAGGTAGCTAAGTGGGATTTCTG
AGGAGGGCCTGCTCTGACTTCATCTTGGCCCACCATCCACGATGAGGTTCTTCCTGCTTTGTGCCTACAT
GCTCCTGCTGATGATCCCTCAGTTGAGGGCAGTCAGCTTTCCTGAAGATGATGAACCCCTTAATACTGTT
GACTATCACTATTCAAGGCAATATCCGGTTTTTAGAGGACGCCCTTCAGGCAATGAATCACAGCACAGGC
TGGACTTTCAGCTGATGTTGAAAATTCGAGACACACTTTATATTGCTGGCAGGGATCAAGTTTATACGGT
AAACTTAAATGAAATCCCCAAAACAGAAGTCGTACCAAACAAGAAACTGACATGGCGGTCAAGGCAACAG
GATCGAGAAAACTGTGCTATGAAAGGCAAGCATAAAGATGAATGCCACAATTTTATTAAAGTATTTGTTC
CAAGAAACGATGAGATGGTTTTTGTTTGTGGCACCAATGCATTTAATCCCATGTGTAGATACTATAGGTT
GAATACCTTGGAGTATGATGGGGAAGAAATTAGTGGCTTGGCAAGATGCCCATTTGATGCCAGACAAACC
AATGTTGCCCTTTTTGCTGATGGGAAGCTGTATTCTGCCACAGTGGCTGACTTCTTGGCCAGCGATGCTG
TTATTTATCGAAGCATGGGTGATGGATCTGCCCTTCGTACGATAAAATATGATTCCAAATGGATCAAAGA
GCCACACTTTCTTCATGCCATAGAATATGGAAACTATGTGTATTTCTTCTTTCGAGAAATCGCTGTGGAA
CATAATAATTTAGGCAAGGCTGTGTATTCCCGTGTGGCCCGCATATGTAAAAACGACATGGGTGGCTCCC
AGCGGGTCCTGGAGAAACACTGGACTTCATTTCTGAAGGCTCGACTTAATTGTTCTGTCCCCGGAGATTC
ATTTTTCTACTTTGATGTTCTGCAGTCTATTACAGACATAATACAAATCAATGGCATCCCCACTGTGGTC
GGGGTGTTTACTACACAACTCAACAGCATCCCTGGTTCGGCAGTGTGTGCATTTAGCATGGATGACATAG
AAAAGGTATTCAAAGGACGGTTTAAAGAGCAGAAAACTCCGGATTCTGTTTGGACAGCAGTCCCTGAAGA
CAAAGTACCAAAGCCAAGGCCTGGCTGTTGTGCAAAGCATGGTCTTGCTGAAGCTTATAAAACCTCCATC
GATTTCCCGGATGAAACCCTGTCGTTCATCAAATCCCACCCCCTAATGGACTCTGCTGTCCCACCCATTG
CAGACGAACCCTGGTTCACAAAGACTCGGATCAGGTACAGACTGACGGCCATTGCCGTGGACCATTCTGC
CGGACCCCACCAGAACTACACAGTCATCTTTGTTGGCTCAGAAGCTGGCGTGGTACTTAAAGTTTTGGCA
AAGACCAGTCCATTCTCTTTGAATGACAGCGTGTTACTGGAAGAGATTGAGGCATACAACCATGCAAAAT
GCAGTGCTGAGAATGAGGAGGACCGAAAGGTCCTGTCCTTACAGTTGGATAAAGATCATCATGCTCTGTA
CGTGGCCTTCTCTAGCTGTGTCATCCGCATCCCCCTCAGTCGCTGCGAGCGGTACGGATCCTGTAAAAAG
TCTTGTATTGCATCTCGAGACCCATACTGTGGCTGGTTAAGCCAGGGGGCCTGTGGTCGAGTGATGCCGG
GGATGCTCGCTGGAGGATTTGAGCAGGACACGGAATTTGGCAACACGGCCCATCTAGGGGACTGCCACGA
AATTTTGCCTACTTCAACTACACCAGATTACAAAATATTTGGCGGTCCAACATCTGACATGGAGGTATCT
TCATCTTCTGTTACCACAATGGCAAGTATCCCAGAAATTACACCTAAAGTGATTGATACCTGGAGACCTA
AACTGACCAGCTCCCGGAAATTTGTAGTTCAAGATGACCCAAACACTTCTGATTTTACTGATCCTTTATC
AGGTATCCCAAAGGGTGTACGATGGGAAGTCCAATCTGGAGACTCCAACCAGATGGTCCACATGAATGTC
CTCATCACCTGTGTCTTTGCGGCTTTTGTTTTGGGTGCATTCATTGCAGGTGTGGCAGTATACTGCTATC
GGGACATGTTTGTTCGGAAGAACAGAAAGATCCATAAAGATGCAGAATCTGCCCAGTCGTGCACAGACTC
CAGTGGAAGCTTTGCCAAGCTGAATGGTCTCTTTGACAGCCCAGTCAAGGAATATCAACAGAATATTGAT
TCTCCCAAATTGTACAGTAACCTGCTGACCAGTCGGAAAGAGCTGCCGCCCAATGGGGAAACAAAATCCA
TGGTCATGGACCATCGAGGCCAACCTCCTGAGTTGGCTGCTCTCCCTACACCTGAGTCCACACCTGTGCT
TCACCAGAAGACCTTGCAGGCCATGAAGAGCCACTCAGACAAGGTCCACGGCCATGGGGCTTCGAGGAAA
GAAACTTCCCAGTTTTTTCCTTCTAGTCCTCCACCCCACTCCCCACTAAGTCATGGGCACATCCCCAGTG
CCATTGTTCTCCCTAATGCTACCCATGACTACAACACATCTTTCTCAAACTCCAATGCTCACAAAGCTGA
AAAGAAGCTTCAAAACATTGACCACCCTCTCACAAATAACCCCAAAGCCATCATGGGAGACATCCAAATG
GCCCACCAGACCCTAATGCTGGATCCTGTGGGACCTATGTCCGAGGTCCCGCCCAAAGTCCCTAACCGTG
AGGCTTCGCTCTACTCTCCTCCCTCAACGCTCCCCAGGAATAGCCCAACTAAGCGAGTGGACGTCCCCAC
CACTCCAGGAGTCCCGATGACTTCTCTGGAAAGACAAAGGGGTTATCATAAAAACTCCTCCCAGAGGCAC
TCTATATCTGCTATGCCTAAAAACTTAAGCTCACCAAATGGGGTTTTGTTATCTAGACAGCCTAGTGTGA
ACCGTGGGGGGTACATGGCCACCCCCACGGGGGCGAAGGTGGACTATGTTCAGGGAACACCGGTGAGTGT
TCATCTGCAGCCTTCCCTCTCCAGACAGAGCAGCTACACCAGTAATGGCACCCTTCCCAGGACGGGACTA
AAGAGGACACCGTCCTTAAAACCTGACGTGCCACCAAAGCCTTCATTTGTTCCTCAGACCACATCTGTCA
GACCACTGAACAAATACACGTACTAG
>TCONS_00001770 gene=DUOX1
AAGAAGCAGAGCCTCTGTCCAGATGCTCACACCTGGTGCAGCTCTGGTCTGAGTGGACACCTGCGCAGCT
GGACTCAGAGGACCCAGTGAGAAGGGGTAAGCATGCTCTGCATAAGACCAGAGGCACTGGTGCTCTTAGG
AGCTCTGCTGACTGTACCCCTGGATCCAGTAGGTGGCCAGGACGCACTCTCACTGACTTGGGAAGTGCAG
CGCTATGATGGCTGGTTCAACAACCTGAGACAACACGAGCATGGTGCTGCGGGCTCCCCGCTGCGGCGCC
TTGTACCAGCCAACTATGCAGACGGTGTTTATCAGGCTCTGGGGGAGCCACTGCTACCTAACCCGCGCCA
ACTCAGCCACACAACTATGCGGGGCCCAGCCGGGCTTCGGTCCATCCGCAACCGCACGGTGCTGGGGGTC
TTCTTCGGCTACCACGTGCTCTCGGACCTGGTGAGCATTGAAAAGCCTGGCTGCCCAGCCGAGTTCCTCA
ACATCCACATCCCGCCCGGAGACCCCGTGTTCGACCCGCACAAGAGCGGGGACGTGGTGCTGCCCTTCCA
GAGGAGCCGCTGGGATCCCAACACCGGACAGAGCCCCAGCAACCCCCGGGACCTGACCAACGAGGTGACG
GGCTGGCTGGACGGCAGCGCCATCTATGGCTCCTCGCACTCCTGGAGCGACGAGCTGCGGAGCTTCTCCG
GCGGGCAGCTGGCGTCGGGGCCCGACCCCGCCTTCCCCCGCCAGGCGCAGGACCCGCTCTTCATGTGGAC
[truncated: 70,928 more rows]
