# Supplementary material for: Transcriptomic Analysis Identifies Candidate Genes and Gene Sets Controlling the Response of Porcine Peripheral Blood Mononuclear Cells to Poly I:C Stimulation
Source: G3 (Bethesda). 2016 Feb 29;6(5):1267–75. doi: 10.1534/g3.116.028290 (PMC4856078; doi:10.1534/g3.116.028290)
Supplement: Supplemental Material [file supp_g3.116.028290_TableS3.xlsx]

## Sheet: Sheet1
Table S3: Detailed information of the 11,903 genes with FPKM > 1 and expressed in at least 2 samples
tss_id	locus	gene_id	symbol	Description	DP11	DP12	DP19	DP11P	DP12P	DP19P	L1	L8	L9	PL1	PL8	PL9
TSS15654	chr4:120107444-120108419	ENSSSCG00000006806	LAMTOR5	"late endosomal/lysosomal adaptor, MAPK and MTOR activator 5 [Source:HGNC Symbol;Acc:17955]"	19098.4	73221.2	9644.36	32065.3	63242.2	41387.1	68062.8	82050.6	24369.4	64800.1	95473.9	69462
TSS23348,TSS23349,TSS23350,TSS23351,TSS23352,TSS23353,TSS23354,TSS23355,TSS23356,TSS23357,TSS23358,TSS23359,TSS23360,TSS23361,TSS23362,TSS23363	chrMT:6510-15335	NA	NA	NA	45885.3	43881	45426.1	39769.2	46773.3	45867.3	31681.8	34093.9	37860.4	34584.4	35564.4	41180.7
TSS13071,TSS13072	chr3:40950680-40951551	ENSSSCG00000007978	HBA	Hemoglobin subunit alpha [Source:UniProtKB/Swiss-Prot;Acc:P01965]	65568.2	0	52627.4	34637.8	74087.6	76884.5	6571.44	8188.49	6972.06	7351.51	29316.7	18379.6
TSS22687	chr9:5632714-5634344	ENSSSCG00000014725	HBB	"Sus scrofa hemoglobin, beta (HBB), mRNA. [Source:RefSeq mRNA;Acc:NM_001144841]"	79578.2	0	74702	43501.1	0	0	10475.4	16165.7	10502.5	11411.1	61561.2	25788.1
TSS17917	chr6:125311964-125459978	ENSSSCG00000024442	U6	U6 spliceosomal RNA [Source:RFAM;Acc:RF00026]	0	0	0	92250.4	0	117453	0	0	0	0	0	0
TSS429	chr1:142595269-142597028	ENSSSCG00000018734			0	0	0	23691.3	28089.4	0	0	0	27008.8	57921	0	0
TSS10656	chr2:8983276-8986090	ENSSSCG00000014540		"Sus scrofa ferritin, heavy polypeptide 1 (FTH1), mRNA. [Source:RefSeq mRNA;Acc:NM_213975]"	5485.17	3639.96	5489.41	8850.51	4913.07	14344.8	4161.81	19612	9075.99	8313.95	27960.2	18411.1
TSS23419,TSS23420,TSS23421,TSS23422	chrX:10549270-10551376	ENSSSCG00000012119	TMSB4	"Sus scrofa thymosin beta 4, X-linked (TMSB4X), mRNA. [Source:RefSeq mRNA;Acc:NM_001044555]"	12240.8	11851.1	9084.66	12409.6	14131	6566.84	8402.8	7079.93	8798.2	7608.18	10036.7	8868.15
TSS21146	chr8:74083529-74086750	ENSSSCG00000008953	IL8	"Sus scrofa interleukin 8 (IL8), mRNA. [Source:RefSeq mRNA;Acc:NM_213867]"	63.2307	106.213	204.253	867.926	337.471	20857.1	591.079	24865	1704.92	5603.99	28439.7	7524.8
TSS291	chr1:103474790-103477893	ENSSSCG00000004489	EF1ALPHA	"Sus scrofa eukaryotic translation elongation factor 1 alpha 1 (EEF1A1), mRNA. [Source:RefSeq mRNA;Acc:NM_001097418]"	6461.34	6625.29	6875.3	5822.72	6640.07	5951.76	5909.73	5578.06	7298.2	5430.08	5431	7325.93
TSS18436	chr6:50078375-50097694	ENSSSCG00000003153	FTL	"Sus scrofa ferritin, light polypeptide (FTL), mRNA. [Source:RefSeq mRNA;Acc:NM_001244131]"	7220.26	4171.26	7454.36	5965.94	4445.88	6198.37	3942.27	8583.86	4533.3	3566.29	8791.79	5152.1
TSS3728	chr12:41061350-41063253	ENSSSCG00000017700	CCL3L1	"Sus scrofa chemokine (C-C motif) ligand 3-like 1 (CCL3L1), mRNA. [Source:RefSeq mRNA;Acc:NM_001009579]"	24.6361	26.2531	140.19	397.644	77.6658	6259.93	541.244	21976.1	1223.55	4759.34	21822.3	5166.24
TSS6646,TSS6647	chr14:87005401-87011466	ENSSSCG00000010328		40S ribosomal protein S24 [Source:UniProtKB/TrEMBL;Acc:F1S2E5]	4558.22	5327.04	4702.68	4134.92	5127.57	4269.71	4729.01	3682.65	5731.99	4791.49	4193.01	5998.97
TSS1802	chr1:185385026-185387204	ENSSSCG00000004970		60S acidic ribosomal protein P1 [Source:RefSeq peptide;Acc:NP_001123436]	4570.18	5355.02	4572.78	4130.53	4809.77	4402.9	4134.88	3144.9	5195.83	3884.81	3847.14	5476.73
TSS3748	chr12:42514167-42516128	ENSSSCG00000017723	CCL2	"Sus scrofa chemokine (C-C motif) ligand 2 (CCL2), mRNA. [Source:RefSeq mRNA;Acc:NM_214214]"	360.245	422.235	1387.51	2820.61	1510.37	5707.44	2413.89	7811.62	4267.29	4636.79	11861.1	7722.22
TSS15531	chr4:105075279-105076728	ENSSSCG00000006589	S100A12	"Sus scrofa S100 calcium binding protein A12 (S100A12), mRNA. [Source:RefSeq mRNA;Acc:NM_001160272]"	619.215	314.924	499.089	2360.1	409.878	10345	627.592	6190.58	2678.85	2700.62	13614	7875.66
TSS1265	chr1:34439082-34441686	ENSSSCG00000004177	RPS12	"Sus scrofa ribosomal protein S12 (RPS12), mRNA. [Source:RefSeq mRNA;Acc:NM_214363]"	3448.73	3550.16	4230.43	3248.75	3459.15	3668.12	3471.83	3942.96	3853.15	3180.48	3414.2	4142.16
TSS19209	chr7:24603747-24604965	ENSSSCG00000030731	TMP-SLA-2		3147.09	3938.03	3760.45	3365.42	4054.53	3665.78	2606.06	3543.79	3422.34	3004.78	3447.08	3745.25
TSS23339,TSS23340,TSS23341,TSS23342,TSS23343,TSS23344,TSS23345,TSS23346,TSS23347	chrMT:1175-6196	NA	NA	NA	3604.96	4554.19	3702.89	3093.01	4742.06	3720.32	2621.36	3213.85	2843.28	2952.83	2933.39	3162.58
TSS18075	chr6:872545-872698	ENSSSCG00000019373	5_8S_rRNA	5.8S ribosomal RNA [Source:RFAM;Acc:RF00002]	1538.15	3423.32	4255.11	2870.96	1803.32	3543.96	2774.65	4901.83	2776.39	3834.09	3826.17	4375.19
TSS18022	chr6:153998344-154112791	ENSSSCG00000003930	RPS8	ribosomal protein S8 [Source:HGNC Symbol;Acc:10441]	2986.82	3585.92	3323.97	2863.77	3437.22	2889.24	3374.26	2847.29	4065.42	3293.37	3025.11	4135.54
TSS3730,TSS3731	chr12:41160876-41165234	ENSSSCG00000017702	CCL23	Uncharacterized protein [Source:UniProtKB/TrEMBL;Acc:F1S1A0]	669.801	667.655	965.011	1361.22	1136.97	3725	1770.12	6673.91	3506.82	4080.48	8745.38	6183.41
TSS15499	chr4:104599235-104600403	ENSSSCG00000006558	RPS27	ribosomal protein S27 [Source:HGNC Symbol;Acc:10416]	3043.54	3698.04	3368.3	2783.66	3505.52	2737.71	3259.08	2795.13	4096.03	2932.19	2696.33	4372.61
TSS14615	chr4:82679935-82681181	ENSSSCG00000006249	RPS20	ribosomal protein S20 [Source:HGNC Symbol;Acc:10405]	2775.22	3781.09	3423.31	2588.12	3226.18	2739.84	3306.42	2847.92	3862.89	3046.59	2911.1	3921.6
TSS3777	chr12:46942106-46945674	ENSSSCG00000017768	RPL23A	ribosomal protein L23a [Source:HGNC Symbol;Acc:10317]	3107.44	3747.48	3536.09	2878.22	3386.14	2951.75	2990.12	2336.57	3734.13	2920.39	2527.47	3699.03
TSS16528	chr5:16183565-16184077	ENSSSCG00000000207			3633.08	3755.95	3201.82	2970.53	3535.26	3003.55	2779.35	2416.06	3012.24	2724.3	2591.3	3337.3
TSS21994	chr9:10814833-10818127	ENSSSCG00000014855	RPS3	ribosomal protein S3 [Source:HGNC Symbol;Acc:10420]	2658.88	2847.64	2724.41	2652.02	2783.06	2436.22	2846.62	2507.87	3575.48	2751.21	2725.82	3739.79
TSS1600	chr1:141532504-141538781	ENSSSCG00000004687	B2M	Beta-2-microglobulin [Source:UniProtKB/Swiss-Prot;Acc:Q07717]	2818.23	2347.55	2714.52	2875.45	2721.83	2574.93	2496.22	3060.4	2830.96	2005.73	3312.17	3419.86
TSS13905	chr3:45319295-45326307	ENSSSCG00000008088	IL1B	"Sus scrofa interleukin 1, beta (IL1B), mRNA. [Source:RefSeq mRNA;Acc:NM_214055]"	40.5803	52.1588	93.351	328.662	118.49	7630.3	296.336	7965.15	794.404	1989.18	9823.35	3662.91
TSS12281	chr2:71320355-71321505	ENSSSCG00000013597	RPS28	"Sus scrofa ribosomal protein S28 (RPS28), mRNA. [Source:RefSeq mRNA;Acc:NM_001001587]"	2485.14	2738.14	2999.56	2397.78	2784.57	2355.61	2337.7	3000.06	3223.84	2191.04	2438.55	3200.3
TSS11653	chr2:164438-166560	ENSSSCG00000012842		60S acidic ribosomal protein P2 [Source:UniProtKB/TrEMBL;Acc:F1RYZ0]	2295.98	2760.06	2643.3	2181.53	2744.42	2409.46	2578.73	2489.71	3038.32	2571.51	2452.62	3229.15
TSS16554	chr5:18303983-18306130	ENSSSCG00000000246		Uncharacterized protein [Source:UniProtKB/TrEMBL;Acc:F1SGG8]	22.8394	36.1035	106.594	589.626	141.354	6943.73	301.716	6225.07	1272.54	1727.69	9275.16	4460.6
TSS14124	chr3:90773816-90776397	ENSSSCG00000022357	RPS27A	ribosomal protein S27a [Source:HGNC Symbol;Acc:10417]	2562.22	2871.53	2939.47	2327.78	2810.78	2492.79	2491.32	2028.69	2748.8	2434.92	2117.92	2935.66
TSS21147	chr8:74159969-74162170	ENSSSCG00000008957		"Sus scrofa alveolar macrophage-derived chemotactic factor-II (AMCF-II), mRNA. [Source:RefSeq mRNA;Acc:NM_213876]"	5.36552	5.38962	42.8194	375.973	46.0582	5815.11	331.846	5179.4	1254.62	2064.52	9204.13	4504.96
TSS13583	chr3:4729275-4732654	ENSSSCG00000007585	BETA-ACTIN	"Actin, cytoplasmic 1 Actin, cytoplasmic 1, N-terminally processed [Source:UniProtKB/Swiss-Prot;Acc:Q6QAQ1]"	2593.64	2203.44	2492.18	2507.71	2240.59	1781.18	2721.43	2275.14	2711.34	2292.91	2447.62	2536.01
TSS12097	chr2:59025447-59025582	ENSSSCG00000013904		Uncharacterized protein [Source:UniProtKB/TrEMBL;Acc:F1S913]	1981.48	1817.17	1932.01	2076.03	2049.46	2592.53	2257.41	2413.34	2657.11	3131.15	2584.39	2885.71
TSS15532,TSS15533	chr4:105091815-105092868	ENSSSCG00000006590	S100A8	protein S100-A8 [Source:RefSeq peptide;Acc:NP_001153743]	234.983	111.384	223.791	1175.72	166.575	5734.49	349.083	4631.66	1379.08	1632.39	8068.2	4466.6
TSS21151,TSS21152	chr8:74206842-74311988	ENSSSCG00000008959	CXCL2	"Sus scrofa chemokine (C-X-C motif) ligand 2 (CXCL2), mRNA. [Source:RefSeq mRNA;Acc:NM_001001861]"	10.1877	16.2512	79.8376	285.971	83.8955	6788.66	188.019	7686.39	570.303	1516.54	7862.9	2784.28
TSS10599	chr2:6203199-6204847	ENSSSCG00000013002	FAU	"Sus scrofa Finkel-Biskis-Reilly murine sarcoma virus (FBR-MuSV) ubiquitously expressed (FAU), mRNA. [Source:RefSeq mRNA;Acc:NM_213937]"	2042.76	2550.31	2377.93	2008.17	2345.11	1833.35	2430.34	2191.42	2735.11	2183.19	2081.39	2822.64
TSS12484	chr2:92675094-92676828	ENSSSCG00000014133	RPS23	ribosomal protein S23 [Source:HGNC Symbol;Acc:10410]	2221.7	2434.23	2383.61	1950.31	2535.13	2179.71	2238.97	1861.22	2775.92	2015.07	2013.54	2875.66
TSS1664,TSS1665	chr1:146905997-146923333	ENSSSCG00000004789	THBS1	"Sus scrofa thrombospondin 1 (THBS1), mRNA. [Source:RefSeq mRNA;Acc:NM_001244536]"	1261.86	1462.25	1050.54	2690.93	2125.2	3228.72	1360.76	2044.83	2229.14	1646.49	4558.16	3181.79
TSS7053	chr14:16202843-16223503	ENSSSCG00000023666	CTSB	"Sus scrofa cathepsin B (CTSB), mRNA. [Source:RefSeq mRNA;Acc:NM_001097458]"	2985.39	1104.55	3206.86	3238.62	1845.65	1886.04	1847.31	2833.94	2039.91	1384.58	2224.88	2115.87
TSS23364,TSS23365	chrMT:15341-16549	NA	NA	NA	2649.05	2597.73	2773.72	2052.99	2652.66	2467.23	1739.85	2043.85	1916.98	1987.63	1764.2	1973.05
TSS21768	chr8:121707344-121711622	ENSSSCG00000009146	RPL34	ribosomal protein L34 [Source:HGNC Symbol;Acc:10340]	2016.54	2431.94	2378.79	1885.5	2388.13	1996.03	2195.58	1873.58	2520.5	2159.77	1759.8	2489.01
TSS17413	chr6:50293761-50373937	ENSSSCG00000003166	RPL13A	"Sus scrofa ribosomal protein L13a (RPL13A), transcript variant 1, mRNA. [Source:RefSeq mRNA;Acc:NM_001244068]"	1947.37	2245.68	2204.33	1791.74	2222.25	1815.72	2045.44	1692.4	2522.56	1913.72	1793.39	2525.69
TSS23371	chrMT:6510-15335	NA	NA	NA	2363.25	1932.05	2874.59	2162.25	2362.88	2617.41	1361.4	2033.32	1449.44	1521.71	2100.9	1795.57
TSS14019	chr3:62820736-62821926	ENSSSCG00000008245	TMSB10	"Sus scrofa thymosin beta 10 (TMSB10), mRNA. [Source:RefSeq mRNA;Acc:NM_001097482]"	2237.81	2046.39	2511.91	1758.45	2136.17	1466.3	1906.89	1319.86	2159.61	1456.51	1380.18	1949.65
TSS5136	chr13:144183621-144186429	ENSSSCG00000011856		Uncharacterized protein [Source:UniProtKB/TrEMBL;Acc:F2Z5Q8]	1901.11	1998.29	2022.36	1601.33	1948.59	1702.54	1883.95	1517.56	2117.74	1703.53	1606.58	2215.16
TSS20864	chr7:129322111-129322456	ENSSSCG00000021825	RPS21	40S ribosomal protein S21 [Source:UniProtKB/Swiss-Prot;Acc:P63221]	1655.8	2005.63	1747.6	1527.11	1894.14	1730.24	1694.41	1474.64	2347.94	1668.41	1586.85	2478.57
TSS9585	chr17:69172954-69173861	ENSSSCG00000021825	RPS21	40S ribosomal protein S21 [Source:UniProtKB/Swiss-Prot;Acc:P63221]	1606.75	2015.11	1884.71	1479.83	1996.06	1559.6	1676.37	1524.99	2342.31	1628.48	1540.15	2493.97
TSS12320	chr2:73808881-73810492	ENSSSCG00000030010	RPL36	ribosomal protein L36 [Source:HGNC Symbol;Acc:13631]	1692.33	1915.59	1866.55	1523.41	1810.42	1595.86	1838.54	1486.7	2149.74	1761.01	1597.95	2364.66
TSS15904	chr5:18317447-18319181	ENSSSCG00000000242	CH242-185F9.2	Uncharacterized protein [Source:UniProtKB/TrEMBL;Acc:F1RUL5]	26.7055	42.2194	100.83	269.549	142.722	4811.14	231.565	5118.97	590.623	1259.64	6679.16	2273.89
TSS10940	chr2:59061511-59064004	ENSSSCG00000013907	UBA52	"Sus scrofa ubiquitin A-52 residue ribosomal protein fusion product 1 (UBA52), mRNA. [Source:RefSeq mRNA;Acc:NM_214211]"	1779.58	2250.39	2134.63	1527.8	1968.53	1530.04	1584.01	1378.58	2064.69	1522.68	1605.58	2183.97
TSS13539	chr3:140472789-140565196	ENSSSCG00000027353	RPS7	ribosomal protein S7 [Source:HGNC Symbol;Acc:10440]	1732.52	2088.07	1943.08	1586.14	1891.89	1602.45	1749.02	1401.4	2041.7	1681.34	1469.56	2183.72
TSS14316,TSS14317,TSS14318,TSS14319,TSS14320	chr4:200004-209523	ENSSSCG00000029830	RPL8	ribosomal protein L8 [Source:HGNC Symbol;Acc:10368]	1582.11	1806.14	1843.95	1502.39	1697.03	1590.43	1758.99	1593.45	1977.58	1639.12	1583.94	2078.07
TSS18609	chr6:61999955-62009132	ENSSSCG00000003367	RPL22	"Sus scrofa heparin binding protein (HBP15/L22), mRNA. [Source:RefSeq mRNA;Acc:NM_213987]"	1732.74	1606.56	1938.05	1544.19	2046.74	1559.4	1656.16	1289.94	2060.73	1586.25	1040.17	2110.59
TSS19386	chr7:34142620-34146677	ENSSSCG00000001502	RPS18	"Sus scrofa ribosomal protein S18 (RPS18), mRNA. [Source:RefSeq mRNA;Acc:NM_213940]"	1640	1628.67	1951.73	1426.57	1741.3	1663.13	1455.47	1459.79	1791.27	1360.35	1398.6	1879.04
TSS1488	chr1:108447523-108451374	ENSSSCG00000029642	RPL17	ribosomal protein L17 [Source:HGNC Symbol;Acc:10307]	1633.59	1910.26	1760.41	1463.42	1862.78	1542.87	1429.73	1146.16	1827.09	1394.27	1287.16	1922.76
TSS4543	chr12:62297982-62299883	ENSSSCG00000018033	UBB	"Sus scrofa ubiquitin B (UBB), mRNA. [Source:RefSeq mRNA;Acc:NM_001105309]"	1552.15	2113.31	1624.92	1432.18	1746.04	1834.15	1102.16	1826.29	1429.32	1222.52	1627.17	1479.7
TSS18709	chr6:75499812-75504144	ENSSSCG00000024260	RPL11	ribosomal protein L11 [Source:HGNC Symbol;Acc:10301]	1567.96	1807.87	1765.29	1342.72	1776.54	1334.52	1605.59	1275.88	1760.34	1543.32	1322.25	1798.36
TSS24051,TSS24052,TSS24053,TSS24054,TSS24055	chrX:113430024-113434238	ENSSSCG00000030849	RPL39	Uncharacterized protein [Source:UniProtKB/TrEMBL;Acc:K7GMP8]	1459.4	1616.7	1637.24	1434.1	1642.13	1388.7	1494	1289.93	1903.54	1329.48	1299.73	2038.14
TSS6375	chr14:41805404-41812197	ENSSSCG00000024825	RPL6	"Sus scrofa ribosomal protein L6 (RPL6), mRNA. [Source:RefSeq mRNA;Acc:NM_001044542]"	1431.23	1674.71	1823.64	1339.11	1723.7	1480.24	1456.21	1341.02	1524.99	1377.97	1388.39	1560
TSS623	chr1:199694830-199696984	ENSSSCG00000005003			1388.23	1556.24	1534.85	1246.42	1519.69	1330.65	1417.02	1336.35	1782.36	1441.06	1400.85	1866.82
TSS20086	chr7:24748104-24751642	ENSSSCG00000001231	SLA-1	"Sus scrofa MHC class I antigen 1 (SLA-1), mRNA. [Source:RefSeq mRNA;Acc:NM_001097431]"	885.165	1390.59	1953.08	940.572	1323.45	1753.96	1037.45	1302.79	2360.04	1073.13	1217.43	2539.36
TSS4180	chr12:23482060-23486100	ENSSSCG00000017509	RPL19	ribosomal protein L19 [Source:HGNC Symbol;Acc:10312]	1441.43	1576.45	1571.3	1299.67	1571.27	1380.12	1350.69	1321.37	1608.28	1324.25	1403.71	1728.39
TSS21684	chr8:82594055-82598541	ENSSSCG00000009019	RPS3A	ribosomal protein S3A [Source:HGNC Symbol;Acc:10421]	1445.34	1629.78	1565.54	1253.2	1644.48	1372.7	1460.28	1169.78	1656.73	1443.58	1190.95	1684.44
TSS3337	chr12:1163224-1166027	ENSSSCG00000007585	BETA-ACTIN	"Actin, cytoplasmic 1 Actin, cytoplasmic 1, N-terminally processed [Source:UniProtKB/Swiss-Prot;Acc:Q6QAQ1]"	1390.14	1185.17	1487.35	1523.18	1238.47	1349.1	1412.84	1575.35	1478.1	1236.06	1730.98	1511.57
TSS15802	chr5:6216928-6223999	ENSSSCG00000000089	RPL3	ribosomal protein L3 [Source:HGNC Symbol;Acc:10332]	1276.52	1392.36	1519.94	1182.39	1418.86	1298.09	1399.97	1375.02	1597.94	1313.33	1394.59	1649.49
TSS4301	chr12:41048661-41049981	ENSSSCG00000017698	CCL4	"Sus scrofa chemokine (C-C motif) ligand 4 (CCL4), mRNA. [Source:RefSeq mRNA;Acc:NM_213779]"	13.9517	23.4954	69.7486	132.28	39.1988	1304.78	227.39	4916.51	531.53	1658.85	5621.25	1779.11
TSS3849	chr12:54030937-54039462	ENSSSCG00000017905	PFN1	profilin 1 [Source:HGNC Symbol;Acc:8881]	1299.41	1150.66	1454.84	1322.77	1229.85	1123.41	1274.98	1540.03	1500.65	1208.05	1585.56	1619.04
TSS23496,TSS23497,TSS23498,TSS23499	chrX:21278047-21281095	ENSSSCG00000012173	SAT1	"Sus scrofa spermidine/spermine N1-acetyltransferase 1 (SAT1), mRNA. [Source:RefSeq mRNA;Acc:NM_214358]"	1675.22	1092.73	1619.7	1341.95	1219.31	1569.68	1346.33	1134.66	1255.64	1313.55	1464.67	1253.88
TSS2651	chr10:15839611-15846044	ENSSSCG00000017202	H3F3A	Histone H3.3 [Source:UniProtKB/Swiss-Prot;Acc:Q71LE2]	1500.32	2181.48	1378.74	1262.42	1931.78	1265.27	1115.58	962.9	1156.26	1133.15	1082.52	1162.57
TSS17480	chr6:53292338-53298246	ENSSSCG00000029785	RPS9	ribosomal protein S9 [Source:HGNC Symbol;Acc:10442]	1320.66	1374.43	1693.01	1284.71	1336.72	1373.78	1052.91	1099.69	1631.58	1015.32	1073.81	1671.47
TSS9471	chr17:53819787-53827092	ENSSSCG00000007436	MMP9	"Sus scrofa matrix metallopeptidase 9 (gelatinase B, 92kDa gelatinase, 92kDa type IV collagenase) (MMP9), mRNA. [Source:RefSeq mRNA;Acc:NM_001038004]"	371.792	139.802	565.652	1440.93	209.46	2410.76	763.922	2404.97	1313.02	1226.21	3067.53	1964.12
TSS1608	chr1:142595269-142597028	ENSSSCG00000024263		"Sus scrofa small EDRK-rich factor 2 (SERF2), mRNA. [Source:RefSeq mRNA;Acc:NM_001190206]"	1449.97	1304.96	1648.33	1249.69	1345.39	1130.52	1266.24	1221.77	1343.79	1192.58	1228.28	1394.13
TSS10207	chr18:55287035-55290463	ENSSSCG00000016737	PPIA	"Sus scrofa peptidylprolyl isomerase A (cyclophilin A) (PPIA), mRNA. [Source:RefSeq mRNA;Acc:NM_214353]"	1310.32	1131.62	1584.07	1192.93	1406	1396.82	1178.01	1440.42	1339.8	1092.99	1304.68	1390.9
TSS20080,TSS20081	chr7:24683604-24687412	ENSSSCG00000001229	SLA-5	Uncharacterized protein [Source:UniProtKB/TrEMBL;Acc:F1S1N0]	1374.87	1592.75	1447.59	1394.64	1487.22	1210.19	1698.47	991.05	852.405	1840.54	906.339	935.296
TSS7386	chr14:80625272-80660663	ENSSSCG00000010281	PSAP	"Sus scrofa prosaposin (PSAP), mRNA. [Source:RefSeq mRNA;Acc:NM_001198919]"	2749.88	1338.66	2214.81	2043	1481.27	584.516	890.139	1242.57	805.115	410.333	852.64	605.865
TSS10584,TSS10585,TSS10586,TSS10587,TSS10588,TSS10589	chr2:5558976-5579066	ENSSSCG00000012974	CFL1	cofilin 1 (non-muscle) [Source:HGNC Symbol;Acc:1874]	1459.36	1111.39	1500.53	1246.42	1232.89	1068.27	1103.52	1314.63	1348.49	944.164	1346.44	1348.35
TSS22927	chr9:51274635-51276899	ENSSSCG00000015103	RPS25	ribosomal protein S25 [Source:HGNC Symbol;Acc:10413]	1381.79	1416.97	1487.55	1207.42	1290.03	1260.37	997.103	1103.99	1386.59	971.546	1080.71	1399.71
TSS15727	chr4:135982736-135990562	ENSSSCG00000006899		"Sus scrofa ribosomal protein L5 (RPL5), mRNA. [Source:RefSeq mRNA;Acc:NM_001114284]"	1236.49	1364.14	1386.9	1085.98	1393.25	1234.92	1240	1089.5	1237.48	1226.76	1077.47	1329.06
TSS2194	chr1:301871922-301875380	ENSSSCG00000005612	RPL12	60S ribosomal protein L12; Uncharacterized protein [Source:UniProtKB/TrEMBL;Acc:Q6QAS5]	1072.81	1454.28	1399.32	1040.17	1435.72	1263.52	1039.49	1053.33	1409.84	1058.43	1077.4	1563.36
TSS4514	chr12:56024031-56029925	ENSSSCG00000028850			1209.83	1377.36	1366.5	1067.6	1266.54	1107.98	1155.49	965.756	1256.33	1129.37	1006	1214.27
TSS14821,TSS14822	chr4:105063476-105066298	ENSSSCG00000006588	S100A9	"Sus scrofa S100 calcium binding protein A9 (S100A9), mRNA. [Source:RefSeq mRNA;Acc:NM_001177906]"	226.835	115.93	159.583	604.225	116.889	2954.43	144.1	1974.67	515.71	712.159	4300.67	2236.9
TSS17278	chr6:43871537-43874349	ENSSSCG00000010712	RPS16	Uncharacterized protein [Source:UniProtKB/TrEMBL;Acc:F1SEG5]	1054.28	1241.03	1207.32	1048.51	1278.76	1007.52	1121.62	954.813	1403.32	1139.46	981.821	1594.17
TSS5211	chr13:166892682-166899134	ENSSSCG00000011952	RPL24	ribosomal protein L24 [Source:HGNC Symbol;Acc:10325]	1197.7	1201.57	1310.48	1088.43	1194.1	1140.05	1061.83	998.122	1302.26	1005.42	1096.77	1358.92
TSS7231	chr14:52423078-52423532	ENSSSCG00000010044	IGLC	Ig lambda chain C region [Source:UniProtKB/Swiss-Prot;Acc:P01846]	1096.13	166.416	2243.54	1877.93	276.084	3823.01	296.529	840.808	466.619	238.408	1803.65	726.386
TSS16207	chr5:66427503-66551473	ENSSSCG00000012579	GAPDH	glyceraldehyde-3-phosphate dehydrogenase [Source:HGNC Symbol;Acc:4141]	906.114	849.434	1124.43	1199.31	968.675	1425.63	800.618	2044.78	1062.63	764.143	1366.67	1204.55
TSS4641	chr13:26391340-26393247	ENSSSCG00000011266		Uncharacterized protein [Source:UniProtKB/TrEMBL;Acc:F1SJR1]	1159.99	1195.79	1243.2	1053.4	1088.66	1076.64	1028.24	1130.88	1351.96	938.379	1042.35	1383.5
TSS20326	chr7:36106601-36108831	ENSSSCG00000001543	RPL10A	"Sus scrofa ribosomal protein L10a (RPL10A), mRNA. [Source:RefSeq mRNA;Acc:NM_001097477]"	1053.36	1198.87	1220.56	952.539	1164.84	1073.28	1121.05	1063.8	1390.91	987.998	988.936	1416.9
TSS6441	chr14:50539656-50566581	ENSSSCG00000010001	USMG5	up-regulated during skeletal muscle growth 5 homolog (mouse) [Source:HGNC Symbol;Acc:30889]	923.012	970.72	1205.22	926.929	1046.02	1297.61	1059.5	1209.97	1149.33	1111.12	1239.66	1282.23
TSS4016	chr12:6911814-6916721	ENSSSCG00000017239	RPL38	ribosomal protein L38 [Source:HGNC Symbol;Acc:10349]	865.042	1076.64	1180.45	799.149	1092.91	1023.56	1137.61	993.559	1377.21	1114.17	1096.84	1431
TSS24752	chrX:65859100-65864948	ENSSSCG00000012405	RPS4	"Sus scrofa ribosomal protein S4 (RPS4), mRNA. [Source:RefSeq mRNA;Acc:NM_001204283]"	1156.77	1258.7	1229.69	1052.22	1267.37	1211.06	918.681	854.957	1225.36	859.312	857.176	1263.74
TSS16624,TSS16625,TSS16626,TSS16627,TSS16628,TSS16629,TSS16630,TSS16631	chr5:22652126-22656079	ENSSSCG00000000361	CD63	CD63 molecule [Source:HGNC Symbol;Acc:1692]	1533.77	858.285	1424.22	1245.91	1097.78	910.001	824.197	1186.54	948.914	703.362	1347.46	984.683
TSS3747	chr12:42456841-42458852	ENSSSCG00000017721	CCL8	"Sus scrofa chemokine (C-C motif) ligand 8 (CCL8), mRNA. [Source:RefSeq mRNA;Acc:NM_001164515]"	31.0185	27.563	106.503	224.288	131.041	596.461	633.288	1789.25	1322.1	1963.32	3222.05	2997.39
TSS3733,TSS3734,TSS3735	chr12:41217456-41228604	ENSSSCG00000017705	CCL5	"Sus scrofa chemokine (C-C motif) ligand 5 (CCL5), mRNA. [Source:RefSeq mRNA;Acc:NM_001129946]"	311.352	1089.18	845.067	388.149	991.569	1724.62	1607.89	702.157	505.124	2237.7	1593.34	723.285
TSS14030	chr3:68134350-68135358	ENSSSCG00000022842	RPL7A	ribosomal protein L7a [Source:HGNC Symbol;Acc:10364]	888.585	1056.99	1129.4	900.658	1006.72	1025.75	1055.42	993.074	1224.68	973.463	1021.59	1314.47
TSS10856	chr2:44078430-44082946	ENSSSCG00000028525	SAA4	"Sus scrofa serum amyloid A2 (LOC733603), mRNA. [Source:RefSeq mRNA;Acc:NM_001044552]"	50.9099	42.2502	220.233	420.716	285.02	2087.94	183.171	1728.52	509.796	553.792	3363.86	3087.14
TSS1784	chr1:182226365-182231629	ENSSSCG00000004945	RPL4	ribosomal protein L4 [Source:HGNC Symbol;Acc:10353]	1048.62	1131.72	1202.56	936.403	1135.48	1083.53	950.84	877.91	1053.34	940.133	901.862	1099.85
TSS20455	chr7:53623061-53644262	ENSSSCG00000001770	CTSH	"Sus scrofa cathepsin H (CTSH), mRNA. [Source:RefSeq mRNA;Acc:NM_213929]"	1559.87	665.084	1712.3	1630.7	1121.79	772.122	772.436	750.316	911.256	445.632	955.26	908.736
TSS19359	chr7:29036551-29042147	ENSSSCG00000001453	SLA-DRA1	"Sus scrofa MHC class II DR-alpha (SLA-DRA), mRNA. [Source:RefSeq mRNA;Acc:NM_001113706]"	2175.99	1260.51	1631.13	869.355	1062.3	649.481	1344.77	460.921	1195.96	448.916	273.084	598.863
TSS14507	chr4:41669215-41817911	ENSSSCG00000006081	RPL30	ribosomal protein L30 [Source:HGNC Symbol;Acc:10333]	924.211	1051.89	1006.49	841.997	1134.94	920.154	972.895	759.445	1232.48	901.47	842.278	1264.77
TSS16639	chr5:22912633-22914580	ENSSSCG00000000374		40S ribosomal protein S26 [Source:RefSeq peptide;Acc:NP_001090950]	996.797	1116.39	1057.15	839.917	1080.04	949.6	889.063	862.802	1129.74	862.379	860.862	1162.34
TSS549	chr1:175502732-175517283	ENSSSCG00000004890	SERPINB2	"serpin peptidase inhibitor, clade B (ovalbumin), member 2 [Source:HGNC Symbol;Acc:8584]"	13.2098	36.0912	40.8454	347.836	119.096	4474.18	67.3771	1221.01	442.041	313.12	2592	2095.83
TSS2499	chr10:48227004-48235670	ENSSSCG00000011033	VIM	Vimentin [Source:UniProtKB/Swiss-Prot;Acc:P02543]	1395.5	786.476	1674.56	1107.46	1081.12	381.047	1158.55	1091.21	999.271	603.552	754.268	558.5
TSS18755	chr6:81070176-81095159	ENSSSCG00000025034	LAPTM5	lysosomal protein transmembrane 5 [Source:HGNC Symbol;Acc:29612]	1027.25	1177.24	1042.16	938.846	994.09	825.688	888.127	932.616	931.186	779.432	944.144	917.266
TSS18068	chr6:517792-520205	ENSSSCG00000024974	RPL13	ribosomal protein L13 [Source:HGNC Symbol;Acc:10303]	784.38	946.236	1027.99	743.682	898.369	868.18	969.422	885.407	1150.66	936.249	915.819	1214.55
TSS17542	chr6:57686352-57692238	ENSSSCG00000004002	RPS5	ribosomal protein S5 [Source:HGNC Symbol;Acc:10426]	817.726	1035.93	1027.17	802.23	947.777	853.873	934.621	859.305	1106.47	873.24	852.229	1163.57
TSS20824	chr7:120780128-120811703	ENSSSCG00000002452		Uncharacterized protein [Source:UniProtKB/TrEMBL;Acc:F1SD70]	1608.53	593.638	1647.05	1268.61	1194.56	366.821	996.942	555.016	1102.31	396.815	488.537	696.541
TSS13600	chr3:6524629-6527834	ENSSSCG00000007625	ARPC1B	"actin related protein 2/3 complex, subunit 1B, 41kDa [Source:HGNC Symbol;Acc:704]"	1074.59	930.21	1029.04	979.06	1003.6	717.046	852.124	993.787	844.106	688.437	903.592	819.989
TSS750	chr1:227094944-227098140	ENSSSCG00000005169	RPS6	ribosomal protein S6 [Source:HGNC Symbol;Acc:10429]	893.963	992.015	1114.49	818.508	1029.82	963.526	804.9	763.016	927.399	755.889	773.823	924.14
TSS19534	chr7:57871569-57875631	ENSSSCG00000027358	RPS17	"Sus scrofa ribosomal protein S17 (RPS17), mRNA. [Source:RefSeq mRNA;Acc:NM_001001634]"	851.184	936.035	937.527	816.621	953.841	854.046	807.389	751.966	1036.97	788.725	739.101	1062.16
TSS12362	chr2:76854923-76858471	ENSSSCG00000013460	OAZ1	"Sus scrofa ornithine decarboxylase antizyme 1 (OAZ1), mRNA. [Source:RefSeq mRNA;Acc:NM_001122994]"	1015.47	1054.15	967.885	897.374	968.826	849.144	684.145	808.55	780.961	632.254	873.594	871.652
TSS8587	chr15:133377437-133389903	ENSSSCG00000016185	ARPC2	"actin related protein 2/3 complex, subunit 2, 34kDa [Source:HGNC Symbol;Acc:705]"	1115.49	813.778	1078.88	912.358	979.504	758.15	770.665	814.421	800.258	624.406	820.054	806.069
TSS1598,TSS1599	chr1:141436331-141517774	ENSSSCG00000004687	B2M	Beta-2-microglobulin [Source:UniProtKB/Swiss-Prot;Acc:Q07717]	1218.04	997.569	0	1225.56	1301.24	0	936.764	1325.95	1046.81	986.538	0	1170.66
TSS20142,TSS20143,TSS20144	chr7:26674361-26731477	ENSSSCG00000001341	SLA-11	Uncharacterized protein [Source:UniProtKB/TrEMBL;Acc:F1RUD0]	855.733	770.853	987.267	754.168	740.315	859.238	951.998	791.84	859.528	957.103	779.117	856.559
TSS14970	chr4:120122173-120122984	ENSSSCG00000022631		Uncharacterized protein [Source:UniProtKB/TrEMBL;Acc:I3L5X4]	739.444	859.928	766.943	902.173	867.611	712.604	708.795	1279.55	760.018	559.297	956.351	892.054
TSS11205	chr2:75290901-75300983	ENSSSCG00000025675	EEF2	eukaryotic translation elongation factor 2 [Source:HGNC Symbol;Acc:3214]	708.543	844.922	761.297	672.414	762.819	753.761	881.296	902.256	1043.08	805.857	811.898	1003.95
TSS20076	chr7:24626855-24627344	ENSSSCG00000030790	TMP-CH242-74M17.6		2.49797	1943.63	1.54583	0.757551	1777.87	6.36236	887.026	2244.27	1.63884	949.749	2022.36	17.1923
TSS6615	chr14:78211061-78215931	ENSSSCG00000023374	SRGN	serglycin [Source:HGNC Symbol;Acc:9361]	746.359	499.092	968.382	1221.29	794.485	828.923	561.705	1024.67	689.779	496.165	1216.36	790.54
TSS19360	chr7:29164955-29170803	ENSSSCG00000001456	SLA-DQA1	"Sus scrofa MHC class II histocompatibility antigen SLA-DQA (SLA-DQA1), mRNA. [Source:RefSeq mRNA;Acc:NM_001130224]"	1378.84	1181.22	1304.51	651.005	1062.06	597.775	942.189	511.584	786.095	435.757	339.618	482.017
TSS5545	chr13:37315972-37318756	ENSSSCG00000027573	RPL29	"Sus scrofa ribosomal protein L29 (RPL29), mRNA. [Source:RefSeq mRNA;Acc:NM_213950]"	680.871	872.868	844.405	673.092	842.908	752.578	791.261	707.764	995.979	736.415	709.427	1056.84
TSS21822	chr8:140307937-140315415	ENSSSCG00000009216	SPP1	"Sus scrofa secreted phosphoprotein 1 (SPP1), mRNA. [Source:RefSeq mRNA;Acc:NM_214023]"	137.625	23.1512	97.8332	311.018	26.6141	101.348	357.502	3233.62	626.31	1074.26	2323.53	1023.81
TSS4649	chr13:27103065-27106541	ENSSSCG00000011272		"Sus scrofa ribosomal protein L14 (RPL14), mRNA. [Source:RefSeq mRNA;Acc:NM_001097478]"	616.717	825.7	695.276	580.764	826.155	646.473	802.158	674.131	970.059	771.808	712.142	1086.72
TSS24889,TSS24890	chrX:97684768-97687782	ENSSSCG00000028695	TMSB15A	Uncharacterized protein [Source:UniProtKB/TrEMBL;Acc:I3LAC8]	1951.02	2055.67	427.543	1287.46	2303.77	420.458	32.3057	42.3175	248.085	42.1033	117.768	257.174
TSS14865	chr4:107666298-107691564	ENSSSCG00000006648	CTSS	cathepsin S [Source:HGNC Symbol;Acc:2545]	1430.13	609.955	1140.35	907.522	792.731	592.543	541.032	901.375	541.643	434.324	702.89	561.326
TSS12767,TSS12768,TSS12769	chr2:162099156-162210447	ENSSSCG00000014564	IFITM1	IFITM1; Ifitm1-like protein; Uncharacterized protein [Source:UniProtKB/TrEMBL;Acc:A9QW81]	509.837	624.38	566.392	657.695	609.444	668.979	661.287	847.516	942.246	851.976	830.379	1145.34
TSS10852	chr2:43898276-43909456	ENSSSCG00000013366	LDHA	"Sus scrofa lactate dehydrogenase A (LDHA), mRNA. [Source:RefSeq mRNA;Acc:NM_001172363]"	549.811	494.338	535.906	791.459	649.286	948.395	456.937	1245.16	666.482	460.329	860.337	843.7
TSS8514	chr15:112450395-112478073	ENSSSCG00000016075	SF3B1	"splicing factor 3b, subunit 1, 155kDa [Source:HGNC Symbol;Acc:10768]"	815.101	913.174	575.095	656.134	868.692	694.055	674.293	502.557	703.088	762.957	574.183	690.732
TSS2976	chr11:21569932-21685279	ENSSSCG00000009412	LCP1	lymphocyte cytosolic protein 1 (L-plastin) [Source:HGNC Symbol;Acc:6528]	730.038	580.665	644.121	683.481	660.831	633.789	530.104	899.285	602.972	539.188	1043.97	724.672
TSS22804	chr9:24081770-24116601	ENSSSCG00000014924	CTSC	cathepsin C [Source:HGNC Symbol;Acc:2528]	623.323	469.16	656.077	785.339	558.139	556.921	606.574	705.412	877.005	617.025	753.981	1024.44
TSS13961	chr3:55676566-55841538	ENSSSCG00000008170	RPL31	60S ribosomal protein L31 [Source:UniProtKB/Swiss-Prot;Acc:P62901]	638.525	685.681	688.252	594.075	658.646	598.41	675.639	611.487	814.454	682.235	662.751	846.858
TSS17418	chr6:50293761-50373937	ENSSSCG00000003165	RPS11	"Sus scrofa ribosomal protein S11 (RPS11), mRNA. [Source:RefSeq mRNA;Acc:NM_001244070]"	687.447	793.836	783.239	611.44	692.403	588.535	600.598	617.816	765.054	587.909	626.01	778.981
TSS21501	chr8:32308211-32314218	ENSSSCG00000025192	RPL9	ribosomal protein L9 [Source:HGNC Symbol;Acc:10369]	669.48	684.398	773.191	571.543	718.686	709.513	677.097	563.391	751.646	655.179	584.457	750.972
TSS20077	chr7:24641580-24645324	ENSSSCG00000001227	TMP-SLA-3		548.451	1178.34	322.739	561.264	1103.33	299.808	653.888	690.249	618.467	736.363	659.223	693.065
TSS16666,TSS16667	chr5:23718923-23752045	ENSSSCG00000020830	NACA	Uncharacterized protein [Source:UniProtKB/TrEMBL;Acc:I3LAR5]	767.343	787.039	780.052	648.202	811.58	647.363	587.919	523.817	689.799	595.583	555.443	634.4
TSS2181	chr1:299458569-299467317	ENSSSCG00000005595	RPL35	"Sus scrofa ribosomal protein L35 (RPL35), mRNA. [Source:RefSeq mRNA;Acc:NM_214326]"	606.308	738.187	660.047	589.529	712.401	546.666	644.822	551.761	847.483	636.389	593.808	888.109
TSS2086	chr1:282027081-282076574	ENSSSCG00000005453	TXN	"Sus scrofa thioredoxin (TXN), mRNA. [Source:RefSeq mRNA;Acc:NM_214313]"	650.446	372.366	676.807	638.302	479.041	722.654	409.579	1170.98	593.343	576.763	1110.75	580.339
TSS8063	chr15:121000536-121004164	ENSSSCG00000016128	EEF1B2	eukaryotic translation elongation factor 1 beta 2 [Source:HGNC Symbol;Acc:3208]	692.252	782.917	733.306	600.372	790.122	544.609	626.077	496.38	827.617	565.346	492.849	822.428
TSS15648,TSS15649,TSS15650	chr4:119674095-119703427	ENSSSCG00000006800	CD53	CD53 molecule [Source:HGNC Symbol;Acc:1686]	428.895	433.836	527.934	628.512	463.191	742.525	555.078	1084.08	629.013	605.438	1060.06	757.024
TSS18355,TSS18356,TSS18357	chr6:45981952-46078610	NA	NA	NA	588.039	746.966	693.987	573.79	677.759	588.404	650.669	568.164	792.385	630.204	551.623	814.121
TSS23803,TSS23804	chrX:64962765-65000187	ENSSSCG00000012403	OGT	"Sus scrofa O-linked N-acetylglucosamine (GlcNAc) transferase (UDP-N-acetylglucosamine:polypeptide-N-acetylglucosaminyl transferase) (OGT), mRNA. [Source:RefSeq mRNA;Acc:NM_001039748]"	632.732	993.147	476.163	571.433	927.442	603.668	768.145	306.844	649.271	822.849	475.352	594.417
TSS10294,TSS10295	chr18:7722751-7744165	ENSSSCG00000016475	TRBC1	Uncharacterized protein [Source:UniProtKB/TrEMBL;Acc:F6Q8S8]	521.476	656.439	453.749	541.376	601.098	329.984	926.534	456.452	866.886	870.466	555.651	740.011
TSS16354	chr5:95088440-95091191	ENSSSCG00000000914	BTG1	"Sus scrofa B-cell translocation gene 1, anti-proliferative (BTG1), mRNA. [Source:RefSeq mRNA;Acc:NM_001099936]"	537.821	640.414	497.63	593.735	605.393	594.891	577.723	684.797	689.32	594.891	633.21	727.751
TSS9553,TSS9554,TSS9555,TSS9556,TSS9557,TSS9558,TSS9559,TSS9560,TSS9561,TSS9562,TSS9563,TSS9564,TSS9565,TSS9566	chr17:66304008-66423430	ENSSSCG00000007520	GNAS	"Sus scrofa GNAS complex locus (GNAS), transcript variant 4, mRNA. [Source:RefSeq mRNA;Acc:NM_001130215]"	630.416	709.332	636.299	521.036	629.956	675.505	521.123	569.576	625.23	546.53	565.522	684.719
TSS22152	chr9:50660809-50675098	ENSSSCG00000015092	CD3E	"CD3e molecule, epsilon (CD3-TCR complex) [Source:HGNC Symbol;Acc:1674]"	484.187	568.425	552.042	495.571	540.21	518.012	598.838	584.743	821.419	625.251	555.115	914.32
TSS20082	chr7:24698826-24698937	ENSSSCG00000020180	5S_rRNA	5S ribosomal RNA [Source:RFAM;Acc:RF00001]	0	770.455	0	669.173	801.89	0	0	0	1534.51	0	0	3475.06
TSS1828	chr1:199863016-199864201	ENSSSCG00000024462	RPL36A	60S ribosomal protein L36a [Source:UniProtKB/Swiss-Prot;Acc:P83884]	635.961	630.658	623.191	526.655	674.934	609.977	524.322	534.918	659.399	508.742	609.662	691.261
TSS24684,TSS24685,TSS24686,TSS24687	chrX:53807664-53832133	ENSSSCG00000012347	ALAS2	"aminolevulinate, delta-, synthase 2 [Source:HGNC Symbol;Acc:397]"	933.77	2258.01	530.528	440.665	1253.85	1158.12	32.2267	34.2821	76.3426	35.0513	284.503	178.196
TSS2411,TSS2412,TSS2413	chr10:26308758-26332284	ENSSSCG00000010908	PTPRC	"protein tyrosine phosphatase, receptor type, C [Source:HGNC Symbol;Acc:9666]"	581.644	649.788	544.22	533.27	694.66	625.208	591.635	522.08	623.311	656.203	549.795	626.341
TSS7828	chr15:59810833-59811895	ENSSSCG00000015836	HNRNPA2B1	heterogeneous nuclear ribonucleoprotein A2/B1 [Source:HGNC Symbol;Acc:5033]	662.687	604.144	665.073	641.252	735.227	750.966	485.102	555.191	498.458	553.126	529.965	498.206
TSS10652	chr2:8507885-8518300	ENSSSCG00000013064	EEF1G	Elongation factor 1-gamma [Source:UniProtKB/Swiss-Prot;Acc:Q29387]	548.385	602.226	664.924	539.543	615.585	547.557	591.368	504.911	705.296	529.824	521.001	739.768
TSS3452	chr12:15212868-15214392	ENSSSCG00000017291	LIMD2	LIM domain containing 2 [Source:HGNC Symbol;Acc:28142]	420.841	693.462	583.093	438.463	598.169	472.263	625.242	591.437	660.298	665.4	537.353	686.038
TSS16132	chr5:60965350-60987579	ENSSSCG00000000604	ARHGDIB	Rho GDP dissociation inhibitor (GDI) beta [Source:HGNC Symbol;Acc:679]	448.257	593.781	620.734	447.014	535.711	457.559	700.016	546.047	704.15	629.51	525.762	660.019
TSS9951	chr17:66499482-66519788	ENSSSCG00000007522	CTSZ	"Sus scrofa cathepsin Z (CTSZ), mRNA. [Source:RefSeq mRNA;Acc:NM_001123104]"	1668.65	609.633	1319.31	709.832	813.6	149.943	460.161	251.611	315.05	165.899	212.074	178.209
TSS14653	chr4:91170081-91259490	ENSSSCG00000006309	CD3Z	"Sus scrofa CD247 molecule (CD247), mRNA. [Source:RefSeq mRNA;Acc:NM_214155]"	500.184	571.04	496.848	516.904	547.181	529.299	539.602	559.583	700.663	541.113	550.386	721.52
TSS13983	chr3:59880798-59881322	ENSSSCG00000008203	IGKC	immunoglobulin kappa constant [Source:HGNC Symbol;Acc:5716]	471.398	150.178	1153.01	914.041	151.499	1776.71	199.892	436.037	212.227	173.084	806.546	323.039
TSS19964	chr7:134400748-134401079	ENSSSCG00000018539	7SK	7SK RNA [Source:RFAM;Acc:RF00100]	291.793	444.609	651.316	334.879	435.659	593.679	850.69	734.963	344.086	889.07	636.189	482.317
TSS6333	chr14:33733116-33791238	ENSSSCG00000009821	ARPC3	"Sus scrofa actin related protein 2/3 complex, subunit 3, 21kDa (ARPC3), mRNA. [Source:RefSeq mRNA;Acc:NM_001185135]"	606.004	573.963	644.145	552.459	634.87	507.61	480.015	531.508	573.304	406.912	574.7	573.624
TSS4244	chr12:34135240-34135387	ENSSSCG00000017616		Uncharacterized protein [Source:UniProtKB/TrEMBL;Acc:F1RSC4]	490.693	364.712	436.796	589.86	418.274	632.747	599.831	605.887	642.958	577.123	551.653	598.433
TSS4731	chr13:35891301-35911741	ENSSSCG00000011399	GBI1	"Sus scrofa guanine nucleotide binding protein (G protein), alpha inhibiting activity polypeptide 2 (GNAI2), mRNA. [Source:RefSeq mRNA;Acc:NM_001123116]"	624.01	586.043	601.444	524.994	596.336	420.487	530.003	503.972	578.944	436.627	532.084	549.69
TSS9689	chr17:34559975-34563745	ENSSSCG00000029889	CST3	"Sus scrofa cystatin C (CST3), mRNA. [Source:RefSeq mRNA;Acc:NM_001044602]"	1265.67	550.011	799.69	383.972	477.761	70.3533	973.282	484.385	286.248	497.764	459.173	200.9
TSS13070	chr3:40948174-40948852	ENSSSCG00000007977	HBM	"hemoglobin, mu [Source:HGNC Symbol;Acc:4826]"	865.783	1798.04	403.706	469.736	998.044	777.237	105.437	131.179	76.0472	109.47	525.361	177.176
TSS7712,TSS7713	chr15:18124940-18128996	ENSSSCG00000015688	CXCR4	"Sus scrofa chemokine (C-X-C motif) receptor 4 (CXCR4), mRNA. [Source:RefSeq mRNA;Acc:NM_213773]"	153.745	210.134	272.568	479.392	235.744	845.811	388.135	1228.7	300.739	609.344	1101.59	519.063
TSS15378,TSS15379	chr4:97099149-97103132	ENSSSCG00000006357	FCER1G	"Sus scrofa Fc fragment of IgE, high affinity I, receptor for; gamma polypeptide (FCER1G), mRNA. [Source:RefSeq mRNA;Acc:NM_001001265]"	797.27	534.389	683.246	686.542	634.329	300.141	431.682	459.071	505.811	313.569	545.433	449.201
TSS20252	chr7:29180890-29188688	ENSSSCG00000001457	SLA-DQB*G07	"Sus scrofa SLA-DQ beta1 domain (SLA-DQB1), mRNA. [Source:RefSeq mRNA;Acc:NM_001113694]"	1078.38	700.977	750.955	456.919	661.735	333.245	683.913	283.839	571.222	285.844	193.426	328.715
TSS10011	chr18:6872940-6875292	ENSSSCG00000016451	GIMAP1	"GTPase, IMAP family member 1 [Source:HGNC Symbol;Acc:23237]"	367.333	377.613	472.097	542.037	365.656	509.769	571.883	707.284	460.281	631.452	711.324	490.829
TSS14143	chr3:99567551-99581893	ENSSSCG00000008433	CALM1	Uncharacterized protein [Source:UniProtKB/TrEMBL;Acc:F2Z5G3]	742.054	491.25	642.1	573.2	651.428	429.651	517.399	373.183	486.929	408.847	410.149	421.137
TSS15887	chr5:17277105-17463911	ENSSSCG00000022674	DAZAP2	"Sus scrofa DAZ associated protein 2 (DAZAP2), mRNA. [Source:RefSeq mRNA;Acc:NM_001139476]"	533.612	527.931	500.567	493.109	523.313	458.113	483.431	576.65	526.35	457.715	513.016	541.899
TSS6918,TSS6919	chr14:143745489-143752509	ENSSSCG00000010705	GMFG	"glia maturation factor, gamma [Source:HGNC Symbol;Acc:4374]"	654.748	517.291	567.6	541.987	574.341	369.999	459.816	377.545	604.54	388.369	461.043	596.52
TSS20763	chr7:103573073-103582623	ENSSSCG00000002366	NPC2	"Sus scrofa Niemann-Pick disease, type C2 (NPC2), mRNA. [Source:RefSeq mRNA;Acc:NM_214206]"	831.402	326.131	841.635	597.368	460.501	350.551	487.068	661.339	361.837	284.505	567.858	327.331
TSS18419	chr6:49721683-49725897	ENSSSCG00000025928		60S ribosomal protein L18 [Source:UniProtKB/TrEMBL;Acc:I3L6F1]	383.477	378.049	478.803	258.343	666.343	519.171	645.23	271.195	581.6	609.124	431.614	855.815
TSS12105	chr2:59462182-59466333	ENSSSCG00000013889	RPL18A	ribosomal protein L18a [Source:HGNC Symbol;Acc:10311]	489.256	574.02	575.511	439.713	551.87	450.547	449.346	446.539	582.473	460.461	436.05	615.313
TSS13907	chr3:45453544-45466239	ENSSSCG00000008090	IL1A	"Sus scrofa interleukin 1, alpha (IL1A), mRNA. [Source:RefSeq mRNA;Acc:NM_214029]"	11.002	14.6055	33.8215	121.973	45.95	1209.72	112.357	1358.33	267.242	451.937	1715.39	725.591
TSS3503	chr12:19987052-19989521	ENSSSCG00000025507	RPL27	"Sus scrofa ribosomal protein L27 (RPL27), mRNA. [Source:RefSeq mRNA;Acc:NM_001097479]"	548.199	491.804	568.899	417.479	488.191	595.685	456.637	394.766	677.383	423.916	429.518	573.814
TSS814	chr1:252989613-253007803	ENSSSCG00000005267	ANXA1	annexin A1 [Source:HGNC Symbol;Acc:533]	554.641	461.017	491.011	561.532	553.568	601.478	322.047	563.271	462.045	374.386	622.805	481.632
TSS4857	chr13:73280599-73401621	ENSSSCG00000011565	BRK1	"BRICK1, SCAR/WAVE actin-nucleating complex subunit [Source:HGNC Symbol;Acc:23057]"	460.057	431.494	488.346	528.487	498.271	435.518	465.498	546.454	571.669	464.647	563.26	564.161
TSS18852,TSS18853	chr6:96440638-96451541	ENSSSCG00000003692		"Sus scrofa myosin regulatory light chain 2 protein (LOC733637), transcript variant 1, mRNA. [Source:RefSeq mRNA;Acc:NM_001044572]"	529.43	558.716	416.813	658.825	568.389	509.128	378.568	608.748	452.948	394.266	454.951	461.844
TSS13127	chr3:42700753-42706839	ENSSSCG00000008056	ATP6V0C	"ATPase, H+ transporting, lysosomal 16kDa, V0 subunit c [Source:HGNC Symbol;Acc:855]"	748.734	374.359	653.099	549.211	457.417	376.43	403.349	693.517	405.396	320.507	577.462	428.469
TSS20320	chr7:35109881-35117436	ENSSSCG00000001528	RPS10	ribosomal protein S10 [Source:HGNC Symbol;Acc:10383]	472.707	528.346	541.15	447.343	515.158	450.999	473.384	501.858	527.301	477.697	463.236	574.39
TSS11040	chr2:66283788-66287601	ENSSSCG00000013746	CALR	"Sus scrofa calreticulin (CALR), mRNA. [Source:RefSeq mRNA;Acc:NM_001174133]"	618.206	303.803	636.033	517.482	426.826	408.196	459.649	553.154	547.949	400.189	553.897	521.379
TSS17743	chr6:79045744-79047942	ENSSSCG00000027072	ATPIF1	"Sus scrofa ATPase inhibitory factor 1 (ATPIF1), nuclear gene encoding mitochondrial protein, mRNA. [Source:RefSeq mRNA;Acc:NM_001097486]"	741.956	1369.1	529.958	384.654	892.751	775.325	166.955	173.527	149.116	137.705	390.829	223.717
TSS7244	chr14:53282551-53283339	ENSSSCG00000010067	MIF	"Sus scrofa macrophage migration inhibitory factor (glycosylation-inhibiting factor) (MIF), mRNA. [Source:RefSeq mRNA;Acc:NM_001077213]"	430.086	461.954	591.65	463.397	493.786	482.709	461.997	568.64	496.178	434.919	476.266	541.203
TSS19228,TSS19229	chr7:25330260-25332807	ENSSSCG00000001252	UBD	ubiquitin D [Source:HGNC Symbol;Acc:18795]	89.6115	153.58	141.175	181.126	181.593	705.618	249.478	1111.32	360.121	740.625	1266.68	684.562
TSS1609	chr1:142615685-142643747	ENSSSCG00000004700	GRP-58	"Sus scrofa protein disulfide isomerase family A, member 3 (PDIA3), mRNA. [Source:RefSeq mRNA;Acc:NM_001195112]"	575.477	330.22	509.482	466.366	435.256	505.471	419.209	559.534	483.701	413.901	620.242	539.221
TSS18259	chr6:40711872-40715184	ENSSSCG00000002919	TYROBP	"Sus scrofa TYRO protein tyrosine kinase binding protein (TYROBP), mRNA. [Source:RefSeq mRNA;Acc:NM_214202]"	641.059	474.836	551.582	613.653	504.706	339.107	370.622	549.259	418.539	293.255	639.661	441.232
TSS17687,TSS17688	chr6:74057268-74116824	ENSSSCG00000003520	CDC42	"Sus scrofa cell division cycle 42 (GTP binding protein, 25kDa) (CDC42), mRNA. [Source:RefSeq mRNA;Acc:NM_001078680]"	527.274	434.647	460.282	466.285	496.649	423.894	458.407	522.402	537.13	414.845	505.933	536.102
TSS331	chr1:118800887-118806518	ENSSSCG00000004557		Peptidyl-prolyl cis-trans isomerase [Source:UniProtKB/TrEMBL;Acc:F1S0A2]	564.392	304.41	622.248	496.775	433.955	458.542	427.043	526.603	491.539	361.059	538.051	517.94
TSS10865	chr2:45084640-45087723	ENSSSCG00000013381	RPS13	40S ribosomal protein S13 [Source:UniProtKB/Swiss-Prot;Acc:P62279]	467.825	540.826	542.299	395.433	457.545	404.541	460.916	383.091	545.509	437.867	370.424	575.113
TSS23749,TSS23750	chrX:58473228-58596671	ENSSSCG00000012365	MSN	moesin [Source:HGNC Symbol;Acc:7373]	442.007	433.678	433.243	438.507	456.26	477.148	402.592	506.975	501.562	392.013	524.282	515.072
TSS3136	chr11:5755486-5758255	ENSSSCG00000029470	POMP	proteasome maturation protein [Source:HGNC Symbol;Acc:20330]	510.301	264.321	500.67	521.79	419.393	559.221	298.633	652.603	417.13	340.346	652.493	379.888
TSS2897	chr11:4197545-4202234	ENSSSCG00000009303	RPL21	ribosomal protein L21 [Source:HGNC Symbol;Acc:10313]	484.509	500.533	537.876	408.108	515.023	479.546	419.097	401.938	454.963	404.798	425.515	475.209
TSS14493	chr4:39134108-39152341	ENSSSCG00000006063	PABPC1	"poly(A) binding protein, cytoplasmic 1 [Source:HGNC Symbol;Acc:8554]"	508.846	493.783	490.78	458.781	488.506	466.032	386.883	494.008	413.977	377.18	446.279	446.644
TSS15936	chr5:20329596-20333769	ENSSSCG00000000288	HNRNPA1	"Sus scrofa heterogeneous nuclear ribonucleoprotein A1 (HNRNPA1), mRNA. [Source:RefSeq mRNA;Acc:NM_001077218]"	541.124	479.977	517.805	474.999	549.224	513.888	365.97	439.632	409.996	352.023	388.496	413.774
TSS9106	chr16:56963966-56978495	ENSSSCG00000016998	NPM1	"nucleophosmin (nucleolar phosphoprotein B23, numatrin) [Source:HGNC Symbol;Acc:7910]"	490.434	459.086	532.251	432.732	520.044	565.838	359.039	469.361	421.119	356.078	407.24	433.101
TSS3382	chr12:5578731-5582155	ENSSSCG00000017202	H3F3A	Histone H3.3 [Source:UniProtKB/Swiss-Prot;Acc:Q71LE2]	469.848	446.752	389.15	383.254	502.885	492.539	304.923	643.476	419.403	290.031	565.094	524.9
TSS23285	chr9:137168060-137178358	ENSSSCG00000015560	ARPC5	"Sus scrofa actin related protein 2/3 complex, subunit 5, 16kDa (ARPC5), mRNA. [Source:RefSeq mRNA;Acc:NM_001134357]"	481.778	396.396	410.713	453.318	484.059	403.099	399.804	435.409	498.945	363.576	527.513	519.564
TSS17270	chr6:43027864-43040551	ENSSSCG00000002963	EIF3K	"eukaryotic translation initiation factor 3, subunit K [Source:HGNC Symbol;Acc:24656]"	403.625	473.062	443.804	372.788	436.96	375.382	446.007	432.338	535.824	441.756	433.799	568.351
TSS18013	chr6:153253886-153272265	ENSSSCG00000003914	PRDX1	peroxiredoxin 1 [Source:HGNC Symbol;Acc:9352]	525.044	263.023	577.546	544.144	368.056	410.02	427.726	518.724	521.189	284.258	454.071	429.854
TSS36,TSS37	chr1:9475308-9487684	ENSSSCG00000029876	SOD2	"superoxide dismutase 2, mitochondrial [Source:HGNC Symbol;Acc:11180]"	76.6383	41.5857	89.1848	267.502	76.4144	1123.26	84.3603	952.499	173.687	352.951	1366.78	705.686
TSS14460,TSS14461	chr4:31682242-31731809	ENSSSCG00000006033			489.328	572.13	454.865	427.607	565.962	435.155	407.717	309.921	444.175	400.202	344.218	412.582
TSS14834,TSS14835	chr4:106194307-106200646	ENSSSCG00000006610	S100A11	Protein S100-A11 [Source:UniProtKB/Swiss-Prot;Acc:P31950]	673.575	362.231	590.629	567.596	425.847	410.005	327.085	378.047	395.45	242.244	490.851	396.645
TSS14016	chr3:62357527-62367116	ENSSSCG00000008239	CAPG	"capping protein (actin filament), gelsolin-like [Source:HGNC Symbol;Acc:1474]"	415.333	278.51	531.92	589.534	362.53	378.609	357.63	500.106	479.408	327.926	523.647	489.046
TSS19314,TSS19315	chr7:27582995-27593980	ENSSSCG00000001400	DDX39B	"Sus scrofa DEAD (Asp-Glu-Ala-Asp) box polypeptide 39B (DDX39B), mRNA. [Source:RefSeq mRNA;Acc:NM_001005157]"	429.297	434.14	426.456	431.939	439.886	471.518	405.727	378.75	463.866	470.036	385.76	485.903
TSS23834,TSS23835,TSS23836	chrX:70881165-70887766	ENSSSCG00000030970	COX7B	cytochrome c oxidase subunit VIIb [Source:HGNC Symbol;Acc:2291]	464.616	480.655	466.205	387.579	490.584	460.975	430.338	423.901	382.565	396.313	405.956	407.235
TSS22721	chr9:7080945-7081310	ENSSSCG00000029426	RHOG	ras homolog family member G [Source:HGNC Symbol;Acc:672]	526.464	363.215	450.251	400.747	431.134	347.648	418.619	454.381	499.192	327.92	397.561	549.361
TSS16118	chr5:55086947-55108253	ENSSSCG00000000576		L-lactate dehydrogenase [Source:UniProtKB/TrEMBL;Acc:F1SR05]	422.559	404.111	493.517	407.362	425.773	406.955	403.828	319.5	559.503	376.644	354.966	587.835
TSS14809	chr4:104466975-104489463	ENSSSCG00000006556	TPM3	"Sus scrofa tropomyosin 3 (TPM3), mRNA. [Source:RefSeq mRNA;Acc:NM_001001632]"	415.397	408.331	421.748	375.06	435.156	423.293	417.546	446.746	466.245	387.126	481.259	455.328
TSS21966	chr9:7507498-7511916	ENSSSCG00000014810	FOLR1	folate receptor alpha [Source:RefSeq peptide;Acc:NP_999476]	849.219	481.452	767.992	530.609	616.81	98.7078	621.765	70.8889	481.513	161.864	108.285	283.85
TSS9952,TSS9953,TSS9954	chr17:66541056-66545114	ENSSSCG00000007524	ATP5E	"Sus scrofa ATP synthase, H+ transporting, mitochondrial F1 complex, epsilon subunit (ATP5E), nuclear gene encoding mitochondrial protein, mRNA. [Source:RefSeq mRNA;Acc:NM_001113448]"	498.054	599.832	501.122	388.258	488.548	381.439	337.64	368.304	378.386	292.006	404.887	427.035
TSS17722	chr6:77402712-77406199	ENSSSCG00000003555	HMGN2	"Sus scrofa high mobility group nucleosomal binding domain 2 (HMGN2), transcript variant 1, mRNA. [Source:RefSeq mRNA;Acc:NM_001244112]"	428.789	363.145	454.926	473.669	426.981	507.476	331.232	479.252	376.179	302.566	474.694	428.359
TSS3184	chr11:19803132-19874781	ENSSSCG00000009403	ITM2B	integral membrane protein 2B [Source:RefSeq peptide;Acc:NP_001035834]	695.71	442.333	533.351	512.023	506.508	256.698	383.616	278.917	426.274	297.569	282.288	391.774
TSS2683	chr10:26249078-26284300	ENSSSCG00000010907		Uncharacterized protein [Source:UniProtKB/TrEMBL;Acc:F1S5F1]	371.278	458.352	314.572	374.168	443.38	423.409	450.143	401.625	407.37	484.668	431.718	411.258
TSS10007	chr18:6618394-6619630	ENSSSCG00000027826	GIMAP4	"GTPase, IMAP family member 4 [Source:HGNC Symbol;Acc:21872]"	574.214	402.512	487.804	390.123	466.582	317.631	450.503	357.931	393.915	371.923	350.763	339.331
TSS24259,TSS24260,TSS24261,TSS24262,TSS24263	chrX:142093231-142106233	ENSSSCG00000012784	SSR4	"signal sequence receptor, delta [Source:HGNC Symbol;Acc:11326]"	447.8	396.659	473.107	398.418	390.306	358.721	357.972	398.5	487.089	315.435	373.73	481.996
TSS14201	chr3:115765222-115788044	ENSSSCG00000008528	LBH	limb bud and heart development [Source:HGNC Symbol;Acc:29532]	275.056	439.854	319.425	288.566	436.119	380.962	468.123	339.59	526.088	475.888	401.618	464.549
TSS15311	chr4:82561108-82562572	ENSSSCG00000006246	CHCHD7	coiled-coil-helix-coiled-coil-helix domain containing 7 [Source:HGNC Symbol;Acc:28314]	372.143	421.626	392.39	440.342	374.903	394.144	426.85	382.323	366.281	420.191	298.841	491.95
TSS7330	chr14:66478358-66498593	ENSSSCG00000010203	HNRNPF	heterogeneous nuclear ribonucleoprotein F [Source:HGNC Symbol;Acc:5039]	428.332	370.814	443.09	396.409	417.331	426.938	356.071	453.585	347.046	352.372	418.126	360.52
TSS4842	chr13:73159044-73164638	ENSSSCG00000011552	ARPC4	"actin related protein 2/3 complex, subunit 4, 20kDa [Source:HGNC Symbol;Acc:707]"	404.248	366.38	422.98	381.107	423.634	339.273	393.384	394.24	439.456	316.237	428.608	429.788
TSS19310,TSS19311	chr7:27543863-27547161	ENSSSCG00000001405	LTB	"Sus scrofa lymphotoxin beta (TNF superfamily, member 3) (LTB), mRNA. [Source:RefSeq mRNA;Acc:NM_001185138]"	209.651	289.599	285.22	273.645	276.564	294.912	369.388	491.083	509.558	546.817	463.5	634.804
TSS2185	chr1:299754094-299758545	ENSSSCG00000005601	HSPA5	"heat shock 70kDa protein 5 (glucose-regulated protein, 78kDa) [Source:HGNC Symbol;Acc:5238]"	381.666	201.131	356.114	326	259.544	370.211	313.335	457.017	428.893	420.464	519.853	536.316
TSS9469	chr17:53726566-53736219	ENSSSCG00000007431	CTSA	cathepsin A [Source:HGNC Symbol;Acc:9251]	470.905	259.602	523.835	381.178	351.06	327.168	272.138	568.934	340.518	225.134	460.913	349.397
TSS5499	chr13:35149493-35160523	ENSSSCG00000022080	RHOA	ras homolog family member A [Source:HGNC Symbol;Acc:667]	445.134	336.398	438.976	365.853	371.563	357.352	350.959	405.647	368.824	320.814	392.426	372.167
TSS3534	chr12:21278610-21281191	ENSSSCG00000017430	EIF1	eukaryotic translation initiation factor 1 [Source:HGNC Symbol;Acc:3249]	377.129	373.51	323.895	325.111	355.14	395.338	268.529	587.909	312.894	305.512	515.291	381.918
TSS5162	chr13:149914817-149925127	ENSSSCG00000011893	COX17	Cytochrome c oxidase copper chaperone [Source:UniProtKB/Swiss-Prot;Acc:P81045]	274.723	261.42	330.651	360.641	314.163	369.213	337.528	403.326	421.222	373.99	541.547	528.463
TSS15619,TSS15620,TSS15621	chr4:113925944-113941749	ENSSSCG00000006736	CD2	CD2 molecule [Source:HGNC Symbol;Acc:1639]	240.472	392.461	237.533	225.28	404.587	241.358	456.163	395.687	471.396	498.96	433.192	493.151
TSS12650,TSS12651	chr2:148291450-148293622	ENSSSCG00000014369	CD14	"Sus scrofa CD14 molecule (CD14), mRNA. [Source:RefSeq mRNA;Acc:NM_001097445]"	210.273	234.372	191.505	482.735	288.551	386.773	164.318	665.315	313.169	272.291	775.747	496.998
TSS21376	chr8:144545690-144573889	ENSSSCG00000009240	PLAC8	placenta-specific 8 [Source:HGNC Symbol;Acc:19254]	324.272	438.946	349.284	326.627	393.309	321.231	336.434	355.921	494.24	335.827	295.665	496.407
TSS18521	chr6:53412022-53415212	ENSSSCG00000030857	LENG8	Uncharacterized protein [Source:UniProtKB/TrEMBL;Acc:K7GMJ1]	338.179	481.328	359.816	340.913	392.469	348.147	381.686	330.825	372.888	442.351	317.9	356.652
TSS16721	chr5:36179189-36185575	ENSSSCG00000000492	LYZ	lysozyme [Source:HGNC Symbol;Acc:6740]	1421.42	967.375	270.768	569.69	236.77	452.181	218.251	18.1742	75.4754	78.4499	64.3243	69.8625
TSS18074	chr6:870445-870551	ENSSSCG00000024853	ssc-mir-4332	ssc-mir-4332 [Source:miRBase;Acc:MI0015917]	1827.86	0	0	0	0	2614.77	0	0	0	0	0	0
TSS16968	chr5:89607356-89615244	ENSSSCG00000000886	SLC25A3	"solute carrier family 25 (mitochondrial carrier; phosphate carrier), member 3 [Source:HGNC Symbol;Acc:10989]"	445.294	352.197	424.777	372.648	399.283	362.302	341.179	354.668	357.441	300.507	342.315	389.856
TSS12926,TSS12927,TSS12928	chr3:17545636-17557499	ENSSSCG00000030798	FUS	FUS; Uncharacterized protein [Source:UniProtKB/TrEMBL;Acc:G8ENL4]	402.113	405.383	378.312	330.574	382.987	358.054	339.167	396.597	364.861	330.544	345.479	397.548
TSS20614	chr7:81413667-81425248	ENSSSCG00000002039	MMP14	"Sus scrofa matrix metallopeptidase 14 (membrane-inserted) (MMP14), mRNA. [Source:RefSeq mRNA;Acc:NM_214239]"	200.516	74.6834	260.783	322.819	160.375	526.904	230.297	710.177	359.966	279.649	811.341	488.954
TSS12444	chr2:84262049-84269834	ENSSSCG00000014071			401.154	423.42	398.112	334.952	419.955	341.122	332.564	338.23	409.489	295.7	320.625	409.431
TSS17603	chr6:63739622-63748851	ENSSSCG00000022343	ENO1	"enolase 1, (alpha) [Source:HGNC Symbol;Acc:3350]"	343.753	291.556	382.478	367.474	319.258	380.781	338.565	532.345	366.895	309.39	383.436	383.554
TSS18433	chr6:50024351-50039152	ENSSSCG00000023792	SNRNP70	small nuclear ribonucleoprotein 70kDa (U1) [Source:HGNC Symbol;Acc:11150]	355.934	437.876	390.278	323.769	421.947	335.849	374.725	328.38	348.541	418.601	314.585	347.909
TSS13825	chr3:40632307-40636157	ENSSSCG00000008061	TCEB2	"transcription elongation factor B (SIII), polypeptide 2 (18kDa, elongin B) [Source:HGNC Symbol;Acc:11619]"	315.42	361.514	382.379	289.447	349.278	331.102	364.14	432.892	379.386	356.665	428.298	405.676
TSS19318	chr7:27602781-27606824	ENSSSCG00000001398	SLA-6	"Sus scrofa MHC class I antigen 6 (SLA-6), mRNA. [Source:RefSeq mRNA;Acc:NM_001113704]"	294.821	380.778	375.401	298.256	358.836	342.304	341.188	379.461	455.717	362.557	323.98	475.116
TSS7728	chr15:22725255-22788058	ENSSSCG00000015710	ARP3	"Sus scrofa ARP3 actin-related protein 3 homolog (yeast) (ACTR3), mRNA. [Source:RefSeq mRNA;Acc:NM_001134343]"	424.817	288.814	374.969	374.873	355.964	384.248	306.638	426.78	336.078	281	481.488	342.231
TSS2119	chr1:286250322-286253598	ENSSSCG00000005491			472.224	299.512	411.611	380.399	365.578	329.023	313.722	473.975	328.515	285.711	375.023	329.304
TSS3642	chr12:27507398-27513382	ENSSSCG00000017591	NME2	"Sus scrofa non-metastatic cells 2, protein (NM23B) expressed in (NME2), mRNA. [Source:RefSeq mRNA;Acc:NM_001044610]"	421.464	319.68	458.244	417.191	352.413	310.729	351.835	320.998	382.841	297.856	329.953	384.013
TSS4485	chr12:55300309-55305775	ENSSSCG00000017957	EIF4A1	"Sus scrofa eukaryotic translation initiation factor 4A1 (EIF4A1), mRNA. [Source:RefSeq mRNA;Acc:NM_001100196]"	409.245	318.209	460.934	347.926	360.779	378.265	305.831	399.909	332.064	269.893	418.59	335.894
TSS5662,TSS5663	chr13:76027909-76062320	NA	NA	NA	349.922	367.924	369.356	312.825	356.998	335.919	355.581	328.512	442.941	330.437	329.445	456.438
TSS11282	chr2:80528926-80537063	ENSSSCG00000014022	HNRNPH1	heterogeneous nuclear ribonucleoprotein H1 (H) [Source:HGNC Symbol;Acc:5041]	389.515	399.422	366.628	376.907	420.742	442.228	316.98	299.115	313.243	377.277	304.307	322.928
TSS5408	chr13:27049440-27051898	ENSSSCG00000024107		Uncharacterized protein [Source:UniProtKB/TrEMBL;Acc:I3LFN7]	474.934	437.153	538.583	437.705	414.193	454.569	251.084	208.258	303.178	232.888	214.733	322.116
TSS22587	chr9:776500-779650	ENSSSCG00000014569		Uncharacterized protein [Source:UniProtKB/TrEMBL;Acc:F1RGC0]	442.982	291.877	375.781	335.764	304.625	390.618	349.076	281.424	428.763	345.13	310.565	428.602
TSS12061	chr2:53874550-53892534	ENSSSCG00000013992	ARF1	"Sus scrofa ADP-ribosylation factor 1 (ARF1), mRNA. [Source:RefSeq mRNA;Acc:NM_001160427]"	391.842	304.486	389.879	351.59	338.54	324.17	334.357	403.787	349.118	307.533	409.177	370.878
TSS19745	chr7:86158380-86158945	ENSSSCG00000027831	NOP10	NOP10 ribonucleoprotein [Source:HGNC Symbol;Acc:14378]	338.568	402.623	396.066	393.476	340.94	358.479	301.762	335.371	346.715	285.743	356.382	385.1
TSS1278	chr1:35580460-35594611	ENSSSCG00000004195	ARG1	Arginase-1 [Source:UniProtKB/Swiss-Prot;Acc:Q95JC8]	34.8113	48.1311	119.354	351.185	119.945	865.71	108.76	682.64	323.004	208.908	706.43	628.001
TSS3544	chr12:22140213-22152154	ENSSSCG00000017466	CCR7	"Sus scrofa chemokine (C-C motif) receptor 7 (CCR7), mRNA. [Source:RefSeq mRNA;Acc:NM_001001532]"	179.586	312.03	186.301	234.449	273.397	228.427	364.158	452.447	529.928	426.646	419.06	589.071
TSS8523	chr15:115429402-115506114	ENSSSCG00000024477		Uncharacterized protein [Source:UniProtKB/TrEMBL;Acc:I3LBS6]	289.452	423.79	264.818	286.678	417.066	321.73	327.026	352.712	385.352	381.235	290.657	396.474
TSS18826	chr6:89300802-89309905	ENSSSCG00000003672	CAP1	"CAP, adenylate cyclase-associated protein 1 (yeast) [Source:HGNC Symbol;Acc:20040]"	356.608	360.339	394.647	373.129	398.073	307.821	317.72	385.628	307.795	289.909	326.72	316.151
TSS5083	chr13:133973436-133994801	ENSSSCG00000011803	EIF4A2	"Sus scrofa eukaryotic translation initiation factor 4A2 (EIF4A2), mRNA. [Source:RefSeq mRNA;Acc:NM_001100195]"	338.999	326.98	369.244	388.903	413.502	410.859	316.801	248.756	308.957	344.249	299.609	302.693
TSS11655	chr2:201531-209654	ENSSSCG00000012847	TALDO1	transaldolase 1 [Source:HGNC Symbol;Acc:11559]	364.655	233.818	418.028	417.568	300.246	310.034	292.016	421.756	320.273	229.412	439.384	308.072
TSS9720	chr17:37610107-37611677	ENSSSCG00000026043	TGM3	transglutaminase 3 [Source:HGNC Symbol;Acc:11779]	31.6635	27.1382	28.4977	158.75	50.5873	1241.55	44.5176	421.669	108.154	146.603	1285.54	502.059
TSS23645	chrX:47591668-47595208	ENSSSCG00000021591		"Sus scrofa RNA binding motif (RNP1, RRM) protein 3 (RBM3), mRNA. [Source:RefSeq mRNA;Acc:NM_001243419]"	420.062	324.167	345.339	302.162	313.587	354.479	259.122	435.974	282.847	252.266	381.519	318.726
TSS3387	chr12:6079092-6092569	ENSSSCG00000017212	SUMO2	"Sus scrofa SMT3 suppressor of mif two 3 homolog 2 (S. cerevisiae) (SUMO2), mRNA. [Source:RefSeq mRNA;Acc:NM_213984]"	324.861	316.804	338.102	311.809	342.266	363.049	308.714	317.291	355.779	300.256	345.425	360.63
TSS20250	chr7:29113231-29125494	ENSSSCG00000001455	SLA-DRB*K07G	"Sus scrofa MHC class II histocompatibility antigen SLA-DRB1 (SLA-DRB1), mRNA. [Source:RefSeq mRNA;Acc:NM_001113695]"	977.651	488.215	375.363	418.109	404.469	141.838	299.927	61.6137	423.813	97.3253	36.4801	232.787
TSS16450	chr5:6042581-6044659	ENSSSCG00000000084	ATF4	"Sus scrofa activating transcription factor 4 (tax-responsive enhancer element B67) (ATF4), mRNA. [Source:RefSeq mRNA;Acc:NM_001123078]"	288.746	318.972	272.187	275.276	308.931	333.761	260.756	517.109	300.14	282.863	429.193	354.344
TSS22153	chr9:50686386-50696073	ENSSSCG00000015094	CD3G	"Sus scrofa CD3g molecule, gamma (CD3-TCR complex) (CD3G), mRNA. [Source:RefSeq mRNA;Acc:NM_001008686]"	250.319	353.93	270.949	254.936	356.475	272.7	359.24	264.797	415.869	377.027	336.78	419.298
TSS22246	chr9:61508891-61540092	ENSSSCG00000015235	ETS1	v-ets avian erythroblastosis virus E26 oncogene homolog 1 [Source:HGNC Symbol;Acc:3488]	267.977	355.51	253.542	265.115	328.846	310.943	364.625	276.179	398.128	374.001	313.303	390.331
TSS14444	chr4:23327996-23448887	ENSSSCG00000006016	EIF3H	"eukaryotic translation initiation factor 3, subunit H [Source:HGNC Symbol;Acc:3273]"	318.428	357.815	329.297	292.441	362.25	304.552	301.813	272.796	355.139	294.402	303.045	399.634
TSS19092	chr7:1921741-1945193	ENSSSCG00000024442	U6	U6 spliceosomal RNA [Source:RFAM;Acc:RF00026]	0	0	0	2415.33	0	0	0	0	0	1466.15	0	0
TSS10947	chr2:59214054-59218018	ENSSSCG00000013901	IFI30	"Sus scrofa interferon, gamma-inducible protein 30 (IFI30), mRNA. [Source:RefSeq mRNA;Acc:NM_001131046]"	468.12	180.068	524.605	374.268	261.331	172.987	333.777	313.809	437.213	202.294	259.534	333.204
TSS18712	chr6:75902525-75902717	ENSSSCG00000003542		Uncharacterized protein [Source:UniProtKB/TrEMBL;Acc:F1STV7]	324.808	435.107	259.661	361.565	463.063	239.459	375.747	184.929	330.761	366.209	224.469	282.577
TSS11782	chr2:8243269-8243397	ENSSSCG00000029549	SNORD22	Small nucleolar RNA SNORD22 [Source:RFAM;Acc:RF00099]	303.08	418.616	288.927	471.481	731.861	67.9932	375.365	121.785	231.864	360.562	122.108	329.519
TSS11243	chr2:77642048-77655498	ENSSSCG00000027565	HMHA1	histocompatibility (minor) HA-1 [Source:HGNC Symbol;Acc:17102]	273.078	360.97	305.508	267.891	314.763	251.296	364.791	330.515	370.627	342.843	277.465	355.327
TSS14499	chr4:39990793-40005773	ENSSSCG00000006070	COX6C	cytochrome c oxidase subunit VIc [Source:HGNC Symbol;Acc:2285]	385.198	350.813	407.896	353.901	386.151	293.734	271.81	251.212	310.324	252.23	249.918	298.375
TSS14492	chr4:38914876-38941372	ENSSSCG00000006062	YWHAZ	Uncharacterized protein [Source:UniProtKB/TrEMBL;Acc:F2Z558]	349.767	275.872	302.488	351.743	312.448	323.92	313.385	323.136	311.57	294.681	349.664	302.397
TSS20591	chr7:80430402-80435921	ENSSSCG00000002006	PSME1	"Sus scrofa proteasome (prosome, macropain) activator subunit 1 (PA28 alpha) (PSME1), mRNA. [Source:RefSeq mRNA;Acc:NM_214304]"	252.631	271.797	309.113	275.474	299.041	382.352	249.019	302.348	354.728	299.85	367.398	427.157
TSS298	chr1:105944300-105955798	ENSSSCG00000004499	ATP5A1	"Sus scrofa ATP synthase, H+ transporting, mitochondrial F1 complex, alpha subunit 1, cardiac muscle (ATP5A1), nuclear gene encoding mitochondrial protein, mRNA. [Source:RefSeq mRNA;Acc:NM_001185142]"	379.837	292.733	379.1	317.552	341.534	320.88	287.924	283.42	323.922	255.454	285.33	315.18
TSS16518,TSS16519	chr5:15443376-15596598	NA	NA	NA	423.954	338.758	441.501	376.21	409.925	386.786	304.943	409.977	0	262.923	401.575	0
TSS12384	chr2:77933424-77937774	ENSSSCG00000023248	RPS15	"Sus scrofa ribosomal protein S15 (RPS15), mRNA. [Source:RefSeq mRNA;Acc:NM_214334]"	293.369	327.217	346.054	276.23	331.129	276.657	302.776	297.849	365.061	278.829	278.617	380.705
TSS4243	chr12:33995009-34027375	ENSSSCG00000017617	SCPEP1	serine carboxypeptidase 1 [Source:HGNC Symbol;Acc:29507]	601.468	188.224	466.974	392.76	298.029	216.132	260.982	336.419	291.482	141.278	295.768	264.651
TSS19915	chr7:129758771-129761205	ENSSSCG00000002535	HSP90AA1	"heat shock protein 90kDa alpha (cytosolic), class A member 1 [Source:HGNC Symbol;Acc:5253]"	294.119	283.274	354.837	300.792	335.148	370.939	276.209	303.29	312.848	274.648	314.123	325.106
TSS2730	chr10:31837904-32028811	ENSSSCG00000010948	CTSL	cathepsin L [Source:HGNC Symbol;Acc:2537]	127.019	43.6104	421.542	622.232	275.282	433.051	232.437	252.553	300.7	169.472	498.478	363.111
TSS5686	chr13:79433535-79434180	ENSSSCG00000011613	H1FX	"H1 histone family, member X [Source:HGNC Symbol;Acc:4722]"	296.092	354.574	312.69	307.46	334.917	271.721	304.074	307.9	350.665	264.025	275.115	355.389
TSS16421	chr5:3629545-3629652	ENSSSCG00000024442	U6	U6 spliceosomal RNA [Source:RFAM;Acc:RF00026]	0	0	0	0	0	0	1958.34	0	1769.39	0	0	0
TSS12514	chr2:106310502-106321615	ENSSSCG00000014167	GLRX	"Sus scrofa glutaredoxin (thioltransferase) (GLRX), mRNA. [Source:RefSeq mRNA;Acc:NM_214233]"	346.06	165.202	507.533	490.662	221.351	409.733	138.592	196.67	354.509	134.365	264.271	490.427
TSS14639,TSS14640	chr4:88931477-88951561	ENSSSCG00000006287	SELL	"Sus scrofa selectin L (SELL), mRNA. [Source:RefSeq mRNA;Acc:NM_001112678]"	247.441	312.665	223.486	232.131	308.643	251.372	355.715	250.356	426.486	375.174	290.243	428.853
TSS19691	chr7:83061339-83121537	ENSSSCG00000021463	snoU6-53	Small nucleolar RNA U6-53/MBII-28 [Source:RFAM;Acc:RF00377]	0	0	721.02	0	963.401	0	0	1041.89	0	973.77	0	0
TSS13245	chr3:61952961-61957608	ENSSSCG00000008228	GNLY	granulysin [Source:HGNC Symbol;Acc:4414]	29.6637	220.316	42.7351	26.4544	224.481	103.734	617.389	118.281	133.882	753.895	1177.37	250.723
TSS16662	chr5:23659083-23666696	ENSSSCG00000000405	ATP5B	ATP synthase subunit beta [Source:UniProtKB/TrEMBL;Acc:F1SLA0]	350.856	274.41	383.317	289.768	301.188	293.378	307.011	291.186	314.483	259.418	277.802	304.221
TSS13899	chr3:44013652-44017639	ENSSSCG00000028654		Uncharacterized protein [Source:UniProtKB/TrEMBL;Acc:I3L9W6]	191.217	234.069	223.124	216.073	249.917	167.447	411.353	336.634	445.392	406.531	347.764	416.503
TSS16486	chr5:9077725-9165953	ENSSSCG00000000145	MYH9	"myosin, heavy chain 9, non-muscle [Source:HGNC Symbol;Acc:7579]"	241.63	291.093	302.241	259.185	286.045	289.409	341.486	302.421	350.766	317.253	297.078	338.777
TSS10554	chr2:3806256-3806883	ENSSSCG00000012909	PTPRCAP	"protein tyrosine phosphatase, receptor type, C-associated protein [Source:HGNC Symbol;Acc:9667]"	236.623	338.972	340.967	263.368	309.12	247.964	353.384	293.277	312.708	338.61	259.542	320.888
TSS10950,TSS10951,TSS10952,TSS10953,TSS10954	chr2:59475335-59495969	ENSSSCG00000013888	JAK3	Janus kinase 3 [Source:HGNC Symbol;Acc:6193]	196.572	246.996	228.507	237.332	266.063	310.519	312.558	272.325	392.055	401.796	329.394	418.256
TSS22918,TSS22919	chr9:50680924-50685383	ENSSSCG00000015093	CD3D	"Sus scrofa CD3d molecule, delta (CD3-TCR complex) (CD3D), mRNA. [Source:RefSeq mRNA;Acc:NM_213775]"	282.307	298.396	274.309	310.835	279.754	299.603	299.476	217.603	374.517	309.55	280.401	382.346
TSS19063	chr6:156189762-156217345	ENSSSCG00000028485	YBX1	Y box binding protein 1 [Source:HGNC Symbol;Acc:8014]	347.993	270.839	378.783	281.771	334.822	314.961	266.794	294.559	272.778	241.603	299.811	287.217
TSS348,TSS349	chr1:123368015-123414408	ENSSSCG00000004578	ANXA2	annexin A2 [Source:HGNC Symbol;Acc:537]	184.051	189.947	246.664	350.313	325.958	185.198	385.327	413.117	356.939	239.988	414.488	278.693
TSS14770	chr4:102753768-102764968	ENSSSCG00000006501	SSR2	"signal sequence receptor, beta (translocon-associated protein beta) [Source:HGNC Symbol;Acc:11324]"	236.235	304.022	308.826	233.398	282.739	250.52	291.321	309.769	364.986	286.166	310.552	363.656
TSS19438	chr7:42386236-42387203	ENSSSCG00000022234	TOMM6	translocase of outer mitochondrial membrane 6 homolog (yeast) [Source:HGNC Symbol;Acc:34528]	281.378	246.472	361.626	285.325	261.401	312.951	312.588	387.912	240.158	254.642	293.418	298.404
TSS3305	chr11:86117928-86134887	ENSSSCG00000009555	LAMP1	lysosomal-associated membrane protein 1 [Source:HGNC Symbol;Acc:6499]	421.752	230.354	449.54	379.987	315.297	198.479	246.931	363.133	248.672	168.013	256.915	239.702
TSS23566,TSS23567,TSS23568,TSS23569	chrX:37303173-37392877	ENSSSCG00000012229	CYBB	"cytochrome b-245, beta polypeptide [Source:HGNC Symbol;Acc:2578]"	405.561	264.048	343.903	413.895	346.534	219.057	226.409	248.806	298.792	165.967	280.507	299.353
TSS14094	chr3:80487336-80525402	ENSSSCG00000008358	ACTR2	"Sus scrofa ARP2 actin-related protein 2 homolog (yeast) (ACTR2), mRNA. [Source:RefSeq mRNA;Acc:NM_001134354]"	354.926	270.523	288.596	307.699	321.317	324.619	238.686	319.065	256.462	231.447	328.135	250.948
TSS17244	chr6:40913604-40920797	ENSSSCG00000030149	CAPNS1	"Sus scrofa calpain, small subunit 1 (CAPNS1), mRNA. [Source:RefSeq mRNA;Acc:NM_214318]"	313.916	286.84	323.724	284.394	284.244	236.157	291.12	250.038	331.585	248.026	293.9	334.824
TSS14074	chr3:75814284-75815355	ENSSSCG00000027224	PCBP1	poly(rC) binding protein 1 [Source:HGNC Symbol;Acc:8647]	252.665	269.62	298.303	259.745	270.422	274.67	290.784	330.956	296.334	284.471	328.704	307.581
TSS4038	chr12:12130796-12147157	ENSSSCG00000017259	PRKAR1A	"protein kinase, cAMP-dependent, regulatory, type I, alpha [Source:HGNC Symbol;Acc:9388]"	376.965	254.749	331.265	357.831	309.229	283.504	270.308	268.507	240.112	239.701	267.817	239.386
TSS4489	chr12:55300309-55305775	ENSSSCG00000020152	SNORA48	Small nucleolar RNA SNORA48 [Source:RFAM;Acc:RF00554]	132.439	81.9618	287.262	277.806	125.125	180.388	423.561	862.446	0	211.713	575.147	268.16
TSS6463	chr14:52287646-52288129	ENSSSCG00000031037	IGLV-7		247.979	61.4069	424.559	559.595	54.0916	710.524	68.6373	258.665	114.169	40.289	707.724	168.949
TSS10884	chr2:52013090-52024509	ENSSSCG00000013405	EIF4G2	"eukaryotic translation initiation factor 4 gamma, 2 [Source:HGNC Symbol;Acc:3297]"	290.447	245.05	257.591	284.527	273.501	311.789	262.795	309.523	288.434	262.877	308.162	285.953
TSS13395	chr3:103259065-103261670	ENSSSCG00000008461	ZFP36L2	ZFP36 ring finger protein-like 2 [Source:HGNC Symbol;Acc:1108]	259.552	339.563	250.66	306.15	280.183	206.294	392.281	209.078	274.486	379.739	205.517	269.098
TSS9829	chr17:48698398-48701183	ENSSSCG00000030898	MAFB	v-maf avian musculoaponeurotic fibrosarcoma oncogene homolog B [Source:HGNC Symbol;Acc:6408]	386.834	171.636	313.672	354.821	243.889	378.035	167.607	379.834	166.772	110.574	476.971	214.227
TSS10504	chr2:123387-143584	ENSSSCG00000012839		Uncharacterized protein [Source:UniProtKB/TrEMBL;Acc:F2Z551]	273.304	272.839	283.707	276.024	328.583	239.089	335.606	317.955	238.56	247.132	269.517	277.312
TSS5786	chr13:105144749-105160849	ENSSSCG00000029352	CCNL1	cyclin L1 [Source:HGNC Symbol;Acc:20569]	341.877	357.314	246.374	277.159	321.09	312.883	249.737	206.828	234.229	291.733	251.446	253.727
TSS19595	chr7:65549983-65575391	ENSSSCG00000001930	PKM	"pyruvate kinase, muscle [Source:HGNC Symbol;Acc:9021]"	251.057	215.309	280.193	316.118	238.451	303.289	226.403	435.361	297.595	203.448	270.917	274.903
TSS2448	chr10:35105048-35115115	ENSSSCG00000022760	HNRNPK	heterogeneous nuclear ribonucleoprotein K [Source:HGNC Symbol;Acc:5044]	280.05	255.237	275.397	261.136	287.605	293.975	257.896	299.789	276.653	251.534	286.561	282.819
TSS15813	chr5:6766420-6783784	ENSSSCG00000000104	DDX17	DEAD (Asp-Glu-Ala-Asp) box helicase 17 [Source:HGNC Symbol;Acc:2740]	307.908	346.236	159.338	279.35	326.24	252.971	328.355	173.897	283.388	331.189	261.678	256.396
TSS9739	chr17:38470179-38495437	ENSSSCG00000007188			304.566	278.487	327.345	256.525	285.82	254.294	269.957	265.547	280.983	238.337	260.192	269.758
TSS11766	chr2:7218447-7220218	ENSSSCG00000013046		Uncharacterized protein [Source:UniProtKB/TrEMBL;Acc:F1RPZ0]	281.069	316.523	297.267	263.541	278.512	219.937	287.508	265.863	270.801	258.854	271.479	274.677
TSS12593	chr2:142041627-142073804	ENSSSCG00000030680	TCF7	"transcription factor 7 (T-cell specific, HMG-box) [Source:HGNC Symbol;Acc:11639]"	204.306	276.723	192.714	208.227	269.841	201.001	284.087	244.705	406.006	311.526	254.964	419.815
TSS7685,TSS7686,TSS7687	chr14:153183590-153194302	ENSSSCG00000010772	ADAM8	ADAM metallopeptidase domain 8 [Source:HGNC Symbol;Acc:215]	186.741	131.061	238.829	476.618	202.641	302.567	202.231	320.071	252.88	168.514	450.891	329.855
TSS11724	chr2:5544492-5554197	ENSSSCG00000012970	CTSW	cathepsin W [Source:HGNC Symbol;Acc:2546]	225.53	411.175	254.775	213.339	382.687	164.589	419.853	150.433	256.421	352.952	184.251	239.927
TSS19692	chr7:83061339-83121537	ENSSSCG00000021463	snoU6-53	Small nucleolar RNA U6-53/MBII-28 [Source:RFAM;Acc:RF00377]	0	0	513.309	571.184	687.882	736.789	0	0	0	0	0	742.121
TSS13194	chr3:54939543-54952578	ENSSSCG00000008163		Uncharacterized protein [Source:UniProtKB/TrEMBL;Acc:F1STG6]	59.7027	106.391	90.7337	399.149	240.638	438.802	102.699	230.76	279.419	211.258	604.598	480.763
TSS21385	chr8:145213369-145216908	ENSSSCG00000009249	HNRNPD	"heterogeneous nuclear ribonucleoprotein D (AU-rich element RNA binding protein 1, 37kDa) [Source:HGNC Symbol;Acc:5036]"	258.019	258.542	264.847	250.121	287.352	288.073	264.341	240.012	285.373	280.953	257.242	305.565
TSS3487	chr12:19212205-19216305	ENSSSCG00000017355	GRN	"Sus scrofa granulin (GRN), mRNA. [Source:RefSeq mRNA;Acc:NM_001044578]"	370.27	197.035	392.451	292.561	266.175	153.34	232.865	389.075	220.523	151.814	347.577	201.32
TSS14951	chr4:117802091-117818131	ENSSSCG00000006775	CAPZA1	"capping protein (actin filament) muscle Z-line, alpha 1 [Source:HGNC Symbol;Acc:1488]"	313.481	251.543	295.832	283.575	313.07	316.398	215.145	273.423	236.313	212.504	276.254	227.24
TSS15830	chr5:8149171-8167615	ENSSSCG00000021944	RAC2	"ras-related C3 botulinum toxin substrate 2 (rho family, small GTP binding protein Rac2) [Source:HGNC Symbol;Acc:9802]"	211.985	308.737	287.261	220.351	271.483	224.446	304.413	252.141	320.343	280.323	228.234	300.691
TSS20733	chr7:98803327-98809071	ENSSSCG00000028304	ZFP36L1	ZFP36 ring finger protein-like 1 [Source:HGNC Symbol;Acc:1107]	263.801	332.617	250.545	264.045	341.252	200.645	231.283	274.521	230.065	225.771	330.808	243.367
TSS18334	chr6:45070836-45071190	ENSSSCG00000026296		Uncharacterized protein [Source:UniProtKB/TrEMBL;Acc:I3LDK6]	238.163	249.307	221.091	225.896	223.463	251.166	312.579	235.786	301.045	316.299	289.21	320.643
TSS17420	chr6:50293761-50373937	ENSSSCG00000003187	FCGRT	"Sus scrofa Fc fragment of IgG, receptor, transporter, alpha (FCGRT), mRNA. [Source:RefSeq mRNA;Acc:NM_214197]"	402.662	223.853	330.111	304.895	246.748	196.708	265.177	263.488	247.209	192.246	256.179	240.95
TSS1469	chr1:101726687-101890065	ENSSSCG00000004480	COX7A2	"Sus scrofa COX7A2 protein (COX7A2), mRNA. [Source:RefSeq mRNA;Acc:NM_001097484]"	288.691	224.034	287.74	278.946	286.506	291.624	194.898	305.657	230.932	183.719	321.203	253.955
TSS8166	chr15:145939848-145945176	ENSSSCG00000016275		Uncharacterized protein [Source:UniProtKB/TrEMBL;Acc:F1SMV6]	304.787	271.322	340.615	281.16	309.554	314.114	203.903	256.197	199.024	220.568	232.174	199.939
TSS10967	chr2:60549158-60553577	ENSSSCG00000013863		Uncharacterized protein [Source:UniProtKB/TrEMBL;Acc:F1S9W0]	247.102	272.402	247.531	230.819	253.289	258.997	264.727	252.812	264.369	276.597	291.48	272.114
TSS8503	chr15:106888872-106901999	ENSSSCG00000027918	STAT1	Uncharacterized protein [Source:UniProtKB/TrEMBL;Acc:I3LI61]	220.965	133.539	194.598	220.924	177.362	430.433	175.917	411.396	208.027	272.659	409.109	268.347
TSS22061	chr9:29688041-29799302	ENSSSCG00000019977	SNORA32	Small nucleolar RNA SNORA32 [Source:RFAM;Acc:RF00421]	122.32	1207.85	238.471	398.63	157.535	169.172	160.943	0	150.653	0	168.896	341.131
TSS18522	chr6:53415467-53420921	ENSSSCG00000030857	LENG8	Uncharacterized protein [Source:UniProtKB/TrEMBL;Acc:K7GMJ1]	238.447	318.594	241.631	234.294	282.47	244.994	283.684	226.519	255.02	309.993	222.305	242.011
TSS6462	chr14:52274436-52274927	ENSSSCG00000031054	IGLV-8		181.509	65.5677	489.047	405.619	58.5665	854.86	59.2479	183.35	120.213	31.6716	433.956	211.121
TSS13496	chr3:126183575-126201158	ENSSSCG00000008602	LAPTM4A	lysosomal protein transmembrane 4 alpha [Source:HGNC Symbol;Acc:6924]	286.758	150.592	261.68	271.953	223.858	253.338	185.205	383.543	229.794	177.755	365.715	286.802
TSS3189	chr11:21569932-21685279	ENSSSCG00000009409		Uncharacterized protein [Source:UniProtKB/TrEMBL;Acc:F1RK05]	230.052	340.999	309.457	97.4186	254.819	537.061	251.096	167.557	425.61	159.602	96.9647	194.657
TSS7125	chr14:33994352-34014072	ENSSSCG00000009828	PPP1CC	"protein phosphatase 1, catalytic subunit, gamma isozyme [Source:HGNC Symbol;Acc:9283]"	243.745	296.219	236.605	231.352	307.442	273.158	227.567	226.134	259.491	238.393	245.975	272.54
TSS1040	chr1:303074194-303088325	ENSSSCG00000005656	SET	SET nuclear oncogene [Source:HGNC Symbol;Acc:10760]	237.048	247.41	265.541	210.172	274.646	262.605	240.295	278.963	263.844	257.521	248.136	271.409
TSS18680	chr6:71842814-71985441	ENSSSCG00000003493	CAPZB	"Sus scrofa capping protein (actin filament) muscle Z-line, beta (CAPZB), mRNA. [Source:RefSeq mRNA;Acc:NM_001113444]"	314.701	243.342	329.488	250.346	289.62	205.455	247.352	239.213	242.65	213.919	232.492	240.887
TSS22085	chr9:36957940-36969067	ENSSSCG00000023589	PIAP	Putative inhibitor of apoptosis [Source:UniProtKB/Swiss-Prot;Acc:O62640]	66.186	63.6783	93.2394	109.014	76.7673	603.191	103.387	589.556	114.728	264.099	725.767	235.355
TSS9452	chr17:52794089-52815811	ENSSSCG00000007381	YWHAB	"tyrosine 3-monooxygenase/tryptophan 5-monooxygenase activation protein, beta [Source:HGNC Symbol;Acc:12849]"	246.701	233.002	271.093	230.43	254.302	242.245	260.69	255.842	263.045	258.455	247.215	272.431
TSS3357	chr12:3450828-3520927	ENSSSCG00000017167	CYTH1	cytohesin 1 [Source:HGNC Symbol;Acc:9501]	197.566	247.737	220.583	221.147	239.279	245.488	267.554	242.143	285.784	286.644	255.108	300.364
TSS21384	chr8:145172724-145175720	ENSSSCG00000009247	HNRNPDL	heterogeneous nuclear ribonucleoprotein D-like [Source:HGNC Symbol;Acc:5037]	305.154	259.219	250.545	261.191	303.329	269.624	211.673	217.841	229.43	224.554	228.387	245.612
TSS13065	chr3:40613486-40631943	ENSSSCG00000023304	SRRM2	serine/arginine repetitive matrix 2 [Source:HGNC Symbol;Acc:16639]	210.767	255.395	241.914	225.697	243.337	274.075	256.787	242.668	253.416	299.787	243.59	251.825
TSS15921	chr5:19112349-19134792	ENSSSCG00000000274	PCBP2	poly(rC) binding protein 2 [Source:HGNC Symbol;Acc:8648]	284.528	241.75	287.818	245.513	238.804	258.415	222.328	269.949	240.019	216.7	238.005	254.282
TSS19274	chr7:26969701-26974207	ENSSSCG00000001379	TUBB	"Sus scrofa tubulin, beta 2A (TUBB2A), mRNA. [Source:RefSeq mRNA;Acc:NM_001044612]"	274.376	197.445	315.086	274.515	249.139	279.418	236.041	226.754	275.219	176.011	244.71	242.153
TSS11247	chr2:77835362-77838499	ENSSSCG00000013427	CIRBP	cold inducible RNA binding protein [Source:HGNC Symbol;Acc:1982]	264.721	277.915	256.169	203.777	250.413	214.822	250.438	264.493	244.317	229.688	243.235	266.22
TSS6171	chr13:217446027-217475903	ENSSSCG00000025133	ITGB2	"Sus scrofa integrin, beta 2 (complement component 3 receptor 3 and 4 subunit) (ITGB2), mRNA. [Source:RefSeq mRNA;Acc:NM_213908]"	250.132	289.577	289.492	252.588	279.708	238.654	227.465	161.366	283.477	206.006	212.847	269.989
TSS18967	chr6:135899355-135917892	ENSSSCG00000003809	JAK1	Janus kinase 1 [Source:HGNC Symbol;Acc:6190]	221.706	248.57	194.641	213.138	262.128	237.151	276.401	257.432	272.955	258.971	245.278	272.894
TSS1305,TSS1306	chr1:44076442-44094651	ENSSSCG00000004233	SMPDL3A	Uncharacterized protein [Source:UniProtKB/TrEMBL;Acc:F1S2T7]	282.743	65.7515	302.38	310.924	137.171	356.698	80.4235	333.376	163.872	123.896	492.045	301.676
TSS14836,TSS14837	chr4:106272295-106283881	ENSSSCG00000006612	S100A10	Protein S100-A10 [Source:UniProtKB/Swiss-Prot;Acc:P04163]	296.112	274.256	373.335	236.431	310.827	169.918	260.112	143.868	302.693	186.071	140.374	253.352
TSS16852,TSS16853,TSS16854	chr5:66658751-66664135	ENSSSCG00000000705	CD27	CD27; Uncharacterized protein [Source:UniProtKB/TrEMBL;Acc:F1SL30]	205.577	349.251	179.186	182.828	282.669	125.424	273.558	205.69	345.78	252.644	190.589	343.876
TSS5444	chr13:32278467-32278584	ENSSSCG00000011321		Uncharacterized protein [Source:UniProtKB/TrEMBL;Acc:F1SNW7]	0	0	242.121	0	325.45	345.268	0	344.885	307.696	0	1020.75	349
TSS13958	chr3:54901370-54919900	ENSSSCG00000028331	IL1R2	"Sus scrofa interleukin 1 receptor, type II (IL1R2), mRNA. [Source:RefSeq mRNA;Acc:NM_001243363]"	64.1953	97.0245	92.7425	345.029	212.628	384.696	94.0793	215.785	235.725	198.64	563.103	430.008
TSS12888	chr3:11003784-11031697	ENSSSCG00000025966	EIF4H	eukaryotic translation initiation factor 4H [Source:HGNC Symbol;Acc:12741]	259.499	240.064	260.929	231.076	246.779	233.434	230.811	261.792	244.449	215.746	249.46	253.199
TSS11564	chr2:149914989-149924225	ENSSSCG00000014392		Uncharacterized protein [Source:UniProtKB/TrEMBL;Acc:F1RM53]	244.449	194.312	231.859	261.179	234.705	263.703	206.599	270.402	234.899	212.934	277.83	285.972
TSS10273	chr18:6629466-6635745	ENSSSCG00000027196	GIMAP6	"GTPase, IMAP family member 6 [Source:HGNC Symbol;Acc:21918]"	220.474	242.037	260.618	211.814	236.854	228.567	279.421	263.45	220.84	296.303	226.766	226.68
TSS7723	chr15:20029045-20247084	ENSSSCG00000022132	SUB1	SUB1 homolog (S. cerevisiae) [Source:HGNC Symbol;Acc:19985]	250.043	236.411	272.96	259.167	288.931	282.792	211.072	240.804	212.118	220.757	232.404	204.592
TSS11022	chr2:65150333-65154629	ENSSSCG00000013783		Uncharacterized protein [Source:UniProtKB/TrEMBL;Acc:F1SCF6]	244.453	262.988	255.815	217.199	253.022	189.957	258.064	214.063	274.869	237.367	222.321	264.302
TSS3362	chr12:4652782-4660813	ENSSSCG00000023148		serine/arginine-rich splicing factor 2 [Source:RefSeq peptide;Acc:NP_001070697]	252.526	263.916	209.59	220.716	266.2	233.455	262.084	185.503	251.148	283.945	213.332	251.351
TSS6385	chr14:42876216-42878864	ENSSSCG00000009909		"Sus scrofa cytochrome c oxidase subunit VIa polypeptide 1 (COX6A1), nuclear gene encoding mitochondrial protein, mRNA. [Source:RefSeq mRNA;Acc:NM_001190221]"	240.651	226.67	266.672	248.891	242.509	220.761	227.975	244.982	256.688	197.377	238.126	254.716
TSS9096	chr16:55538849-55573993	ENSSSCG00000016990	ATP6V0E1	"ATPase, H+ transporting, lysosomal 9kDa, V0 subunit e1 [Source:HGNC Symbol;Acc:863]"	242.328	188.774	257.079	263.203	209.616	212.06	208.121	327.109	225.425	194.673	293.073	238.555
TSS3996	chr12:5860267-5928962	ENSSSCG00000017206	GRB2	"Sus scrofa growth factor receptor-bound protein 2 (GRB2), mRNA. [Source:RefSeq mRNA;Acc:NM_001137628]"	254.019	195.325	251.218	244.463	227.846	202.624	206.022	302.203	227.505	183.037	304.055	255.779
TSS17765	chr6:81714145-81715640	ENSSSCG00000003594	H-FABP	Fatty acid-binding protein; Uncharacterized protein [Source:UniProtKB/TrEMBL;Acc:Q3IA98]	247.25	195.398	190.543	222.414	322.242	383.489	117.948	360.648	142.518	132.651	320.543	205.807
TSS3968	chr12:4003722-4153387	NA	NA	NA	214.319	286.199	237.198	206.895	240.601	189.443	265.838	217.698	257.36	248.948	209.657	256.502
TSS2389	chr10:19918405-19928777	ENSSSCG00000010877	HNRNPU	heterogeneous nuclear ribonucleoprotein U (scaffold attachment factor A) [Source:HGNC Symbol;Acc:5048]	248.624	245.791	237.033	230.989	277.387	270.945	213.499	212.768	210.906	231.281	221.233	216.465
TSS17808	chr6:87962940-87969007	ENSSSCG00000003653	NDUFS5	"NADH dehydrogenase (ubiquinone) Fe-S protein 5, 15kDa (NADH-coenzyme Q reductase) [Source:HGNC Symbol;Acc:7712]"	254.772	222.94	297.957	231.08	264.686	233.557	214.54	198.152	242.248	193.685	212.295	248.392
TSS18944	chr6:132193666-132240405	ENSSSCG00000003791	SFRS11	"Sus scrofa serine/arginine-rich splicing factor 11 (SRSF11), mRNA. [Source:RefSeq mRNA;Acc:NM_001044587]"	259.58	288.602	223.552	229.566	302.459	253.642	204.489	195.065	198.657	251.279	185.221	208.585
TSS13535	chr3:139935129-139940520	ENSSSCG00000017939			228.401	184.9	252.116	211.95	202.487	224.428	210.132	282.523	239.386	228.691	260.236	268.449
TSS4487	chr12:55300309-55305775	ENSSSCG00000027366	SNORD10	Small nucleolar RNA SNORD10 [Source:RFAM;Acc:RF01290]	351.797	229.864	100.256	195.262	294.684	184.216	178.945	222.768	244.153	178.081	388.368	220.012
TSS24057,TSS24058,TSS24059,TSS24060	chrX:113558631-113632317	NA	NA	NA	226.436	280.404	213.794	204.643	252.908	197.347	229.465	185.176	290.126	226.997	193.002	287.11
TSS14014	chr3:62248968-62254204	ENSSSCG00000022820	VAMP8	vesicle-associated membrane protein 8 [Source:HGNC Symbol;Acc:12647]	305.581	232.549	320.189	279.047	234.776	167.55	237.288	188.112	222.114	178.305	203.386	209.936
TSS4603	chr13:18743777-18747725	ENSSSCG00000011227		Uncharacterized protein [Source:UniProtKB/TrEMBL;Acc:F1RRF5]	238.997	265.132	232.063	203.036	245.599	207.694	270.954	172.413	264.658	235.969	178.003	263.087
TSS11964,TSS11965,TSS11966,TSS11967,TSS11968,TSS11969,TSS11970	chr2:28156391-28374853	ENSSSCG00000013297	CD44	CD44 molecule (Indian blood group) [Source:HGNC Symbol;Acc:1681]	191.985	148.386	215.438	229.055	185.913	195.823	226.498	288.23	247.186	209.938	349.057	267.136
TSS19026	chr6:152603251-152613680	ENSSSCG00000003903	UQCRH	ubiquinol-cytochrome c reductase hinge protein [Source:HGNC Symbol;Acc:12590]	237.659	232.708	291.801	240.754	262.268	240.771	184.343	206.841	241.331	174.052	205.491	235.613
TSS17938	chr6:134068989-134081998	ENSSSCG00000003798	SERBP1	SERPINE1 mRNA binding protein 1 [Source:HGNC Symbol;Acc:17860]	228.04	226.164	248.171	220.458	245.252	233.905	217.597	226.37	229.875	221.682	219.86	234.247
TSS5156	chr13:148480007-148508215	ENSSSCG00000011884	HCLS1	hematopoietic cell-specific Lyn substrate 1 [Source:HGNC Symbol;Acc:4844]	222.991	185.43	245.018	244.735	216.602	227.623	185.84	319.189	217.838	179.194	276.252	229.526
TSS20549	chr7:69487819-69512921	ENSSSCG00000001951	PSMA6	"Sus scrofa proteasome (prosome, macropain) subunit, alpha type, 6 (PSMA6), mRNA. [Source:RefSeq mRNA;Acc:NM_001139472]"	229.593	174.662	219.056	231.851	217.586	282.855	164.829	260.603	219.966	165.272	311.115	272.777
TSS23101	chr9:83962672-83987408	ENSSSCG00000015337		Uncharacterized protein [Source:UniProtKB/TrEMBL;Acc:F2Z5F4]	245.037	178.383	285.234	251.345	222.443	248.457	187.244	266.633	212.769	197.094	252.661	201.697
TSS16736	chr5:42892558-42926584	ENSSSCG00000000522	NAP1L1	nucleosome assembly protein 1-like 1 [Source:HGNC Symbol;Acc:7637]	282.261	238.59	268.078	226.827	262.328	255.128	218.515	168.55	209.6	218.46	182.721	210.408
TSS1245	chr1:28570437-28585823	ENSSSCG00000004145	ABRACL	ABRA C-terminal like [Source:HGNC Symbol;Acc:21230]	255.149	314.474	290.278	208.68	307.806	205.081	186.822	188.643	225.566	165.692	173.651	210.224
TSS1833	chr1:200074038-200074566	ENSSSCG00000005012	ARF6	"Sus scrofa ADP-ribosylation factor 6 (ARF6), mRNA. [Source:RefSeq mRNA;Acc:NM_001078677]"	200.024	232.407	223.402	197.865	232.454	221.654	205.646	259.384	237.574	203.471	241.261	260.842
TSS6114	chr13:207336285-207346588	ENSSSCG00000012042	ATP5O	"Sus scrofa ATP synthase H+-transporting mitochondrial F1 complex O subunit (LOC733678), nuclear gene encoding mitochondrial protein, mRNA. [Source:RefSeq mRNA;Acc:NM_001044606]"	285.677	236.545	302.017	225.813	248.175	233.633	199.415	176.139	211.927	181.597	190.747	217.281
TSS7097	chr14:31082625-31092730	ENSSSCG00000009772	TMED2	transmembrane emp24 domain trafficking protein 2 [Source:HGNC Symbol;Acc:16996]	246.779	166.197	221.582	200.537	196.493	250.086	202.072	263.85	226.595	209.005	270.12	255.445
TSS13993	chr3:59962484-59963229	ENSSSCG00000030927	IGKV-7		244.554	36.2256	591.89	431.288	41.3843	959.903	21.6189	76.7761	25.2424	22.5104	202.632	49.8694
TSS15647	chr4:119320216-119544247	ENSSSCG00000006796	CHI3L2	chitinase 3-like 2 [Source:HGNC Symbol;Acc:1933]	2.25361	2.38641	6.29457	21.5207	4.98587	165.255	37.9782	1001.89	51.1406	342.015	871.737	193.19
TSS23279,TSS23280	chr9:136406641-136413846	ENSSSCG00000015552	DHX9	Uncharacterized protein [Source:UniProtKB/TrEMBL;Acc:F1S666]	238.196	217.645	218.749	210.595	223.756	250.331	197.569	290.022	200.252	208.494	229.824	204.301
TSS18235	chr6:39517085-39547942	ENSSSCG00000002873	GPI	glucose-6-phosphate isomerase [Source:HGNC Symbol;Acc:4458]	295.185	215.54	293.192	252.213	265.157	164.041	200.415	252.911	220.345	154.258	183.649	185.604
TSS16566	chr5:18830223-18839919	ENSSSCG00000000257	ITGB7	"integrin, beta 7 [Source:HGNC Symbol;Acc:6162]"	184.865	213.345	221.787	189.177	195.601	187.014	298.608	191.184	263.528	286.665	208.573	232.613
TSS14858	chr4:107425645-107431955	ENSSSCG00000006638	CDC42SE1	CDC42 small effector 1 [Source:HGNC Symbol;Acc:17719]	220.609	219.577	214.717	206.589	210.287	202.065	239.032	220.009	251.634	210.867	231.926	243.036
TSS19409	chr7:37191602-37198743	ENSSSCG00000001564	SRSF3	serine/arginine-rich splicing factor 3 [Source:HGNC Symbol;Acc:10785]	250.354	185.627	244.464	231.128	226.16	260.32	194.879	216.561	208.665	205.248	235.281	201.203
TSS11686	chr2:3618667-3620934	ENSSSCG00000012897	GSTP1	Uncharacterized protein [Source:UniProtKB/TrEMBL;Acc:F1RVN0]	232.212	198.72	377.455	226.794	229.362	193.738	252.051	155.823	210.892	185.127	204.611	192.893
TSS11373	chr2:96864356-96867449	ENSSSCG00000028207	COX7C	cytochrome c oxidase subunit VIIc [Source:HGNC Symbol;Acc:2292]	292.345	250.879	278.035	249.221	296.126	233.121	173.326	153.539	217.882	146.831	161.408	205.308
TSS9305	chr17:36283269-36283745	ENSSSCG00000007148	C20orf27	chromosome 20 open reading frame 27 [Source:HGNC Symbol;Acc:15873]	239.477	228.291	207.079	222.032	285.835	187.438	207.871	171.231	280.431	195.871	188.895	239.005
TSS17783	chr6:82831192-82921450	ENSSSCG00000003608	LCK	lymphocyte-specific protein tyrosine kinase [Source:HGNC Symbol;Acc:6524]	154.015	250.661	174.385	153.499	241.577	167.509	269.668	206.435	273.258	269.012	202.745	284.384
TSS9703	chr17:36244257-36254564	ENSSSCG00000007151	CDC25B	"Sus scrofa cell division cycle 25 homolog B (S. pombe) (CDC25B), mRNA. [Source:RefSeq mRNA;Acc:NM_001171754]"	161.398	246.076	186.555	172.501	234.262	171.353	271.398	156.696	291.638	277.6	179.636	278.985
TSS5279	chr13:205620985-205629933	ENSSSCG00000021355	SOD1	"Sus scrofa superoxide dismutase 1, soluble (SOD1), mRNA. [Source:RefSeq mRNA;Acc:NM_001190422]"	238.519	180.478	247.745	225.813	190.721	200.444	194.16	221.906	276.504	181.201	182.596	287.406
TSS11108	chr2:69768299-69782734	ENSSSCG00000013639	SLC44A2	Choline transporter-like protein 2 [Source:UniProtKB/Swiss-Prot;Acc:F1S584]	154.497	229.423	186.271	160.954	198.512	187.186	240.675	237.702	279.21	253.05	211.449	283.401
TSS8937	chr16:86738792-86739005	ENSSSCG00000017123		Uncharacterized protein [Source:UniProtKB/TrEMBL;Acc:F1S014]	177.09	210.832	266.623	131.337	212.469	216.163	237.649	230.844	252.65	204.378	222.837	232.023
TSS5057	chr13:131534146-131543179	ENSSSCG00000024437	AP2M1	"adaptor-related protein complex 2, mu 1 subunit [Source:HGNC Symbol;Acc:564]"	370.115	182.44	333.676	271.082	246.247	156.375	201.847	151.788	212.211	121.296	166.351	180.397
TSS13620	chr3:7843515-7906079	ENSSSCG00000007667	LRCH4	leucine-rich repeats and calponin homology (CH) domain containing 4 [Source:HGNC Symbol;Acc:6691]	193.069	261.711	210.831	181.027	235.406	159.098	242.648	222.935	245.009	229.327	179.72	220.907
TSS17610	chr6:64609320-64625096	ENSSSCG00000003402	PGD	phosphogluconate dehydrogenase [Source:HGNC Symbol;Acc:8891]	222.438	161.06	225.211	309.952	203.801	181.46	167.634	262.048	245.685	147.004	232.052	202.089
TSS6784	chr14:118326881-118336099	ENSSSCG00000010517	PGAM1	phosphoglycerate mutase 1 (brain) [Source:HGNC Symbol;Acc:8888]	220.663	182.214	235.066	234.804	219.988	211.341	198.341	260.227	210.303	169.114	213.925	199.903
TSS22295	chr9:72984448-73007285	ENSSSCG00000015638	C1orf186	chromosome 1 open reading frame 186 [Source:HGNC Symbol;Acc:25341]	189.374	242.034	222.151	178.702	232.331	121.322	289.8	145.954	228.329	288.172	212.99	202.312
TSS24784,TSS24785,TSS24786,TSS24787,TSS24788,TSS24789,TSS24790	chrX:71321307-71352751	ENSSSCG00000012440	PGK1	phosphoglycerate kinase 1 [Source:HGNC Symbol;Acc:8896]	254.023	175.76	219.721	222.4	208.839	227.126	203.676	322.051	149.609	158.623	261.091	150.364
TSS17321	chr6:45951835-45954763	ENSSSCG00000003046	RABAC1	Rab acceptor 1 (prenylated) [Source:HGNC Symbol;Acc:9794]	216.564	194.551	243.993	217.471	215.742	187.395	222.229	208.371	214.669	194.271	210.138	224.797
TSS531	chr1:165529516-165548510	ENSSSCG00000004870			338.511	152.522	310.832	240.877	222.197	174.516	163.209	268.969	179.123	101.931	240.279	156.849
TSS23594	chrX:41161891-41177782	ENSSSCG00000012252	DDX3X	Uncharacterized protein [Source:UniProtKB/TrEMBL;Acc:F1RX16]	262.363	222.861	169.23	225.94	257.412	231.905	159.858	232.522	170.869	171.964	260.114	181.393
TSS11058	chr2:66706853-66724774	ENSSSCG00000013720		Lysosomal alpha-mannosidase; Uncharacterized protein [Source:UniProtKB/TrEMBL;Acc:F1SEY1]	278.279	239.859	230.633	210.976	214.913	149.078	216.077	154.549	257.178	193.37	158.727	236.902
TSS6467	chr14:52398193-52398721	ENSSSCG00000030893	IGLV-3		304.894	56.6326	301.222	577.884	53.6682	439.241	78.4124	132.771	93.5579	66.0061	302.491	127.734
TSS14869	chr4:107809260-107811482	ENSSSCG00000006652	MCL1	myeloid cell leukemia sequence 1 (BCL2-related) [Source:HGNC Symbol;Acc:6943]	173.324	181.009	153.606	187.709	196.613	245.779	202.869	216.326	220.66	240.454	268.311	238.671
TSS4484	chr12:55296984-55299524	ENSSSCG00000017956	CD68	Uncharacterized protein [Source:UniProtKB/TrEMBL;Acc:F1ST28]	394.086	181.47	419.156	309.217	292.544	122.88	133.791	177.767	128.462	69.4592	183.855	108.41
TSS16942	chr5:83991460-84084086	ENSSSCG00000000849	HSP90B1	"heat shock protein 90kDa beta (Grp94), member 1 [Source:HGNC Symbol;Acc:12028]"	267.819	125.163	249.296	225.005	175.774	241.772	166.853	211.326	197.954	192.138	236.166	219.112
TSS4990	chr13:107004093-107022592	ENSSSCG00000026018	MFSD1	major facilitator superfamily domain containing 1 [Source:HGNC Symbol;Acc:25874]	297.724	132.531	268.152	244.355	195.869	245.487	134.774	331.862	143.104	114.619	240.813	155.255
TSS12949	chr3:18359590-18376614	ENSSSCG00000007800		Uncharacterized protein [Source:UniProtKB/TrEMBL;Acc:F1RG60]	176.906	259.555	224.617	165.529	229.039	178.8	244.386	157.133	240.733	237.042	155.401	231.551
TSS16836	chr5:66272195-66278391	ENSSSCG00000000685	TPI1	"Sus scrofa triosephosphate isomerase 1 (TPI1), mRNA. [Source:RefSeq mRNA;Acc:NM_001037151]"	279.327	207.759	287.896	247.707	228.378	210.601	174.907	221.35	187.034	118.974	148.745	179.753
TSS6721,TSS6722,TSS6723	chr14:108701139-108789588	ENSSSCG00000010437	PAPSS2	3'-phosphoadenosine 5'-phosphosulfate synthase 2 [Source:HGNC Symbol;Acc:8604]	41.4513	24.3833	110.584	245.633	83.606	260.929	165.06	296.106	304.724	181.143	401.382	371.168
TSS24733,TSS24734,TSS24735,TSS24736	chrX:64673720-64677978	ENSSSCG00000012397	IL2RG	"Sus scrofa interleukin 2 receptor, gamma (IL2RG), mRNA. [Source:RefSeq mRNA;Acc:NM_214083]"	135.547	178.783	185.179	168.477	164.864	188.497	213.032	265.041	225.356	246.193	267.206	246.16
TSS5995	chr13:160478686-160518107	ENSSSCG00000030727	CD47		137.151	171.993	143.043	145.093	181.896	259.505	173.555	254.395	224.633	211.231	296.666	284.918
TSS880	chr1:269209808-269222678	ENSSSCG00000005384	SEC61B	Sec61 beta subunit [Source:HGNC Symbol;Acc:16993]	187.059	137.668	201.559	171.275	146.723	243.899	181.878	270.973	202.538	187.224	314.079	238.478
TSS43	chr1:10423017-10432335	ENSSSCG00000004058	EZR	ezrin [Source:HGNC Symbol;Acc:12691]	204.533	204.587	253.516	190.11	204.678	230.673	222.257	214.504	188.814	214.255	176.274	178.373
TSS20964	chr8:3117314-3119425	ENSSSCG00000027746	MRFAP1	Morf4 family associated protein 1 [Source:HGNC Symbol;Acc:24549]	215.742	222.861	229.791	213.418	241.245	189.714	210.278	180.785	191.419	216.466	174.648	191.65
TSS20374,TSS20375,TSS20376	chr7:42476726-42493376	ENSSSCG00000026752	CCND3	Uncharacterized protein [Source:UniProtKB/TrEMBL;Acc:I3LH38]	185.264	214.369	180.893	215.695	198.084	165.785	219.132	192.171	242.284	218.214	203.309	236.165
TSS15308	chr4:81090104-81122727	ENSSSCG00000006237	SDCBP	syndecan binding protein (syntenin) [Source:HGNC Symbol;Acc:10662]	351.146	200.368	279.617	222.322	252.413	160.664	165.992	199.502	172.331	126.219	169.815	166.562
TSS20624	chr7:81789653-81794217	ENSSSCG00000022512	TRDC	Uncharacterized protein [Source:UniProtKB/TrEMBL;Acc:I3LGH7]	256.224	206.937	271.633	252.553	210.361	209.079	222.935	133.095	201.012	193.067	129.28	177.663
TSS11235	chr2:77485871-77487847	ENSSSCG00000013418	DF	Complement factor D [Source:UniProtKB/Swiss-Prot;Acc:P51779]	642.082	269.376	445.656	374.822	221.428	107.394	93.2639	64.3351	62.0957	54.7724	71.021	53.8648
TSS12404	chr2:80296799-80329991	ENSSSCG00000014016	SQSTM1	sequestosome 1 [Source:HGNC Symbol;Acc:11280]	210.41	104.535	222.433	239.529	126.456	213.965	169.611	377.738	159.346	185.846	271.912	169.668
TSS17323	chr6:45981952-46078610	ENSSSCG00000003040	ARHGEF1	Rho guanine nucleotide exchange factor (GEF) 1 [Source:HGNC Symbol;Acc:681]	175.188	241.252	185.904	172.581	205.909	163.272	237.102	182.838	237.485	242.347	178.973	226.643
TSS8506	chr15:111029413-111052824	ENSSSCG00000016067	STK17B	serine/threonine kinase 17b [Source:HGNC Symbol;Acc:11396]	199.899	256.551	148.155	171.188	254.499	249.139	188.242	195.414	200.648	202.156	185.154	196.854
TSS932	chr1:283259090-283266590	ENSSSCG00000005462	GNG10	"guanine nucleotide binding protein (G protein), gamma 10 [Source:HGNC Symbol;Acc:4402]"	254.846	145.708	213.171	229.772	199.067	292.819	111.22	232.233	149.97	134.474	263.359	212.993
TSS7573	chr14:124035119-124116597	ENSSSCG00000010594	NT5C2	"5'-nucleotidase, cytosolic II [Source:HGNC Symbol;Acc:8022]"	199.655	234.264	162.451	195.924	252.555	177.611	207.453	149.138	225.171	223.114	191.989	216.96
TSS19504	chr7:53588317-53613979	ENSSSCG00000001769	MORF4L1	mortality factor 4 like 1 [Source:HGNC Symbol;Acc:16989]	230.07	180.338	214.111	217.066	224.469	197.303	183.835	200.509	199.346	181.411	205.115	196.575
TSS18288	chr6:43153597-43229948	ENSSSCG00000028626		Uncharacterized protein [Source:UniProtKB/TrEMBL;Acc:I3LPU8]	206.045	197.15	233.737	210.093	206.599	186.845	205.613	197.65	197.338	197.825	179.228	207.308
TSS23106	chr9:88555976-88562999	ENSSSCG00000024313	NDUFA4	"Sus scrofa NADH dehydrogenase (ubiquinone) 1 alpha subcomplex, 4, 9kDa (NDUFA4), nuclear gene encoding mitochondrial protein, mRNA. [Source:RefSeq mRNA;Acc:NM_001097468]"	269.061	169.07	288.456	236.918	208.289	208.192	174.293	197.207	171.677	139.157	178.346	175.423
TSS12965,TSS12966,TSS12967,TSS12968,TSS12969	chr3:18825559-18829970	ENSSSCG00000007811	LAT	linker for activation of T cells [Source:HGNC Symbol;Acc:18874]	161.827	219.229	162.458	169.604	200.357	147.575	212.774	191.32	277.953	210.831	187.274	269.715
TSS16143	chr5:62761448-62827041	ENSSSCG00000030611		Uncharacterized protein [Source:UniProtKB/TrEMBL;Acc:I3LM89]	84.6647	39.4193	89.2134	172.276	71.3876	343.906	113.616	377.12	182.861	181.656	453.66	283.6
TSS22743	chr9:9147992-9155011	ENSSSCG00000014833	UCP2	Mitochondrial uncoupling protein 2 [Source:UniProtKB/Swiss-Prot;Acc:O97562]	194.017	219.51	214.238	138.051	174.159	200.699	225.195	207.587	177.019	212.461	248.915	176.279
TSS21294	chr8:122085974-122204345	ENSSSCG00000009148	LEF1	"Sus scrofa lymphoid enhancer-binding factor 1 (LEF1), mRNA. [Source:RefSeq mRNA;Acc:NM_001129967]"	169.357	255.434	150.759	163.246	228.297	118.378	208.527	178.842	277.988	221.692	159.47	255.635
TSS25175,TSS25176,TSS25177,TSS25178,TSS25179,TSS25180,TSS25181	chrX:142205929-142227530	NA	NA	NA	190.315	234.765	214.557	181.46	215.169	147.403	223.454	153.976	230.862	204.89	178.279	204.969
TSS13495	chr3:126064141-126073957	ENSSSCG00000030648		Uncharacterized protein [Source:UniProtKB/TrEMBL;Acc:I3LPB3]	210.065	119.26	201.086	208.952	155.456	184.42	141.75	311.652	175.012	135.895	288.029	219.802
TSS13286	chr3:71982458-71992823	ENSSSCG00000008290		Uncharacterized protein [Source:UniProtKB/TrEMBL;Acc:F1SLG9]	270.616	204.808	182.461	186.337	213.024	197.681	182.357	209.424	172.293	182.322	198.297	148.681
TSS8525	chr15:115733569-115749668	ENSSSCG00000016094	BZW1	"Sus scrofa basic leucine zipper and W2 domains 1 (BZW1), mRNA. [Source:RefSeq mRNA;Acc:NM_001244493]"	213.123	224.637	177.111	185.828	240.676	183.77	189.994	186.364	180.441	189.768	197.929	173.778
TSS14884	chr4:108991305-108995645	ENSSSCG00000006681	TXNIP	"Sus scrofa thioredoxin interacting protein (TXNIP), mRNA. [Source:RefSeq mRNA;Acc:NM_001044614]"	247.397	282.027	169.257	138.072	299.9	167.478	182.449	177.82	137.192	169.44	203.513	161.887
TSS14010	chr3:62131188-62137549	ENSSSCG00000022300	MATA2	"Sus scrofa methionine adenosyltransferase II, alpha (MAT2A), mRNA. [Source:RefSeq mRNA;Acc:NM_001167650]"	210.9	145.939	187.981	187.747	188.939	231.411	169.068	282.251	147.838	184.66	254.254	142.532
TSS3930	chr12:62817469-62822844	ENSSSCG00000018050		Uncharacterized protein [Source:UniProtKB/TrEMBL;Acc:F1SB17]	156.085	227.799	168.476	157.929	187.642	163.905	228.618	127.941	314.765	212.869	134.387	251.332
TSS20186,TSS20187,TSS20188	chr7:27520796-27523556	ENSSSCG00000001408	AIF1	"Sus scrofa allograft inflammatory factor 1 (AIF1), mRNA. [Source:RefSeq mRNA;Acc:NM_001129950]"	299.574	145.005	214.552	254.894	208.619	126.526	149.892	153.53	197.69	109.369	259.246	212.397
TSS1026	chr1:302142851-302207383	ENSSSCG00000005621	CDK9	"Sus scrofa cyclin-dependent kinase 9 (CDK9), mRNA. [Source:RefSeq mRNA;Acc:NM_001166044]"	134.673	168.285	174.13	160.328	176.633	197.36	192.99	206.662	200.949	237.133	236.615	219.812
TSS18335,TSS18336	chr6:45127026-45139176	ENSSSCG00000003017	TGFB1	transforming growth factor beta-1 precursor [Source:RefSeq peptide;Acc:NP_999180]	170.809	171.274	178.795	160.399	170.636	184.198	223.244	169.811	219.464	238.784	195.948	220.253
TSS24102	chrX:122142843-122158078	ENSSSCG00000012652	SASH3	SAM and SH3 domain containing 3 [Source:HGNC Symbol;Acc:15975]	162.537	230.285	180.337	156.914	200.7	154.29	222.331	182.528	215.815	204.499	178.599	212.916
TSS5561	chr13:38418427-38447163	ENSSSCG00000021408	TKT	"Sus scrofa transketolase (TKT), mRNA. [Source:RefSeq mRNA;Acc:NM_001112681]"	262.351	176.784	261.24	301.322	211.119	130.935	148.364	166.317	194.988	109.67	171.973	165.744
TSS12407	chr2:80445608-80482509	ENSSSCG00000014020	CANX	calnexin [Source:HGNC Symbol;Acc:1473]	275.876	134.872	231.534	205.224	186.19	186.645	159.404	230.265	169.687	133.397	207.845	172.289
TSS12277	chr2:71180162-71225240	ENSSSCG00000013602	HNRNPM	heterogeneous nuclear ribonucleoprotein M [Source:HGNC Symbol;Acc:5046]	192.197	171.832	211.966	186.743	207.062	220.697	164.321	225.241	168.934	170.582	196.422	168.036
TSS12594	chr2:142115740-142123724	ENSSSCG00000015842	PPP2CA	Serine/threonine-protein phosphatase [Source:UniProtKB/TrEMBL;Acc:F1RX68]	196.721	144.134	201.943	182.816	183.572	199.813	182.633	224.355	188.185	173.144	217.651	183.049
TSS9031	chr16:34854095-34902399	ENSSSCG00000024947		Uncharacterized protein [Source:UniProtKB/TrEMBL;Acc:I3LQ38]	218.156	181.212	211.687	185.203	193.234	185.427	170.787	177.78	190.63	185.811	183.19	194.833
TSS18364,TSS18365,TSS18366	chr6:46349480-46365407	ENSSSCG00000003065	PLAUR	"plasminogen activator, urokinase receptor [Source:HGNC Symbol;Acc:9053]"	44.6293	36.2341	52.0784	98.4032	39.6594	298.714	57.8292	702.261	94.2386	168.596	467.021	213.127
TSS16419	chr5:3145791-3157669	ENSSSCG00000000033	TSPO	translocator protein (18kDa) [Source:HGNC Symbol;Acc:1158]	183.36	188.144	190.514	214.653	196.061	151.857	181.809	144.87	204.552	163.514	215.704	225.329
TSS4450	chr12:54281398-54286346	ENSSSCG00000017918	ARRB2	"arrestin, beta 2 [Source:HGNC Symbol;Acc:712]"	177.381	205.986	187.143	186.289	192.32	144.248	188.428	186.944	211.323	163.64	215.446	200.917
TSS20273,TSS20274	chr7:29500106-29504539	ENSSSCG00000001470	SLA-DMA	"Sus scrofa SLA-DM alpha chain (SLA-DMA), mRNA. [Source:RefSeq mRNA;Acc:NM_001004039]"	336.812	298.756	292.675	146.502	244.902	123.292	219.533	115.668	187.049	102.938	78.1153	109.296
TSS15548	chr4:107036321-107038687	ENSSSCG00000006623	PSMB4	"proteasome (prosome, macropain) subunit, beta type, 4 [Source:HGNC Symbol;Acc:9541]"	187.446	148.545	190.997	187.612	160.243	186.074	169.807	233.68	180.405	170.628	231.804	208.012
TSS15371,TSS15372	chr4:96888985-96908203	ENSSSCG00000006350	CD32	"Sus scrofa Fc fragment of IgG, low affinity IIb, receptor (CD32) (FCGR2B), mRNA. [Source:RefSeq mRNA;Acc:NM_001033013]"	236.83	71.5752	267.679	285.194	138.7	108.177	179.205	82.2207	334.318	130.315	138.108	280.839
TSS4710	chr13:34418061-34420816	ENSSSCG00000011351	TMA7	translation machinery associated 7 homolog (S. cerevisiae) [Source:HGNC Symbol;Acc:26932]	189.573	176.197	225.704	177.705	215.42	194.56	172.971	181.883	187.844	156.915	171.173	201.348
TSS7387	chr14:80897947-80907523	ENSSSCG00000010283		Uncharacterized protein [Source:UniProtKB/TrEMBL;Acc:F1SU95]	177.258	148.129	141.308	201.739	131.826	154.878	222.823	161.45	266.477	225.332	154.924	263.216
TSS19970	chr7:1784202-1792444	ENSSSCG00000001011	SERPINB1	"Leukocyte elastase inhibitor; Serpin peptidase inhibitor, clade B (Ovalbumin), member 1 tv1 [Source:UniProtKB/TrEMBL;Acc:F2Z5B1]"	237.91	180.043	212.614	221.409	178.636	149.804	157.881	179.897	182.99	147.215	199.063	201.409
TSS10753,TSS10754	chr2:16421196-16452507	ENSSSCG00000013237	SPI1	"Sus scrofa spleen focus forming virus (SFFV) proviral integration oncogene spi1 (SPI1), mRNA. [Source:RefSeq mRNA;Acc:NM_001001865]"	209.379	149.682	196.265	216.53	156.538	148.562	142.921	244.08	184.532	122.432	276.29	198.099
TSS17393	chr6:49394074-49399038	ENSSSCG00000023377	EMP3	"Sus scrofa epithelial membrane protein 3 (EMP3), mRNA. [Source:RefSeq mRNA;Acc:NM_001244530]"	171.696	197.257	211.865	185.018	188.022	112.037	206.712	204.735	220.029	173.566	162.368	207.828
TSS16597	chr5:20677943-20695280	ENSSSCG00000000295		Uncharacterized protein [Source:UniProtKB/TrEMBL;Acc:F1SR51]	220.5	211.415	199.883	192.974	215.776	148.289	177.256	164.717	205.771	157.149	161.369	185.57
TSS12397	chr2:78360258-78369701	ENSSSCG00000013421	PTBP1	polypyrimidine tract binding protein 1 [Source:HGNC Symbol;Acc:9583]	156.691	159.722	175.025	155.696	160.753	190.648	177.089	265.244	197.016	174.483	219.394	204.487
TSS15916	chr5:18948439-18952540	ENSSSCG00000000266	PFDN5	prefoldin subunit 5 [Source:HGNC Symbol;Acc:8869]	174.884	178.759	205.947	175.723	186.16	163.692	181.218	178.173	205.643	173.476	192.174	216.757
TSS22523	chr9:136360730-136364508	ENSSSCG00000024375		Uncharacterized protein [Source:UniProtKB/TrEMBL;Acc:I3L5S8]	207.739	183.644	160.154	176.135	191.465	204.146	156.216	241.162	171.916	163.351	205.668	170.916
TSS14691,TSS14692	chr4:97721029-97736619	ENSSSCG00000006379	CD48	CD48 molecule [Source:HGNC Symbol;Acc:1683]	165.27	171.609	178.383	181.397	179.26	179.004	167.032	246.434	185.356	168.668	215.473	192.005
TSS15390	chr4:97379619-97389584	ENSSSCG00000006372	ARHGAP30	Rho GTPase activating protein 30 [Source:HGNC Symbol;Acc:27414]	171.979	185.467	187.822	176.383	180.48	168.089	190.597	190.718	205.131	176.999	190.991	194.474
TSS6460	chr14:52245938-52246423	ENSSSCG00000030868	IGLV-10	"Sus scrofa immunoglobulin lambda-like polypeptide 5 (LOC100152327), mRNA. [Source:RefSeq mRNA;Acc:NM_001243319]"	131.527	28.3288	475.518	309.62	28.1345	840.421	30.6337	84.5999	41.8051	20.2233	152.34	67.3398
TSS10473	chr18:55305334-55314890	ENSSSCG00000016738	H2AFV	"H2A histone family, member V [Source:HGNC Symbol;Acc:20664]"	194.834	200.648	199.694	190.599	218.119	206.427	178.336	143.498	177.785	172.755	147.674	177.188
TSS7184	chr14:44761390-44767993	ENSSSCG00000023380			165.655	181.673	169.528	161.614	166.68	151.705	170.277	201.614	210.582	191.708	198.111	232.292
TSS8752	chr16:22282646-22313804	ENSSSCG00000016832	IL7R	interleukin 7 receptor [Source:HGNC Symbol;Acc:6024]	123.551	216.168	127.548	144.309	180.749	138.566	190.629	261.058	222.175	195.622	161.905	239.143
TSS20876	chr7:131028039-131033988	ENSSSCG00000002550	C14orf2	chromosome 14 open reading frame 2 [Source:HGNC Symbol;Acc:1188]	206.296	149.31	245.404	198.532	185.159	184.483	156.654	168.877	191.101	140.121	186.408	188.053
TSS18851	chr6:96418282-96435387	ENSSSCG00000003691	MYL12B	"myosin, light chain 12B, regulatory [Source:HGNC Symbol;Acc:29827]"	173.928	165.288	170.539	213.303	131.727	131.005	177.868	200.129	233.719	186.64	216.859	192.366
TSS1308	chr1:44139489-44147087	ENSSSCG00000004236		Uncharacterized protein [Source:UniProtKB/TrEMBL;Acc:F1SF58]	8.22202	2.00295	17.8303	46.8128	6.74646	332.804	45.529	766.941	41.4283	194.906	594.688	135.151
TSS25158,TSS25159,TSS25160,TSS25161,TSS25162,TSS25163,TSS25164,TSS25165,TSS25166	chrX:142021545-142065526	ENSSSCG00000012772	BCAP31	B-cell receptor-associated protein 31 [Source:HGNC Symbol;Acc:16695]	239.951	160.925	248.147	199.949	181.468	156.864	171.58	185.24	166.526	140.993	162.751	172.861
TSS21907	chr9:4724245-4737190	ENSSSCG00000014670	TRIM5	"Sus scrofa tripartite motif protein TRIM5 (LOC733579), mRNA. [Source:RefSeq mRNA;Acc:NM_001044532]"	204.24	157.66	169.29	199.212	165.505	209.354	167.644	208.831	173.963	170.088	180.024	170.118
TSS19607	chr7:69417308-69420851	ENSSSCG00000001952	NFKBIA	"Sus scrofa nuclear factor of kappa light polypeptide gene enhancer in B-cells inhibitor, alpha (NFKBIA), mRNA. [Source:RefSeq mRNA;Acc:NM_001005150]"	43.4595	39.2594	69.829	143.123	57.7353	298.862	78.4539	390.692	119.478	194.098	489.21	229.806
TSS16815,TSS16816,TSS16817,TSS16818	chr5:65023650-65062702	ENSSSCG00000000657	CLEC2D	"C-type lectin domain family 2, member D [Source:HGNC Symbol;Acc:14351]"	186.607	262.489	168.475	157.105	278.165	172.548	165.283	131.385	148.927	182.369	158.645	137.242
TSS18086	chr6:3453457-3459813	ENSSSCG00000029034	COX4I1	cytochrome c oxidase subunit IV isoform 1 [Source:HGNC Symbol;Acc:2265]	180.151	170.999	200.953	155.187	184.158	157.513	170.642	173.23	207.426	152.431	179.605	208.903
TSS9384	chr17:43121868-43139869	ENSSSCG00000007279	DYNLRB1	"dynein, light chain, roadblock-type 1 [Source:HGNC Symbol;Acc:15468]"	176.094	249.009	174.849	169.905	255.132	140.149	124.829	181.472	158.281	131.356	205.198	172.68
TSS6074	chr13:199291019-199568630	ENSSSCG00000012022	APP	amyloid beta A4 protein [Source:RefSeq peptide;Acc:NP_999537]	64.7812	33.5954	59.3355	111.488	50.854	170.692	104.502	402.616	144.712	186.991	580.466	227.861
TSS20151,TSS20152,TSS20153	chr7:26933735-26943421	ENSSSCG00000001377	PPP1R18	"protein phosphatase 1, regulatory subunit 18 [Source:HGNC Symbol;Acc:29413]"	161.743	197.224	186.48	162.671	175.639	131.178	202.892	151.776	200.572	193.701	158.029	190.162
TSS10745	chr2:16099992-16110763	ENSSSCG00000030610		Uncharacterized protein [Source:UniProtKB/TrEMBL;Acc:I3LBK5]	168.177	186.901	152.874	167.286	191.736	167.146	173.973	173.967	167.8	208.517	167.7	180.102
TSS13220	chr3:59376374-59378460	ENSSSCG00000008195	COX5B	"Sus scrofa mitochondrial cytochrome c oxidase subunit Vb (Cox5b), nuclear gene encoding mitochondrial protein, mRNA. [Source:RefSeq mRNA;Acc:NM_001007517]"	199.456	153.776	218.917	179.106	177.359	172.708	156.221	199.235	155.882	131.963	184.886	175.279
TSS10976	chr2:61156656-61172692	ENSSSCG00000013849	TPM4	"Sus scrofa tropomyosin 4 (TPM4), mRNA. [Source:RefSeq mRNA;Acc:NM_214335]"	370.718	154.673	130.255	275.056	184.861	146.542	114.401	134.468	131.485	101.234	212.331	145.163
TSS11241	chr2:77612061-77622362	ENSSSCG00000030270	CNN2	calponin 2 [Source:HGNC Symbol;Acc:2156]	119.771	161.394	143.922	140.081	160.953	153.974	185.312	184.935	223.438	190.96	190.705	244.25
TSS10780	chr2:19249748-19263928	ENSSSCG00000029521	CD82	CD82 molecule [Source:HGNC Symbol;Acc:6210]	123.942	74.27	121.03	192.95	119.325	214.248	84.0624	329.391	126.995	131.259	380.995	200.957
TSS24972,TSS24973,TSS24974	chrX:112841525-112883445	ENSSSCG00000012604	LAMP2	lysosomal-associated membrane protein 2 [Source:HGNC Symbol;Acc:6501]	287.477	143.399	183.519	208.944	193.489	144.712	154.324	203.059	134.663	121.526	187.715	134.851
TSS18920	chr6:124816722-124835978	ENSSSCG00000027660	IFI44L	interferon-induced protein 44-like [Source:HGNC Symbol;Acc:17817]	177.162	149.863	167.456	176.392	163.761	192.132	156.62	234.791	170.775	175.643	171.96	159.448
TSS17551	chr6:57998324-58008413	ENSSSCG00000003332	SDF4	stromal cell derived factor 4 [Source:HGNC Symbol;Acc:24188]	127.266	138.308	155.781	158.119	144.741	206.203	128.166	211.153	176.954	167.293	243.883	237.086
TSS12172,TSS12173,TSS12174,TSS12175,TSS12176,TSS12177,TSS12178	chr2:65401419-65427116	NA	NA	NA	126.121	176.484	138.233	131.768	154.83	139.225	183.303	165.648	246.993	217.133	164.257	250.013
TSS15506,TSS15507,TSS15508,TSS15509,TSS15510	chr4:104889208-104898793	ENSSSCG00000022107	CHTOP	"Sus scrofa chromatin target of PRMT1 (CHTOP), mRNA. [Source:RefSeq mRNA;Acc:NM_001243268]"	154.801	168.092	157.813	158.755	171.331	170.761	203.64	157.957	192.309	205.308	175.791	174.205
TSS8860	chr16:58039299-58082197	ENSSSCG00000017006	LCP2	lymphocyte cytosolic protein 2 (SH2 domain containing leukocyte protein of 76kDa) [Source:HGNC Symbol;Acc:6529]	164.055	168.803	163.746	173.686	175.282	162.955	166.835	163.322	180.424	173.311	207.773	190.406
TSS15215	chr4:43122709-43138586	ENSSSCG00000006088	SDC2	syndecan 2 [Source:HGNC Symbol;Acc:10659]	113.962	32.3384	122.128	166.061	87.4194	154.547	166.602	311.765	155.85	146.456	439.378	194.089
TSS12889	chr3:11003784-11031697	ENSSSCG00000030427			891.159	0	0	0	0	0	0	0	0	1193.35	0	0
TSS21320	chr8:127655428-127664001	ENSSSCG00000030957	NFKB1	"Sus scrofa nuclear factor of kappa light polypeptide gene enhancer in B-cells 1 (NFKB1), mRNA. [Source:RefSeq mRNA;Acc:NM_001048232]"	157.785	123.841	128.869	150.635	104.906	271.189	131.628	229.026	152.827	186.194	234.51	212.242
TSS19646	chr7:80351723-80353016	ENSSSCG00000028143	NEDD8	"neural precursor cell expressed, developmentally down-regulated 8 [Source:HGNC Symbol;Acc:7732]"	198.622	127.541	192.58	199.881	195.315	162.798	157.831	169.48	182.426	140.687	185.639	168.499
TSS18586	chr6:58269479-58271822	ENSSSCG00000003354	CCNL2	cyclin L2 [Source:HGNC Symbol;Acc:20570]	165.914	187.648	152.483	157.186	175.578	176.488	172.986	165.229	192.495	188.549	159.557	175.74
TSS1412	chr1:84719534-84735860	ENSSSCG00000004414	CD164	Sialomucin core protein 24 isoform 1; Uncharacterized protein [Source:UniProtKB/TrEMBL;Acc:F1RZP7]	181.375	137.196	175.329	191.61	184.716	190.785	131.052	218.262	151.928	127.289	217.772	162.071
TSS8156	chr15:145293290-145307234	ENSSSCG00000016267	ITM2C	"Sus scrofa integral membrane protein 2C (ITM2C), mRNA. [Source:RefSeq mRNA;Acc:NM_001123131]"	191.252	190.447	189.623	190.466	190.18	135.324	203.532	157.823	128.272	184.179	175.044	128.148
TSS10485	chr18:56219323-56255521	ENSSSCG00000016758		Uncharacterized protein [Source:UniProtKB/TrEMBL;Acc:F1SSF3]	153.529	150.696	140.962	175.37	166.582	147.513	174.75	152.558	228.906	160.442	177.357	235.211
TSS2915	chr11:7125532-7133000	ENSSSCG00000009327	HMGB1	high mobility group box 1 [Source:HGNC Symbol;Acc:4983]	201.593	183.564	196.699	169.789	219.787	234.798	148.098	129.537	142.41	153.957	143.391	140.214
TSS2017	chr1:264141074-264169348	ENSSSCG00000005317	TLN1	talin 1 [Source:HGNC Symbol;Acc:11845]	178.934	163.983	176.645	172.132	165.54	154.554	177.486	160.975	189.57	150.707	183.357	180.476
TSS20823	chr7:120296366-120298214	ENSSSCG00000002449	NDUFB1	"NADH dehydrogenase (ubiquinone) 1 beta subcomplex, 1, 7kDa [Source:HGNC Symbol;Acc:7695]"	184.213	141.826	191.873	190.406	184.519	163.379	167.197	162.949	160.557	119.649	161.996	218.166
TSS5829	chr13:118437978-118499704	ENSSSCG00000027441		Uncharacterized protein [Source:UniProtKB/TrEMBL;Acc:I3LP62]	155.485	142.581	212.741	143.186	161.187	196.204	166.671	189.536	176.716	147.729	174.836	176.989
TSS6429	chr14:49373500-49403873	ENSSSCG00000009974	EWSR1	EWS RNA-binding protein 1 [Source:HGNC Symbol;Acc:3508]	183.676	164.913	182.087	171.833	175.613	172.01	146.595	168.161	161.376	166.927	171.211	167.247
TSS4083	chr12:18447824-18473774	ENSSSCG00000017333	FMNL1	formin-like 1 [Source:HGNC Symbol;Acc:1212]	155.646	188.783	161.505	151.507	166.656	135.547	191.947	167.185	184.461	178.637	173.274	174.979
TSS17646	chr6:69032926-69049580	ENSSSCG00000003458	EFHD2	"EF-hand domain family, member D2 [Source:HGNC Symbol;Acc:28670]"	208.53	185.455	202.864	185.173	208.091	124.484	147.292	173.118	137.417	129.449	194.963	120.466
TSS5636	chr13:67874603-67921552	ENSSSCG00000011535	ARL8B	ADP-ribosylation factor-like 8B [Source:HGNC Symbol;Acc:25564]	201.77	114.61	187.382	159.111	145.555	153.448	132.465	297.799	129.371	124.626	224.955	142.688
TSS15920	chr5:19096967-19101645	ENSSSCG00000000273	PRR13	proline rich 13 [Source:HGNC Symbol;Acc:24528]	194.844	144.679	188.869	192.797	155.152	136.509	167.786	136.059	195.155	139.131	162.433	197.744
TSS6461	chr14:52258920-52259418	ENSSSCG00000030825	IGLV-9		119.965	53.2377	276.057	347.288	68.5087	525.603	32.5461	106.122	65.1297	15.4256	263.813	131.023
TSS16831	chr5:66198250-66208731	ENSSSCG00000025537	PTPN6	Tyrosine-protein phosphatase non-receptor type 6; Uncharacterized protein [Source:UniProtKB/TrEMBL;Acc:I3LKA3]	178.925	155.154	190.692	191.217	165.61	147.09	149.188	175.819	153.105	122.135	226.353	147.427
TSS413,TSS414	chr1:140915691-140919335	NA	NA	NA	61.7023	54.6637	74.0379	128.679	67.3598	259.342	64.8834	340.826	104.416	153.425	466.786	222.176
TSS11302,TSS11303,TSS11304,TSS11305,TSS11306,TSS11307,TSS11308	chr2:82651077-82669061	ENSSSCG00000014048	HK3	hexokinase 3 (white cell) [Source:HGNC Symbol;Acc:4925]	96.9801	105.22	68.5099	91.3515	97.2314	122.601	74.7543	353.098	153.086	143.363	453.543	238.466
TSS2567	chr10:71276380-71312192	ENSSSCG00000011137	GDI2	GDP dissociation inhibitor 2 [Source:HGNC Symbol;Acc:4227]	174.007	169.99	185.34	153.089	166.305	158.005	161.196	162.787	184.58	146.141	162.523	173.393
TSS21257	chr8:109609048-109642588	ENSSSCG00000009097	ANXA5	annexin A5 [Source:HGNC Symbol;Acc:543]	166.603	90.2896	160.939	204.477	150.583	109.241	179.281	228.125	172.033	127.114	235.415	168.884
TSS11697	chr2:3992423-4000951	ENSSSCG00000012918	ADRBK1	"adrenergic, beta, receptor kinase 1 [Source:HGNC Symbol;Acc:289]"	141.816	170.045	153.335	150.15	158.444	144.822	170.842	182.661	172.189	179.109	188.777	176.968
TSS9437	chr17:51512994-51516682	ENSSSCG00000007362	SRSF6	"Sus scrofa serine/arginine-rich splicing factor 6 (SRSF6), mRNA. [Source:RefSeq mRNA;Acc:NM_001077217]"	167.449	156.08	181.095	170.838	173.478	169.654	161.493	154.286	155.389	167.911	157.42	161.886
TSS13611	chr3:7364229-7366880	ENSSSCG00000007646	LAMTOR4	"late endosomal/lysosomal adaptor, MAPK and MTOR activator 4 [Source:HGNC Symbol;Acc:33772]"	165.17	149.924	210.52	168.935	165.375	127.135	161.501	209.729	153.526	126.046	179.756	157.374
TSS15410	chr4:98615628-98624083	ENSSSCG00000006395	TAGLN2	transgelin 2 [Source:HGNC Symbol;Acc:11554]	159.628	146.659	164.523	216.871	192.722	109.921	189.797	155.729	173.75	128.197	187.943	148.213
TSS20875	chr7:130940261-130940420	ENSSSCG00000028510		Uncharacterized protein [Source:UniProtKB/TrEMBL;Acc:I3LU99]	116.106	131.681	133.405	203.126	178.549	169.103	160.317	227.925	170.32	106.918	230.411	140.815
TSS5445	chr13:32323641-32330286	ENSSSCG00000011322	CCR1	"Sus scrofa chemokine (C-C motif) receptor 1 (CCR1), mRNA. [Source:RefSeq mRNA;Acc:NM_001001621]"	112.408	76.4122	159.383	203.841	134.343	189.992	97.243	296.977	136.183	90.8968	309.465	158.415
TSS20231,TSS20232	chr7:28048459-28050665	ENSSSCG00000001439	GPSM3	"Sus scrofa G-protein signaling modulator 3 (GPSM3), mRNA. [Source:RefSeq mRNA;Acc:NM_001123119]"	156.664	208.227	165.045	147.389	174.811	100.3	174.068	146.342	214.286	146.809	133.591	196.717
TSS9410	chr17:45585067-45600629	ENSSSCG00000007327		Uncharacterized protein [Source:UniProtKB/TrEMBL;Acc:F1SEM6]	179.417	178.024	146.487	154.613	167.303	154.895	202.169	114.77	183.128	196.89	124.982	159.937
TSS14276	chr3:134581675-134604304	ENSSSCG00000008633	PDI-P5	"Sus scrofa protein disulfide isomerase family A, member 6 (PDIA6), mRNA. [Source:RefSeq mRNA;Acc:NM_001195119]"	229.012	117.207	225.87	178.636	150.503	164.769	131.62	137.348	174.265	113.062	164.354	175.025
TSS18625,TSS18626,TSS18627	chr6:64031604-64091057	ENSSSCG00000003395	CH242-402I11.1	Uncharacterized protein [Source:UniProtKB/TrEMBL;Acc:F1RIH5]	104.894	146.866	121.208	128.557	142.944	145.189	173.566	173.559	218.416	202.282	174.881	229.269
TSS5687	chr13:79450126-79456616	ENSSSCG00000011615	RAB7A	"RAB7A, member RAS oncogene family [Source:HGNC Symbol;Acc:9788]"	185.134	129.667	173.869	159.545	154.302	147.994	138.653	238.704	147.693	124.278	199.837	160.988
TSS15795	chr5:4747992-4796381	ENSSSCG00000000071	ST13	suppression of tumorigenicity 13 (colon carcinoma) (Hsp70 interacting protein) [Source:HGNC Symbol;Acc:11343]	189.264	155.952	193.275	158.875	168.152	172.443	150.332	175.112	144.096	139.942	163.397	149.661
TSS18621	chr6:63023404-63034058	ENSSSCG00000003385	PARK7	protein DJ-1 [Source:RefSeq peptide;Acc:NP_001072131]	176.505	144.554	210.291	175.426	177.145	164.401	150.049	132.89	161.512	143.89	147.848	163.936
TSS3095	chr11:86717324-86763491	ENSSSCG00000009567	RASA3	RAS p21 protein activator 3 [Source:HGNC Symbol;Acc:20331]	158.171	213.51	146.812	132.362	184.998	92.255	200.577	116.576	204.334	169.988	123.119	187.325
TSS9813,TSS9814	chr17:45607139-45611771	ENSSSCG00000027806	SAMHD1	Uncharacterized protein [Source:UniProtKB/TrEMBL;Acc:I3LG77]	174.362	191.872	143.514	146.241	152.326	136.757	231.096	115.878	167.314	207.485	120.327	139.316
TSS11762	chr2:6950711-6976696	ENSSSCG00000013041	FERMT3	fermitin family member 3 [Source:HGNC Symbol;Acc:23151]	162.358	142.226	169.64	182.498	147.067	134.895	147.24	191.695	183.09	119.252	180.033	166.379
TSS1433,TSS1434,TSS1435,TSS1436	chr1:87145367-87423979	ENSSSCG00000004421	FYN	"Sus scrofa FYN oncogene related to SRC, FGR, YES (FYN), mRNA. [Source:RefSeq mRNA;Acc:NM_001080206]"	125.099	138.737	115.757	117.756	141.475	153.833	148.878	177.938	186.986	171.592	224.234	213.428
TSS4652	chr13:27623127-27667302	ENSSSCG00000011274	CTNNB1	"Sus scrofa catenin (cadherin-associated protein), beta 1, 88kDa (CTNNB1), mRNA. [Source:RefSeq mRNA;Acc:NM_214367]"	219.143	143.116	169.319	186.956	159.573	146.869	164.05	131.676	161.562	140.057	145.271	145.344
TSS110	chr1:33250474-33256209	ENSSSCG00000021443	SGK1	serum/glucocorticoid regulated kinase 1 [Source:HGNC Symbol;Acc:10810]	155.546	180.351	122.091	166.599	161.191	168.852	87.9389	230.036	118.19	113.867	247.158	159.875
TSS16385	chr5:110120818-110122423	ENSSSCG00000000958	DYRK2	dual-specificity tyrosine-(Y)-phosphorylation regulated kinase 2 [Source:HGNC Symbol;Acc:3093]	156.777	218.549	124.329	135.178	205.502	129.949	153.793	141.474	195.374	149.308	114.534	186.482
TSS16799	chr5:62761448-62827041	ENSSSCG00000000620	HEBP1	Heme-binding protein 1 [Source:UniProtKB/Swiss-Prot;Acc:Q5ISC6]	74.1075	35.7946	85.2393	165.421	64.7284	337.293	80.6888	258.486	130.37	143.473	325.824	209.016
TSS17374	chr6:48523113-48537524	ENSSSCG00000029371	C5AR1	complement component 5a receptor 1 [Source:HGNC Symbol;Acc:1338]	209.046	128.176	165.461	218.06	166.416	100.742	125.779	201.659	149.851	89.8593	215.655	138.253
TSS22283	chr9:70909004-70915566	ENSSSCG00000023562	SNRPE	small nuclear ribonucleoprotein polypeptide E [Source:HGNC Symbol;Acc:11161]	149.948	150.15	186.687	153.473	172.333	191.031	144.736	159.146	148.152	134.86	152.271	164.802
TSS16598	chr5:20696168-20702336	ENSSSCG00000027828		Uncharacterized protein [Source:UniProtKB/TrEMBL;Acc:I3LKI0]	190.982	173.513	150.261	164.455	179.615	129.038	153.822	142.982	172.981	131.469	152.437	164.015
TSS17355	chr6:47213358-47334433	ENSSSCG00000003088	APOE	apolipoprotein E [Source:HGNC Symbol;Acc:613]	480.357	233.277	360.143	164.579	248.504	14.9953	100.603	84.8364	65.7218	37.66	63.8796	50.6545
TSS11822,TSS11823	chr2:10240960-10329777	ENSSSCG00000013115	CD5	CD5 molecule [Source:HGNC Symbol;Acc:1685]	126.552	154.435	143.245	134.173	140.561	121.257	164.068	120.912	245.967	159.572	128.696	258.291
TSS5087	chr13:133973436-133994801	ENSSSCG00000022926	SNORA63	Small nucleolar RNA SNORA63 [Source:RFAM;Acc:RF00092]	42.6816	150.356	239.139	89.8592	221.024	117.322	158.055	335.741	50.2309	206.318	0	284.094
TSS13398	chr3:104115632-104118648	ENSSSCG00000008466	COX7A2L	cytochrome c oxidase subunit VIIa polypeptide 2 like [Source:HGNC Symbol;Acc:2289]	174.272	167.62	162.314	152.793	166.642	158.865	142.09	123.399	173.25	143.4	139.79	185.175
TSS20501	chr7:60655848-60659597	ENSSSCG00000001858	CIB1	calcium and integrin binding 1 (calmyrin) [Source:HGNC Symbol;Acc:16920]	165.291	147.552	183.458	147.985	150.097	129.596	167.192	160.854	161.145	133.824	176.733	165.415
TSS3662	chr12:35280154-35283908	ENSSSCG00000017626	SRSF1	"Sus scrofa serine/arginine-rich splicing factor 1 (SRSF1), mRNA. [Source:RefSeq mRNA;Acc:NM_001038007]"	166.312	153.4	160.047	159.403	175.318	179.837	164.598	119.93	151.141	181.823	135.595	134.859
TSS24581,TSS24582,TSS24583	chrX:47336628-47400702	ENSSSCG00000012277	TIMP1	TIMP metallopeptidase inhibitor 1 [Source:HGNC Symbol;Acc:11820]	136.886	42.7618	153.054	683.374	55.6377	215.569	77.0591	31.2483	95.5509	97.4635	126.584	164.645
TSS9800	chr17:44384398-44414300	ENSSSCG00000007309	RBM39	Uncharacterized protein [Source:UniProtKB/TrEMBL;Acc:F2Z5I2]	170.321	172.018	152.41	162.002	180.093	171.742	155.482	129.512	140.492	167.761	137.018	140.75
TSS5118	chr13:142776352-142777381	ENSSSCG00000011842		Uncharacterized protein [Source:UniProtKB/TrEMBL;Acc:F1SQW1]	181.921	126.988	125.477	154.671	140.689	185.24	163.669	184.637	135.268	159.516	167.307	154.087
TSS11277	chr2:80139477-80199924	ENSSSCG00000014013	RNF130	ring finger protein 130 [Source:HGNC Symbol;Acc:18280]	250.958	171.384	188.613	181.465	189.769	101.648	131.843	143.324	141.389	112.025	124.82	141.346
TSS17301	chr6:45075621-45111110	ENSSSCG00000030049	HNRNPUL1	heterogeneous nuclear ribonucleoprotein U-like 1 [Source:HGNC Symbol;Acc:17011]	147.336	162.552	146.766	136.469	163.285	135.186	157.485	156.487	180.033	149.701	151.762	187.701
TSS12890	chr3:11037021-11055319	ENSSSCG00000027487	LAT2	"linker for activation of T cells family, member 2 [Source:HGNC Symbol;Acc:12749]"	174.684	139.781	183.739	171.422	156.978	145.71	136.442	184.481	129.621	115.304	187.168	143.682
TSS7951	chr15:92417763-92428752	ENSSSCG00000015988	HNRNPA3	heterogeneous nuclear ribonucleoprotein A3 [Source:HGNC Symbol;Acc:24941]	181.04	158.351	162.822	155.33	199.63	184.622	141.219	142.221	127.251	157.847	132.189	124.791
TSS11141	chr2:71843350-71852239	ENSSSCG00000013576	STXBP2	syntaxin binding protein 2 [Source:HGNC Symbol;Acc:11445]	139.095	136.272	163.877	154.849	134.744	146.155	145.546	173.302	168.173	149.159	178.929	175.881
TSS12910	chr3:17064653-17071903	ENSSSCG00000007743	CHCHD2	coiled-coil-helix-coiled-coil-helix domain containing 2 [Source:HGNC Symbol;Acc:21645]	158.297	154.304	172.692	150.774	159.26	135.225	152.516	174.667	158.245	131.979	151.801	164.317
TSS18109	chr6:11962959-11973935	ENSSSCG00000002707	GABARAPL2	GABA(A) receptor-associated protein-like 2 [Source:HGNC Symbol;Acc:13291]	200.137	190.09	156.422	151.82	180.753	191.12	135.868	113.816	127.555	134.059	141.467	139.811
TSS14406	chr4:10801065-10859545	ENSSSCG00000005959	FAM49B	"family with sequence similarity 49, member B [Source:HGNC Symbol;Acc:25216]"	188.781	141.827	168.479	139.065	157.975	163.177	138.831	156.958	144.383	138.312	168.807	153.77
TSS15644	chr4:119078678-119098186	ENSSSCG00000006789	ATP5F1	"ATP synthase, H+ transporting, mitochondrial Fo complex, subunit B1 [Source:HGNC Symbol;Acc:840]"	189.6	151.389	201.911	152.45	170.673	159.227	131.752	136.498	156.202	117.713	139.11	149.022
TSS2009,TSS2010,TSS2011,TSS2012	chr1:264066493-264078590	ENSSSCG00000005311	CD72	"Sus scrofa CD72 molecule (CD72), mRNA. [Source:RefSeq mRNA;Acc:NM_001097493]"	111.819	64.1992	156.711	161.126	127.204	172.463	108.874	163.18	217.792	107.655	219.83	239.29
TSS8730	chr16:6829356-6866653	ENSSSCG00000016795		Uncharacterized protein [Source:UniProtKB/TrEMBL;Acc:F1SRL9]	151.69	113.794	143.356	211.645	160.321	193.548	83.2879	302.033	87.4163	98.451	189.412	112.504
TSS4329	chr12:45668720-45686846	ENSSSCG00000017752	WSB1	WD repeat and SOCS box containing 1 [Source:HGNC Symbol;Acc:19221]	186.442	158.37	125.546	163.463	157.724	162.589	141.346	155.36	139.033	142.624	168.199	145.575
TSS9810,TSS9811	chr17:45549109-45582808	ENSSSCG00000027806	SAMHD1	Uncharacterized protein [Source:UniProtKB/TrEMBL;Acc:I3LG77]	170.347	166.555	171.734	146.568	152.748	137.761	190.456	101.757	165.667	190.991	114.603	135.772
TSS24166,TSS24167,TSS24168,TSS24169,TSS24170,TSS24171	chrX:127896437-127904384	ENSSSCG00000012703	RBMX	"RNA binding motif protein, X-linked [Source:HGNC Symbol;Acc:9910]"	161.825	155.373	156.455	152.199	166.521	150.149	164.858	129.449	153.998	180.31	137.902	134.271
TSS12598	chr2:143054434-143133717	ENSSSCG00000014307	H2AFY	"H2A histone family, member Y [Source:HGNC Symbol;Acc:4740]"	275.369	201.6	200.05	183.211	186.753	111.708	129.098	95.5636	147.167	84.8495	100.812	123.723
TSS23586,TSS23587	chrX:40369353-40398502	ENSSSCG00000012247	ATP6AP2	Uncharacterized protein [Source:UniProtKB/TrEMBL;Acc:F1RXN8]	199.626	101.666	177.776	168.322	141.359	163.444	106.651	203.643	124.868	97.7994	211.469	143.114
TSS23284	chr9:137106910-137137467	ENSSSCG00000015559	NCF2	neutrophil cytosolic factor 2 [Source:HGNC Symbol;Acc:7661]	152.256	88.9713	148.257	216.155	122.078	141.888	122.005	247.821	145.975	103.027	210.213	138.287
TSS16158,TSS16159,TSS16160	chr5:64370013-64378469	ENSSSCG00000000641	KLRK1	"killer cell lectin-like receptor subfamily K, member 1 [Source:HGNC Symbol;Acc:18788]"	73.396	211.032	218.859	66.8189	222.294	349	155.32	35.4064	48.558	271.693	121.991	55.5143
TSS4712	chr13:34558568-34561740	ENSSSCG00000011357	SHISA5	shisa family member 5 [Source:HGNC Symbol;Acc:30376]	149.871	157.342	151.712	154.38	140.108	129.92	162.865	148.861	164.517	149.172	165.121	156.005
TSS15908	chr5:18745075-18746227	ENSSSCG00000021278	EIF4B	eukaryotic translation initiation factor 4B [Source:HGNC Symbol;Acc:3285]	151.552	177.132	142.853	142.762	182.228	154.827	142.433	142.908	168.374	129.102	132.413	161.439
TSS16510	chr5:15369111-15373235	ENSSSCG00000000180	FKBP11	"FK506 binding protein 11, 19 kDa [Source:HGNC Symbol;Acc:18624]"	144.05	126.503	139.437	140.134	129.217	169.332	126.634	143.773	169.04	141.707	173.817	216.186
TSS7443	chr14:95191838-95196686	ENSSSCG00000021159	SNCG	Gamma-synuclein; Uncharacterized protein; Uncharacterized protein [Source:UniProtKB/TrEMBL;Acc:A7YX24]	499.337	165.24	193.667	263.623	88.2536	381.735	14.7929	12.3289	27.0892	12.6955	91.6459	67.0947
TSS23294	chr9:138907582-138917438	ENSSSCG00000015570	IVNS1ABP	influenza virus NS1A binding protein [Source:HGNC Symbol;Acc:16951]	177.481	205.32	157.745	142.614	199.66	120.706	178.505	96.0174	150.004	161.586	88.4106	132.056
TSS19658	chr7:80984359-80988312	ENSSSCG00000002023	PABPN1	"poly(A) binding protein, nuclear 1 [Source:HGNC Symbol;Acc:8565]"	158.665	159.624	161.856	137.521	171.2	155.421	144.749	136.113	138.829	155.602	138.836	149.834
TSS18854	chr6:96738828-96792567	ENSSSCG00000003694	EMILIN2	elastin microfibril interfacer 2 [Source:HGNC Symbol;Acc:19881]	122.257	99.3655	129.883	179.448	138.306	139.172	121.864	129.892	196.389	102.257	217.994	228.757
TSS20339	chr7:37106645-37154544	ENSSSCG00000001563	STK38	serine/threonine kinase 38 [Source:HGNC Symbol;Acc:17847]	136.957	164.639	129.786	139.339	153.648	117.357	186.342	135.751	171.83	188.419	123.847	156.344
TSS15623	chr4:114431989-114452742	ENSSSCG00000006740		"Sus scrofa ATPase, Na+/K+ transporting, alpha 1 polypeptide (ATP1A1), mRNA. [Source:RefSeq mRNA;Acc:NM_214249]"	155.223	119.333	149.298	161.243	130.65	141.239	130.495	204.433	138.33	122.891	207.506	143.184
TSS10283	chr18:7099520-7110835	ENSSSCG00000016461		Uncharacterized protein [Source:UniProtKB/TrEMBL;Acc:F1SRV9]	195.815	169.362	175.612	187.475	159.669	94.042	142.962	111.859	165.698	117.287	132.346	151.088
TSS6249	chr14:15915884-15933527	ENSSSCG00000027568		Uncharacterized protein [Source:UniProtKB/TrEMBL;Acc:I3L8U5]	158.123	179.536	181.403	177.604	169.04	187.418	112.673	80.2291	178.31	107.792	98.5381	171.381
TSS20522	chr7:63425124-63443865	ENSSSCG00000001900	CSK	c-src tyrosine kinase [Source:HGNC Symbol;Acc:2444]	131.79	161.096	141.627	132.247	145.765	139.593	157.045	149.793	166.318	156.146	145.663	174.951
TSS20475	chr7:58161246-58190445	ENSSSCG00000001814		Uncharacterized protein [Source:UniProtKB/TrEMBL;Acc:F1RMJ4]	178.068	136.561	151.459	171.564	161.694	150.959	142.027	163.35	140.641	128.833	148.478	128.358
TSS6292	chr14:29959862-29961464	ENSSSCG00000029226	UBC	Polyubiquitin-C Ubiquitin-related Ubiquitin [Source:UniProtKB/Swiss-Prot;Acc:P0CG68]	188.808	127.96	226.117	152.553	113.425	177.37	118.896	183.21	116.59	114.412	153.545	126.975
TSS15563	chr4:107904737-107909631	ENSSSCG00000029230	ECM1	extracellular matrix protein 1 [Source:HGNC Symbol;Acc:3153]	115.542	62.143	118.458	297.092	91.0165	158.637	97.5386	269.19	129.503	92.3247	218.996	141.965
TSS3888	chr12:55506215-55528405	ENSSSCG00000021363	CHD3	Uncharacterized protein [Source:UniProtKB/TrEMBL;Acc:F1ST12]	144.884	185.715	137.314	133.925	180.121	137.78	126.345	113.791	200.9	125.618	108.863	194.142
TSS17980	chr6:147835493-147835739	ENSSSCG00000003866	BTF3L4	basic transcription factor 3-like 4 [Source:HGNC Symbol;Acc:30547]	139.134	153.443	164.638	138.682	148.737	131.832	168.839	152.428	149.582	138.742	143.475	158.553
TSS23281	chr9:136414364-136422639	ENSSSCG00000015553		Uncharacterized protein [Source:UniProtKB/TrEMBL;Acc:F1S665]	163.96	145.311	127.707	142.603	144.809	170.253	127.512	199.65	133.834	134.148	155.554	141.663
TSS9166	chr16:77974388-77987649	ENSSSCG00000017087	GM2A	GM2 ganglioside activator [Source:HGNC Symbol;Acc:4367]	259.563	90.0168	272.127	259.742	131.759	131.61	88.509	132.697	139.593	61.693	99.4509	118.885
TSS22054	chr9:29682270-29683361	ENSSSCG00000014945	TAF1D	"TATA box binding protein (TBP)-associated factor, RNA polymerase I, D, 41kDa [Source:HGNC Symbol;Acc:28759]"	170.377	163.708	164.342	145.193	162.919	166.041	129.779	137.798	126.976	155.515	131.325	131.099
TSS15778	chr5:3320872-3358774	ENSSSCG00000000036	PACSIN2	protein kinase C and casein kinase substrate in neurons 2 [Source:HGNC Symbol;Acc:8571]	152.457	152.851	145.58	169.034	153.862	191.144	132.156	130.9	127.019	155.816	138.228	134.878
TSS14952	chr4:117822827-117848382	ENSSSCG00000006776	MOV10	"Mov10, Moloney leukemia virus 10, homolog (mouse) [Source:HGNC Symbol;Acc:7200]"	87.2154	107.409	124.708	117.068	98.3031	193.531	139.354	216.317	138.927	198.496	206.855	155.424
TSS14488,TSS14489,TSS14490	chr4:38717294-38726340	ENSSSCG00000006061	ZNF706	zinc finger protein 706 [Source:HGNC Symbol;Acc:24992]	181.574	152.805	180.629	153.476	120.339	124.993	147.327	155.539	124.618	134.043	142.736	165.149
TSS15810	chr5:6520088-6535219	ENSSSCG00000000094	SUN2	Sad1 and UNC84 domain containing 2 [Source:HGNC Symbol;Acc:14210]	125.187	157.582	129.896	127.913	143.438	127.733	179.001	136.135	174.626	173.311	144.439	162.103
TSS13325,TSS13326	chr3:80675212-80706547	ENSSSCG00000008359	RAB1A	"RAB1A, member RAS oncogene family [Source:HGNC Symbol;Acc:9758]"	227.835	106.437	183.226	173.943	156.318	144.195	105.48	182.813	111.122	104.767	177.202	107.123
TSS23273	chr9:135908576-135968462	ENSSSCG00000015545	GLUL	"Sus scrofa glutamate-ammonia ligase (GLUL), mRNA. [Source:RefSeq mRNA;Acc:NM_213909]"	191.413	75.7871	213.912	229.322	149.003	117.206	146.698	82.2891	186.294	86.3692	92.38	206.921
TSS9361	chr17:41092438-41095299	ENSSSCG00000007251	COMMD7	COMM domain containing 7 [Source:HGNC Symbol;Acc:16223]	119.266	154.285	129.682	122.063	132.827	110.914	167.69	140.596	180.257	180.357	150.573	186.333
TSS1360	chr1:63871813-63872242	ENSSSCG00000026249	PNRC1	proline-rich nuclear receptor coactivator 1 [Source:HGNC Symbol;Acc:17278]	126.854	128.519	125.683	158.253	127.55	140.7	186.1	142.432	152.549	190.937	148.405	144.274
TSS19578	chr7:63312036-63332455	ENSSSCG00000024316	COX5A	cytochrome c oxidase subunit Va [Source:HGNC Symbol;Acc:2267]	158.745	129.563	176.759	153.608	135.499	148.211	132.003	131.645	163.299	120.272	146.652	175.436
TSS12302	chr2:72827623-72857071	ENSSSCG00000013553	VAV1	vav 1 guanine nucleotide exchange factor [Source:HGNC Symbol;Acc:12657]	169.178	117.798	162.924	153.587	144.092	118.209	124.739	183.946	146.596	114.02	179.522	156.438
TSS15048,TSS15049,TSS15050	chr4:139650957-139667272	ENSSSCG00000006924	GBP1	"Sus scrofa guanylate binding protein 1, interferon-inducible (GBP1), mRNA. [Source:RefSeq mRNA;Acc:NM_001128473]"	53.0242	53.0126	81.6825	53.3125	62.883	276.01	118.456	355.809	61.7528	239.809	321.327	90.5166
TSS817	chr1:255040335-255094990	ENSSSCG00000005273	OSTF1	"Sus scrofa osteoclast stimulating factor 1 (OSTF1), mRNA. [Source:RefSeq mRNA;Acc:NM_214005]"	168.766	135.135	164.319	177.281	181.045	143.239	130.901	132.837	130.118	116.177	156.146	131.041
TSS10986	chr2:61727576-61729149	ENSSSCG00000024211			123.188	184.312	154.11	129.975	159.81	127.259	170.906	104.696	167.796	164.818	107.186	171.954
TSS9060	chr16:42880066-42880291	ENSSSCG00000016935	SMIM15	small integral membrane protein 15 [Source:HGNC Symbol;Acc:33861]	106.783	127.967	133.289	141.284	164.313	143.969	159.079	184.366	138.12	169.757	182.138	114.771
TSS1716	chr1:159396561-159485685	ENSSSCG00000026006	KLF13	"Sus scrofa Kruppel-like factor 13 (KLF13), mRNA. [Source:RefSeq mRNA;Acc:NM_001011505]"	110.888	160.788	94.0853	109.142	147.385	139.983	152.209	140.492	179.018	157.248	161.842	206.53
TSS12296	chr2:72178531-72198704	ENSSSCG00000013568		Uncharacterized protein [Source:UniProtKB/TrEMBL;Acc:F1SCK5]	131.065	180.015	125.436	111.495	162.602	93.8661	199.565	103.057	187.554	188.739	111.779	163.489
TSS24568,TSS24569,TSS24570,TSS24571,TSS24572	chrX:46779844-46801793	ENSSSCG00000012270	UBA1	ubiquitin-like modifier activating enzyme 1 [Source:HGNC Symbol;Acc:12469]	129.194	133.881	142.707	135.905	139.725	143.904	140.729	163.205	151.39	147.38	164.745	155.704
TSS22392	chr9:100959711-100968624	ENSSSCG00000015384	TOMM7	"Sus scrofa mitochondrial TOMM7 (AD014), nuclear gene encoding mitochondrial protein, mRNA. [Source:RefSeq mRNA;Acc:NM_001097467]"	128.491	128.751	158.51	150.411	166.028	131.749	150.322	120.131	154.287	142.29	148.531	168.675
TSS16194	chr5:65800933-65810886	ENSSSCG00000022925	SLC2A3	Uncharacterized protein [Source:UniProtKB/TrEMBL;Acc:I3LG15]	24.0471	19.8404	36.9031	62.6559	28.667	242.347	54.8953	526.603	79.3899	109.723	403.194	159.031
TSS11718	chr2:5405033-5405903	ENSSSCG00000012961		Uncharacterized protein [Source:UniProtKB/TrEMBL;Acc:F1RU33]	102.666	75.8979	53.3989	99.627	169.224	104.594	185.938	225.196	187.759	188.639	123.325	230.649
TSS10644	chr2:8418717-8421327	ENSSSCG00000023110	UBXN1	UBX domain protein 1 [Source:HGNC Symbol;Acc:18402]	144.814	154.942	162.344	134.63	148.164	134.885	140.834	130.815	154.354	132.238	143.416	157.382
TSS15514,TSS15515,TSS15516,TSS15517,TSS15518,TSS15519	chr4:104908114-104915210	NA	NA	NA	129.209	180.789	200.489	91.1689	148.071	94.6613	216.392	100.06	101.541	192.538	188.846	94.6812
TSS15769	chr5:2169172-2193456	ENSSSCG00000000025	PARVG	"parvin, gamma [Source:HGNC Symbol;Acc:14654]"	189.37	204.706	155.303	141.382	164.863	111.895	143.357	103.007	129.209	122.341	127.978	129.353
TSS9605	chr17:6296099-6333861	ENSSSCG00000006995	ASAH1	N-acylsphingosine amidohydrolase (acid ceramidase) 1 [Source:HGNC Symbol;Acc:735]	316.685	107.799	247.318	225.998	198.928	77.6873	103.647	122.027	88.3097	51.4224	109.887	72.4339
TSS21190	chr8:79824540-79834592	ENSSSCG00000009003		Uncharacterized protein [Source:UniProtKB/TrEMBL;Acc:F1RX32]	143.691	81.6519	169.791	172.754	155.966	131.267	106.373	197.033	114.737	94.5327	230.286	118.864
TSS7169	chr14:42956561-42958960	ENSSSCG00000009904	LC8	"Sus scrofa dynein, light chain, LC8-type 1 (DYNLL1), mRNA. [Source:RefSeq mRNA;Acc:NM_001195114]"	164.404	111.47	166.64	190.244	154.778	155.615	114.598	144.932	127.248	87.2722	156.876	140.425
TSS9844	chr17:52848279-52901307	ENSSSCG00000030820	STK4		138.451	159.238	125.317	130.759	151.026	128.156	153.256	143.979	164.251	141.252	128.328	149.838
TSS10475	chr18:55378173-55388675	ENSSSCG00000016742	MYO1G	myosin IG [Source:HGNC Symbol;Acc:13880]	125.83	167.793	138.381	136.128	163.083	104.494	172.282	106.501	178.639	150.493	120.412	149.188
TSS14576	chr4:70399154-70429614	ENSSSCG00000006193	TRAM1	translocation associated membrane protein 1 [Source:HGNC Symbol;Acc:20568]	197.482	115.578	143.959	146.633	133.946	149.246	127.057	157.336	122.567	131.22	162.432	121.718
TSS13451	chr3:117257006-117275131	ENSSSCG00000008540	PPP1CB	"Sus scrofa protein phosphatase 1, catalytic subunit, beta isozyme (PPP1CB), mRNA. [Source:RefSeq mRNA;Acc:NM_214184]"	156.071	130.34	155.688	150.742	152.655	164.571	127.471	163.972	118.089	132.083	146.182	110.521
TSS19867	chr7:118728007-118738940	ENSSSCG00000008433	CALM1	Uncharacterized protein [Source:UniProtKB/TrEMBL;Acc:F2Z5G3]	170.697	126.667	156.115	155.967	162.238	125.315	136.029	134.559	142.67	114.59	141.01	140.88
TSS10374	chr18:21359378-21657033	ENSSSCG00000016590	SND1	staphylococcal nuclease and tudor domain containing 1 [Source:HGNC Symbol;Acc:30646]	127.406	123.171	131.993	127.178	130.034	135.986	139.298	164.482	164.611	127.106	167.488	167.812
TSS3379	chr12:5511861-5519993	ENSSSCG00000021672	WBP2	WW domain binding protein 2 [Source:HGNC Symbol;Acc:12738]	124.183	130.142	128.663	130.957	121.571	140.632	118.999	224.159	125.254	131.882	184.821	142.403
TSS3852,TSS3853	chr12:54264905-54269592	ENSSSCG00000017920	CXCL16	"Sus scrofa scavenger receptor for phosphatidylserine and oxidized low density lipoprotein (SR-PSOX), mRNA. [Source:RefSeq mRNA;Acc:NM_213811]"	185.354	89.0572	151.353	228.894	123.95	143.567	78.9839	149.861	92.0845	63.3716	255.519	138.814
TSS8226	chr15:153946103-153950517	ENSSSCG00000020790	MYEOV2	myeloma overexpressed 2 [Source:HGNC Symbol;Acc:21314]	156.492	135.356	161.571	146.849	150.636	122.275	141.916	133.403	152.391	126.663	123.745	149.052
TSS17909	chr6:119806744-119807981	ENSSSCG00000025465	PRKACB	"protein kinase, cAMP-dependent, catalytic, beta [Source:HGNC Symbol;Acc:9381]"	143.222	157.616	103.749	128.812	131.296	127.895	167.577	129.859	169.901	160.073	123.387	155.39
TSS3205	chr11:26204987-26215014	ENSSSCG00000009434	RGCC	regulator of cell cycle [Source:HGNC Symbol;Acc:20369]	40.7504	40.5865	39.1464	49.0976	37.6232	191.884	74.1829	396.858	94.3587	171.463	367.278	194.454
TSS3178	chr11:18519920-18566731	ENSSSCG00000009396	PHF11	PHD finger protein 11 [Source:HGNC Symbol;Acc:17024]	108.217	81.7072	118.966	172.656	100.294	161.918	109.554	193.73	129.955	146.365	210.197	159.03
TSS10134	chr18:35200926-35201106	ENSSSCG00000016641	LINC00998	long intergenic non-protein coding RNA 998 [Source:HGNC Symbol;Acc:48953]	218.906	172.683	182.238	255.098	125.761	175.698	115.158	128.585	92.6056	69.7411	65.7388	87.9182
TSS14281	chr3:135174174-135295782	ENSSSCG00000008638	YWHAQ	Uncharacterized protein [Source:UniProtKB/TrEMBL;Acc:F1SA98]	149.906	114.56	167.822	172.839	151.334	151.817	130.501	115.754	141.475	117.732	141.235	133.84
TSS19983	chr7:4677875-4698116	ENSSSCG00000001022	SSR1	"signal sequence receptor, alpha [Source:HGNC Symbol;Acc:11323]"	141.984	107.045	142.414	136.949	119.62	148.327	113.382	187.921	137.02	118.731	172.186	156.759
TSS14763	chr4:102459047-102461635	ENSSSCG00000006488	C1orf85	chromosome 1 open reading frame 85 [Source:HGNC Symbol;Acc:29436]	182.13	89.0499	189.788	175.474	123.657	106.465	101.337	196.029	141.957	79.8105	165.899	130.222
TSS2990,TSS2991	chr11:26327365-26385565	ENSSSCG00000009440	ELF1	E74-like factor 1 (ets domain transcription factor) [Source:HGNC Symbol;Acc:3316]	131.241	132.722	124.593	134.091	130.97	156.782	144.613	146.994	139.889	151.403	145.573	141.705
TSS3759	chr12:44722199-44765122	ENSSSCG00000017743	CRLF3	"Sus scrofa cytokine receptor-like factor 3 (CRLF3), mRNA. [Source:RefSeq mRNA;Acc:NM_001244329]"	150.065	160.332	140.169	132.527	156.2	131.484	151.112	98.8027	155.92	138.413	114.893	147.79
TSS21987	chr9:10372444-10397242	ENSSSCG00000014850	SPCS2	signal peptidase complex subunit 2 homolog (S. cerevisiae) [Source:HGNC Symbol;Acc:28962]	160.846	111.604	157.633	136.61	137.497	152.091	127.146	140.107	142.467	122.332	141	147.278
TSS14934	chr4:115990248-116034509	ENSSSCG00000006752	CSDE1	"cold shock domain containing E1, RNA-binding [Source:HGNC Symbol;Acc:29905]"	153.535	136.665	138.957	141.051	153.082	151.598	126.976	144.44	127.085	132.859	145.769	124.191
TSS15843	chr5:8895465-8911620	ENSSSCG00000000141	EIF3D	"eukaryotic translation initiation factor 3, subunit D [Source:HGNC Symbol;Acc:3278]"	103.688	111.948	127.947	100.986	110.059	107.979	154.852	178.152	172.673	155.374	172.165	179.97
TSS6969	chr14:153776314-153784497	ENSSSCG00000010790		"Sus scrofa enoyl CoA hydratase, short chain, 1, mitochondrial (ECHS1), nuclear gene encoding mitochondrial protein, mRNA. [Source:RefSeq mRNA;Acc:NM_001190175]"	154.108	154.479	152.663	121.422	155.248	92.3715	140.707	129.538	163.464	120.553	125.076	164.568
TSS19366,TSS19367	chr7:29517204-29529204	ENSSSCG00000001471	BRD2	"Sus scrofa bromodomain containing 2 (BRD2), mRNA. [Source:RefSeq mRNA;Acc:NM_001123085]"	141.686	130.83	144.5	132.719	127.218	136.594	147.425	141.663	138.981	145.572	146.77	136.48
TSS12582	chr2:140229793-140252687	ENSSSCG00000014277	IRF1	"Sus scrofa interferon regulatory factor 1 (IRF1), mRNA. [Source:RefSeq mRNA;Acc:NM_001097413]"	66.9448	64.74	94.4116	78.725	74.6838	219.15	99.4076	270.434	98.7246	190.031	250.478	158.503
TSS12168	chr2:65191329-65191970	ENSSSCG00000013778	NDUFB7	"NADH dehydrogenase (ubiquinone) 1 beta subcomplex, 7, 18kDa [Source:HGNC Symbol;Acc:7702]"	135.926	137.081	176.082	116.774	148.2	124.357	143.684	145.15	136.159	132.131	122.751	147.896
TSS13709	chr3:18607802-18612129	ENSSSCG00000023772	SPN	sialophorin [Source:HGNC Symbol;Acc:11249]	138.238	166.895	146.689	164.908	140.494	105.823	174.074	90.2164	141.838	153.333	118.735	122.56
TSS17011	chr5:110498107-110515832	ENSSSCG00000000968	SBF1	SET binding factor 1 [Source:HGNC Symbol;Acc:10542]	120.272	177.976	123.104	123.899	149.714	111.633	156.785	124.083	157.685	151.418	122.363	143.884
TSS8028	chr15:115713382-115722102	ENSSSCG00000016095	CLK1	"Sus scrofa CDC-like kinase 1 (CLK1), mRNA. [Source:RefSeq mRNA;Acc:NM_001123099]"	134.337	117.087	151.043	173.88	121.889	130.484	186.285	114.102	117.976	204.547	112.277	94.6039
TSS6258	chr14:17859678-17862757	ENSSSCG00000009704		"Sus scrofa high mobility group box 2 (HMGB2), mRNA. [Source:RefSeq mRNA;Acc:NM_214063]"	167.79	180.85	141.215	129.013	170.521	196.978	105.362	111.392	114.854	100.911	108.961	129.017
TSS16819	chr5:65378671-65385109	ENSSSCG00000000662	M6PR	mannose-6-phosphate receptor (cation dependent) [Source:HGNC Symbol;Acc:6752]	151.116	104.99	159.413	129.416	123.331	141.149	113.513	191.413	120.487	116.811	169.025	135.804
TSS6407	chr14:44718075-44719326	ENSSSCG00000024495	SELPLG	selectin P ligand [Source:HGNC Symbol;Acc:10722]	123.642	130.71	140.271	129.444	130.065	97.7697	176.56	117.837	168.158	155.864	127.054	157.441
TSS2835,TSS2836,TSS2837,TSS2838	chr10:61450694-61502941	ENSSSCG00000011101	ITGB1	"integrin, beta 1 (fibronectin receptor, beta polypeptide, antigen CD29 includes MDF2, MSK12) [Source:HGNC Symbol;Acc:6153]"	176.022	129.248	160.159	166.314	160.216	187.489	121.733	118.139	86.9458	115.089	141.147	89.0286
TSS18396	chr6:48066401-48073966	ENSSSCG00000003106	AP2S1	"adaptor-related protein complex 2, sigma 1 subunit [Source:HGNC Symbol;Acc:565]"	181.781	112.393	185.913	157.837	131.514	99.8245	146.651	113.429	158.011	98.7374	124.545	140.682
TSS21654	chr8:76034113-76105880	ENSSSCG00000008980	SCARB2	"Sus scrofa scavenger receptor class B, member 2 (SCARB2), mRNA. [Source:RefSeq mRNA;Acc:NM_001244155]"	293.385	100.54	247.876	186.07	174.643	76.5901	117.134	116.625	102.7	57.8009	95.1916	80.7691
TSS15789,TSS15790	chr5:4262170-4271206	ENSSSCG00000000058	NHP2L1	NHP2 non-histone chromosome protein 2-like 1 (S. cerevisiae) [Source:HGNC Symbol;Acc:7819]	123.688	126.363	142.451	130.401	127.714	146.905	127.774	159.494	133.665	127.413	152.414	148.13
TSS14089	chr3:77408776-77439119	ENSSSCG00000008348	PLEK	Pleckstrin; Uncharacterized protein [Source:UniProtKB/TrEMBL;Acc:F1SJ07]	42.5387	49.8776	53.3431	66.1002	56.5821	198.566	55.7726	382.297	86.5736	117.701	364.43	170.27
TSS5666	chr13:76734150-76739069	ENSSSCG00000023600	MRPS25	mitochondrial ribosomal protein S25 [Source:HGNC Symbol;Acc:14511]	110.235	139.445	136.337	110.617	137.579	117.251	159.361	129.858	162.075	139.112	131.976	168.14
TSS18767	chr6:82337829-82348373	ENSSSCG00000003605	PTP4A2	"protein tyrosine phosphatase type IVA, member 2 [Source:HGNC Symbol;Acc:9635]"	121.857	129.25	121.747	132.072	152.369	141.948	120.284	163.506	131.962	125.992	158.198	142.497
TSS16237,TSS16238,TSS16239	chr5:71756584-71817700	ENSSSCG00000000765	IL17RA	interleukin 17 receptor A [Source:HGNC Symbol;Acc:5985]	102.181	134.479	126.967	120.69	125.02	105.894	146.28	194.305	152.06	145.115	144.324	142.76
TSS16475	chr5:7642311-7646221	ENSSSCG00000000125	LGALS1	"lectin, galactoside-binding, soluble, 1 [Source:HGNC Symbol;Acc:6561]"	315.378	102.622	310.853	126.504	130.456	15.0876	203.082	75.9275	145.439	86.2596	44.3105	77.9072
TSS8010	chr15:112548609-112550291	ENSSSCG00000016078	HSPE1	heat shock 10kDa protein 1 [Source:HGNC Symbol;Acc:5269]	155.669	118.435	179.856	152.729	146.027	144.691	117.55	124.441	133.655	99.5699	121.677	136.907
TSS17461	chr6:52476908-52477028	ENSSSCG00000024442	U6	U6 spliceosomal RNA [Source:RFAM;Acc:RF00026]	0	0	0	0	0	0	812.68	419.873	184.555	0	210.169	0
TSS18327	chr6:44511246-44515794	ENSSSCG00000025109	PLD3	"phospholipase D family, member 3 [Source:HGNC Symbol;Acc:17158]"	273.564	144.097	221.969	164.991	183.621	62.7054	92.9007	121.119	97.8388	66.5877	107.854	89.663
TSS5624	chr13:60193902-60195291	ENSSSCG00000024410	PPP4R2	"protein phosphatase 4, regulatory subunit 2 [Source:HGNC Symbol;Acc:18296]"	111.843	110.834	124.453	102.09	141.778	182.65	107.587	197.481	108.249	118.384	182.162	132.789
TSS17073	chr6:11900775-11914646	ENSSSCG00000002704	KARS	lysyl-tRNA synthetase [Source:HGNC Symbol;Acc:6215]	141.97	155.899	174.33	125.684	151.267	150.379	109.89	123.615	124.533	104.715	121.393	135.778
TSS9817	chr17:45863307-45874955	ENSSSCG00000028227		"Sus scrofa ribophorin II (RPN2), mRNA. [Source:RefSeq mRNA;Acc:NM_213941]"	141.582	114.705	153.159	139.802	119.757	130.469	127.697	142.529	138.297	119.618	139.006	148.071
TSS17930	chr6:131542883-131563408	ENSSSCG00000003787	ZRANB2	"Sus scrofa zinc finger protein 265 (LOC733651), mRNA. [Source:RefSeq mRNA;Acc:NM_001044582]"	145.604	155.994	122.469	137.223	171.84	155.561	127.397	96.6513	113.926	154.561	118.297	113.76
TSS12644	chr2:147990659-148021334	ENSSSCG00000030422	PFDN1	prefoldin subunit 1 [Source:HGNC Symbol;Acc:8866]	124.934	109.411	151.508	155.855	138.334	114.009	121.032	122.017	140.805	109.217	168.468	156.233
TSS16680,TSS16681	chr5:24316943-24353178	NA	NA	NA	146.551	63.3989	122.214	196.124	115.308	106.906	140.854	158.571	128.203	86.5595	230.601	115.331
TSS11834	chr2:10855773-10878566	ENSSSCG00000013102	MS4A7	"membrane-spanning 4-domains, subfamily A, member 7 [Source:HGNC Symbol;Acc:13378]"	26.505	6.33281	46.6076	76.3544	28.1231	119.783	42.1514	260.58	134.361	60.8065	585.384	218.952
TSS13140	chr3:43917467-43975331	ENSSSCG00000028185		Uncharacterized protein [Source:UniProtKB/TrEMBL;Acc:I3LQP8]	82.3025	112.538	84.5133	88.5761	98.5523	68.7003	195.669	149.182	197.194	186.831	160.891	176.713
TSS8461	chr15:90317365-90321215	ENSSSCG00000015973	ATP5G3	"ATP synthase, H+ transporting, mitochondrial Fo complex, subunit C3 (subunit 9) [Source:HGNC Symbol;Acc:843]"	178.011	117.125	171.437	146.553	148.448	132.454	113.08	117.524	132.416	87.3246	125.63	130.613
TSS17470	chr6:52972543-52978506	ENSSSCG00000003253		Uncharacterized protein [Source:UniProtKB/TrEMBL;Acc:F1RNK3]	103.472	149.092	126.563	126.214	124.24	80.6631	192.487	113.926	161.093	162.68	122.707	136.992
TSS10635	chr2:8265772-8273083	ENSSSCG00000022404		Uncharacterized protein [Source:UniProtKB/TrEMBL;Acc:I3LB80]	125.185	63.2946	140.306	143.514	79.2655	149.206	96.6171	268.998	113.573	84.9844	204.069	130.879
TSS15255	chr4:60306136-60311183	ENSSSCG00000006153	FABP5	"Sus scrofa fatty acid binding protein 5 (psoriasis-associated) (FABP5), mRNA. [Source:RefSeq mRNA;Acc:NM_001039746]"	262.214	74.9522	210.853	241.063	127.49	60.5099	162.869	106.302	110.024	114.792	62.5462	63.38
TSS12198	chr2:66509635-66513280	ENSSSCG00000013736	PRDX2	peroxiredoxin 2 [Source:HGNC Symbol;Acc:9353]	159.826	277.681	143.795	136.242	201.872	138.185	82.5593	89.0041	89.8532	81.8394	91.59	102.527
TSS19673	chr7:81668564-81693978	ENSSSCG00000002050	DAD1	"Sus scrofa defender against cell death 1 (DAD1), mRNA. [Source:RefSeq mRNA;Acc:NM_213944]"	126.056	111.241	150.779	150.111	116.985	140.495	110.981	129.374	141.068	115.063	149.127	151.703
TSS10688	chr2:11807281-11811580	ENSSSCG00000013144	MPEG1	macrophage expressed 1 [Source:HGNC Symbol;Acc:29619]	314.791	81.2133	184.718	358.87	101.81	4.7452	284.833	45.4408	82.2073	71.4907	33.6609	27.5352
TSS19116	chr7:7774416-7781632	ENSSSCG00000001038		Uncharacterized protein [Source:UniProtKB/TrEMBL;Acc:F1RV94]	135.571	129.472	159.39	125.085	149.52	104.21	138.138	134.412	143.785	108.133	127.773	134.579
TSS11915	chr2:15885303-15887656	ENSSSCG00000027481			127.349	138.267	87.8469	121.878	139.334	143.031	136.726	137.647	128.838	158.009	121.954	145.793
TSS9845	chr17:52943151-52982857	ENSSSCG00000030820	STK4		133.89	145.155	127.213	116.53	137.268	112.52	146.438	133.607	147.264	133.024	112.17	140.391
TSS7223	chr14:51151821-51162385	ENSSSCG00000010026	PIK3IP1	phosphoinositide-3-kinase interacting protein 1 [Source:HGNC Symbol;Acc:24942]	91.5871	134.387	94.0601	95.6618	114.757	95.9887	148.266	127.501	178.515	164.981	141.536	194.332
TSS4971	chr13:100593723-100741274	ENSSSCG00000011720	MBNL1	muscleblind-like splicing regulator 1 [Source:HGNC Symbol;Acc:6923]	155.408	157.914	127.633	136.929	168.059	133.819	128.386	102.45	114.785	140.791	99.6114	109.041
TSS24987,TSS24988	chrX:113743300-113746206	ENSSSCG00000012623	SLC25A5	ADP/ATP translocase 3 [Source:RefSeq peptide;Acc:NP_999583]	164.849	111.091	158.894	127.856	136.868	150.975	96.4002	122.606	128.64	88.7272	138.799	143.874
TSS16893	chr5:72025378-72045323	ENSSSCG00000000767	ATP6V1E1	Uncharacterized protein; V-type proton ATPase subunit E 1 [Source:UniProtKB/TrEMBL;Acc:F1SHR3]	127.267	98.0099	125.891	131.146	119.747	140.667	107.167	163.987	124.044	105.526	173.781	148.403
TSS12366	chr2:77014913-77015996	ENSSSCG00000013458	MOB3A	MOB kinase activator 3A [Source:HGNC Symbol;Acc:29802]	86.5665	113.81	112.165	107.086	111.333	122.202	155.616	163.397	154.391	142.912	151.413	142.729
TSS11295	chr2:81839991-82045930	ENSSSCG00000014036	TMED9	transmembrane emp24 protein transport domain containing 9 [Source:HGNC Symbol;Acc:24878]	142.592	114.404	149.024	123.65	118.783	116.086	118.775	143.216	131.788	111.603	152.715	140.097
TSS10615	chr2:6557413-6573068	ENSSSCG00000013023	RASGRP2	RAS guanyl releasing protein 2 (calcium and DAG-regulated) [Source:HGNC Symbol;Acc:9879]	120.474	184.316	121.465	118.817	155.922	79.9119	160.388	92.1699	165.905	131.828	78.8342	150.704
TSS3388	chr12:6101879-6120134	ENSSSCG00000017213	HN1	hematological and neurological expressed 1 [Source:HGNC Symbol;Acc:14569]	127.666	117.468	138.318	116.167	119.331	106.008	132.575	129.929	151.097	128.619	132.165	157.824
TSS12027	chr2:45426740-45465694	ENSSSCG00000013383	C11orf58	chromosome 11 open reading frame 58 [Source:HGNC Symbol;Acc:16990]	142.919	114.393	135.641	129.189	132.144	137.563	107.399	147.165	125.52	113.658	140.4	128.425
TSS10936	chr2:58729803-58747259	ENSSSCG00000027840		Uncharacterized protein [Source:UniProtKB/TrEMBL;Acc:F1S7E0]	124.805	108.495	142.863	122.541	109.021	120.238	112.577	169.644	130.203	111.592	157.849	144.218
TSS4430	chr12:52733769-52736159	ENSSSCG00000017891	TXNDC17	thioredoxin domain containing 17 [Source:HGNC Symbol;Acc:28218]	136.677	134.638	168.206	129.011	151.315	125.877	115.701	119.488	121.577	89.7281	121.753	137.277
TSS20248,TSS20249	chr7:29093968-29105694	ENSSSCG00000001454	SLA-DRB2		264.151	155.105	218.023	110.165	152.222	87.1675	193.655	50.6078	146.28	76.2442	28.366	68.6421
TSS20307	chr7:34167700-34176411	ENSSSCG00000001507	TAPBP	TAP binding protein (tapasin) [Source:HGNC Symbol;Acc:11566]	78.373	97.6779	106.209	92.1056	87.2204	143.071	124.477	181.905	134.456	164.887	175.762	163.804
TSS16470	chr5:7465988-7492101	ENSSSCG00000000119	EIF3L	"eukaryotic translation initiation factor 3, subunit L [Source:HGNC Symbol;Acc:18138]"	112.175	102.602	125.496	112.165	113.835	117.853	121.266	156.498	148.553	119.268	156.516	163.041
TSS5182	chr13:156760855-156761673	ENSSSCG00000011927	UBE2B	ubiquitin-conjugating enzyme E2B [Source:HGNC Symbol;Acc:12473]	121.943	104.573	129.014	125.523	113.299	144.168	106.515	164.369	112.893	129.351	172.083	122.283
TSS6062	chr13:189683757-189716074	ENSSSCG00000012008	SAMSN1	"SAM domain, SH3 domain and nuclear localization signals 1 [Source:HGNC Symbol;Acc:10528]"	80.1657	98.9937	121.945	132.348	134.046	214.057	79.7871	139.726	112.93	100.94	187.866	142.283
TSS15053	chr4:141706181-141735552	ENSSSCG00000030125		"Sus scrofa 15 kDa selenoprotein (SEP15), mRNA. [Source:RefSeq mRNA;Acc:NM_001085443]"	126.086	113.353	143.381	122.794	127.496	119.849	122.343	152.131	123.843	118.137	137.274	137.368
TSS13969,TSS13970,TSS13971	chr3:59135457-59348054	ENSSSCG00000008193	ZAP70	zeta-chain (TCR) associated protein kinase 70kDa [Source:HGNC Symbol;Acc:12858]	117.068	126.755	148.678	122.691	123.288	113.998	150.94	100.457	147.047	147.668	106.948	138.18
TSS16543	chr5:17277105-17463911	ENSSSCG00000000223	BIN2	bridging integrator 2 [Source:HGNC Symbol;Acc:1053]	152.532	151.175	138.782	124.489	137.252	94.9024	136.411	103.959	141.45	123.218	106.83	129.726
TSS11943,TSS11944	chr2:18926230-18941123	ENSSSCG00000013277	TP53I11	tumor protein p53 inducible protein 11 [Source:HGNC Symbol;Acc:16842]	91.4913	134.45	114.627	114.585	120.774	142.421	138.616	124.628	145.14	125.313	147.089	141.049
TSS13576	chr3:2208307-2216863	ENSSSCG00000007572	LFNG	LFNG O-fucosylpeptide 3-beta-N-acetylglucosaminyltransferase [Source:HGNC Symbol;Acc:6560]	105.457	215.971	53.1501	101.98	183.523	42.9342	224.443	81.6242	118.492	204.262	104.621	103.272
TSS16290	chr5:83657863-83701655	ENSSSCG00000000843	TXNRD1	thioredoxin reductase 1 [Source:HGNC Symbol;Acc:12437]	77.8888	40.8123	75.9379	112.248	60.0487	212.791	67.0241	280.337	124.096	99.9959	236.706	149.292
TSS11741	chr2:6129548-6155373	ENSSSCG00000012999	CAPN1	Calpain-1 catalytic subunit [Source:UniProtKB/Swiss-Prot;Acc:P35750]	123.705	127.098	142.196	122.732	116.815	98.9819	142.451	121.266	157.854	124.487	111.367	146.936
TSS5689	chr13:79737139-79751188	ENSSSCG00000011621		"Sus scrofa Sec61 alpha 1 subunit (S. cerevisiae) (SEC61A1), mRNA. [Source:RefSeq mRNA;Acc:NM_001244354]"	114.907	89.5247	111.23	118.831	96.4028	143.204	118.825	176.392	127.218	119.363	177.57	140.372
TSS11057	chr2:66692075-66705756	ENSSSCG00000013721	WDR83OS	WD repeat domain 83 opposite strand [Source:HGNC Symbol;Acc:30203]	127.966	123.187	139.402	126.481	118.587	119.387	119.739	148.131	131.458	102.04	141.68	134.133
TSS8270	chr15:16061797-16096556	ENSSSCG00000024023	HNMT	histamine N-methyltransferase [Source:HGNC Symbol;Acc:5028]	240.596	139.249	165.29	177.182	242.526	42.1368	125.933	31.3692	164.028	45.0656	58.2369	100.301
TSS2000	chr1:263379923-263395120	ENSSSCG00000005300		"Sus scrofa valosin containing protein (VCP), mRNA. [Source:RefSeq mRNA;Acc:NM_214280]"	142.801	88.6172	137.731	125.679	102.908	133.726	123.94	148.6	123.759	116.934	153.693	123.64
TSS3524	chr12:20904086-20926249	ENSSSCG00000017412	RAB5C	"RAB5C, member RAS oncogene family [Source:HGNC Symbol;Acc:9785]"	148.31	95.3315	145.914	139.676	117.185	101.417	113.248	139.536	131.285	91.0974	161.171	137.373
TSS17385	chr6:48973477-48982706	ENSSSCG00000022774	GLTSCR2	glioma tumor suppressor candidate region gene 2 [Source:HGNC Symbol;Acc:4333]	96.5383	133.427	122.722	97.139	121.322	105.743	140.357	119.366	152.734	142.58	129.746	159.656
TSS14792	chr4:103425946-103429083	ENSSSCG00000006527	KRTCAP2	keratinocyte associated protein 2 [Source:HGNC Symbol;Acc:28942]	136.357	125.423	135.629	129.896	106.575	100.802	119.172	126.537	142.101	116.581	122.88	157.728
TSS18998	chr6:145909243-145933295	ENSSSCG00000022494	TMEM59	"Sus scrofa transmembrane protein 59 (TMEM59), mRNA. [Source:RefSeq mRNA;Acc:NM_001044558]"	168.572	133.258	140.032	138.435	145.32	104.688	121.409	105.655	122.531	104.602	111.335	121.979
TSS25004,TSS25005,TSS25006,TSS25007,TSS25008,TSS25009	chrX:114418294-114571134	NA	NA	NA	152.17	170.701	131.326	121.831	165.38	114.319	116.131	99.2288	121.222	126.948	89.1579	109.044
TSS11299	chr2:82222449-82226996	ENSSSCG00000014042	PRELID1	PRELI domain containing 1 [Source:HGNC Symbol;Acc:30255]	148.572	112.162	155.982	134.332	114.814	106.435	127.12	126.56	141.6	94.694	118.613	134.907
TSS5615	chr13:56973511-56975919	ENSSSCG00000025922		Uncharacterized protein [Source:UniProtKB/TrEMBL;Acc:I3LSI4]	152.806	149.56	77.0155	124.034	155.52	152.992	122.797	96.7425	105.604	130.914	125.725	120.389
TSS14786	chr4:103366816-103394263	ENSSSCG00000006522	GBA	"Sus scrofa glucosidase, beta, acid (GBA), mRNA. [Source:RefSeq mRNA;Acc:NM_001005730]"	150.121	63.995	141.96	118.259	92.0711	119.628	83.5205	280.082	74.1121	76.7438	219.494	91.5485
TSS10462	chr18:50968277-50979509	ENSSSCG00000016711	CBX3	chromobox homolog 3 [Source:HGNC Symbol;Acc:1553]	139.39	135.556	125.99	126.447	157.278	144.216	113.348	112.525	120.179	117.739	107.512	109.618
TSS24295,TSS24296,TSS24297	chrX:143231466-143252752	ENSSSCG00000012822	MPP1	"membrane protein, palmitoylated 1, 55kDa [Source:HGNC Symbol;Acc:7219]"	327.379	119.297	256.774	194.354	167.87	38.5129	116.975	32.012	100.243	45.6975	40.3455	67.3474
TSS239	chr1:82268708-82273291	ENSSSCG00000031023	CD24	Uncharacterized protein [Source:UniProtKB/TrEMBL;Acc:K7GMK8]	26.6745	35.5004	49.5801	96.934	42.0352	223.181	26.6042	451.596	60.535	105.658	278.118	107.476
TSS17778	chr6:82728284-82737483	ENSSSCG00000003612	EIF3I	"eukaryotic translation initiation factor 3, subunit I [Source:HGNC Symbol;Acc:3272]"	110.67	98.1194	140.341	122.996	120.83	132.803	111.484	150.512	128.388	102.572	148.144	135.147
TSS2564	chr10:70831451-70853803	ENSSSCG00000011133	PFKFB3	"6-phosphofructo-2-kinase/fructose-2,6-biphosphatase 3 [Source:HGNC Symbol;Acc:8874]"	30.9671	27.1299	36.7502	100.17	34.8262	245.295	50.5933	299.88	77.4418	94.818	339.601	162.166
TSS8246	chr15:156295906-156319175	ENSSSCG00000028679	PLEKHB2	"pleckstrin homology domain containing, family B (evectins) member 2 [Source:HGNC Symbol;Acc:19236]"	113.5	80.6855	113.531	124.52	93.4232	131.503	101.785	194.053	124.453	114.107	166.277	138.974
TSS1039	chr1:302971842-303054229	ENSSSCG00000005654	SPTAN1	Uncharacterized protein [Source:UniProtKB/TrEMBL;Acc:F1RR78]	97.0415	113.472	93.4629	90.4208	106.705	79.5696	178.439	115.089	168.395	168.729	128.337	155.687
TSS20198,TSS20199	chr7:27626974-27630394	ENSSSCG00000001396	SLA-8		117.976	114.694	144.923	127.091	101.757	109.921	130.096	113.759	133.649	136.146	119.986	142.05
TSS15550	chr4:107246978-107257425	ENSSSCG00000006628	PSMD4	"Sus scrofa proteasome (prosome, macropain) 26S subunit, non-ATPase, 4 (PSMD4), mRNA. [Source:RefSeq mRNA;Acc:NM_001044535]"	123.338	118.589	128.722	124.484	122.128	119.554	114.544	140.313	119.197	107.81	144.476	128.755
TSS11244	chr2:77673694-77675018	ENSSSCG00000024052	GPX4	"Sus scrofa glutathione peroxidase 4 (phospholipid hydroperoxidase) (GPX4), mRNA. [Source:RefSeq mRNA;Acc:NM_214407]"	145.049	131.755	167.578	118.428	121.31	132.249	109.812	114.94	97.6899	124.488	120.543	107.699
TSS3446	chr12:15044351-15047832	ENSSSCG00000017283	CD79B	"CD79b molecule, immunoglobulin-associated beta [Source:HGNC Symbol;Acc:1699]"	93.0305	179.076	200.131	86.554	123.372	162.906	136.883	107.642	134.456	104.273	57.802	105.324
TSS21625,TSS21626	chr8:71347283-71358511	ENSSSCG00000008939	IGJ	"immunoglobulin J polypeptide, linker protein for immunoglobulin alpha and mu polypeptides [Source:HGNC Symbol;Acc:5713]"	68.6037	11.5221	223.642	190.153	22.6515	625.31	13.6541	64.8408	34.6401	10.6176	160.174	64.9367
TSS13999,TSS14000,TSS14001	chr3:60852722-60859738	ENSSSCG00000008217	CD8A	"Sus scrofa CD8a molecule (CD8A), mRNA. [Source:RefSeq mRNA;Acc:NM_001001907]"	87.2143	146.804	124.75	92.2189	133.905	162.731	157.953	80.1552	88.6705	186.875	130.545	98.7611
TSS5373	chr13:18707604-18710521	ENSSSCG00000011226	TGFBR2	"transforming growth factor, beta receptor II (70/80kDa) [Source:HGNC Symbol;Acc:11773]"	127.097	139.33	129.266	107.931	119.379	114.599	149.715	107.526	144.493	134.28	90.6536	125.28
TSS17238	chr6:40710208-40711722	ENSSSCG00000002918	HCST	"Sus scrofa hematopoietic cell signal transducer (HCST), mRNA. [Source:RefSeq mRNA;Acc:NM_214142]"	114.437	182.27	123.741	102.479	152.01	108.238	126.565	86.558	123.349	125.484	111.118	131.994
TSS13805	chr3:38895255-38922993	ENSSSCG00000007942	HMOX2	heme oxygenase (decycling) 2 [Source:HGNC Symbol;Acc:5014]	97.7712	144.356	102.169	104.01	122.043	83.8097	149.89	107.75	162.337	147.728	111.466	153.36
TSS13225	chr3:59985850-59986608	ENSSSCG00000027332	IGKV-11		101.779	56.6353	263.6	295.666	46.258	338.625	51.2636	133.732	8.83572	52.0182	124.038	11.2349
TSS10613	chr2:6524029-6536326	ENSSSCG00000013021	SF1	splicing factor 1 [Source:HGNC Symbol;Acc:12950]	113.901	140.903	118.3	114.25	124.746	112.931	135.158	118.697	129.475	138.312	110.687	124.981
TSS3292	chr11:81616019-81643873	ENSSSCG00000009536	ssc-mir-7144	ssc-mir-7144 [Source:miRBase;Acc:MI0023577]	130.253	147.989	113.544	106.763	159.218	130.672	118.273	85.973	124.05	138.62	100.371	125.465
TSS25227	chrY:1277623-1297330	ENSSSCG00000012178		Eukaryotic translation initiation factor 2 subunit 3 [Source:UniProtKB/TrEMBL;Acc:F1SPY4]	0.253838	0.761771	249.046	0	1.29644	252.896	215.253	1.78407	284.62	212.534	1.90696	260.463
TSS12485	chr2:93411266-93426964	ENSSSCG00000029173	TMEM167A	transmembrane protein 167A [Source:HGNC Symbol;Acc:28330]	114.744	69.7562	176.492	202.277	116.085	117.258	107.714	132.215	129.325	91.3381	100.356	123.12
TSS21852	chr9:364338-425457	ENSSSCG00000014578	DENND5A	DENN/MADD domain containing 5A [Source:HGNC Symbol;Acc:19344]	94.1956	88.7443	106.138	123.854	107.627	143.126	94.8504	157.24	113.964	109.739	188.691	152.202
TSS24766	chrX:69086890-69087469	ENSSSCG00000012427			121.205	266.67	63.0777	103.296	253.77	57.3503	61.3308	104.471	146.343	56.8046	108.451	135.415
TSS3441,TSS3442,TSS3443,TSS3444	chr12:14963913-14982966	ENSSSCG00000017280	ICAM2	intercellular adhesion molecule 2 [Source:HGNC Symbol;Acc:5345]	87.3962	53.7454	92.8067	110.748	57.2359	137.124	95.7556	238.506	115.626	123.367	210.173	155.034
TSS678	chr1:212130957-212179888	ENSSSCG00000005096	HIF1A	"Sus scrofa hypoxia inducible factor 1, alpha subunit (basic helix-loop-helix transcription factor) (HIF1A), mRNA. [Source:RefSeq mRNA;Acc:NM_001123124]"	104.91	88.6745	101.284	150.41	115.649	180.465	89.4179	134.263	112.498	103.245	164.428	130.671
TSS20022	chr7:20661719-20675397	ENSSSCG00000001094	C6orf62	chromosome 6 open reading frame 62 [Source:HGNC Symbol;Acc:20998]	148.133	129.071	130.651	130.799	136.414	128.108	115.224	108.728	122.329	110.97	98.6048	116.4
TSS12131	chr2:61715859-61724721	ENSSSCG00000013839	RASAL3	RAS protein activator like 3 [Source:HGNC Symbol;Acc:26129]	99.2713	154.74	112.838	107.373	127.569	103.209	148.894	94.9463	144.893	141.979	97.3377	140.702
TSS14360	chr4:1039935-1047372	ENSSSCG00000006954		Uncharacterized protein [Source:UniProtKB/TrEMBL;Acc:F1SEV8]	108.585	130.065	145.788	110.512	122.033	115.027	121.797	117.797	132.804	110.219	116.246	142.87
TSS13982	chr3:59834044-59864868	ENSSSCG00000008207	RPIA	ribose 5-phosphate isomerase A [Source:HGNC Symbol;Acc:10297]	125.403	107.646	123.486	112.843	113.321	102.181	105.744	154.752	146.133	108.153	118.086	155.535
TSS13107	chr3:41959477-41966997	ENSSSCG00000021560	UBE2I	ubiquitin-conjugating enzyme E2I [Source:HGNC Symbol;Acc:12485]	118.169	120.647	123.673	114.778	122.671	127.313	118.579	116.942	127.254	123.081	127.686	129.976
TSS8588	chr15:133425397-133432043	ENSSSCG00000016186		Uncharacterized protein [Source:UniProtKB/TrEMBL;Acc:F1SS00]	92.0851	69.2375	106.178	116.019	76.3391	110.132	106.681	217.681	115.512	103.257	217.695	138.049
TSS23195	chr9:119612220-119635131	ENSSSCG00000026913		Uncharacterized protein [Source:UniProtKB/TrEMBL;Acc:I3LTH1]	151.675	113.418	173.109	145.413	120.417	170.875	108.147	63.4742	113.212	102.247	93.2261	113.334
TSS24647,TSS24648,TSS24649,TSS24650,TSS24651,TSS24652,TSS24653,TSS24654,TSS24655,TSS24656	chrX:51779611-51942799	ENSSSCG00000012328	HUWE1	"HECT, UBA and WWE domain containing 1, E3 ubiquitin protein ligase [Source:HGNC Symbol;Acc:30892]"	95.6965	112.736	110.406	106.064	118.141	131.509	132.893	148.829	128.524	135.477	120.93	124.993
TSS2016	chr1:264127280-264134736	ENSSSCG00000005316	TPM2	"Sus scrofa tropomyosin 2 (beta) (TPM2), mRNA. [Source:RefSeq mRNA;Acc:NM_001129947]"	132.888	156.277	118.058	107.407	149.473	96.4795	123.185	50.3517	162.761	139.267	77.6089	152.326
TSS12260	chr2:70193417-70206818	ENSSSCG00000030900	LDLR	Uncharacterized protein [Source:UniProtKB/TrEMBL;Acc:K7GRR0]	72.5676	99.533	77.6859	95.688	103.836	96.2326	127.067	148.626	180.064	127.225	160.905	174.882
TSS20024	chr7:20764480-20883304	ENSSSCG00000001097	FAM65B	"family with sequence similarity 65, member B [Source:HGNC Symbol;Acc:13872]"	112.808	149.043	101.433	102.638	129.711	89.3736	163.024	104.612	142.826	145.938	97.4983	125.039
TSS12098	chr2:59035486-59046287	ENSSSCG00000013905	FKBP8	"FK506 binding protein 8, 38kDa [Source:HGNC Symbol;Acc:3724]"	109.855	160.453	129.962	106.074	137.671	97.6596	120.741	121.665	128.132	111.373	107.299	128.712
TSS23338	chr9:153348317-153355773	ENSSSCG00000015637	SEC61G	Sec61 gamma subunit [Source:HGNC Symbol;Acc:18277]	118.517	82.8741	130.423	105.442	89.2723	137.061	91.1528	169.763	110.4	114.487	184.288	124.969
TSS17700	chr6:75260272-75261865	ENSSSCG00000023761		Uncharacterized protein [Source:UniProtKB/TrEMBL;Acc:I3L693]	132.864	125.231	143.391	122.491	141.139	139.502	104.136	112.344	105.336	116.92	102.921	110.197
TSS4111	chr12:20002990-20010796	ENSSSCG00000024059	VAT1	vesicle amine transport 1 [Source:HGNC Symbol;Acc:16919]	198.981	108.445	185.278	143.008	144.574	79.7804	94.785	105.039	109.782	61.0977	118.765	106.931
TSS2178	chr1:298943392-299006601	ENSSSCG00000005590	PSMB7	"Sus scrofa proteasome (prosome, macropain) subunit, beta type, 7 (PSMB7), mRNA. [Source:RefSeq mRNA;Acc:NM_001097476]"	113.71	94.9935	134.834	110.548	110.826	137.337	99.844	158.283	116.115	97.431	145.695	135.201
TSS11109,TSS11110,TSS11111,TSS11112,TSS11113,TSS11114	chr2:69799234-69826851	ENSSSCG00000013638	ILF3	"interleukin enhancer binding factor 3, 90kDa [Source:HGNC Symbol;Acc:6038]"	113.339	111.687	124.507	109.413	120.85	126.539	125.996	131.864	119.003	120.797	129.724	119.971
TSS18798	chr6:85555756-85602518	ENSSSCG00000003636			119.124	113.603	107.006	114.982	118.198	138.701	112.337	127.764	118.673	124.837	133.453	124.921
TSS8466	chr15:92433775-92437942	ENSSSCG00000015987	NFE2L2	Uncharacterized protein [Source:UniProtKB/TrEMBL;Acc:F1RZF7]	141.812	115.583	120.17	156.771	116.046	139.021	94.4827	143.569	78.8051	112.358	149.598	84.9338
TSS10091	chr18:20885994-20889206	ENSSSCG00000016577	ATP6V1F	"ATPase, H+ transporting, lysosomal 14kDa, V1 subunit F [Source:HGNC Symbol;Acc:16832]"	121.002	73.7642	140.416	135.255	89.7215	132.38	80.411	197.558	101.586	85.3238	164.719	130.118
TSS11413	chr2:121468413-121508736	ENSSSCG00000022048	REEP5	receptor accessory protein 5 [Source:HGNC Symbol;Acc:30077]	164.217	128.554	137.871	123.199	143.164	86.0306	144.693	106.716	104.07	124.114	97.7035	91.1958
TSS9823	chr17:46905426-46905557	ENSSSCG00000029733	SNORA71	Small nucleolar RNA SNORA71 [Source:RFAM;Acc:RF00056]	97.643	56.7676	139.68	198.992	185.219	65.4362	174.486	124.472	108.893	173.444	63.0318	62.8888
TSS4213	chr12:26358251-26375423	ENSSSCG00000017584	PPP1R9B	"protein phosphatase 1, regulatory subunit 9B [Source:HGNC Symbol;Acc:9298]"	116.501	126.233	130.112	111.589	119.197	108.215	119.2	115.734	143.456	109.144	109.682	140.536
TSS10641	chr2:8380469-8391746	ENSSSCG00000028542			115.414	118.353	120.053	114.224	131.764	124.008	117.1	110.121	128.937	122.096	116.76	129.38
TSS13259	chr3:63138796-63174815	ENSSSCG00000008247	SUCLG1	"succinate-CoA ligase, alpha subunit [Source:HGNC Symbol;Acc:11449]"	137.15	112.668	146.412	122.054	131.068	117.03	109.489	106.625	133.83	101.431	103.178	126.889
TSS23081	chr9:79679835-79684587	ENSSSCG00000027372	SAMD9	sterile alpha motif domain containing 9 [Source:HGNC Symbol;Acc:1348]	97.2766	85.8055	115.954	115.31	93.8117	219.554	80.1993	189.64	85.7275	123.238	146.312	94.2153
TSS14275	chr3:134222107-134297854	ENSSSCG00000024442	U6	U6 spliceosomal RNA [Source:RFAM;Acc:RF00026]	0	0	0	0	700.81	745.155	0	0	0	0	0	0
TSS19473	chr7:45113268-45123953	ENSSSCG00000001701	HSPCB	"Sus scrofa heat shock 90kD protein 1, beta (HSPCB), mRNA. [Source:RefSeq mRNA;Acc:NM_001244433]"	113.08	118.815	141.403	116.436	122.591	158.932	100.45	120.102	118.442	92.2784	115.081	127.473
TSS3638	chr12:27142941-27170104	ENSSSCG00000017555	LUC7L3	LUC7-like 3 (S. cerevisiae) [Source:HGNC Symbol;Acc:24309]	127.876	146.696	118.028	120.412	165.735	124.928	123.008	66.309	108.559	151.514	87.4495	103.905
TSS8930	chr16:85904689-85907243	ENSSSCG00000017119		Uncharacterized protein [Source:UniProtKB/TrEMBL;Acc:F1S026]	155.323	131.683	158.149	123.392	120.347	101.01	118.131	106.364	114.807	108.8	94.16	111.333
TSS16702	chr5:32134174-32173480	ENSSSCG00000023715		Uncharacterized protein [Source:UniProtKB/TrEMBL;Acc:I3L643]	203.73	99.3946	155.335	157.24	132.59	98.0221	77.1363	163.737	96.4347	56.1021	110.641	89.8408
TSS10931	chr2:58287585-58296458	ENSSSCG00000013936		Uncharacterized protein [Source:UniProtKB/TrEMBL;Acc:F1S6Q1]	129.706	109.461	154.622	119.68	127.643	111.644	114.323	114.619	118.302	106.573	113.701	119.413
TSS4460	chr12:54720559-54722249	ENSSSCG00000017929	RNASEK	"ribonuclease, RNase K [Source:HGNC Symbol;Acc:33911]"	124.781	70.7421	117.592	120.96	81.1793	128.481	95.9332	150.744	121.725	101.371	182.226	141.679
TSS2207	chr1:302349221-302386622	ENSSSCG00000005631	FAM102A	"family with sequence similarity 102, member A [Source:HGNC Symbol;Acc:31419]"	79.2366	91.8552	79.1823	109.717	75.277	105.332	132.387	130.431	168.539	151.834	129.105	177.29
TSS6851	chr14:131288631-131418839	ENSSSCG00000010621	ADD3	adducin 3 (gamma) [Source:HGNC Symbol;Acc:245]	126.014	159.684	96.8423	109.164	161.1	83.7739	142.342	92.9288	126.659	135.254	88.2979	107.928
TSS9454	chr17:52912399-52927866	ENSSSCG00000023368		Uncharacterized protein [Source:UniProtKB/TrEMBL;Acc:I3LKS8]	114.677	130.214	92.7024	99.3343	141.117	116.57	124.09	118.548	137.441	114.386	116.323	123.138
TSS10877	chr2:47966017-47981270	ENSSSCG00000013391		Proteasome subunit alpha type [Source:UniProtKB/TrEMBL;Acc:F2Z5L7]	122.513	87.1692	113.395	119.191	111.901	136.626	88.7972	148.56	112.846	93.5511	162.86	130.721
TSS13197,TSS13198	chr3:55578423-55605730	ENSSSCG00000008168	RNF149	ring finger protein 149 [Source:HGNC Symbol;Acc:23137]	136.304	122.106	105.205	142.448	125.654	133.905	84.3396	124.534	108.492	86.7221	134.152	121.563
TSS7928	chr15:87917869-87949469	ENSSSCG00000015958	PDK1	"pyruvate dehydrogenase kinase, isozyme 1 [Source:HGNC Symbol;Acc:8809]"	140.24	172.613	82.3408	108.96	146.831	79.2218	129.763	85.3959	161.337	113.28	70.0727	134.627
TSS4380	chr12:49681829-49723909	ENSSSCG00000024108	SLC43A2	"solute carrier family 43 (amino acid system L transporter), member 2 [Source:HGNC Symbol;Acc:23087]"	96.3633	67.8269	116.864	131.887	101.504	126.886	105.177	112.732	141.603	91.1507	176.739	154.021
TSS23600	chrX:42264200-42264589	ENSSSCG00000012255	CH242-31B7.1		109.926	128.625	136.432	104.112	128.206	106.182	116.18	104.466	136.987	101.533	97.0371	152.046
TSS20272	chr7:29485889-29491702	ENSSSCG00000001469	DMB	"Sus scrofa MHC class II, DM beta (SLA-DMB), mRNA. [Source:RefSeq mRNA;Acc:NM_001113707]"	274.631	178.458	202.632	96.2344	163.181	43.2649	168.013	43.0132	128.902	47.036	28.7552	46.6536
TSS18232	chr6:39316173-39340791	ENSSSCG00000002869	LSM14A	Uncharacterized protein [Source:UniProtKB/TrEMBL;Acc:F1RNW3]	131.943	119.056	113.87	115.898	128.264	124.724	113.662	124.326	107.718	114.132	116.712	110.34
TSS5577	chr13:43340978-43362027	ENSSSCG00000011466	ARF4	"Sus scrofa ADP-ribosylation factor 4 (ARF4), mRNA. [Source:RefSeq mRNA;Acc:NM_001048072]"	121.172	89.1025	101.439	108.216	102.543	120.232	109.328	159.735	109.877	110.389	159.575	127.429
TSS18437	chr6:50100686-50106251	ENSSSCG00000003144	BAX	Uncharacterized protein [Source:UniProtKB/TrEMBL;Acc:F1RIQ4]	111.299	101.014	121.438	112.976	117.262	117.478	95.6987	179.047	98.3282	98.2263	152.869	111.601
TSS20459	chr7:54395230-54406136	ENSSSCG00000001778	BCL2A1	"Sus scrofa BCL2-related protein A1 (BCL2A1), mRNA. [Source:RefSeq mRNA;Acc:NM_001164511]"	57.4782	35.4427	73.4398	79.5899	49.2904	181.835	64.9448	284.45	91.933	94.9042	259.163	143.371
TSS22120	chr9:44632243-44645594	ENSSSCG00000015034		"Sus scrofa succinate dehydrogenase complex, subunit D, integral membrane protein (SDHD), nuclear gene encoding mitochondrial protein, mRNA. [Source:RefSeq mRNA;Acc:NM_001097516]"	126.807	109.074	131.178	113.82	119.693	112.416	114.571	121.222	115.53	111.956	118.615	119.359
TSS1813	chr1:188402703-188411403	ENSSSCG00000022828	PNN	"pinin, desmosome associated protein [Source:HGNC Symbol;Acc:9162]"	131.549	154.024	119.974	115.889	169.197	122.313	107.188	80.8831	107.298	126.644	79.4682	98.2046
TSS11515	chr2:147027900-147059819	ENSSSCG00000014343	MATR3	matrin 3 [Source:HGNC Symbol;Acc:6912]	129.958	142.173	119.858	123.371	143.701	128.867	103.891	106.855	99.9576	118.99	98.9161	95.2268
TSS1843	chr1:201891054-201920301	ENSSSCG00000028092	GNG2	"guanine nucleotide binding protein (G protein), gamma 2 [Source:HGNC Symbol;Acc:4404]"	98.9157	123.174	93.0785	97.4286	116.982	109.224	125.912	131.647	121.84	137.349	123.555	130.737
TSS11085	chr2:68933922-68935737	ENSSSCG00000023331	UBL5	"Sus scrofa ubiquitin-like 5 (UBL5), mRNA. [Source:RefSeq mRNA;Acc:NM_001204116]"	115.137	123.844	120.989	98.5423	113.051	97.0492	116.333	115.793	118.767	116.11	137.515	133.473
TSS7144,TSS7145	chr14:40856208-40862165	ENSSSCG00000009871	SDS	Uncharacterized protein [Source:UniProtKB/TrEMBL;Acc:F1RKC8]	33.278	7.37162	32.3819	146.11	12.8213	256.59	36.1229	249.752	45.6426	83.5563	414.104	88.411
TSS12614	chr2:145502989-145503956	ENSSSCG00000014322	HNRNPA0	heterogeneous nuclear ribonucleoprotein A0 [Source:HGNC Symbol;Acc:5030]	106.078	115.558	120.074	106.572	112.71	121.705	118.89	131.255	116.637	108.072	119.279	129.117
TSS20772	chr7:104173905-104206702	ENSSSCG00000002382	TMED10	transmembrane emp24-like trafficking protein 10 (yeast) [Source:HGNC Symbol;Acc:16998]	135.758	87.0963	112.417	133.552	102.785	134.08	107.693	119.552	112.814	101.9	137.806	118.519
TSS10225	chr18:56857685-56868920	ENSSSCG00000020769	PSMA2	Proteasome subunit alpha type [Source:UniProtKB/TrEMBL;Acc:I3LAB6]	113.797	92.3942	113.387	106.529	106.922	123.811	109.547	137.405	117.116	109.187	144.204	128.553
TSS11516	chr2:147068042-147107049	ENSSSCG00000026606	PAIP2	poly(A) binding protein interacting protein 2 [Source:HGNC Symbol;Acc:17970]	123.4	124.786	131.848	122.123	139.677	122.197	117.233	103.488	99.8623	114.491	98.8844	102.709
TSS10426	chr18:41967525-42068931	NA	NA	NA	143.462	124.974	116.497	119.129	143.887	124.819	101.209	111.929	102.46	109.102	100.275	101.354
TSS17715	chr6:76928438-76934104	NA	NA	NA	108.34	81.8325	121.929	102.226	109.628	135.012	109.464	76.8252	191.849	91.8483	92.0401	177.523
TSS17754	chr6:79677218-79876085	ENSSSCG00000003586	EPB41	"erythrocyte membrane protein band 4.1 (elliptocytosis 1, RH-linked) [Source:HGNC Symbol;Acc:3377]"	109.326	140.351	83.2331	96.6389	140.912	102.276	125.435	107.327	138.179	121.148	96.6221	136.532
TSS4100	chr12:19275069-19278295	ENSSSCG00000030167	SLC25A39	"solute carrier family 25, member 39 [Source:HGNC Symbol;Acc:24279]"	149.581	271.214	120.87	96.9284	145.846	177.573	62.2422	54.1827	62.9041	54.6851	114.163	82.7073
TSS9612	chr17:10806298-10928870	ENSSSCG00000007007	IDO1	"indoleamine 2,3-dioxygenase 1 [Source:HGNC Symbol;Acc:6059]"	10.697	3.60611	27.8764	59.4913	8.7917	491.763	38.8386	279.869	25.912	113.614	227.362	104.765
TSS16350,TSS16351	chr5:93613303-93638338	ENSSSCG00000000908	UBE2N	ubiquitin-conjugating enzyme E2N [Source:HGNC Symbol;Acc:12492]	112.415	92.9323	128.685	118.437	116.262	120.528	110.086	125.567	120.637	103.827	122.752	116.931
TSS634	chr1:201953124-201970820	ENSSSCG00000005029	C14orf166	chromosome 14 open reading frame 166 [Source:HGNC Symbol;Acc:23169]	127.846	111.765	132.047	112.618	120.521	115.719	114.461	103.572	120.688	106.881	112.007	110.067
TSS16483	chr5:8415794-8440059	ENSSSCG00000000136	CSF2RB	"colony stimulating factor 2 receptor, beta, low-affinity (granulocyte-macrophage) [Source:HGNC Symbol;Acc:2436]"	91.35	76.4429	111.035	137.722	98.7033	104.416	117.232	124.611	135.72	85.187	167.59	128.607
TSS17387	chr6:49000915-49004988	ENSSSCG00000030302	SEPW1	"selenoprotein W, 1 [Source:HGNC Symbol;Acc:10752]"	118.588	112.141	118.754	92.0613	127.363	81.4085	139.347	70.4937	156.59	114.909	90.5075	155.408
TSS10095	chr18:21131265-21134006	ENSSSCG00000028971		Uncharacterized protein [Source:UniProtKB/TrEMBL;Acc:I3LDE1]	103.864	98.3699	111.778	104.503	104.735	112.225	112.343	141.271	123.245	112.274	123.592	128.739
TSS13720,TSS13721,TSS13722	chr3:19846363-19869474	ENSSSCG00000007817	IL4R	"Sus scrofa interleukin 4 receptor (IL4R), mRNA. [Source:RefSeq mRNA;Acc:NM_214340]"	82.7672	86.716	96.3475	106.516	96.4793	119.704	111.539	136.669	126.62	109.408	164.731	138.441
TSS150	chr1:44537049-44540322	ENSSSCG00000025075		Uncharacterized protein [Source:UniProtKB/TrEMBL;Acc:I3LSP0]	114.619	86.0681	97.042	135.025	107.066	114.036	116.05	141.194	92.4779	125.165	148.481	96.3468
TSS7139	chr14:36684363-36691471	ENSSSCG00000009851	PEBP1	phosphatidylethanolamine binding protein 1 [Source:HGNC Symbol;Acc:8630]	130.451	116.632	132.76	112.521	128.363	103.756	118.495	94.9551	118.363	99.9175	91.7632	121.109
TSS12021	chr2:44024782-44025604	ENSSSCG00000013369	SAA1	"Sus scrofa serum amyloid A protein-like (LOC100525856), mRNA.	5.11016	3.946	23.5089	6.99604	25.0459	153.179	22.185	0.740055	147.322	0.691718	3.12533	975.877
TSS6651,TSS6652,TSS6653	chr14:88448384-88490746	ENSSSCG00000010331	ANXA11	Annexin [Source:UniProtKB/TrEMBL;Acc:F1S2E2]	139.64	115.966	131.753	112.605	126.477	104.429	94.4282	128.737	98.77	88.0525	120.392	104.606
TSS9719	chr17:37461257-37468981	ENSSSCG00000007178			101.139	106.847	127.445	105.128	108.704	118.621	106.398	127.78	117.517	102.05	115.539	126.493
TSS21784	chr8:127127661-127138779	ENSSSCG00000009164	CISD2	CDGSH iron sulfur domain 2 [Source:HGNC Symbol;Acc:24212]	106.867	75.3443	121.053	137.304	100.397	115.498	110.418	135.574	104.775	115.356	139.679	99.3659
TSS5062	chr13:131627271-131639170	ENSSSCG00000023998	PSMD2	"proteasome (prosome, macropain) 26S subunit, non-ATPase, 2 [Source:HGNC Symbol;Acc:9559]"	119.337	92.6287	116.243	116.863	106.242	121.928	105.559	127.019	112.708	97.7799	126.176	118.648
TSS22312	chr9:73987479-74000900	ENSSSCG00000015656	FAIM3	Fas apoptotic inhibitory molecule 3 [Source:HGNC Symbol;Acc:14315]	112.168	134.147	134.573	127.525	114.187	93.5399	116.764	80.8919	149.279	105.555	67.0727	123.723
TSS8328	chr15:52526605-52592779	ENSSSCG00000015784	FACL2	"Sus scrofa acyl-CoA synthetase long-chain family member 1 (ACSL1), mRNA. [Source:RefSeq mRNA;Acc:NM_001167629]"	23.8516	15.2216	18.7492	33.2748	17.0329	218.972	23.9593	250.069	30.049	113.522	491.993	119.671
TSS5525	chr13:35995500-36003777	ENSSSCG00000011407	RASSF1	Ras association (RalGDS/AF-6) domain family member 1 [Source:HGNC Symbol;Acc:9882]	125.798	152.815	111.316	105.445	137.087	73.4673	134.321	67.9021	132.34	114.727	77.5419	121.541
TSS11132	chr2:71128767-71158974	ENSSSCG00000013604	MYO1F	myosin IF [Source:HGNC Symbol;Acc:7600]	128.107	129.431	114.601	127.818	124.15	97.7841	98.1921	122.44	100.241	83.2564	130.76	97.1845
TSS149	chr1:44437367-44446826	ENSSSCG00000004237		Uncharacterized protein [Source:UniProtKB/TrEMBL;Acc:F1SF57]	121.113	84.8909	123.8	124.447	110.046	113.453	112.71	137.292	89.0373	121.45	131.686	83.7107
TSS14762	chr4:102435694-102453483	ENSSSCG00000006487	CCT3	"chaperonin containing TCP1, subunit 3 (gamma) [Source:HGNC Symbol;Acc:1616]"	118.04	92.529	135.213	110.154	109.965	121.844	95.4408	129.357	114.436	85.9881	126.101	114.285
TSS15128,TSS15129	chr4:15698065-15935437	ENSSSCG00000005976	NDUFB9	"NADH dehydrogenase (ubiquinone) 1 beta subcomplex, 9, 22kDa [Source:HGNC Symbol;Acc:7704]"	105.02	86.9122	136.652	93.9004	93.2592	119.383	104.032	118.581	125.523	102.878	117.442	146.722
TSS18451	chr6:50603437-50609894	ENSSSCG00000003195	PNKP	polynucleotide kinase 3'-phosphatase [Source:HGNC Symbol;Acc:9154]	88.7706	111.224	96.3314	94.0126	102.021	122.009	113.061	108.286	119.469	131.474	124.07	136.059
TSS17229	chr6:40548762-40559160	ENSSSCG00000002907		"Sus scrofa COX6B protein (COX6B), mRNA. [Source:RefSeq mRNA;Acc:NM_001097497]"	120.682	106.1	139.564	122.327	112.41	104.066	108.178	115.092	105.738	84.5045	119.059	108.85
TSS4645,TSS4646,TSS4647	chr13:26929998-26932687	ENSSSCG00000011270	EIF1B	"Sus scrofa translation factor sui1-like protein (LOC414417), mRNA. [Source:RefSeq mRNA;Acc:NM_001001635]"	115.376	153.356	107.9	121.037	150.631	103.69	87.7936	97.9299	98.9031	96.9823	101.584	110.957
TSS15833	chr5:8231063-8248404	ENSSSCG00000029668		Uncharacterized protein [Source:UniProtKB/TrEMBL;Acc:I3LDB6]	43.2516	140.435	99.57	45.035	113.516	133.577	204.235	68.9794	50.0228	242.853	153.748	50.5952
TSS17386	chr6:48973477-48982706	ENSSSCG00000020791	SNORD23	Small nucleolar RNA SNORD23 [Source:RFAM;Acc:RF00603]	0	0	557.236	0	0	0	788.045	0	0	0	0	0
TSS9363	chr17:41327599-41359142	ENSSSCG00000007253	MAPRE1	"Sus scrofa microtubule-associated protein, RP/EB family, member 1 (MAPRE1), mRNA. [Source:RefSeq mRNA;Acc:NM_001044613]"	116.14	85.8439	104.787	113.255	99.3376	129.03	100.49	148.989	99.0368	98.1339	143.715	106.241
TSS11326	chr2:85331774-85436713	ENSSSCG00000014075	NSA2	NSA2 ribosome biogenesis homolog (S. cerevisiae) [Source:HGNC Symbol;Acc:30728]	117.526	138.8	119.941	114.696	152.745	114.965	91.0833	80.7916	111.906	99.9702	94.5115	106.115
TSS12169	chr2:65193041-65211453	ENSSSCG00000013779		Uncharacterized protein [Source:UniProtKB/TrEMBL;Acc:F1SCG1]	115.369	126.527	113.902	101.801	118.271	89.2197	125.394	98.8293	122.318	110.029	103.832	117.51
TSS5363	chr13:12255864-12257346	ENSSSCG00000030310		Uncharacterized protein [Source:UniProtKB/TrEMBL;Acc:I3LPJ2]	97.7772	116.205	128.902	84.8804	111.413	113.955	116.327	105.941	132.287	98.0158	94.9682	141.422
TSS2797	chr10:49841362-49844677	ENSSSCG00000011042		Uncharacterized protein [Source:UniProtKB/TrEMBL;Acc:F1RW98]	133.32	114.712	105.86	122.006	112.513	103.156	93.784	126.399	118.891	83.4415	104.336	123.61
TSS20952	chr8:1208456-1291209	ENSSSCG00000023124	ADD1	Adipocyte determination and differentiation-dependent factor 1 [Source:UniProtKB/TrEMBL;Acc:Q0Q615]	99.2244	125.414	101.156	92.3932	112.137	85.5286	128.671	110.616	131.204	119.724	102.688	127.823
TSS22459	chr9:120198068-120217680	ENSSSCG00000015453	PDIA4	"protein disulfide isomerase family A, member 4 [Source:HGNC Symbol;Acc:30167]"	118.047	63.6874	125.834	111.898	85.1454	118.438	101.393	120.246	121.255	101.169	133.646	128.046
TSS12955	chr3:18577365-18578031	ENSSSCG00000029752	C16orf54	chromosome 16 open reading frame 54 [Source:HGNC Symbol;Acc:26649]	105.017	125.671	95.1257	118.269	88.0096	70.5793	151.798	90.4011	118.105	154.376	101.071	109.856
TSS9638	chr17:15116168-15126584	ENSSSCG00000028479	TMEM230	transmembrane protein 230 [Source:HGNC Symbol;Acc:15876]	134.591	97.6482	133.715	119.92	122.685	108.251	97.6023	100.806	114.491	82.7091	105.941	104.55
TSS15747	chr4:141809640-141843397	ENSSSCG00000006930	SH3GLB1	"Sus scrofa SH3-domain GRB2-like endophilin B1 (SH3GLB1), mRNA. [Source:RefSeq mRNA;Acc:NM_001168421]"	138.428	115.864	114.355	109.742	119.88	112.865	97.8356	111.65	101.299	85.521	113.972	98.4357
TSS4421	chr12:52031784-52042206	ENSSSCG00000017874	ATP2A3	"ATPase, Ca++ transporting, ubiquitous [Source:HGNC Symbol;Acc:813]"	87.3025	142.06	104.647	99.0252	117.39	88.5635	121.496	102.124	128.448	108.491	95.4626	124.526
TSS12350	chr2:75914773-75915931	ENSSSCG00000013474	S1PR4	sphingosine-1-phosphate receptor 4 [Source:HGNC Symbol;Acc:3170]	77.6985	161.374	96.4333	91.3493	116.789	67.8706	162.216	80.2074	119.225	150.767	86.1026	108.664
TSS4371	chr12:48950851-49020532	ENSSSCG00000017804	ABR	active BCR-related [Source:HGNC Symbol;Acc:81]	122.333	111.525	132.456	122.527	111.175	95.3654	110.081	86.0116	120.141	92.0695	93.9597	120.72
TSS5224	chr13:170587049-170594820	ENSSSCG00000011980	CLDND1	claudin domain containing 1 [Source:HGNC Symbol;Acc:1322]	93.2649	120.591	94.9531	90.896	130.181	121.645	112.283	104.138	110.587	124.714	101.255	113.236
TSS23663	chrX:48063313-48066260	ENSSSCG00000012294	PLP2	proteolipid protein 2 (colonic epithelium-enriched) [Source:HGNC Symbol;Acc:9087]	104.828	104.834	130.789	130.536	106.554	87.2591	103.27	130.447	112.336	98.5755	96.9392	107.466
TSS16460	chr5:6579625-6581598	ENSSSCG00000000097	TOMM22	translocase of outer mitochondrial membrane 22 homolog (yeast) [Source:HGNC Symbol;Acc:18002]	114.845	110.893	123.056	98.4027	116.367	104.208	103.393	114.137	110.614	89.5077	110.62	115.849
TSS10467	chr18:53426423-53438727	ENSSSCG00000016721	DBNL	drebrin-like [Source:HGNC Symbol;Acc:2696]	122.726	110	114.642	113.013	107.342	95.9103	107.246	111.714	110.781	94.2855	109.239	114.928
TSS14818,TSS14819,TSS14820	chr4:104874069-104882665	ENSSSCG00000028553	ILF2	interleukin enhancer binding factor 2 [Source:HGNC Symbol;Acc:6037]	100.397	92.0152	122.291	101.1	104.971	127.907	97.5271	133.539	104.768	97.7946	121.862	106.52
TSS5088	chr13:133973436-133994801	ENSSSCG00000019418	SNORA4	Small nucleolar RNA SNORA4 [Source:RFAM;Acc:RF00394]	97.8005	165.693	45.5808	146.389	240.901	31.6717	195.048	30.1403	0	140.234	92.3684	122.957
TSS18478,TSS18479	chr6:51692515-51695384	ENSSSCG00000003231	NKG7	natural killer cell group 7 sequence [Source:HGNC Symbol;Acc:7830]	133.348	102.894	116.026	81.7583	103.992	65.0001	139.598	89.851	92.1822	124.703	162.486	96.8981
TSS15460	chr4:102610615-102625450	ENSSSCG00000006495	SEMA4A	"sema domain, immunoglobulin domain (Ig), transmembrane domain (TM) and short cytoplasmic domain, (semaphorin) 4A [Source:HGNC Symbol;Acc:10729]"	141.497	127.653	120.154	113.492	116.271	90.3451	97.7326	76.4742	127.523	91.8181	79.1702	122.123
TSS16190	chr5:65412926-65430937	ENSSSCG00000000663	KLRG1	"killer cell lectin-like receptor subfamily G, member 1 [Source:HGNC Symbol;Acc:6380]"	58.0445	154.078	109.317	35.5559	142.612	107.456	214.477	29.4181	91.9306	202.043	74.5703	82.9535
TSS16059	chr5:36347220-36552888	ENSSSCG00000000496	CCT2	"Sus scrofa chaperonin containing TCP1, subunit 2 (beta) (CCT2), mRNA. [Source:RefSeq mRNA;Acc:NM_001170520]"	126.936	106.794	123.769	110.265	123.782	124.787	91.1238	97.9902	106.557	80.9878	100.042	105.875
TSS5784	chr13:104483991-104497533	ENSSSCG00000030567	SSR3	"signal sequence receptor, gamma (translocon-associated protein gamma) [Source:HGNC Symbol;Acc:11325]"	121.095	85.3056	117.975	105.161	98.4088	128.179	86.1224	120.799	97.7199	88.2009	133.419	115.077
TSS25222	chrX:143687110-143693195	ENSSSCG00000030421	GDI1	GDP dissociation inhibitor 1 [Source:HGNC Symbol;Acc:4226]	110.678	117.513	113.141	114.592	113.455	91.9512	111.348	88.8699	117.062	109.163	98.6432	110.983
TSS19979,TSS19980,TSS19981	chr7:3952948-4100229	ENSSSCG00000024310	F13A1	Uncharacterized protein [Source:UniProtKB/TrEMBL;Acc:F1RWW8]	180.283	99.3816	177.569	160.753	146.725	107.538	72.0763	49.9124	95.4774	26.7319	102.432	75.3866
TSS14068	chr3:74949399-74959068	ENSSSCG00000008316	NAGK	N-acetylglucosamine kinase [Source:HGNC Symbol;Acc:17174]	245.081	91.1285	182.455	132.777	130.029	50.9419	88.5221	84.2469	89.0679	49.8633	82.4989	67.0087
TSS13703	chr3:18509111-18533958	ENSSSCG00000027946	MVP	major vault protein [Source:HGNC Symbol;Acc:7531]	150.884	86.6469	148.04	147.701	104.96	96.209	88.6806	98.18	95.4796	79.1159	104.158	92.8748
TSS12421	chr2:82260726-82273530	ENSSSCG00000014040	LMAN2	"lectin, mannose-binding 2 [Source:HGNC Symbol;Acc:16986]"	109.165	93.8204	120.579	104.688	97.0795	103.179	104.4	118.027	111.804	98.438	114.984	116.191
TSS9013	chr16:28995336-29026496	ENSSSCG00000021208	SEPP1	"selenoprotein P, plasma, 1 [Source:HGNC Symbol;Acc:10751]"	432.326	120.631	208.268	117.681	190.331	33.3161	38.8672	32.9615	32.6213	24.6997	28.8701	29.7174
TSS13012	chr3:32445172-32454814	ENSSSCG00000007897		Uncharacterized protein [Source:UniProtKB/TrEMBL;Acc:F1RL18]	121.75	140.711	103.364	94.0734	93.6228	69.2353	147.497	110.56	113.035	117.988	90.6145	87.6734
TSS7782	chr15:44496158-44505427	ENSSSCG00000015769	SPCS3	signal peptidase complex subunit 3 homolog (S. cerevisiae) [Source:HGNC Symbol;Acc:26212]	118.629	76.9384	106.436	105.207	97.9405	126.121	94.5165	121.771	91.7837	96.8655	145.729	106.643
TSS17723	chr6:77442984-77479999	ENSSSCG00000003558	RPS6KA1	"ribosomal protein S6 kinase, 90kDa, polypeptide 1 [Source:HGNC Symbol;Acc:10430]"	94.9115	90.0033	103.675	110.317	91.327	108.708	91.5267	153.63	94.0244	87.1954	160.97	101.382
TSS15401	chr4:98206890-98208904	ENSSSCG00000006389	PEA15	phosphoprotein enriched in astrocytes 15 [Source:HGNC Symbol;Acc:8822]	73.6491	64.68	92.9451	108.309	76.8	129.035	88.0449	158.186	105.121	79.327	171.429	139.919
TSS14977	chr4:121153781-121226070	ENSSSCG00000006830		"Sus scrofa proteasome (prosome, macropain) subunit, alpha type, 5 (PSMA5), mRNA. [Source:RefSeq mRNA;Acc:NM_001144901]"	109.35	77.0979	114.039	109.334	87.3582	127.439	86.259	140.882	98.2379	82.129	142.53	112.15
TSS2013	chr1:264096730-264098460	ENSSSCG00000005312	SIT1	signaling threshold regulating transmembrane adaptor 1 [Source:HGNC Symbol;Acc:17710]	78.478	113.237	98.0803	91.5412	102.166	74.4206	130.472	110.524	138.337	122.15	90.885	136.12
TSS4727	chr13:35759799-35791864	ENSSSCG00000011395	RBM5	RNA binding motif protein 5 [Source:HGNC Symbol;Acc:9902]	99.4312	102.604	99.6336	107.244	106.861	105.48	119.085	79.6871	124.125	124.518	104.854	111.682
TSS9583	chr17:69075552-69079393	ENSSSCG00000030630	PSMA7	"proteasome (prosome, macropain) subunit, alpha type, 7 [Source:HGNC Symbol;Acc:9536]"	96.9397	96.1928	113.924	105.55	104.053	95.7159	106.483	123.971	112.54	97.7604	113.889	116.334
TSS20736	chr7:99291062-99306758	ENSSSCG00000002307	ERH	"Sus scrofa enhancer of rudimentary homolog (Drosophila) (ERH), mRNA. [Source:RefSeq mRNA;Acc:NM_001185163]"	118.646	103.721	133.607	109.449	116.865	111.54	96.9326	110.171	101.159	80.2899	94.7529	105.56
TSS15641	chr4:118826790-118897331	ENSSSCG00000006785	RAP1A	"RAP1A, member of RAS oncogene family [Source:HGNC Symbol;Acc:9855]"	118.618	101.2	120.311	110.253	114.685	113.794	94.7783	104.052	90.0947	92.9067	131.525	89.3195
TSS1526	chr1:119998091-120019205	ENSSSCG00000026571	RAB8B	"RAB8B, member RAS oncogene family [Source:HGNC Symbol;Acc:30273]"	129.007	103.87	107.574	141.11	120.745	120.374	94.1074	111.999	84.2147	93.3704	93.8814	81.2506
TSS2903	chr11:4679143-4680510	ENSSSCG00000009310	POLR1D	"polymerase (RNA) I polypeptide D, 16kDa [Source:HGNC Symbol;Acc:20422]"	98.2412	103.082	116.594	89.6904	112.138	100.847	112.589	99.7309	118.056	112.405	99.2873	117.886
TSS4189	chr12:24561329-24636573	ENSSSCG00000026307		Uncharacterized protein [Source:UniProtKB/TrEMBL;Acc:I3LKG4]	73.0556	121.085	80.6758	73.0894	96.5122	66.8979	124.519	120.58	135.976	134.554	118.823	131.672
TSS9596,TSS9597	chr17:4110395-4191497	ENSSSCG00000006979	MSR1	macrophage scavenger receptor 1 [Source:HGNC Symbol;Acc:7376]	307.855	62.0973	250.82	172.082	111.98	52.3262	100.351	44.6139	75.662	25.7038	31.2732	42.4134
TSS4807	chr13:55590552-55669972	ENSSSCG00000011507	ARL6IP5	"Sus scrofa ADP-ribosylation-like factor 6 interacting protein 5 (ARL6IP5), mRNA. [Source:RefSeq mRNA;Acc:NM_001048073]"	93.5078	122.78	94.5009	91.2082	124.06	99.2947	108.331	93.4679	126.229	105.197	89.8386	127.255
TSS11530	chr2:148305086-148328487	ENSSSCG00000014372	WDR55	WD repeat domain 55 [Source:HGNC Symbol;Acc:25971]	104.297	107.691	117.52	101.123	114.827	102.813	97.9531	108.893	101.287	106.056	103.765	108.573
TSS10555	chr2:3838642-3848285	ENSSSCG00000012913	PPP1CA	"Sus scrofa protein phosphatase 1 catalytic subunit alpha isoform (LOC733611), mRNA. [Source:RefSeq mRNA;Acc:NM_001044559]"	106.991	101.373	122.483	103.037	103.558	93.6166	104.723	113.268	109.049	93.7802	114.07	108.679
TSS16204	chr5:66386141-66391594	ENSSSCG00000000690		Uncharacterized protein [Source:UniProtKB/TrEMBL;Acc:F1SLT1]	107.501	87.7451	121.321	98.2457	86.6479	92.2681	107.308	114.882	120.282	94.6779	120.16	122.061
TSS3699,TSS3700	chr12:37171796-37193913	ENSSSCG00000017666	CH242-205G24.7	clathrin heavy chain 1 [Source:RefSeq peptide;Acc:NP_001139599]	152.26	79.2927	141.267	128.757	119.575	104.322	90.6211	109.108	87.0497	76.1926	105.276	79.3562
TSS4319	chr12:44345120-44362608	NA	NA	NA	96.437	95.343	103.601	99.9922	105.176	115.471	116.991	100.752	106.833	120.392	107.585	102.363
TSS14521	chr4:45000112-45019079	ENSSSCG00000023609	TP53INP1	tumor protein p53 inducible nuclear protein 1 [Source:HGNC Symbol;Acc:18022]	114.502	113.065	78.1441	95.979	114.813	106.616	89.8486	96.3123	113.246	114.077	102.869	130.377
TSS7528	chr14:117674450-117788256	ENSSSCG00000010509	PIK3AP1	phosphoinositide-3-kinase adaptor protein 1 [Source:HGNC Symbol;Acc:30034]	81.8969	59.4093	78.3897	91.6296	67.4937	171.391	59.6221	205.774	66.7821	75.2396	204.405	107.685
TSS10647	chr2:8446382-8464013	ENSSSCG00000030653	GANAB	"glucosidase, alpha; neutral AB [Source:HGNC Symbol;Acc:4138]"	94.5402	96.5408	104.508	100.397	100.006	108.714	102.774	101.376	122.565	104.548	105.657	124.833
TSS11692	chr2:3830956-3837376	ENSSSCG00000012912	TBC1D10C	"TBC1 domain family, member 10C [Source:HGNC Symbol;Acc:24702]"	83.4779	121.203	109.763	90.8736	105.009	75.1159	145.494	95.6963	113.497	139.901	86.0006	100.142
TSS10744	chr2:16088718-16095317	ENSSSCG00000023418		Uncharacterized protein [Source:UniProtKB/TrEMBL;Acc:I3LP51]	106.557	113.51	75.8444	100.893	118.595	110.879	107.334	104.83	102.634	123.125	98.564	103.365
TSS16150	chr5:64060705-64084599	ENSSSCG00000000633	YBX3	Y box binding protein 3 [Source:HGNC Symbol;Acc:2428]	95.7007	97.8265	111.882	90.4124	91.1565	85.8582	129.356	114.545	104.852	128.559	117.06	96.1503
TSS16346	chr5:92639655-92664030	ENSSSCG00000000905	NDUFA12	"NADH dehydrogenase (ubiquinone) 1 alpha subcomplex, 12 [Source:HGNC Symbol;Acc:23987]"	122.398	84.1501	122.66	113.807	98.4951	113.031	95.0593	104.971	109.919	89.3217	96.6021	110.772
TSS23000	chr9:58968921-59028437	ENSSSCG00000015227	SRPR	Signal recognition particle receptor subunit alpha; Uncharacterized protein [Source:UniProtKB/TrEMBL;Acc:F1S754]	84.9378	70.0334	94.2622	94.9259	74.9878	118.593	96.1553	137.567	115.798	100.201	140.169	132.26
TSS22149,TSS22150	chr9:50364899-50379299	ENSSSCG00000015085	IL10RA	Uncharacterized protein [Source:UniProtKB/TrEMBL;Acc:F1SAM5]	105.934	100.581	115.189	92.22	95.2458	92.4551	125.057	106.53	102.451	109.988	117.772	95.287
TSS11480	chr2:140654980-140656749	ENSSSCG00000014289	UQCRQ	"ubiquinol-cytochrome c reductase, complex III subunit VII, 9.5kDa [Source:HGNC Symbol;Acc:29594]"	115.396	86.5155	126.826	108.55	114.926	102.23	91.5539	116.601	102.243	84.1768	96.6872	112.103
TSS12776	chr2:162285370-162291360	ENSSSCG00000024389		Uncharacterized protein [Source:UniProtKB/TrEMBL;Acc:I3LD75]	73.637	106.529	86.7696	86.2229	92.5621	91.605	118.747	88.6848	131.464	126.601	110.592	142.171
TSS25063	chrX:124210634-124230967	ENSSSCG00000021205		"Sus scrofa serine/threonine protein kinase MST4 (MST4), mRNA. [Source:RefSeq mRNA;Acc:NM_001143727]"	112.442	117.513	90.6811	105.919	123.041	116.318	102.651	80.1855	106.149	108.216	82.8168	108.406
TSS9168	chr16:78291877-78338637	ENSSSCG00000017091	TNIP1	TNFAIP3 interacting protein 1 [Source:HGNC Symbol;Acc:16903]	58.1054	60.6981	69.178	90.823	65.2623	134.057	77.9878	178.335	88.9354	110.128	191.537	126.373
TSS12702	chr2:157856238-157882290	ENSSSCG00000014441	CSF1R	colony stimulating factor 1 receptor [Source:HGNC Symbol;Acc:2433]	200.21	118.015	178.315	177.042	144.152	45.9006	87.6522	43.3614	93.5703	32.1073	64.1472	65.9991
TSS24778,TSS24779,TSS24780,TSS24781	chrX:70812441-70877254	ENSSSCG00000012435	MAGT1	magnesium transporter 1 [Source:HGNC Symbol;Acc:28880]	118.202	92.9171	97.6386	110.145	107.729	107.376	90.7687	111.479	106.76	90.7968	104.706	110.673
TSS12376	chr2:77508533-77518367	ENSSSCG00000013419	R3HDM4	R3H domain containing 4 [Source:HGNC Symbol;Acc:28270]	120.404	163.776	104.275	101.526	117.803	133.333	76.3497	91.3762	82.1415	75.5607	92.7019	89.3715
TSS15087	chr4:750539-753428	ENSSSCG00000005915	MAF1	MAF1 homolog (S. cerevisiae) [Source:HGNC Symbol;Acc:24966]	92.3348	112.243	106.758	91.2576	99.5795	88.5004	114.702	103.042	104.438	117.654	104.887	111.386
TSS19090,TSS19091	chr7:1921741-1945193	ENSSSCG00000001009	RIPK1	receptor (TNFRSF)-interacting serine-threonine kinase 1 [Source:HGNC Symbol;Acc:10019]	108.127	97.6138	91.9793	99.3404	105.177	94.3656	107.806	110.166	104.109	104.283	111.831	110.766
TSS12970	chr3:19004233-19111895	ENSSSCG00000007812	XPO6	exportin 6 [Source:HGNC Symbol;Acc:19733]	92.5498	97.977	83.4651	85.4484	97.5961	101.043	90.6584	116.296	120.677	91.3172	128.744	135.384
TSS23331	chr9:149765471-149788489	ENSSSCG00000029806		Uncharacterized protein [Source:UniProtKB/TrEMBL;Acc:I3L604]	76.979	98.5074	87.68	81.5963	92.025	92.3164	120.243	86.2227	140.176	117.291	105.857	141.7
TSS12378	chr2:77655740-77666785	ENSSSCG00000021472	POLR2E	"polymerase (RNA) II (DNA directed) polypeptide E, 25kDa [Source:HGNC Symbol;Acc:9192]"	111.212	110.809	128.528	107.933	119.939	105.202	97.8514	82.3971	94.3765	94.1053	93.5855	94.1648
TSS9816	chr17:45773786-45783071	ENSSSCG00000007330		Uncharacterized protein [Source:UniProtKB/TrEMBL;Acc:F1SEM2]	100.952	80.4466	112.717	110.24	94.4736	103.998	106.74	105.898	106.734	95.4843	112.685	108.884
TSS14058	chr3:72730407-72744281	ENSSSCG00000008303	CCT7	"chaperonin containing TCP1, subunit 7 (eta) [Source:HGNC Symbol;Acc:1622]"	94.0033	85.6579	112.229	96.5515	94.3845	110.845	98.9458	114.586	106.099	90.3482	122.592	112.98
TSS6434	chr14:49817569-49820402	ENSSSCG00000024550	UQCR10	"Sus scrofa ubiquinol-cytochrome c reductase complex 7.2 kDa protein (UQCR10), nuclear gene encoding mitochondrial protein, mRNA. [Source:RefSeq mRNA;Acc:NM_001129978]"	107.913	102.502	130.063	116.82	112.897	97.8495	100.154	96.0584	102.865	83.3751	92.0022	96.3273
TSS11532	chr2:148355692-148361347	ENSSSCG00000029158	ZMAT2	"zinc finger, matrin-type 2 [Source:HGNC Symbol;Acc:26433]"	100.658	98.6985	116.252	96.1904	110.407	109.432	91.5374	111.28	103.223	88.1404	105.708	104.139
TSS11051	chr2:66642960-66646054	ENSSSCG00000013727	C19orf43	chromosome 19 open reading frame 43 [Source:HGNC Symbol;Acc:28424]	91.2597	91.9978	114.446	100.446	101.136	103.408	101.294	115.138	102.137	108.29	103.853	102.098
TSS13774,TSS13775	chr3:32319227-32355928	ENSSSCG00000024982	LITAF	lipopolysaccharide-induced TNF factor [Source:HGNC Symbol;Acc:16841]	169.478	88.4214	113.724	110.944	100.178	74.4295	79.2402	127.886	69.0739	74.963	139.117	86.376
TSS4253	chr12:35383128-35390288	ENSSSCG00000020962	DYNLL2	"dynein, light chain, LC8-type 2 [Source:HGNC Symbol;Acc:24596]"	119.338	86.207	105.658	95.2175	96.518	89.4628	111.096	105.339	120.533	95.6951	106.961	101.157
TSS17425	chr6:50447957-50459249	ENSSSCG00000003189	PRMT1	protein arginine methyltransferase 1 [Source:HGNC Symbol;Acc:5187]	84.3539	89.0782	107.48	89.2212	95.1268	119.588	97.8413	101.622	110.306	103.48	113.93	121.109
TSS14338,TSS14339,TSS14340,TSS14341,TSS14342	chr4:473424-498969	ENSSSCG00000005906	CPSF1	"cleavage and polyadenylation specific factor 1, 160kDa [Source:HGNC Symbol;Acc:2324]"	83.9732	113.311	116.88	88.3168	102.475	97.3726	104.644	115.823	101.786	119.34	93.6933	95.0013
TSS20162	chr7:26987520-26988891	ENSSSCG00000027607	IER3	immediate early response 3 [Source:HGNC Symbol;Acc:5392]	11.0565	17.1444	15.735	36.1841	27.6472	187.722	29.9153	250.055	91.1195	69.345	256.27	239.901
TSS2140	chr1:293629344-293704926	ENSSSCG00000005518	GGTA1	"Sus scrofa glycoprotein, alpha-galactosyltransferase 1 (GGTA1), mRNA. [Source:RefSeq mRNA;Acc:NM_213810]"	84.548	76.0645	100.212	110.723	90.0986	118.427	93.1391	117.865	95.3487	94.0739	139.043	110.953
TSS11495	chr2:143856229-143907415	ENSSSCG00000014316	TGFBI	"transforming growth factor, beta-induced, 68kDa [Source:HGNC Symbol;Acc:11771]"	248.26	101.071	225.694	232.175	204.132	10.1735	79.3764	11.3223	78.1168	8.56895	11.3613	19.2706
TSS4947	chr13:90496248-90523075	ENSSSCG00000011676		Uncharacterized protein [Source:UniProtKB/TrEMBL;Acc:F1SKG6]	109.848	77.0522	107.498	111.026	91.3526	118.836	69.4642	131.106	92.7406	74.7043	134.132	110.364
TSS20011	chr7:14644828-14676910	ENSSSCG00000001075	DEK	DEK oncogene [Source:HGNC Symbol;Acc:2768]	115.151	119.486	99.2394	96.0949	128.876	110.617	88.7829	109.101	88.8362	97.4035	84.8748	87.6215
TSS14	chr1:3289750-3306795	ENSSSCG00000004024		Uncharacterized protein [Source:UniProtKB/TrEMBL;Acc:F1SBX8]	284.618	109.982	202.525	134.918	101.731	47.0294	80.9231	38.5824	71.4215	46.2138	44.297	59.8051
TSS10650	chr2:8484043-8492563	ENSSSCG00000013062	MTA2	"metastasis associated 1 family, member 2 [Source:HGNC Symbol;Acc:7411]"	93.7336	101.349	98.6975	90.8715	97.1055	98.8771	98.7129	102.138	111.548	99.3388	107.089	121.095
TSS11048	chr2:66505143-66507024	ENSSSCG00000013735	JUNB	jun B proto-oncogene [Source:HGNC Symbol;Acc:6205]	62.3299	71.8687	65.1694	80.1139	78.5092	114.121	83.3256	140.321	93.4565	115.705	183.388	131.544
TSS3920	chr12:61898101-61907741	ENSSSCG00000018027	TVP23B	trans-golgi network vesicle protein 23 homolog B (S. cerevisiae) [Source:HGNC Symbol;Acc:20399]	94.9583	94.7336	79.751	89.7933	92.8293	101.135	111.301	137.472	81.0918	126.232	123.557	86.8534
TSS2528	chr10:54365913-54403662	ENSSSCG00000030156	APBB1IP	"amyloid beta (A4) precursor protein-binding, family B, member 1 interacting protein [Source:HGNC Symbol;Acc:17379]"	95.7448	100.132	106.064	96.8047	105.056	97.4795	108.125	95.9584	106.949	101.428	102.182	102.823
TSS5284	chr13:206972800-207003183	ENSSSCG00000023674	SON	SON DNA binding protein [Source:HGNC Symbol;Acc:11183]	106.587	104.84	78.1924	100.837	101.459	115.375	101.209	103.505	98.77	100.718	104.286	102.783
TSS311	chr1:110332947-110410112	ENSSSCG00000004522	ME2	"malic enzyme 2, NAD(+)-dependent, mitochondrial [Source:HGNC Symbol;Acc:6984]"	111.9	112.921	95.8318	92.9768	119.052	92.5914	95.2623	95.475	104.958	92.7883	97.4482	106.854
TSS12194	chr2:66447488-66450524	ENSSSCG00000013731	DNASE2	"deoxyribonuclease II, lysosomal [Source:HGNC Symbol;Acc:2960]"	162.89	70.1193	177.006	119.44	93.8003	62.4362	90.0109	116.287	83.9166	58.1892	105.468	78.3444
TSS9167	chr16:78094268-78115994	ENSSSCG00000017089	ANXA6	annexin A6 [Source:HGNC Symbol;Acc:544]	84.832	89.4976	99.0598	81.2805	84.496	93.897	123.402	96.7792	112.234	123.556	115.877	112.442
TSS5002	chr13:109220804-109339504	ENSSSCG00000030593			112.304	88.2403	109.05	94.6691	109.978	91.1275	89.1722	101.93	104.228	89.2746	111.37	115.019
TSS6087	chr13:202710193-202726027	ENSSSCG00000026761	CCT8	"chaperonin containing TCP1, subunit 8 (theta) [Source:HGNC Symbol;Acc:1623]"	105.465	92.9075	109.17	96.1943	111.633	124.305	81.8229	113.288	90.332	83.8028	110.314	95.3314
TSS15937	chr5:20379744-20399578	ENSSSCG00000000290	COPZ1	"coatomer protein complex, subunit zeta 1 [Source:HGNC Symbol;Acc:2243]"	101.876	96.6876	105.054	97.9062	95.6755	99.9862	98.7857	112.908	106.974	90.3713	106.563	101.426
TSS21855,TSS21856	chr9:566884-579604	ENSSSCG00000014577	TMEM9B	"TMEM9 domain family, member B [Source:HGNC Symbol;Acc:1168]"	108.698	90.9431	111.157	99.2216	92.9527	75.2103	110.193	96.4836	114.129	94.8819	102.275	114.847
TSS18083	chr6:2007808-2029003	ENSSSCG00000002655	MAP1LC3B	"Sus scrofa microtubule-associated protein 1 light chain 3 beta (MAP1LC3B), mRNA. [Source:RefSeq mRNA;Acc:NM_001190290]"	104.757	92.8753	100.499	95.9871	106.926	90.8747	87.9636	114.302	104.748	91.5249	109.362	108.561
TSS7078	chr14:25860206-25865077	ENSSSCG00000009746	RAN	GTP-binding nuclear protein Ran; Uncharacterized protein [Source:UniProtKB/TrEMBL;Acc:F1RFQ7]	111.377	80.3881	119.53	97.1536	101.881	121.955	87.7466	100.553	100.706	83.5906	105.022	98.1735
TSS25182,TSS25183,TSS25184,TSS25185,TSS25186	chrX:142227782-142235400	ENSSSCG00000012792	RENBP	renin binding protein [Source:HGNC Symbol;Acc:9959]	147.977	80.0558	156.461	123.377	107.91	77.8648	79.1733	127.754	79.1021	54.1754	95.2306	78.2625
TSS10594	chr2:5865072-5880838	ENSSSCG00000012988		Uncharacterized protein [Source:UniProtKB/TrEMBL;Acc:F1RRI6]	106.709	113.843	95.0282	107	110.399	94.6348	93.7048	85.9909	101.807	91.2268	104.149	101.495
TSS21324	chr8:129743690-129745568	ENSSSCG00000009178	H2AFZ	"H2A histone family, member Z [Source:HGNC Symbol;Acc:4741]"	86.6588	74.2364	97.2273	93.5578	92.3988	139.576	86.769	123.188	94.7227	94.6324	112.801	106.565
TSS10714	chr2:12987516-13002993	ENSSSCG00000023379	UBE2L6	Ubiquitin-conjugating enzyme E2L 6; Uncharacterized protein [Source:UniProtKB/TrEMBL;Acc:F4ZS20]	78.9002	76.623	96.195	82.3724	83.0166	111.756	92.7745	165.838	84.3429	102.999	129.609	96.749
TSS14800	chr4:104047274-104055541	ENSSSCG00000006544	UBE2Q1	ubiquitin-conjugating enzyme E2Q family member 1 [Source:HGNC Symbol;Acc:15698]	86.3054	87.0561	98.3055	89.4747	97.3615	101.772	91.6125	125.111	98.7927	97.1076	113.157	114.878
TSS23059	chr9:74928184-74944051	ENSSSCG00000015298	SRI	sorcin [Source:HGNC Symbol;Acc:11292]	125.898	163.131	97.7798	94.2639	171.064	80.3488	78.4774	73.4366	83.3398	69.1199	83.1546	78.8279
TSS15553	chr4:107335191-107349361	ENSSSCG00000006634	TNFAIP8L2	"Sus scrofa tumor necrosis factor, alpha-induced protein 8-like 2 (TNFAIP8L2), mRNA. [Source:RefSeq mRNA;Acc:NM_001204370]"	103.626	89.9546	112.226	117.604	97.6409	63.9506	119.99	86.7203	114.062	92.9422	100.017	97.6927
TSS18153	chr6:17342469-17345459	ENSSSCG00000023852	CCL17	Uncharacterized protein [Source:UniProtKB/TrEMBL;Acc:I3L8X8]	0.550748	0	5.90392	22.6953	4.69775	190.861	62.3896	269.262	92.3025	198.017	192.825	155.865
TSS9500,TSS9501,TSS9502	chr17:58355132-58474149	ENSSSCG00000007469	PTP1B	"Sus scrofa protein tyrosine phosphatase, non-receptor type 1 (PTPN1), mRNA. [Source:RefSeq mRNA;Acc:NM_001113435]"	76.6452	86.1881	80.9249	101.114	88.1954	124.712	93.6953	121.043	94.7011	84.1928	135.565	108.381
TSS23411,TSS23412,TSS23413,TSS23414	chrX:10371284-10432354	ENSSSCG00000012116	PRPS2	phosphoribosyl pyrophosphate synthetase 2 [Source:HGNC Symbol;Acc:9465]	113.085	115.583	92.7118	112.304	118.336	96.8627	90.8176	84.9041	91.5159	86.5896	101.486	91.0994
TSS66	chr1:18440911-18462186	ENSSSCG00000004103	PCMT1	"Sus scrofa protein-L-isoaspartate (D-aspartate) O-methyltransferase (PCMT1), mRNA. [Source:RefSeq mRNA;Acc:NM_001195780]"	107.969	77.5926	109.299	111.95	99.9463	102.396	91.5719	118.357	90.0599	81.0531	118.317	86.5674
TSS22798	chr9:22107629-22184700	ENSSSCG00000014913		Uncharacterized protein [Source:UniProtKB/TrEMBL;Acc:F1STS9]	110.392	64.2479	100.987	127.032	85.1809	119.878	92.422	82.4683	97.6253	81.9146	133.194	98.3478
TSS9120	chr16:65096660-65112094	ENSSSCG00000021229	MAT2B	"methionine adenosyltransferase II, beta [Source:HGNC Symbol;Acc:6905]"	106.92	92.4047	94.7752	96.6854	109.597	93.8655	92.5797	102.706	108.58	83.3775	104.969	105.753
TSS5478	chr13:34542910-34553133	ENSSSCG00000011356	UQCRC1	ubiquinol-cytochrome c reductase core protein I [Source:HGNC Symbol;Acc:12585]	110.763	89.9975	116.635	97.4089	97.5398	99.5009	88.8771	95.6551	100.018	80.2545	108.365	106.763
TSS2765	chr10:37686861-37699607	ENSSSCG00000011000	DNAJA1	"DnaJ (Hsp40) homolog, subfamily A, member 1 [Source:HGNC Symbol;Acc:5229]"	94.5861	78.1745	90.746	106.336	98.3728	111.565	78.8538	126.852	89.7649	90.5968	132.478	92.8958
TSS9551,TSS9552	chr17:66142061-66157629	ENSSSCG00000007517	NPEPL1	"Sus scrofa aminopeptidase-like 1 (NPEPL1), mRNA. [Source:RefSeq mRNA;Acc:NM_001123148]"	116.038	129.247	99.4646	95.0584	112.559	76.1659	110.055	63.2514	97.9973	111.798	87.2001	92.2581
TSS5507,TSS5508,TSS5509,TSS5510,TSS5511,TSS5512,TSS5513,TSS5514	chr13:35509776-35520887	ENSSSCG00000011393	UBA7	ubiquitin-like modifier activating enzyme 7 [Source:HGNC Symbol;Acc:12471]	67.5409	77.0837	76.2042	80.2796	86.3534	132.135	89.5105	154.724	92.3441	111.148	122.133	100.488
TSS5683	chr13:79273133-79289605	ENSSSCG00000011612	RPN1	ribophorin I [Source:HGNC Symbol;Acc:10381]	101.951	75.3261	119.485	99.3769	89.767	103.273	93.3443	108.439	99.9294	84.1183	111.598	102.951
TSS4008	chr12:6455088-6472594	ENSSSCG00000017232	SLC9A3R1	"Sus scrofa solute carrier family 9 (sodium/hydrogen exchanger), member 3 regulator 1 (SLC9A3R1), mRNA. [Source:RefSeq mRNA;Acc:NM_001143724]"	88.7715	108.037	108.16	91.1293	104.103	76.7362	117.257	84.3371	114.195	103.215	91.5631	101.677
TSS3686	chr12:36183665-36190568	ENSSSCG00000017639	SUPT4H1	suppressor of Ty 4 homolog 1 (S. cerevisiae) [Source:HGNC Symbol;Acc:11467]	85.2136	80.435	114.868	97.4174	78.0143	130.318	82.9554	105.174	99.0112	96.254	104.945	114.463
TSS4376	chr12:49514984-49525727	ENSSSCG00000024899	FAM101B	"family with sequence similarity 101, member B [Source:HGNC Symbol;Acc:28705]"	78.645	111.752	58.3205	72.2558	103.025	52.4851	106.79	110.112	144.27	105.085	104.776	140.913
TSS19299,TSS19300,TSS19301,TSS19302,TSS19303,TSS19304,TSS19305,TSS19306,TSS19307	chr7:27478636-27495106	ENSSSCG00000001410	BAG6	"Sus scrofa BCL2-associated athanogene 6 (BAG6), mRNA. [Source:RefSeq mRNA;Acc:NM_001145382]"	79.7102	95.5698	105.787	83.9825	83.9457	91.4657	100.796	134.144	102.138	97.428	103.629	108.661
TSS16054	chr5:35681780-35736754	ENSSSCG00000030014			97.6843	79.8522	90.2556	85.6431	94.0892	90.1891	105.688	119.059	99.228	107.359	114.391	102.804
TSS22885	chr9:44629777-44632100	ENSSSCG00000023599	TIMM8B	translocase of inner mitochondrial membrane 8 homolog B (yeast) [Source:HGNC Symbol;Acc:11818]	83.6585	74.927	92.4725	96.6941	73.7016	119.244	88.9166	123.312	88.4807	89.5844	137.657	117.504
TSS19395	chr7:35451545-35466721	ENSSSCG00000001531	SNRPC	small nuclear ribonucleoprotein polypeptide C [Source:HGNC Symbol;Acc:11157]	75.7991	90.7388	98.9196	88.5742	82.5032	93.83	85.0088	136.625	96.5926	92.1192	131.593	112.217
TSS18498	chr6:52233182-52268707	ENSSSCG00000024413	PPP2R1A	"Sus scrofa protein phosphatase 2, regulatory subunit A, alpha (PPP2R1A), mRNA. [Source:RefSeq mRNA;Acc:NM_214024]"	84.5385	97.8726	106.131	95.071	93.0153	91.9565	99.8731	110.089	102.626	92.9835	101.391	108.956
TSS16240	chr5:71756584-71817700	ENSSSCG00000000765	IL17RA	interleukin 17 receptor A [Source:HGNC Symbol;Acc:5985]	80.042	97.4206	98.5337	78.7646	90.4306	81.2862	107.194	127.207	101.975	106.95	104.527	108.815
TSS6495,TSS6496,TSS6497	chr14:53590166-53614842	ENSSSCG00000010081	MAPK1	mitogen-activated protein kinase 1 [Source:HGNC Symbol;Acc:6871]	104.371	94.5664	91.2208	98.967	96.6663	96.1935	98.5528	116.664	99.1228	87.8836	105.331	93.542
TSS21373	chr8:144378354-144417268	ENSSSCG00000009237	HPSE	heparanase [Source:HGNC Symbol;Acc:5164]	209.135	115.86	115.673	152.093	149.567	30.9316	112.084	40.3003	106.536	48.1396	30.7826	71.7156
TSS4627,TSS4628,TSS4629	chr13:25181050-25185351	ENSSSCG00000011251	MYD88	"Sus scrofa myeloid differentiation primary response gene (88) (MYD88), mRNA. [Source:RefSeq mRNA;Acc:NM_001099923]"	81.9662	63.5659	82.7714	91.5697	67.1345	105.905	89.1603	124.746	106.773	96.2726	151.34	121.604
TSS11135	chr2:71321568-71328349	ENSSSCG00000013596		Uncharacterized protein [Source:UniProtKB/TrEMBL;Acc:F1SA62]	100.433	88.4494	99.6182	90.2601	89.4679	95.1638	87.6883	113.455	97.5021	86.3553	125.217	108.36
TSS4302	chr12:41256358-41277426	ENSSSCG00000017707	TAF15	Uncharacterized protein [Source:UniProtKB/TrEMBL;Acc:F1S187]	109.859	94.0051	112.277	94.213	107.762	106.071	85.7142	98.9155	91.5393	90.6535	97.0179	93.3384
TSS11722	chr2:5513473-5515508	ENSSSCG00000012965	DRAP1	DR1-associated protein 1 (negative cofactor 2 alpha) [Source:HGNC Symbol;Acc:3019]	100.228	92.8259	115.089	95.6528	105.497	93.2464	88.5179	89.7655	100.796	83.0927	111.009	102.358
TSS6301	chr14:31187804-31211475	ENSSSCG00000009778	RILPL2	Rab interacting lysosomal protein-like 2 [Source:HGNC Symbol;Acc:28787]	108.625	75.482	122.045	106.754	83.286	104.134	85.2434	124.72	78.6038	83.2729	116.009	87.6059
TSS21153	chr8:74206842-74311988	ENSSSCG00000008954			2.48406	0.793459	0.973807	16.2931	1.75765	42.4978	29.6283	310.264	34.4856	277.774	342.857	115.897
TSS1408	chr1:83576650-83585857	ENSSSCG00000004385	SNX3	sorting nexin 3 [Source:HGNC Symbol;Acc:11174]	144.335	86.489	126.333	111.992	112.262	107.405	74.4172	93.0389	81.774	60.8734	93.4276	83.2146
TSS8997,TSS8998,TSS8999,TSS9000,TSS9001,TSS9002	chr16:25516198-25621534	ENSSSCG00000016855	FYB	FYN binding protein [Source:HGNC Symbol;Acc:4036]	87.3197	103.333	73.382	92.758	119.876	91.9866	86.3955	80.657	107.891	97.4526	120.579	113.486
TSS22233	chr9:58380114-58406219	ENSSSCG00000015214	STT3A	"STT3A, subunit of the oligosaccharyltransferase complex (catalytic) [Source:HGNC Symbol;Acc:6172]"	99.3544	67.5582	91.3363	95.9301	85.6828	113.801	88.1345	114.86	99.8509	91.4287	124.369	101.55
TSS7166	chr14:42880017-42881422	ENSSSCG00000009908	TRIAP1	TP53 regulated inhibitor of apoptosis 1 [Source:HGNC Symbol;Acc:26937]	124.826	86.7016	115.75	117.097	104.406	89.3018	92.1751	123.479	73.4857	86.5357	84.5163	73.9813
TSS9788	chr17:43582683-43665563	ENSSSCG00000007289	TRPC4AP	"transient receptor potential cation channel, subfamily C, member 4 associated protein [Source:HGNC Symbol;Acc:16181]"	96.4419	102.947	99.6762	88.4939	94.4528	92.6781	97.6408	98.4318	104.739	94.1088	98.9762	101.403
TSS12235	chr2:69291109-69298500	ENSSSCG00000013661	EIF3G	"eukaryotic translation initiation factor 3, subunit G [Source:HGNC Symbol;Acc:3274]"	90.7335	112.916	106.851	91.4275	101.736	83.3858	96.5951	77.2273	111.75	91.2439	86.4805	116.441
TSS22725	chr9:7354089-7382435	ENSSSCG00000014802	NUMA1	nuclear mitotic apparatus protein 1 [Source:HGNC Symbol;Acc:8059]	86.8346	105.701	95.3422	92.0785	98.9878	87.6569	106.418	88.0905	109.477	106.362	83.1051	106.688
TSS14372	chr4:2425324-2427426	ENSSSCG00000005933	CHRAC1	chromatin accessibility complex 1 [Source:HGNC Symbol;Acc:13544]	79.0212	93.7546	83.8376	75.0995	90.963	82.5909	111.215	127.384	102.779	104.63	105.26	108.202
TSS6455	chr14:51861269-51873802	ENSSSCG00000010035	YWHAH	"tyrosine 3-monooxygenase/tryptophan 5-monooxygenase activation protein, eta [Source:HGNC Symbol;Acc:12853]"	116.707	83.7854	104.592	113.694	91.0149	89.406	109.834	105.208	83.0591	91.5432	92.62	78.5278
TSS19896,TSS19897	chr7:124934752-124999369	ENSSSCG00000002505	PAPOLA	poly(A) polymerase alpha [Source:HGNC Symbol;Acc:14981]	100.93	96.4354	92.7198	97.2272	105.056	110.526	88.6356	94.5004	91.9401	94.0419	92.6287	93.864
TSS17333	chr6:46217031-46327364	ENSSSCG00000003064		Uncharacterized protein [Source:UniProtKB/TrEMBL;Acc:F1RMV5]	132.725	90.8164	124.625	121.369	96.5963	65.4526	104.72	73.476	97.8316	64.8041	95.3684	90.5252
TSS21406	chr8:149900-151754	ENSSSCG00000023903	ATP5I	"Sus scrofa ATP synthase, H+ transporting, mitochondrial Fo complex, subunit E (ATP5I), nuclear gene encoding mitochondrial protein, mRNA. [Source:RefSeq mRNA;Acc:NM_213915]"	110.421	99.5675	115.756	94.8588	100.098	95.4296	81.553	86.7747	92.1444	85.2535	97.5523	98.1748
TSS1168	chr1:6380697-6487086	ENSSSCG00000004029	QKI	"QKI, KH domain containing, RNA binding [Source:HGNC Symbol;Acc:21100]"	132.918	73.3904	105.928	131.725	103.297	110.942	71.6036	99.7182	83.4079	58.7811	97.3845	87.9402
TSS1841	chr1:200923407-200991567	ENSSSCG00000005024	PYGL	"phosphorylase, glycogen, liver [Source:HGNC Symbol;Acc:9725]"	162.534	99.7983	110.383	135.233	96.5241	79.5476	85.7386	65.6208	89.2574	69.6341	81.0707	81.2697
TSS20159,TSS20160,TSS20161	chr7:26975123-26987075	ENSSSCG00000022725	FLOT1	"Sus scrofa flotillin 1 (FLOT1), mRNA. [Source:RefSeq mRNA;Acc:NM_001128483]"	77.8539	90.7141	96.3634	99.5325	113.764	88.4178	92.5986	98.0781	99.5645	88.6245	101.755	108.66
TSS25220,TSS25221	chrX:143612015-143686129	ENSSSCG00000025303	FAM50A	"family with sequence similarity 50, member A [Source:HGNC Symbol;Acc:18786]"	102.958	100.652	108.174	97.2784	107.523	80.2783	94.6174	81.0539	99.7297	95.5424	90.0855	97.1856
TSS4609	chr13:21193214-21240142	ENSSSCG00000011237	PDCD6IP	programmed cell death 6 interacting protein [Source:HGNC Symbol;Acc:8766]	134.971	109.45	96.2591	109.111	106.41	92.1535	80.7922	90.8468	83.5237	79.5147	85.6941	84.1852
TSS5685	chr13:79410090-79420844	ENSSSCG00000011616	COPG1	"coatomer protein complex, subunit gamma 1 [Source:HGNC Symbol;Acc:2236]"	92.8272	82.671	96.2178	95.8935	83.9851	101.892	86.1858	105.816	93.865	97.3218	112.753	102.678
TSS22123	chr9:44771847-44778992	ENSSSCG00000015040	PTS	6-pyruvoyltetrahydropterin synthase [Source:HGNC Symbol;Acc:9689]	94.7172	84.1279	95.7736	97.2363	84.3029	97.4591	79.7967	119.414	98.9929	77.4176	109.317	112.399
TSS11935	chr2:17479272-17519709	ENSSSCG00000013259	DGKZ	"diacylglycerol kinase, zeta [Source:HGNC Symbol;Acc:2857]"	75.7483	114.335	88.7941	72.544	101.036	60.4604	124.456	97.0948	116.518	114.357	73.5481	108.664
TSS10472	chr18:55227249-55260911	ENSSSCG00000016734	CCM2	cerebral cavernous malformation 2 [Source:HGNC Symbol;Acc:21708]	98.7889	105.057	115.019	87.4827	94.9791	77.4696	91.4538	105.667	101.84	91.7877	80.2876	97.1346
TSS11730	chr2:5760305-5768449	ENSSSCG00000012982		Uncharacterized protein [Source:UniProtKB/TrEMBL;Acc:F1RRK2]	98.121	113.907	88.4493	96.847	92.7635	81.5228	96.5074	72.3942	114.513	90.9254	87.9927	111.449
TSS21905,TSS21906	chr9:4689734-4720219	ENSSSCG00000014672	TRIM6	Uncharacterized protein [Source:UniProtKB/TrEMBL;Acc:F1RJD9]	84.857	147.613	131.775	80.6928	116.421	125.549	71.2028	100.129	72.2722	68.6956	78.8696	66.3111
TSS1386	chr1:75042518-75048521	ENSSSCG00000004350		Uncharacterized protein [Source:UniProtKB/TrEMBL;Acc:F1RXY3]	103.279	127.519	85.0229	96.1545	132.555	113.705	84.9777	58.4445	76.7403	105.124	69.5744	88.1923
TSS1244	chr1:28516797-28531132	ENSSSCG00000004144	HECA	headcase homolog (Drosophila) [Source:HGNC Symbol;Acc:21041]	94.4681	121.461	85.5239	88.0026	120.04	78.8711	105.206	79.7318	96.0387	108.38	72.8739	88.9638
TSS5566	chr13:39060224-39067676	ENSSSCG00000011459		"Sus scrofa selenoprotein K (SELK), mRNA. [Source:RefSeq mRNA;Acc:NM_001044553]"	79.3565	67.1377	95.3252	75.3721	82.3652	113.111	82.6907	118.928	89.4148	96.3275	134.372	101.63
TSS7160	chr14:42378890-42409687	ENSSSCG00000009889	ALDH2	"Sus scrofa aldehyde dehydrogenase 2 family (mitochondrial) (ALDH2), nuclear gene encoding mitochondrial protein, mRNA. [Source:RefSeq mRNA;Acc:NM_001044611]"	289.634	102.746	197.974	153.188	130.652	33.9046	58.0435	30.479	53.8942	21.0544	27.72	35.6775
TSS1066	chr1:305377244-305439325	ENSSSCG00000005715		Uncharacterized protein [Source:UniProtKB/TrEMBL;Acc:F1S0W4]	75.1417	105.33	79.1928	80.9452	94.9447	107.177	105.779	81.4307	103.608	111.301	86.716	103.292
TSS5765	chr13:98827873-98829536	ENSSSCG00000028477	SERP1	stress-associated endoplasmic reticulum protein 1 [Source:HGNC Symbol;Acc:10759]	86.0665	68.923	87.0685	81.4638	78.3849	103.969	82.2976	116.485	93.8502	94.3255	108.454	132.652
TSS15799	chr5:5189688-5207389	ENSSSCG00000000075	MKL1	megakaryoblastic leukemia (translocation) 1 [Source:HGNC Symbol;Acc:14334]	83.9258	110.477	83.1154	76.9829	89.4196	63.7055	119.132	89.1993	120.139	110.295	79.9493	106.375
TSS9124	chr16:65189479-65197123	ENSSSCG00000017024	CCNG1	"Sus scrofa cyclin G1 (CCNG1), mRNA. [Source:RefSeq mRNA;Acc:NM_001031781]"	116.412	123.112	95.5623	91.5598	121.713	88.3688	77.3485	94.4615	77.6339	78.31	87.8216	80.3086
TSS8238	chr15:154711218-154738280	NA	NA	NA	115.73	87.8744	103.021	96.955	95.9587	84.7058	94.5646	89.7498	92.6748	80.2305	99.5256	90.3699
TSS6009	chr13:166955321-166971762	ENSSSCG00000011955	PCNP	PEST proteolytic signal containing nuclear protein [Source:HGNC Symbol;Acc:30023]	91.8077	84.4892	93.5769	85.9051	97.8562	104.773	83.6027	101.29	89.6086	101.059	104.693	92.6153
TSS14868	chr4:107776023-107783578	ENSSSCG00000006653	ENSA	endosulfine alpha [Source:HGNC Symbol;Acc:3360]	99.9154	93.4365	108.281	83.3524	92.5806	81.394	94.6603	113.221	89.9881	79.645	93.4963	101.054
TSS7257	chr14:53717668-53765926	ENSSSCG00000010088	UBE2L3	"Sus scrofa ubiquitin-conjugating enzyme E2L 3 (UBE2L3), mRNA. [Source:RefSeq mRNA;Acc:NM_001185133]"	101.496	75.6824	105.879	92.7797	89.4368	89.7121	89.584	100.915	100.166	81.7023	102.203	100.997
TSS17216	chr6:40131849-40145607	ENSSSCG00000025499	FXYD5	FXYD domain containing ion transport regulator 5 [Source:HGNC Symbol;Acc:4029]	78.1432	103.305	86.3268	85.1241	77.2658	76.0411	92.9342	109.237	102.907	95.605	115.777	105.503
TSS3629	chr12:26802624-26841148	ENSSSCG00000017566	ACSF2	acyl-CoA synthetase family member 2 [Source:HGNC Symbol;Acc:26101]	95.9963	66.962	96.5907	70.7745	76.2592	70.4241	106.643	105.027	114.652	102.314	105.368	117.034
TSS20215,TSS20216	chr7:27982278-27992499	ENSSSCG00000001430	ATF6B	activating transcription factor 6 beta [Source:HGNC Symbol;Acc:2349]	87.0681	83.778	99.3221	94.6146	84.4258	80.9166	93.3652	127.633	93.3953	85.7803	105.689	91.7954
TSS14630	chr4:87368560-87610320	ENSSSCG00000006276	CEBPD	"CCAAT/enhancer binding protein (C/EBP), delta [Source:HGNC Symbol;Acc:1835]"	129.791	84.4579	112.08	112.08	106.632	58.6778	89.0642	83.3964	116.492	55.8932	88.2298	89.5728
TSS14680	chr4:97183773-97198261	ENSSSCG00000006366	PFDN2	prefoldin subunit 2 [Source:HGNC Symbol;Acc:8867]	73.7628	68.6933	100.65	97.1747	82.6877	112.781	76.8199	124.365	83.9909	89.285	117.828	98.0595
TSS11758	chr2:6935188-6936674	ENSSSCG00000013036	FKBP2	"FK506 binding protein 2, 13kDa [Source:HGNC Symbol;Acc:3718]"	96.2499	69.919	106.989	104.117	79.5009	81.9179	95.6904	114.035	88.8583	81.5748	105.289	101.938
TSS2536,TSS2537	chr10:57880199-58064685	ENSSSCG00000011079	PIP4K2A	"phosphatidylinositol-5-phosphate 4-kinase, type II, alpha [Source:HGNC Symbol;Acc:8997]"	100.653	101.919	99.7773	91.8488	108.031	98.1152	93.4438	75.8377	95.6486	86.5876	79.0712	94.0228
TSS13335	chr3:83760112-83777463	ENSSSCG00000008377	CCT4	"chaperonin containing TCP1, subunit 4 (delta) [Source:HGNC Symbol;Acc:1617]"	97.6572	80.7821	104.663	88.4411	93.3444	105.377	87.3143	97.68	90.6296	80.2587	102.984	95.5757
TSS1255	chr1:31490842-31513300	ENSSSCG00000004163	BCLAF1	BCL2-associated transcription factor 1 [Source:HGNC Symbol;Acc:16863]	112.106	103.895	90.9147	96.5728	111.96	115.323	81.389	83.5585	73.9424	97.6095	82.0742	73.8819
TSS21233	chr8:93405710-93410470	ENSSSCG00000009063	NDUFC1	"Sus scrofa NADH dehydrogenase (ubiquinone) 1, subcomplex unknown, 1, 6kDa (NDUFC1), nuclear gene encoding mitochondrial protein, mRNA. [Source:RefSeq mRNA;Acc:NM_001097470]"	96.6948	81.3618	112.381	89.0391	75.4283	88.2276	106.147	108.044	90.9958	84.7665	101.916	87.601
TSS20867	chr7:129852899-129998766	ENSSSCG00000002540	PPP2R5C	"protein phosphatase 2, regulatory subunit B', gamma [Source:HGNC Symbol;Acc:9311]"	85.6296	98.9295	74.8891	79.2713	107.644	73.8279	107.85	58.3674	128.479	108.386	67.7399	131.236
TSS9428	chr17:47245804-47536983	ENSSSCG00000007350	PPP1R16B	"protein phosphatase 1, regulatory subunit 16B [Source:HGNC Symbol;Acc:15850]"	79.3166	91.7593	79.8343	78.6518	79.609	101.836	110.633	69.1116	122.879	112.668	79.6789	115.09
TSS16826	chr5:66031751-66046894	ENSSSCG00000025680		Uncharacterized protein [Source:UniProtKB/TrEMBL;Acc:I3LLY1]	93.8491	100.354	117.722	107.508	96.6103	92.7302	86.0876	68.1101	112.131	77.6883	72.405	95.226
TSS6912,TSS6913	chr14:143655388-143658147	ENSSSCG00000010712	RPS16	Uncharacterized protein [Source:UniProtKB/TrEMBL;Acc:F1SEG5]	85.9147	118.153	90.7686	71.1167	110.548	78.713	88.1917	81.2351	106.833	90.5223	74.5959	122.305
TSS15273	chr4:67612434-67656172	ENSSSCG00000006175	MD-2	"Sus scrofa lymphocyte antigen 96 (LY96), mRNA. [Source:RefSeq mRNA;Acc:NM_001104956]"	146.309	69.9643	127.495	122.68	88.2648	84.5462	62.2261	120.297	66.2393	50.9808	105.906	66.9942
TSS19966	chr7:48089-164581	ENSSSCG00000000985	EXOC2	exocyst complex component 2 [Source:HGNC Symbol;Acc:24968]	66.8265	107.823	65.1246	59.1553	102.653	67.3644	116.456	76.1113	123.584	121.187	87.5254	118.076
TSS19650	chr7:80425839-80429278	ENSSSCG00000002004	PSME2	proteasome activator complex subunit 2 [Source:RefSeq peptide;Acc:NP_999444]	69.0066	57.2518	93.4601	78.0842	69.9083	117.179	69.4389	142.524	80.4788	91.8493	134.068	108.131
TSS13278	chr3:71690827-71850899	ENSSSCG00000008268	AUP1	ancient ubiquitous protein 1 [Source:HGNC Symbol;Acc:891]	85.0418	87.1097	100.886	92.8783	81.9186	84.0126	91.383	108.658	93.7891	88.8287	94.77	100.922
TSS10481	chr18:55855331-55865266	ENSSSCG00000016750	YKT6	YKT6 v-SNARE homolog (S. cerevisiae) [Source:HGNC Symbol;Acc:16959]	154.545	78.3404	130.17	87.4306	79.5086	79.5299	72.8157	105.272	81.1311	61.6995	102.19	77.2814
TSS22056	chr9:29685340-29685471	ENSSSCG00000018225	SNORA18	Small nucleolar RNA SNORA18 [Source:RFAM;Acc:RF00425]	209.449	187.002	49.5643	0	131.229	0	0	205.195	0	190.069	68.4204	68.8223
TSS11396	chr2:107369917-107462862	ENSSSCG00000014173	LNPEP	"Sus scrofa leucyl/cystinyl aminopeptidase (LNPEP), mRNA. [Source:RefSeq mRNA;Acc:NM_001105291]"	96.9792	121.806	54.6248	91.3926	111.596	103.708	99.4353	70.184	102.533	101.921	63.2276	92.2069
TSS6825,TSS6826,TSS6827,TSS6828	chr14:123260521-123270684	ENSSSCG00000010580	NFKB2_TV2	Uncharacterized protein [Source:UniProtKB/TrEMBL;Acc:F1S861]	41.8809	38.7156	61.532	67.3027	44.2907	133.184	60.6025	172.125	82.1083	116.492	166.71	123.687
TSS2254	chr1:307553517-307553643	ENSSSCG00000020469	U6atac	U6atac minor spliceosomal RNA [Source:RFAM;Acc:RF00619]	73.7794	86.2334	210.894	77.376	92.6206	195.732	183.662	187.651	0	0	0	0
TSS19415	chr7:37691962-37697467	ENSSSCG00000001573	PIM1	pim-1 oncogene [Source:HGNC Symbol;Acc:8986]	55.5529	78.9484	68.03	66.7768	78.1738	92.9653	95.5651	101.143	96.214	118.075	138.66	117.332
TSS17234	chr6:40628258-40629425	ENSSSCG00000024330		Uncharacterized protein [Source:UniProtKB/TrEMBL;Acc:F1RM64]	108.281	82.5622	121.37	87.0548	95.7235	74.2672	84.2113	91.0351	104.576	77.848	88.2345	91.4386
TSS20957	chr8:1826120-1842703	ENSSSCG00000008701	LREAP1	"Sus scrofa low density lipoprotein receptor-related protein associated protein 1 (LRPAP1), mRNA. [Source:RefSeq mRNA;Acc:NM_001113436]"	151.013	78.9757	155.605	121.991	110.869	62.3326	62.1499	98.1072	64.4668	46.7659	89.334	64.4702
TSS18439	chr6:50119219-50141862	ENSSSCG00000003150	NUCB1	nucleobindin 1 [Source:HGNC Symbol;Acc:8043]	78.4719	73.6788	89.7383	78.4403	79.4097	87.2557	86.8722	81.5137	105.138	100.279	115.439	129.522
TSS2204	chr1:302314205-302324802	ENSSSCG00000005628	ST6GALNAC2	"Sus scrofa ST6 (alpha-N-acetyl-neuraminyl-2,3-beta-galactosyl-1, 3)-N-acetylgalactosaminide alpha-2,6-sialyltransferase 2 (ST6GALNAC2), mRNA. [Source:RefSeq mRNA;Acc:NM_213784]"	58.5906	69.5827	90.1905	80.1459	64.635	113.472	101.268	96.7674	98.2237	90.8497	133.587	106.702
TSS21317	chr8:127365659-127368850	ENSSSCG00000030957	NFKB1	"Sus scrofa nuclear factor of kappa light polypeptide gene enhancer in B-cells 1 (NFKB1), mRNA. [Source:RefSeq mRNA;Acc:NM_001048232]"	67.8479	70.854	83.5187	89.5374	68.7848	119.809	76.1395	120.873	78.4533	103.395	121.341	101.729
TSS3600	chr12:25066818-25069489	ENSSSCG00000017544	ATP5G1	"ATP synthase, H+ transporting, mitochondrial Fo complex, subunit C1 (subunit 9) [Source:HGNC Symbol;Acc:841]"	98.0237	87.3374	122.532	88.033	100.58	83.2857	91.5263	105.295	88.7945	60.956	87.2304	88.1239
TSS7124	chr14:33898492-33943793	ENSSSCG00000009827	HVCN1	hydrogen voltage-gated channel 1 [Source:HGNC Symbol;Acc:28240]	109.153	91.696	124.86	114.846	87.7794	113.26	89.7523	69.7819	75.6992	78.775	69.8737	76.1422
TSS10638	chr2:8315195-8327226	ENSSSCG00000022866	NXF1	nuclear RNA export factor 1 [Source:HGNC Symbol;Acc:8071]	76.2873	100.572	87.8959	78.8066	95.095	84.3187	95.6494	83.4376	100.865	109.857	85.23	103.231
TSS10551	chr2:3748578-3760628	ENSSSCG00000012903	PITPNM1	"phosphatidylinositol transfer protein, membrane-associated 1 [Source:HGNC Symbol;Acc:9003]"	75.1094	108.365	87.8091	76.7644	91.3538	75.1554	132.319	75.5945	88.1974	125.258	84.3723	80.3577
TSS4128	chr12:20711741-20775571	ENSSSCG00000017403	STAT3	"Sus scrofa signal transducer and activator of transcription 3 (acute-phase response factor) (STAT3), mRNA. [Source:RefSeq mRNA;Acc:NM_001044580]"	67.9501	71.4069	68.2736	85.2702	78.659	118.195	81.999	114.811	89.3311	95.9851	126.64	101.503
TSS8264	chr15:9034597-9571350	ENSSSCG00000015671		Uncharacterized protein [Source:UniProtKB/TrEMBL;Acc:F1S0H3]	90.5283	109.433	86.1448	76.6718	118.351	96.4412	72.8016	96.4723	96.7946	83.4425	80.9916	91.2099
TSS12370	chr2:77279221-77288274	ENSSSCG00000013445	CSNK1G2	"casein kinase 1, gamma 2 [Source:HGNC Symbol;Acc:2455]"	76.1813	99.4946	92.1642	80.2683	88.4206	77.8535	100.811	92.9005	100.707	102.144	84.1363	102.83
TSS4764	chr13:38039439-38041636	ENSSSCG00000011447	SPCS1	"Sus scrofa signal peptidase complex subunit 1 homolog (S. cerevisiae) (SPCS1), mRNA. [Source:RefSeq mRNA;Acc:NM_001114288]"	99.9254	75.6566	102.378	92.0246	80.898	90.9139	87.0378	93.4174	86.814	85.7378	102.245	96.165
TSS9497	chr17:57860293-57894555	ENSSSCG00000030632	UBE2V1	ubiquitin-conjugating enzyme E2 variant 1 [Source:HGNC Symbol;Acc:12494]	87.0729	89.9101	88.1466	84.9692	100.625	88.7056	83.3741	85.8289	102.176	86.7643	94.9961	100.556
TSS13706	chr3:18543782-18548268	ENSSSCG00000025321	MAZ	MYC-associated zinc finger protein (purine-binding transcription factor) [Source:HGNC Symbol;Acc:6914]	99.8207	99.8387	111.514	84.8561	96.029	77.7203	93.2606	81.9575	94.0505	92.4248	69.8589	90.9142
TSS9765	chr17:40755291-40884637	ENSSSCG00000022072		Uncharacterized protein [Source:UniProtKB/TrEMBL;Acc:I3LUV8]	73.2636	84.9721	72.7801	83.1786	75.4063	98.0016	83.8059	111.707	106.822	93.2295	96.4178	112.528
TSS15461	chr4:102642365-102661829	ENSSSCG00000006496	LMNA	"Sus scrofa lamin A/C (LMNA), mRNA. [Source:RefSeq mRNA;Acc:NM_001111257]"	65.7573	39.7334	109.194	89.1291	70.6072	67.1348	95.1705	160.217	111.78	65.507	136.178	81.3993
TSS19537	chr7:58495233-58502440	ENSSSCG00000001817	FURIN	furin (paired basic amino acid cleaving enzyme) [Source:HGNC Symbol;Acc:8568]	41.8748	33.6939	37.7016	56.6432	34.7214	242.986	38.709	154.375	46.4131	62.8496	251.864	89.5606
TSS4472	chr12:54951702-54952955	ENSSSCG00000025782		Uncharacterized protein [Source:UniProtKB/TrEMBL;Acc:I3LRP5]	130.921	70.4528	123.763	90.0371	87.6119	60.8491	80.0254	92.9458	93.9293	55.2267	109.221	94.9465
TSS15159,TSS15160	chr4:23059543-23262652	NA	NA	NA	93.5509	88.8502	87.3268	87.0279	100.975	109.326	80.2223	94.8684	81.5409	89.7081	90.6585	84.9575
TSS6189	chr14:2849306-2853767	ENSSSCG00000009589	SYK	spleen tyrosine kinase [Source:HGNC Symbol;Acc:11491]	82.1103	96.8211	99.1079	94.7725	87.0789	121.537	83.9446	101.446	90.3517	62.2973	93.973	74.1888
TSS18744	chr6:79408843-79408976	ENSSSCG00000030477	SNORA61	Small nucleolar RNA SNORA61 [Source:RFAM;Acc:RF00420]	0	0	164.813	89.6897	52.4336	165.717	53.2075	168.915	0	52.4982	283.01	57.031
TSS22395	chr9:101626620-101651258	ENSSSCG00000015387	TRA2A	"Sus scrofa transformer 2 alpha homolog (Drosophila) (TRA2A), mRNA. [Source:RefSeq mRNA;Acc:NM_001077223]"	96.5634	95.6031	102.158	87.7437	104.94	106.332	81.6028	70.6481	84.4548	92.1962	81.6608	81.2066
TSS14286	chr3:135801779-135804369	ENSSSCG00000008645	ID2	"Sus scrofa inhibitor of DNA binding 2, dominant negative helix-loop-helix protein (ID2), mRNA. [Source:RefSeq mRNA;Acc:NM_001037965]"	123.354	95.3913	111.91	105.064	125.616	58.9696	92.1146	56.9212	73.7246	70.8397	91.9797	77.2946
TSS672	chr1:210390698-210401098	ENSSSCG00000005084	PPM1A	"protein phosphatase, Mg2+/Mn2+ dependent, 1A [Source:HGNC Symbol;Acc:9275]"	100.625	106.184	79.8158	79.8867	106.972	90.317	91.0001	86.0509	89.3274	86.9403	79.5225	86.4343
TSS17772	chr6:82393591-82421718	ENSSSCG00000023122	KHDRBS1	"KH domain containing, RNA binding, signal transduction associated 1 [Source:HGNC Symbol;Acc:18116]"	104.211	98.9244	89.2287	89.8243	98.1707	84.006	84.3317	89.4992	88.4461	83.0224	83.5121	89.8424
TSS7445	chr14:95361080-95397604	ENSSSCG00000010368		"Sus scrofa glutamate dehydrogenase 1 (GLUD1), nuclear gene encoding mitochondrial protein, mRNA. [Source:RefSeq mRNA;Acc:NM_001244501]"	114.075	97.6745	104.512	88.2584	99.4122	81.4833	90.5276	83.441	88.8998	73.237	80.8948	80.1951
TSS15745	chr4:141341708-141354291	ENSSSCG00000006928	LMO4	"Sus scrofa LIM domain only 4 (LMO4), mRNA. [Source:RefSeq mRNA;Acc:NM_001112686]"	102.106	89.3921	97.7538	91.7134	91.856	81.3008	84.1593	92.0003	93.9087	78.5264	88.0723	90.3386
TSS22318	chr9:74313784-74390047	ENSSSCG00000015664	CD55	"CD55 molecule, decay accelerating factor for complement (Cromer blood group) [Source:HGNC Symbol;Acc:2665]"	78.0371	129.957	74.4679	73.4964	108.89	118.761	86.8015	68.682	80.3829	82.009	95.3695	84.1918
TSS3562	chr12:23045706-23047364	ENSSSCG00000017496	MIEN1	migration and invasion enhancer 1 [Source:HGNC Symbol;Acc:28230]	88.7045	82.3923	105.476	83.5926	85.6448	81.5405	96.8893	88.5351	87.7162	85.0972	100.261	94.6999
TSS20331	chr7:36220768-36243212	ENSSSCG00000001538	DEF6	Uncharacterized protein [Source:UniProtKB/TrEMBL;Acc:F1RZ09]	88.5757	102.407	96.8722	81.1898	99.4901	68.9514	102.199	69.4436	108.209	92.2698	72.5534	97.5903
TSS11788	chr2:8349627-8353948	ENSSSCG00000025571	POLR2G	polymerase (RNA) II (DNA directed) polypeptide G [Source:HGNC Symbol;Acc:9194]	102.551	89.8134	93.6436	97.9242	92.3342	80.6895	88.578	74.5649	97.0937	77.4608	87.4419	97.4646
TSS15977	chr5:22743350-22744518	ENSSSCG00000000365	ORMDL2	ORM1-like 2 (S. cerevisiae) [Source:HGNC Symbol;Acc:16037]	78.6741	75.7258	92.7518	86.0827	80.9367	85.0387	84.1632	114.688	90.7443	90.3612	110.063	88.4324
TSS21767	chr8:121674958-121686198	ENSSSCG00000009145	OSTC	oligosaccharyltransferase complex subunit (non-catalytic) [Source:HGNC Symbol;Acc:24448]	101.412	61.1457	100.843	90.1033	78.6382	98.0202	76.3859	103.114	83.4485	72.8392	119.017	91.8156
TSS10550	chr2:3744052-3746289	ENSSSCG00000012902	CDK2AP2	cyclin-dependent kinase 2 associated protein 2 [Source:HGNC Symbol;Acc:30833]	80.0343	80.0854	97.4394	74.1836	75.7119	68.4719	107.199	111.368	85.3957	104.582	100.566	90.5711
TSS7860	chr15:71188247-71214563	ENSSSCG00000029753	CYTIP	cytohesin 1 interacting protein [Source:HGNC Symbol;Acc:9506]	84.1528	97.7949	85.7477	93.7058	99.808	101.599	85.6115	77.8086	92.5598	100.601	70.7306	85.0165
TSS13047	chr3:38983197-39040299	ENSSSCG00000007944		Coronin [Source:UniProtKB/TrEMBL;Acc:F1RK53]	86.95	108	101.328	76.1268	87.6467	65.4363	100.51	84.2821	101.692	93.0777	80.9414	89.0045
TSS12018	chr2:43627374-43798211	ENSSSCG00000013364		Uncharacterized protein [Source:UniProtKB/TrEMBL;Acc:F1S9C5]	90.1317	73.3866	94.0423	86.1276	79.1678	93.4302	82.9157	104.85	82.6045	87.4893	108.263	91.7625
TSS8456	chr15:89761502-89836721	ENSSSCG00000027348	WIPF1	"WAS/WASL interacting protein family, member 1 [Source:HGNC Symbol;Acc:12736]"	79.2799	101.304	79.0896	81.1859	94.4109	100.798	93.9929	90.6383	82.9139	96.1902	93.9192	79.015
TSS23230	chr9:126420130-126423076	ENSSSCG00000015486	PIGC	"Sus scrofa phosphatidylinositol glycan anchor biosynthesis, class C (PIGC), mRNA. [Source:RefSeq mRNA;Acc:NM_001167654]"	92.0142	81.4876	100.592	78.5727	88.6532	79.9667	85.7129	97.1998	94.4833	85.1888	92.5543	95.7724
TSS17552	chr6:58011600-58014416	ENSSSCG00000003331	TNFRSF4	"tumor necrosis factor receptor superfamily, member 4 [Source:HGNC Symbol;Acc:11918]"	24.4396	50.4153	55.9912	53.1582	79.0744	77.5935	75.546	82.1614	154.579	111.029	123.792	183.22
TSS4197	chr12:25108598-25118615	ENSSSCG00000021461	SNF8	"SNF8, ESCRT-II complex subunit [Source:HGNC Symbol;Acc:17028]"	87.5761	85.9386	97.8724	76.6521	90.2555	81.8025	82.9637	100.006	91.4415	85.1975	94.6719	95.6863
TSS22298	chr9:73508689-73590643	ENSSSCG00000015647	RASSF5	Ras association (RalGDS/AF-6) domain family member 5 [Source:HGNC Symbol;Acc:17609]	78.1601	96.5277	85.9	76.8829	86.9331	74.1616	99.6897	79.0456	108.563	97.1552	80.6427	105.945
TSS24544,TSS24545,TSS24546	chrX:44109887-44121368	ENSSSCG00000012258	FUNDC1	FUN14 domain containing 1 [Source:HGNC Symbol;Acc:28746]	85.4733	76.3453	68.1495	75.0822	91.7464	102.443	61.2359	140.715	64.9559	84.7325	141.107	77.6158
TSS11395	chr2:107342451-107363745	ENSSSCG00000027860		Uncharacterized protein [Source:UniProtKB/TrEMBL;Acc:I3L8L2]	79.5219	101.884	74.8197	74.7225	94.3948	95.0457	84.5825	76.0877	96.109	107.593	83.8877	98.8857
TSS7494	chr14:110114082-110152331	ENSSSCG00000010450	LIPA	"lipase A, lysosomal acid, cholesterol esterase [Source:HGNC Symbol;Acc:6617]"	301.75	101.723	173.578	94.4154	142.877	24.2389	60.5356	29.0883	49.4656	25.8126	27.0755	35.7417
TSS20175,TSS20176,TSS20177,TSS20178	chr7:27466071-27474873	ENSSSCG00000001414	CSNK2B-LY6G5B	"Sus scrofa casein kinase 2, beta polypeptide (CSNK2B), mRNA. [Source:RefSeq mRNA;Acc:NM_001145377]"	91.4746	78.2138	100.383	79.5206	79.7483	85.3732	83.8759	108.355	87.9545	76.2438	94.0713	99.0982
TSS25214,TSS25215,TSS25216,TSS25217,TSS25218	chrX:143478836-143494122	ENSSSCG00000012825	IKBKG	"Sus scrofa inhibitor of kappa light polypeptide gene enhancer in B-cells, kinase gamma (IKBKG), mRNA. [Source:RefSeq mRNA;Acc:NM_001113053]"	89.0232	93.944	94.9747	73.379	94.6596	72.2363	89.3243	77.1266	96.3129	100.03	88.6057	94.6314
TSS24302	chrX:143495522-143555732	ENSSSCG00000025108	G6PD	glucose-6-phosphate dehydrogenase [Source:HGNC Symbol;Acc:4057]	118.856	82.4784	112.36	117.042	84.9247	73.4148	73.1356	81.8771	90.8336	62.3173	86.8926	79.4697
TSS4277,TSS4278	chr12:36561025-36603058	ENSSSCG00000022659	CLTC	Uncharacterized protein [Source:UniProtKB/TrEMBL;Acc:I3LGD4]	120.535	73.0661	86.4392	101.365	93.0562	88.0775	85.7474	104.213	76.0053	70.228	92.6402	69.7753
TSS17218	chr6:40194491-40203699	ENSSSCG00000002885	USF2	Uncharacterized protein [Source:UniProtKB/TrEMBL;Acc:F1RM77]	93.3282	97.8975	106.763	82.8505	97.7159	74.3139	88.7736	91.2591	84.5427	82.4546	79.7579	81.0595
TSS2527	chr10:54244241-54357503	ENSSSCG00000011062	ABI1	abl-interactor 1 [Source:HGNC Symbol;Acc:11320]	112.031	95.3	86.1931	85.4181	95.7021	74.9196	82.6601	93.9501	92.3542	69.0679	83.2373	88.9928
TSS6384	chr14:42856401-42856542	ENSSSCG00000028966	U4	U4 spliceosomal RNA [Source:RFAM;Acc:RF00015]	77.1506	29.1776	72.2464	129.264	31.8925	167.852	59.1397	63.3229	28.1004	177.37	128	95.7582
TSS6366	chr14:40832762-40852634	ENSSSCG00000009872	PLBD2	phospholipase B domain containing 2 [Source:HGNC Symbol;Acc:27283]	96.0162	49.1944	99.5458	169.759	63.3787	93.7645	58.8564	115.041	81.0793	43.6547	104.789	82.4728
TSS10263	chr18:6029288-6049266	ENSSSCG00000016434	RHEB	Ras homolog enriched in brain [Source:HGNC Symbol;Acc:10011]	81.4159	55.9263	82.435	86.5184	74.9981	94.185	77.4987	105.916	92.9812	74.75	120.468	110.043
TSS11524	chr2:147857841-147953421	ENSSSCG00000014361	CYSTM1	cysteine-rich transmembrane module containing 1 [Source:HGNC Symbol;Acc:30239]	69.0588	62.3627	86.1238	100.916	69.0129	75.4803	80.1118	110.48	93.0812	67.1589	137.48	105.587
TSS12516,TSS12517	chr2:107133358-107167934	ENSSSCG00000014171	ERAP1	endoplasmic reticulum aminopeptidase 1 [Source:HGNC Symbol;Acc:18173]	71.2068	90.9914	53.7798	72.3807	100.063	71.7421	89.6939	100.12	91.2792	109.065	100.507	104.82
TSS3879	chr12:55220417-55234675	ENSSSCG00000017950	TP53	"Sus scrofa tumor protein p53 (TP53), mRNA. [Source:RefSeq mRNA;Acc:NM_213824]"	63.6696	77.2011	85.3286	72.2695	76.0825	89.3731	89.9112	101.777	97.4104	104.575	97.1307	100.222
TSS5990	chr13:159759026-159796242	ENSSSCG00000023842	TRAT1	T cell receptor associated transmembrane adaptor 1 [Source:HGNC Symbol;Acc:30698]	85.9798	128.636	82.8429	71.6593	138.702	64.1473	101.037	70.3577	78.359	108.533	57.0571	66.3424
TSS14736	chr4:99905534-99909248	ENSSSCG00000025644	PCD1A	"Sus scrofa CD1 antigen (CD1.1), mRNA. [Source:RefSeq mRNA;Acc:NM_213831]"	254.843	94.5223	192.101	87.2063	91.4349	59.5405	112.924	58.7792	44.751	21.2561	9.98283	25.6201
TSS9104	chr16:56725288-56743147	ENSSSCG00000022478		Uncharacterized protein [Source:UniProtKB/TrEMBL;Acc:I3LBD5]	87.888	83.7815	86.4114	79.9293	81.6736	83.858	94.6471	88.77	92.9423	95.7778	84.6723	87.7329
TSS8707	chr15:155072238-155097235	ENSSSCG00000016379	HDLBP	high density lipoprotein binding protein [Source:HGNC Symbol;Acc:4857]	88.5865	68.7986	92.1394	82.2745	74.4601	90.1619	81.0985	98.8037	91.9849	83.3649	105.236	90.9095
TSS3953,TSS3954	chr12:1995857-2099373	ENSSSCG00000017146	RNF213	ring finger protein 213 [Source:HGNC Symbol;Acc:14539]	75.6825	54.7678	77.5001	82.8004	56.7892	97.73	78.1645	154.762	83.4107	87.0046	111.894	87.2104
TSS17672	chr6:72084474-72119250	ENSSSCG00000028414	MINOS1	mitochondrial inner membrane organizing system 1 [Source:HGNC Symbol;Acc:32068]	91.3507	75.4026	98.2096	92.3255	90.4486	97.6995	76.9669	93.9032	77.4681	70.9157	91.9966	91.0227
TSS20079	chr7:24655719-24659039	ENSSSCG00000001228	TMP-CH242-74M17.5		78.814	86.5802	39.176	78.6588	83.0293	37.3862	101.119	83.6855	126.02	107.645	83.8692	141.507
TSS11771	chr2:7559961-7714023	ENSSSCG00000013052	RTN3	reticulon 3 [Source:HGNC Symbol;Acc:10469]	98.3448	76.5351	96.378	93.7927	84.9143	89.1179	84.9407	95.5696	84.526	76.8109	87.9082	78.2427
TSS9185	chr16:86038186-86042842	ENSSSCG00000028490			97.9512	100.138	102.766	83.4519	93.1601	67.1524	93.3866	85.559	86.7903	82.8306	71.7706	80.6799
TSS11102	chr2:69431299-69556700	ENSSSCG00000013647	CDC37	"Sus scrofa cell division cycle 37 homolog (S. cerevisiae) (CDC37), mRNA. [Source:RefSeq mRNA;Acc:NM_001123096]"	89.5378	79.2304	106.467	83.1084	85.7468	88.358	83.5755	98.9638	82.6646	72.3906	87.0308	87.2709
TSS4523	chr12:56731611-56799399	ENSSSCG00000017991	PIK3R5	"phosphoinositide-3-kinase, regulatory subunit 5 [Source:HGNC Symbol;Acc:30035]"	45.6528	63.0697	59.441	65.3519	56.751	96.7156	73.7854	158.957	76.701	96.1992	155.047	96.4709
TSS8861	chr16:58312079-58324214	ENSSSCG00000022520		Uncharacterized protein [Source:UniProtKB/TrEMBL;Acc:I3LEH2]	74.4268	89.5603	100.623	80.5012	89.019	88.0116	86.8866	85.096	87.1925	84.8091	93.092	83.52
TSS17615	chr6:65134428-65140899	ENSSSCG00000023126			99.2286	89.5719	78.6569	89.3797	98.3702	96.2	90.9363	69.8822	77.8155	104.131	75.3376	73.0042
TSS3832	chr12:52010789-52013999	ENSSSCG00000026507		Uncharacterized protein [Source:UniProtKB/TrEMBL;Acc:I3LKC9]	76.0173	114.182	73.3022	77.2017	97.4919	76.4354	96.8924	82.2645	95.5095	79.1948	79.8312	93.4617
TSS22192	chr9:55406198-55409607	ENSSSCG00000015140		Uncharacterized protein [Source:UniProtKB/TrEMBL;Acc:F1S9Q3]	100.272	61.4315	96.3661	77.7858	86.3411	110.017	71.8298	107.506	75.9678	59.5314	118.762	75.9151
TSS9784	chr17:42870965-42965773	ENSSSCG00000007275	RALY	RALY heterogeneous nuclear ribonucleoprotein [Source:HGNC Symbol;Acc:15921]	83.5157	82.3046	93.9495	81.9941	81.8295	79.6348	83.447	97.0345	89.0896	78.9375	95.1213	92.252
TSS11019,TSS11020	chr2:65098446-65124530	ENSSSCG00000013775	CD97	CD97 molecule [Source:HGNC Symbol;Acc:1711]	45.0161	44.5103	52.7392	84.3051	49.3723	96.9293	74.9657	133.127	73.6628	97.283	188.886	97.8287
TSS9297	chr17:34906654-34915135	ENSSSCG00000007131		"Sus scrofa cystatin F (leukocystatin) (CST7), mRNA. [Source:RefSeq mRNA;Acc:NM_001243310]"	63.4041	101.655	91.5704	61.1875	81.0366	95.5884	117.612	61.1491	71.6054	114.284	109.121	68.5208
TSS17440	chr6:51087294-51094351	ENSSSCG00000003211	NR1H2	"nuclear receptor subfamily 1, group H, member 2 [Source:HGNC Symbol;Acc:7965]"	69.3757	86.5665	86.8694	75.3098	82.3413	75.4174	92.0801	97.5727	90.2652	94.935	89.9868	95.8556
TSS199	chr1:63408778-63409509	ENSSSCG00000029003		Uncharacterized protein [Source:UniProtKB/TrEMBL;Acc:I3LIZ8]	89.4614	101.339	92.197	81.6111	103.5	85.5774	69.3324	60.8263	102.641	71.721	71.1894	107.116
TSS10939	chr2:59052041-59060500	ENSSSCG00000013906	KXD1	KxDL motif containing 1 [Source:HGNC Symbol;Acc:28420]	84.0196	91.1645	92.2079	79.2525	86.9784	62.6982	91.0033	83.7707	99.1086	83.0055	80.2769	102.405
TSS15567	chr4:108068170-108082063	ENSSSCG00000027168		Uncharacterized protein [Source:UniProtKB/TrEMBL;Acc:I3L971]	110.431	96.8512	117.226	117.817	111.283	112.429	49.0865	42.614	99.4991	43.5351	53.2039	81.4677
TSS97	chr1:30388404-30408868	ENSSSCG00000004156	IFNGR1	interferon gamma receptor 1 [Source:HGNC Symbol;Acc:5439]	79.5531	47.7895	82.9511	116.096	71.8823	114.906	54.9124	113.051	71.757	56.2073	132.807	92.0768
TSS4452	chr12:54317036-54319097	ENSSSCG00000017913	PSMB6	"Sus scrofa proteasome (prosome, macropain) subunit, beta type, 6 (PSMB6), mRNA. [Source:RefSeq mRNA;Acc:NM_001144926]"	88.8132	76.8387	93.9329	79.8384	81.1958	86.7727	82.4707	95.9818	79.8164	76.4905	101.148	89.5527
TSS19159	chr7:22072660-22073328	ENSSSCG00000001137	HIST1H1D	"Sus scrofa histone H1.3-like protein (LOC595122), mRNA. [Source:RefSeq mRNA;Acc:NM_001031792]"	94.0724	107.844	84.1189	121.185	114.105	55.8074	61.2785	117.502	82.4203	42.4926	62.3193	89.4614
TSS42	chr1:10401160-10416272	ENSSSCG00000024378		Uncharacterized protein [Source:UniProtKB/TrEMBL;Acc:I3LIA9]	77.7748	102.209	63.0207	85.8787	98.7995	62.3709	76.5626	70.0875	106.3	76.5581	105.151	107.796
TSS19667	chr7:81287005-81325218	ENSSSCG00000002034	ACIN1	apoptotic chromatin condensation inducer 1 [Source:HGNC Symbol;Acc:17066]	81.9279	90.8521	83.905	80.7465	91.6034	84.3191	88.4297	70.1938	93.559	92.3436	78.4201	94.1662
TSS8183	chr15:147606611-147668699	ENSSSCG00000016298	INPP5D	"inositol polyphosphate-5-phosphatase, 145kDa [Source:HGNC Symbol;Acc:6079]"	82.5509	91.702	89.5369	93.7843	87.662	80.2601	89.388	82.0761	91.2139	79.1657	80.0767	82.4867
TSS8858	chr16:56443574-56508245	ENSSSCG00000025758		Uncharacterized protein [Source:UniProtKB/TrEMBL;Acc:I3LHF2]	80.7806	79.3393	79.8862	79.6873	75.6902	84.6414	92.3352	92.5268	88.3987	93.9626	91.7979	90.5611
TSS24206,TSS24207,TSS24208,TSS24209,TSS24210,TSS24211,TSS24212,TSS24213	chrX:137792660-137831725	ENSSSCG00000012727	FMR1	Uncharacterized protein [Source:UniProtKB/TrEMBL;Acc:F1RQ52]	109.033	100.701	76.9949	87.2418	103.078	97.1136	79.1642	73.2511	76.4554	88.5492	63.7175	73.4777
TSS1250,TSS1251	chr1:29825729-29841626	ENSSSCG00000004154	TNFAIP3	"tumor necrosis factor, alpha-induced protein 3 [Source:HGNC Symbol;Acc:11896]"	37.4804	31.2937	62.212	67.0109	41.6836	164.45	42.7568	180.357	61.3942	74.1587	152.643	112.69
TSS964	chr1:293477530-293504330	ENSSSCG00000005514	RAB14	"RAB14, member RAS oncogene family [Source:HGNC Symbol;Acc:16524]"	105.299	84.6983	88.7091	86.2637	94.9985	77.2906	83.7013	82.1063	87.2714	75.1394	77.8103	84.4142
TSS24387,TSS24388,TSS24389,TSS24390,TSS24391,TSS24392,TSS24393,TSS24394	chrX:14288823-14312580	ENSSSCG00000012149	RBBP7	retinoblastoma binding protein 7 [Source:HGNC Symbol;Acc:9890]	70.3738	92.5504	80.3182	64.5681	88.2205	84.504	83.5977	83.2914	97.0804	98.3694	85.3858	98.4054
TSS13102	chr3:41658024-41659263	ENSSSCG00000008016	MRPS34	mitochondrial ribosomal protein S34 [Source:HGNC Symbol;Acc:16618]	90.3712	79.8895	99.9736	86.9461	86.3247	73.0905	86.6492	89.5061	87.5487	80.276	83.3788	79.5575
TSS3584	chr12:24146795-24199133	ENSSSCG00000017527	SKAP1	src kinase associated phosphoprotein 1 [Source:HGNC Symbol;Acc:15605]	63.8557	101.346	64.5922	54.2149	99.9079	58.4288	105.657	73.8768	103.648	106.237	83.6947	107.691
TSS9757	chr17:40078728-40117799	ENSSSCG00000007228	HM13	histocompatibility (minor) 13 [Source:HGNC Symbol;Acc:16435]	81.4089	60.5698	89.5701	81.9054	66.1846	93.7562	73.55	104.431	83.8309	77.5755	111.426	96.268
TSS12700	chr2:157388250-157428464	ENSSSCG00000014435	CSNK1A1	Casein kinase I isoform alpha [Source:UniProtKB/Swiss-Prot;Acc:O19175]	97.8274	84.5856	87.5556	86.5357	91.286	81.8216	79.8919	82.1077	78.6822	85.1647	84.5462	80.1993
TSS16976	chr5:91818172-91826105	ENSSSCG00000000895	SNRPF	small nuclear ribonucleoprotein polypeptide F [Source:HGNC Symbol;Acc:11162]	87.2315	73.7952	99.1419	80.2457	90.293	101.889	75.6501	86.6105	74.6287	79.6823	85.258	84.8697
TSS20949	chr8:918501-944201	ENSSSCG00000008690	RNF4	ring finger protein 4 [Source:HGNC Symbol;Acc:10067]	91.6225	82.9579	86.4616	87.6819	84.9738	69.7561	99.7288	64.3189	84.985	104.615	80.2414	81.2053
TSS842	chr1:264176183-264181561	ENSSSCG00000005318	CREB3	cAMP responsive element binding protein 3 [Source:HGNC Symbol;Acc:2347]	87.1453	71.4105	93.1324	79.5478	76.2145	89.8158	67.1414	99.0407	79.7574	76.8477	102.105	94.8383
TSS2441	chr10:33108927-33123610	ENSSSCG00000010953	ISCA1	iron-sulfur cluster assembly 1 [Source:HGNC Symbol;Acc:28660]	108.624	166.697	90.9162	94.4264	132.082	108.13	52.1131	50.2812	56.1239	44.2205	53.9008	59.2907
TSS11802	chr2:9237372-9241262	ENSSSCG00000027538	TMEM258	transmembrane protein 258 [Source:HGNC Symbol;Acc:1164]	81.6978	72.4023	93.2803	86.1173	67.8973	82.675	82.2474	97.4485	80.9636	70.4537	109.47	92.0717
TSS13289	chr3:72407784-72421082	ENSSSCG00000008298	DUSP11	dual specificity phosphatase 11 (RNA/RNP complex 1-interacting) [Source:HGNC Symbol;Acc:3066]	80.1106	75.1256	73.4989	76.7951	96.7464	84.1589	88.8033	81.085	90.3571	93.855	88.065	87.9496
TSS3393	chr12:6320505-6321529	ENSSSCG00000025104		Uncharacterized protein [Source:UniProtKB/TrEMBL;Acc:I3L7T8]	87.6882	86.2496	100.189	82.3241	92.8837	77.7029	81.1632	74.9954	86.3449	73.9363	82.9189	87.965
TSS11716	chr2:5351239-5366039	ENSSSCG00000012957	SF3B2	"splicing factor 3b, subunit 2, 145kDa [Source:HGNC Symbol;Acc:10769]"	78.2386	79.0975	90.9175	79.2651	80.2545	78.8318	81.1412	98.4528	84.7882	83.0753	90.4268	88.5406
TSS9979	chr18:1417690-1556974	ENSSSCG00000026652		Uncharacterized protein [Source:UniProtKB/TrEMBL;Acc:I3LNT7]	76.9457	101	67.21	66.8997	90.4752	68.4063	102.241	57.0919	99.1699	105.281	79.511	98.46
TSS10747	chr2:16159994-16180455	ENSSSCG00000013232	MTCH2	mitochondrial carrier 2 [Source:HGNC Symbol;Acc:17587]	107.622	68.1336	99.7757	86.7204	85.3567	75.4368	68.0706	98.9751	83.1849	60.9283	95.0874	83.0565
TSS12322	chr2:73822609-73904874	ENSSSCG00000013522	SAFB	scaffold attachment factor B [Source:HGNC Symbol;Acc:10520]	84.8426	82.4274	85.2988	87.1858	90.8431	90.8748	80.2781	80.5632	78.4919	90.618	79.6283	79.9635
TSS6388	chr14:42969792-42989462	ENSSSCG00000009910	RNF10	ring finger protein 10 [Source:HGNC Symbol;Acc:10055]	94.2559	85.4802	90.8562	82.009	83.2881	82.0311	82.5884	78.8541	87.8873	77.5952	80.8782	84.0054
TSS1924	chr1:227420051-227420996	ENSSSCG00000005174	RRAGA	Ras-related GTP binding A [Source:HGNC Symbol;Acc:16963]	82.5576	86.2457	99.6107	81.9324	87.8529	77.9157	80.9009	86.4568	84.3472	76.5389	79.2885	86.0771
TSS8896	chr16:71706351-71844164	ENSSSCG00000017056	ITK	IL2-inducible T-cell kinase [Source:HGNC Symbol;Acc:6171]	67.447	90.7622	60.696	75.8663	77.013	73.9841	93.398	79.5723	94.7275	100.055	82.1308	111.237
TSS3121	chr11:2163383-2256282	ENSSSCG00000009293		Uncharacterized protein [Source:UniProtKB/TrEMBL;Acc:F1RTL7]	66.5942	80.9721	69.7272	71.1297	70.1337	82.1008	100.139	83.2522	94.5366	102.916	90.8424	94.2568
TSS18725	chr6:77607450-77612795	ENSSSCG00000003559	ARID1A	AT rich interactive domain 1A (SWI-like) [Source:HGNC Symbol;Acc:11110]	79.5282	92.4114	71.229	78.1255	89.5244	79.826	86.6291	79.8712	96.5459	86.5551	72.9107	93.2227
TSS3872	chr12:54904769-54915794	ENSSSCG00000017943	ACAP1	"ArfGAP with coiled-coil, ankyrin repeat and PH domains 1 [Source:HGNC Symbol;Acc:16467]"	66.9162	90.4511	71.8568	70.3629	80.5209	70.0834	97.0408	75.7509	100.125	103.434	82.5435	96.3328
TSS3067	chr11:75703401-75712182	ENSSSCG00000029996	TM9SF2	transmembrane 9 superfamily member 2 [Source:HGNC Symbol;Acc:11865]	90.1078	76.7651	72.9834	87.4609	82.801	95.4648	72.866	101.86	74.8594	74.0132	89.918	83.1251
TSS11644	chr2:49278-94095	ENSSSCG00000012836	AP2A2	"adaptor-related protein complex 2, alpha 2 subunit [Source:HGNC Symbol;Acc:562]"	125.972	88.0323	121.185	88.0488	106.637	50.8161	93.0383	52.7934	84.2342	62.5453	63.7044	64.8924
TSS12503	chr2:101569558-101583976	ENSSSCG00000014156	ARRDC3	arrestin domain containing 3 [Source:HGNC Symbol;Acc:29263]	130.758	138.507	90.586	61.0828	127.551	90.0124	38.0062	110.276	55.2878	30.3777	50.7586	77.6479
TSS4009	chr12:6474869-6482469	ENSSSCG00000017233	RAB37	"RAB37, member RAS oncogene family [Source:HGNC Symbol;Acc:30268]"	76.75	111.175	65.2123	74.6273	99.7747	69.2373	84.5369	41.176	121.357	76.5886	65.1742	115.12
TSS11144	chr2:71884250-71886383	ENSSSCG00000013573	TRAPPC5	trafficking protein particle complex 5 [Source:HGNC Symbol;Acc:23067]	85.8504	93.9187	104.345	79.8637	82.1133	75.2981	85.9704	76.3718	82.8072	72.7086	74.693	86.7771
TSS1405	chr1:83164991-83172271	ENSSSCG00000004381	SCML4	sex comb on midleg-like 4 (Drosophila) [Source:HGNC Symbol;Acc:21397]	62.6422	102.846	41.0295	63.1115	110.124	70.2462	110.512	64.5724	95.7079	108.927	77.2884	93.3913
TSS19760	chr7:94532328-94578520	ENSSSCG00000002259	AKAP13	A kinase (PRKA) anchor protein 13 [Source:HGNC Symbol;Acc:371]	74.1068	80.8076	67.0377	74.8912	86.4451	86.0407	90.6201	80.4124	95.4078	89.7865	84.9522	89.7478
TSS13931	chr3:49088340-49091973	ENSSSCG00000024928			72.3882	72.9686	75.1992	76.8271	72.4125	82.756	84.9458	96.8812	98.2603	86.4967	89.75	90.8945
TSS7907	chr15:85205442-85225185	ENSSSCG00000015938	SSB	Sjogren syndrome antigen B (autoantigen La) [Source:HGNC Symbol;Acc:11316]	100.27	82.8369	101.18	91.2229	98.4885	99.2146	65.5243	88.755	62.17	76.416	71.1042	61.6024
TSS19564	chr7:61775709-61793115	ENSSSCG00000001866	RCN2	"reticulocalbin 2, EF-hand calcium binding domain [Source:HGNC Symbol;Acc:9935]"	91.1344	116.818	71.5664	79.1239	113.319	68.2338	72.5211	54.6446	96.8028	76.1125	64.2441	93.586
TSS23003	chr9:61816052-61823027	ENSSSCG00000024457		Uncharacterized protein [Source:UniProtKB/TrEMBL;Acc:I3LUX0]	92.8332	91.5023	89.3982	93.7891	96.8532	62.5222	101.901	68.6055	80.5576	82.3165	68.8786	67.78
TSS3266	chr11:74695319-74721007	ENSSSCG00000009511	STK24	serine/threonine kinase 24 [Source:HGNC Symbol;Acc:11403]	80.4238	97.2436	88.6312	76.6138	88.207	87.3305	81.2268	71.5546	90.094	78.3161	68.6275	88.1258
TSS12262	chr2:70332815-70349574	ENSSSCG00000013627	PRKCSH	protein kinase C substrate 80K-H [Source:HGNC Symbol;Acc:9411]	78.745	83.5573	94.5022	75.918	84.7995	63.477	83.6476	75.1085	106.142	75.686	73.4545	98.8939
TSS1607	chr1:142587864-142589341	ENSSSCG00000004697	HYPK	huntingtin interacting protein K [Source:HGNC Symbol;Acc:18418]	82.8991	62.0791	88.7912	77.1506	69.8326	85.1546	66.7682	101.907	78.628	73.3662	112.523	91.213
TSS17476	chr6:53196426-53199446	ENSSSCG00000003261		Uncharacterized protein [Source:UniProtKB/TrEMBL;Acc:F1RNI5]	84.8752	82.0004	101.961	74.0384	78.3289	73.2931	87.7718	71.9719	90.8921	83.4153	73.884	87.292
TSS12652	chr2:148295943-148304923	ENSSSCG00000014371		NADH dehydrogenase [ubiquinone] 1 alpha subcomplex subunit 2 [Source:UniProtKB/TrEMBL;Acc:F1RGE3]	84.2289	84.6077	96.4574	81.4444	93.0091	74.332	68.3077	83.0861	79.3841	60.4865	94.6542	89.356
TSS19784	chr7:98882433-98895385	ENSSSCG00000025196		Uncharacterized protein [Source:UniProtKB/TrEMBL;Acc:I3LIK6]	80.1898	95.459	66.4358	74.393	97.957	57.4469	80.6558	95.1755	92.1258	68.3699	91.1068	88.1558
TSS16665	chr5:23674709-23695919	ENSSSCG00000000406	PTGES3	prostaglandin E synthase 3 (cytosolic) [Source:HGNC Symbol;Acc:16049]	89.0713	69.2259	84.3093	91.9846	85.3011	91.2836	67.8833	93.861	73.7804	73.6286	87.8889	78.8775
TSS10479	chr18:55408590-55660169	ENSSSCG00000016743	OGDH	Uncharacterized protein [Source:UniProtKB/TrEMBL;Acc:F1SSH8]	93.6599	70.0771	96.4488	84.4229	77.0514	71.7019	76.0598	106.61	75.8137	65.8759	94.8066	74.5094
TSS640	chr1:202599688-202625517	ENSSSCG00000005038	PSMC6	"proteasome (prosome, macropain) 26S subunit, ATPase, 6 [Source:HGNC Symbol;Acc:9553]"	87.3397	73.3813	82.3585	86.2185	87.7133	100.414	63.7051	92.4024	73.3326	70.556	91.9467	76.7459
TSS9303	chr17:36263348-36263885	ENSSSCG00000007150	CENPB	"centromere protein B, 80kDa [Source:HGNC Symbol;Acc:1852]"	87.3645	76.5831	98.6704	80.3778	102.52	81.4306	61.637	79.8583	87.7634	56.6326	79.4415	92.762
TSS22925	chr9:51060165-51098787	ENSSSCG00000015097	DDX6	DEAD (Asp-Glu-Ala-Asp) box helicase 6; Uncharacterized protein [Source:UniProtKB/TrEMBL;Acc:F1SAJ5]	88.1783	86.7188	76.2307	81.0159	87.8252	86.2578	85.2753	76.797	78.2166	85.4209	75.5983	76.9938
TSS14240	chr3:119827429-119909414	ENSSSCG00000008573	RAB10	"RAB10, member RAS oncogene family [Source:HGNC Symbol;Acc:9759]"	121.627	72.0658	95.1333	88.4197	87.116	83.291	68.3189	81.229	72.4865	59.9558	85.291	69.3071
TSS15115,TSS15116	chr4:9089639-9130605	ENSSSCG00000005955	EFR3A	Uncharacterized protein [Source:UniProtKB/TrEMBL;Acc:F1RRT7]	93.2764	95.9856	73.5441	85.6035	101.806	83.5048	65.43	82.7791	76.6619	73.8089	74.6217	77.2139
TSS16690,TSS16691	chr5:24694596-24820598	ENSSSCG00000000444		Uncharacterized protein [Source:UniProtKB/TrEMBL;Acc:F1SKF9]	93.3475	80.4439	87.5667	85.5736	78.8204	76.2252	80.3683	79.7986	87.5278	71.4245	75.5921	86.9272
TSS20322	chr7:35362834-35410240	ENSSSCG00000001527	C6orf106	chromosome 6 open reading frame 106 [Source:HGNC Symbol;Acc:21215]	68.3352	71.4116	68.9136	73.6921	71.1167	84.4148	85.077	114.542	78.5238	76.267	110.859	80.4098
TSS12660	chr2:149363257-149473748	ENSSSCG00000014387	DIAPH1	diaphanous-related formin 1 [Source:HGNC Symbol;Acc:2876]	70.8973	88.218	79.7106	74.8207	80.2507	72.686	87.4916	87.3644	88.6926	81.1989	84.4252	86.9536
TSS1347	chr1:61000032-61027408	ENSSSCG00000004294	SYNCRIP	"synaptotagmin binding, cytoplasmic RNA interacting protein [Source:HGNC Symbol;Acc:16918]"	96.8435	72.4983	88.6746	88.3061	91.4036	97.9204	68.1658	98.6702	66.6885	64.4118	81.392	67.1315
TSS12369	chr2:77247529-77254084	ENSSSCG00000013448	MKNK2	MAP kinase interacting serine/threonine kinase 2 [Source:HGNC Symbol;Acc:7111]	68.4109	85.8768	72.3826	72.935	84.8082	77.153	82.7598	83.8183	93.6247	82.2427	83.4525	94.6402
TSS21670,TSS21671	chr8:79824540-79834592	ENSSSCG00000009002	TLR2	"Sus scrofa toll-like receptor 2 (TLR2), mRNA. [Source:RefSeq mRNA;Acc:NM_213761]"	76.8071	53.1646	83.8504	104.402	82.9127	77.1694	75.6567	107.69	65.3342	59.274	128.716	66.0067
TSS17653	chr6:69840050-69856600	ENSSSCG00000003477	NECAP2	NECAP endocytosis associated 2 [Source:HGNC Symbol;Acc:25528]	111.58	73.53	101.023	92.2264	79.5949	68.2567	74.0347	82.9416	78.8269	64.9113	78.3297	75.157
TSS5063	chr13:131643277-131665312	ENSSSCG00000030255	EIF4G1	"eukaryotic translation initiation factor 4 gamma, 1 [Source:HGNC Symbol;Acc:3296]"	82.8204	63.3879	83.747	79.0771	73.214	86.022	76.1391	98.5573	83.3408	72.8586	95.491	85.5141
TSS22726	chr9:7435479-7441769	ENSSSCG00000014804	LAMTOR1	"late endosomal/lysosomal adaptor, MAPK and MTOR activator 1 [Source:HGNC Symbol;Acc:26068]"	89.6816	70.1044	99.7935	77.4502	75.2726	59.992	75.9963	116.397	79.6364	57.0871	100.206	78.3802
TSS19094	chr7:2041197-2048693	ENSSSCG00000001005	PSMG4	"proteasome (prosome, macropain) assembly chaperone 4 [Source:HGNC Symbol;Acc:21108]"	78.0231	80.4574	95.7523	73.4112	71.7067	70.278	82.6021	88.3866	92.0826	77.9814	84.841	83.8319
TSS7837	chr15:62330408-62349565	ENSSSCG00000015849	TMEM66	transmembrane protein 66 [Source:HGNC Symbol;Acc:28789]	79.2976	70.4298	85.8741	80.2287	75.0429	73.1595	80.2751	97.1999	82.0875	75.2508	90.1206	90.0886
TSS6477	chr14:53027336-53039882	ENSSSCG00000010058	SNRPD3	small nuclear ribonucleoprotein D3 polypeptide 18kDa [Source:HGNC Symbol;Acc:11160]	96.7735	67.1996	98.2653	97.822	82.1439	80.8187	65.3316	89.6713	70.1964	59.594	90.6314	80.0777
TSS3355	chr12:3293952-3337924	ENSSSCG00000017164	TIMP-2	"Sus scrofa TIMP metallopeptidase inhibitor 2 (TIMP2), mRNA. [Source:RefSeq mRNA;Acc:NM_001145985]"	186.819	92.0926	150.605	100.588	109.321	25.9759	61.8187	62.8709	67.2674	28.9997	47.7688	43.2628
TSS12368	chr2:77148846-77157359	ENSSSCG00000013442	ABHD17A	abhydrolase domain containing 17A [Source:HGNC Symbol;Acc:28756]	75.9659	92.4514	82.7226	70.1845	82.0375	68.6598	88.2834	76.8287	88.304	80.6138	79.7942	89.6428
TSS10367,TSS10368	chr18:20747731-20760161	ENSSSCG00000016573	IRF5	Interferon regulatory factor 5; Uncharacterized protein [Source:UniProtKB/TrEMBL;Acc:F1SMP9]	89.4269	98.2413	86.1711	72.4701	87.0806	49.7251	103.765	68.2509	88.7672	79.7484	77.3668	73.1254
TSS903,TSS904,TSS905,TSS906	chr1:275474264-275507927	ENSSSCG00000026173	ABCA1	Uncharacterized protein [Source:UniProtKB/TrEMBL;Acc:I3L6Q4]	137.14	41.8269	106.568	117.661	94.8596	89.7798	64.5806	52.5548	63.5993	41.8487	95.3637	68.1818
TSS7167	chr14:42892688-42901227	ENSSSCG00000009906	SRSF9	serine/arginine-rich splicing factor 9 [Source:HGNC Symbol;Acc:10791]	83.995	62.9313	79.7095	79.7572	72.7816	90.3534	80.9434	87.95	73.3531	86.6023	102.158	73.3421
TSS17508	chr6:54395347-54418036	ENSSSCG00000003301	PPP6R1	"protein phosphatase 6, regulatory subunit 1 [Source:HGNC Symbol;Acc:29195]"	73.8726	79.6932	82.0014	77.4928	72.8361	76.9779	83.6147	87.8573	86.5243	81.8833	86.4759	83.2189
TSS1587	chr1:140713384-140718491	ENSSSCG00000030710	PLDN	"Sus scrofa pallidin homolog (mouse) (PLDN), mRNA. [Source:RefSeq mRNA;Acc:NM_001098592]"	66.4119	76.0765	53.6945	84.2813	62.622	85.0498	71.9746	93.3321	96.2137	62.8366	106.961	112.902
TSS20229,TSS20230	chr7:28043511-28047552	ENSSSCG00000001438	PBX2	"Sus scrofa pre-B-cell leukemia homeobox 2 (PBX2), mRNA. [Source:RefSeq mRNA;Acc:NM_001123157]"	83.5408	82.6545	78.3323	80.4582	77.5806	81.0252	82.146	57.7559	99.5686	82.4546	57.8063	108.998
TSS3402	chr12:6609316-6619163	ENSSSCG00000020967		Uncharacterized protein [Source:UniProtKB/TrEMBL;Acc:I3LD39]	76.2284	62.4433	91.2983	91.9993	92.0761	50.3922	69.6378	97.3362	89.7752	57.7836	102.919	88.2902
TSS15667	chr4:120992200-121038050	ENSSSCG00000006824	GNAI3	"Sus scrofa guanine nucleotide binding protein (G protein), alpha inhibiting activity polypeptide 3 (GNAI3), mRNA. [Source:RefSeq mRNA;Acc:NM_001123117]"	86.6296	84.2324	79.1242	80.8755	90.0226	79.9825	75.2807	84.9851	79.8112	71.6134	79.6818	77.7298
TSS12957	chr3:18691929-18703400	ENSSSCG00000021845	ATXN2L	ataxin 2-like [Source:HGNC Symbol;Acc:31326]	75.2044	81.4931	77.7245	73.7092	73.0563	79.0371	77.1244	91.7233	85.9768	84.0855	83.9791	85.9159
TSS21660	chr8:76887183-76919478	ENSSSCG00000008987	CCNI	cyclin I [Source:HGNC Symbol;Acc:1595]	93.9512	80.7737	83.7399	81.4267	81.8064	72.812	78.289	79.3032	81.9461	75.8999	73.9381	83.2541
TSS5580	chr13:43854444-44014598	ENSSSCG00000011471	FLNB	"filamin B, beta [Source:HGNC Symbol;Acc:3755]"	51.7652	76.0261	65.333	57.3403	85.0474	73.6964	72.0451	95.5691	107.237	87.2526	75.6711	119.151
TSS18577	chr6:58019250-58021622	ENSSSCG00000030870	TNFRSF18	Uncharacterized protein [Source:UniProtKB/TrEMBL;Acc:K7GLP7]	0	46.826	45.7399	109.772	47.7797	168.79	29.9473	148.38	64.1879	107.166	106.836	90.3537
TSS8849,TSS8850,TSS8851	chr16:55768408-55771513	ENSSSCG00000016991	DUSP1	Dual specificity protein phosphatase [Source:UniProtKB/TrEMBL;Acc:F1RS00]	34.1135	31.8545	29.0872	57.76	43.5523	124.941	33.9321	166.929	50.7181	74.4	213.82	103.13
TSS6117	chr13:207934801-207945091	ENSSSCG00000012050	RCAN1	regulator of calcineurin 1 [Source:HGNC Symbol;Acc:3040]	19.2479	14.5493	43.7976	83.8239	29.2654	151.097	62.0771	125.108	97.054	111.012	136.67	90.4353
TSS3943	chr12:972385-977840	ENSSSCG00000028897	CSNK1D	"casein kinase 1, delta [Source:HGNC Symbol;Acc:2452]"	68.1035	79.0342	75.9679	76.735	76.4049	66.2754	92.3115	86.2212	91.2492	78.9122	85.9534	86.9675
TSS22851	chr9:39189333-39207992	ENSSSCG00000014997		Caspase [Source:UniProtKB/TrEMBL;Acc:F1SV36]	47.2505	26.6611	60.2887	82.5595	39.8896	136.999	54.1036	124.848	74.9569	70.199	151.651	93.9052
TSS17939	chr6:134870922-134913618	ENSSSCG00000003805	PDE4B	"Sus scrofa phosphodiesterase 4B, cAMP-specific (PDE4B), transcript variant 2, mRNA. [Source:RefSeq mRNA;Acc:NM_001130018]"	57.556	60.955	63.8652	69.8266	60.4889	126.176	52.6774	127.036	69.8708	57.2254	116.23	100.871
TSS11427	chr2:128722080-128722647	ENSSSCG00000014227	TNFAIP8	"Sus scrofa tumor necrosis factor, alpha-induced protein 8 (TNFAIP8), mRNA. [Source:RefSeq mRNA;Acc:NM_001244505]"	74.504	71.8647	84.3602	80.6295	75.3657	79.1932	76.1025	87.9029	88.3599	74.6786	86.8754	81.7138
TSS20641	chr7:82433718-82461878	ENSSSCG00000002072		Uncharacterized protein [Source:UniProtKB/TrEMBL;Acc:F1S974]	86.8482	112.153	89.9238	88.2667	121.466	74.8086	78.3268	62.1198	69.943	74.7271	43.778	58.6432
TSS19391	chr7:34373452-34375042	ENSSSCG00000001512	CUTA	cutA divalent cation tolerance homolog (E. coli) [Source:HGNC Symbol;Acc:21101]	87.514	77.2835	99.2866	76.2349	84.8334	61.0561	73.3323	92.8386	79.7165	65.9251	78.4955	83.6433
TSS21880	chr9:3718553-3725457	ENSSSCG00000014618		Uncharacterized protein [Source:UniProtKB/TrEMBL;Acc:F1RMQ6]	56.3878	50.7552	49.2239	63.332	58.5586	150.091	52.9245	119.287	68.0997	96.1056	104.961	89.4326
TSS24983,TSS24984	chrX:113388189-113393319	ENSSSCG00000023277	NDUFA1	"NADH dehydrogenase (ubiquinone) 1 alpha subcomplex, 1, 7.5kDa [Source:HGNC Symbol;Acc:7683]"	80.6105	71.5056	78.0557	81.3556	78.4935	80.0095	84.5949	88.6938	76.1624	74.0128	86.4243	78.6778
TSS22300	chr9:73667345-73718361	ENSSSCG00000015650		Uncharacterized protein [Source:UniProtKB/TrEMBL;Acc:F1SEZ4]	47.298	69.9373	52.0681	55.4467	63.6988	68.1842	73.9124	122.053	96.1755	79.4521	117.43	112.742
TSS17711	chr6:76601344-76625150	ENSSSCG00000003549	LDLRAP1	low density lipoprotein receptor adaptor protein 1 [Source:HGNC Symbol;Acc:18640]	51.7994	89.606	56.226	58.5631	79.3022	53.8525	99.6113	68.5045	108.189	110.254	71.6042	110.032
TSS4496	chr12:55545613-55547253	ENSSSCG00000029679	TRAPPC1	trafficking protein particle complex 1 [Source:HGNC Symbol;Acc:19894]	91.0494	96.8677	82.6559	84.6938	87.6215	73.7932	64.3496	69.9671	77.2887	67.4976	78.9108	82.0524
TSS8114	chr15:134233623-134318259	ENSSSCG00000016207	FAM134A	"family with sequence similarity 134, member A [Source:HGNC Symbol;Acc:28450]"	82.143	70.382	91.3561	86.2339	70.1446	72.6866	68.1215	108.904	76.726	67.3379	83.7852	78.7126
TSS8799	chr16:38138090-38212909	ENSSSCG00000016918	MAP3K1	"mitogen-activated protein kinase kinase kinase 1, E3 ubiquitin protein ligase [Source:HGNC Symbol;Acc:6848]"	78.4995	97.2945	58.9418	68.6693	103.986	66.7318	75.3904	83.0599	85.509	74.4814	73.7889	89.7968
TSS17367	chr6:47824453-47834181	ENSSSCG00000008433	CALM1	Uncharacterized protein [Source:UniProtKB/TrEMBL;Acc:F2Z5G3]	80.5635	77.6993	82.5021	83.0294	81.431	63.8665	91.9816	63.2203	94.2836	70.1223	76.9132	90.5052
TSS1142	chr1:313849903-313850034	ENSSSCG00000018620	SNORA17	Small nucleolar RNA SNORA17 [Source:RFAM;Acc:RF00560]	50.4981	63.9317	48.7912	0	195.281	204.736	0	0	61.7124	259.876	0	69.7391
TSS11245	chr2:77782630-77784866	ENSSSCG00000013431	ATP5D	"ATP synthase, H+ transporting, mitochondrial F1 complex, delta subunit [Source:HGNC Symbol;Acc:837]"	83.8765	79.9937	100.51	80.0139	84.3033	65.5446	85.4993	63.219	87.5986	66.9583	69.7016	87.0024
TSS10963	chr2:60062338-60077979	ENSSSCG00000013876		Uncharacterized protein [Source:UniProtKB/TrEMBL;Acc:F1S959]	74.2011	82.1985	80.5405	74.3371	75.6593	76.9674	81.3861	78.6128	82.1418	80.6254	81.4012	85.4645
TSS12624	chr2:146229841-146246784	ENSSSCG00000014338	HSPA9	"Stress-70 protein, mitochondrial; Uncharacterized protein [Source:UniProtKB/TrEMBL;Acc:F1RGJ3]"	78.7221	61.2978	83.3538	75.2955	74.6913	92.7455	64.1415	111.927	74.2247	66.4887	94.0996	76.1449
TSS4383	chr12:49746825-49777121	ENSSSCG00000017817	PRPF8	pre-mRNA processing factor 8 [Source:HGNC Symbol;Acc:17340]	74.5558	75.0559	76.003	74.9286	71.5837	81.9312	83.039	85.8878	85.6026	80.8022	82.2215	80.9294
TSS11228	chr2:77165738-77166599	ENSSSCG00000025631		Uncharacterized protein [Source:UniProtKB/TrEMBL;Acc:I3LG75]	68.6269	148.503	57.0404	64.0727	124.641	65.1512	79.3176	49.4201	77.0926	85.8677	62.857	68.2403
TSS11715	chr2:5210216-5246316	ENSSSCG00000012956	PACS1	phosphofurin acidic cluster sorting protein 1 [Source:HGNC Symbol;Acc:30032]	73.2608	91.4013	79.1222	71.5376	78.5429	59.0318	92.5813	73.6578	98.8522	82.0222	62.2152	88.6029
TSS11729	chr2:5698667-5707943	ENSSSCG00000012981	RELA	"Sus scrofa v-rel reticuloendotheliosis viral oncogene homolog A (avian) (RELA), mRNA. [Source:RefSeq mRNA;Acc:NM_001114281]"	71.9893	71.7309	69.4135	73.9988	65.8661	73.2216	79.5479	92.0086	81.168	88.1	94.0366	89.5032
TSS5203	chr13:160558665-160558970	ENSSSCG00000030727	CD47		53.8458	62.2048	59.6989	69.1767	63.7542	97.8961	70.8933	96.8337	85.7232	86.8447	102.797	100.59
TSS6459	chr14:52228869-52229344	ENSSSCG00000030775	IGLV-11		39.4966	10.2576	207.72	153.598	14.3338	339.748	14.4906	35.3538	20.2186	13.2421	79.2409	22.0865
TSS21055	chr8:40859672-40876455	ENSSSCG00000008828	OCIAD1	OCIA domain containing 1 [Source:HGNC Symbol;Acc:16074]	81.6625	75.6817	82.2353	80.9554	82.7502	86.4563	76.8446	68.3605	79.5102	82.901	70.5737	81.7781
TSS3794	chr12:47804245-47871712	ENSSSCG00000017791	SSH2		57.8312	67.2384	50.0012	70.1548	64.9966	95.9886	83.4708	90.6877	84.9488	102.378	88.1612	93.8259
TSS9748	chr17:39529695-39602957	ENSSSCG00000007205	TBC1D20	"TBC1 domain family, member 20 [Source:HGNC Symbol;Acc:16133]"	76.7115	81.5468	75.4285	75.0473	80.9934	64.906	77.3474	80.6448	95.9521	78.6407	66.3319	94.7307
TSS17976	chr6:147310081-147313173	ENSSSCG00000003858		Uncharacterized protein [Source:UniProtKB/TrEMBL;Acc:F1S6I0]	75.8754	69.4168	84.6968	80.4211	70.8435	81.4659	74.3243	99.3917	74.9123	65.7706	92.6891	78.1893
TSS17271	chr6:43045534-43125072	ENSSSCG00000002965	ACTN4	Uncharacterized protein [Source:UniProtKB/TrEMBL;Acc:F1RI39]	68.0303	69.0509	78.3554	71.6743	70.6914	78.8403	98.598	73.4137	79.246	97.7616	85.5473	76.5646
TSS644	chr1:204365756-204371369	ENSSSCG00000005048		Uncharacterized protein [Source:UniProtKB/TrEMBL;Acc:F1SFD6]	91.8303	67.3211	54.8225	82.0172	72.574	85.955	65.1249	114.772	67.8029	58.4933	114.784	72.2077
TSS6021	chr13:168474408-168476401	ENSSSCG00000021961	TOMM70A	translocase of outer mitochondrial membrane 70 homolog A (S. cerevisiae) [Source:HGNC Symbol;Acc:11985]	83.0841	79.6467	71.4435	69.9019	84.2816	80.6033	67.1193	85.8108	80.8281	85.3158	78.4575	80.6874
TSS5123,TSS5124,TSS5125,TSS5126,TSS5127	chr13:143408459-143437991	ENSSSCG00000011848	TFRC	"Sus scrofa transferrin receptor (p90, CD71) (TFRC), mRNA. [Source:RefSeq mRNA;Acc:NM_214001]"	45.6319	31.3171	42.3969	68.3872	37.7388	175.776	41.4944	83.519	53.8839	79.7736	172.899	114.017
TSS12435	chr2:83138470-83139723	ENSSSCG00000029179		"Sus scrofa HIG1 hypoxia inducible domain family, member 2A (HIGD2A), mRNA. [Source:RefSeq mRNA;Acc:NM_001097469]"	62.9159	84.1908	74.1085	70.081	88.65	63.8708	79.5035	81.1773	92.7552	72.2977	79.575	97.392
TSS5085	chr13:133973436-133994801	ENSSSCG00000022926	SNORA63	Small nucleolar RNA SNORA63 [Source:RFAM;Acc:RF00092]	77.2808	91.5106	0	163.537	0	105.833	0	0	0	95.4789	205.632	206.88
TSS12772	chr2:162099156-162210447	ENSSSCG00000014559	PSMD13	"proteasome (prosome, macropain) 26S subunit, non-ATPase, 13 [Source:HGNC Symbol;Acc:9558]"	66.6456	70.2558	79.6207	71.0394	73.4617	75.526	77.3091	87.5747	82.2334	79.2563	92.8362	89.8044
TSS10565	chr2:4867365-4875351	ENSSSCG00000012934		"Sus scrofa copper chaperone for superoxide dismutase (CCS), mRNA. [Source:RefSeq mRNA;Acc:NM_001001866]"	72.9864	88.3747	85.7659	68.733	93.5948	83.8526	64.7717	62.1522	92.3371	60.5143	67.8826	103.5
TSS20723	chr7:95520599-95544268	ENSSSCG00000002282	MAX	MYC associated factor X [Source:HGNC Symbol;Acc:6913]	57.5908	77.3574	63.2764	72.1769	63.9114	79.3083	88.5367	106.481	79.9835	87.1373	87.3726	81.0973
TSS16679	chr5:24286945-24309681	ENSSSCG00000023150	LPR1	Uncharacterized protein [Source:UniProtKB/TrEMBL;Acc:I3LG92]	96.0559	35.2546	60.2673	114.214	67.3326	67.475	81.5333	79.6729	82.7069	43.6871	140.298	74.9422
TSS1010	chr1:299470823-299479050	ENSSSCG00000005596	ARPC5L	"actin related protein 2/3 complex, subunit 5-like [Source:HGNC Symbol;Acc:23366]"	72.8772	77.4747	85.7383	63.5163	85.9211	102.655	74.1159	79.0071	67.8454	74.0497	85.7168	73.1045
TSS23194	chr9:119542538-119595213	ENSSSCG00000023584		Uncharacterized protein [Source:UniProtKB/TrEMBL;Acc:I3LPP0]	54.0555	122.217	78.6303	57.6067	122.005	75.1094	101.518	32.2558	61.6646	112.617	62.7236	58.4283
TSS9539,TSS9540,TSS9541	chr17:64916085-64932168	ENSSSCG00000007503	RAE1	"Sus scrofa RAE1 RNA export 1 homolog (S. pombe) (RAE1), mRNA. [Source:RefSeq mRNA;Acc:NM_001105296]"	45.8899	55.7245	47.4258	44.6522	60.1439	50.5942	127.887	119.419	66.4694	144.872	111.268	62.493
TSS2974	chr11:20991646-21011979	ENSSSCG00000009407	ESD	"Sus scrofa esterase D (ESD), mRNA. [Source:RefSeq mRNA;Acc:NM_214060]"	85.1118	34.2188	137.785	71.5116	36.8839	110.396	96.9222	64.2996	81.0042	77.5092	63.8493	75.3277
TSS7996	chr15:106832341-106866674	ENSSSCG00000016056	GLS	glutaminase [Source:HGNC Symbol;Acc:4331]	82.0271	78.6742	68.249	82.3612	90.475	105.483	66.4267	77.8884	59.2412	80.0995	77.134	65.09
TSS11623	chr2:159750820-159753282	ENSSSCG00000014538	MGAT1	"Sus scrofa N-acetylglucosaminyltransferase I (LOC780412), mRNA. [Source:RefSeq mRNA;Acc:NM_001078668]"	89.763	79.3123	93.9983	72.7949	84.0958	65.3663	81.3021	80.5969	79.1084	64.0948	71.9269	70.4432
TSS10707	chr2:12622306-12623588	ENSSSCG00000013171		"Sus scrofa lactate dehydrogenase B (LDHB), mRNA. [Source:RefSeq mRNA;Acc:NM_001113287]"	100.575	93.5524	85.1094	95.5435	101.464	71.2158	65.0079	50.9328	77.8002	59.4301	52.0929	79.8768
TSS24640,TSS24641,TSS24642,TSS24643,TSS24644	chrX:51664689-51719461	NA	NA	NA	77.58	72.6985	88.2912	75.9086	78.6772	90.047	67.3609	70.2165	85.0042	62.9422	74.0184	88.6639
TSS3848	chr12:54017614-54022294	ENSSSCG00000017903	SPAG7	sperm associated antigen 7 [Source:HGNC Symbol;Acc:11216]	81.9453	76.9952	79.7553	80.6746	83.3882	73.8714	83.4522	68.1353	71.9794	75.5747	81.4357	72.2536
TSS10592	chr2:5666204-5676732	ENSSSCG00000012979	RNASEH2C	"ribonuclease H2, subunit C [Source:HGNC Symbol;Acc:24116]"	98.971	95.5841	107.869	77.3047	97.4107	64.4659	69.5091	50.4319	72.2505	59.7281	57.6395	77.768
TSS12243,TSS12244,TSS12245,TSS12246,TSS12247	chr2:69431299-69556700	ENSSSCG00000013649	ICAM3	intercellular adhesion molecule 3 [Source:HGNC Symbol;Acc:5346]	65.9609	95.1439	88.3015	67.9084	97.0762	91.0696	79.1129	67.1459	56.8506	89.1983	69.3667	61.3921
TSS18063	chr6:231305-235927	ENSSSCG00000002636	TCF25	transcription factor 25 (basic helix-loop-helix) [Source:HGNC Symbol;Acc:29181]	65.5116	76.8299	80.4122	67.2839	73.9669	70.0927	81.8059	78.6449	85.2933	78.6276	81.4533	87.4619
TSS25207	chrX:143115682-143217819	ENSSSCG00000012817	FUNDC2	"Sus scrofa FUN14 domain containing 2 (FUNDC2), mRNA. [Source:RefSeq mRNA;Acc:NM_213743]"	73.3571	76.4436	89.1225	77.1162	80.6317	68.8153	82.9614	80.0572	75.7535	71.6981	78.3407	71.7942
TSS21769	chr8:122212875-122265890	ENSSSCG00000009150	HADH	"Sus scrofa hydroxyacyl-CoA dehydrogenase (HADH), nuclear gene encoding mitochondrial protein, mRNA. [Source:RefSeq mRNA;Acc:NM_214331]"	110.281	73.3405	114.778	93.6443	80.4407	63.7981	71.6302	58.2233	73.6739	55.6968	59.4471	70.0141
TSS20497	chr7:60539332-60549480	ENSSSCG00000001852	IDH2	"Sus scrofa isocitrate dehydrogenase 2 (NADP+), mitochondrial (IDH2), nuclear gene encoding mitochondrial protein, mRNA. [Source:RefSeq mRNA;Acc:NM_001164007]"	89.2157	70.2169	93.5242	70.2618	76.2133	76.5954	66.3792	72.3376	83.1255	58.2659	85.1325	83.3805
TSS14050	chr3:72035487-72039770	ENSSSCG00000024965	MOB1A	MOB kinase activator 1A [Source:HGNC Symbol;Acc:16015]	97.6021	82.6158	73.094	76.5114	85.8222	77.2728	70.3714	82.2866	65.535	70.6207	81.8794	59.2026
TSS11325	chr2:85331774-85436713	ENSSSCG00000014073	HEXB	"Sus scrofa hexosaminidase B (beta polypeptide) (HEXB), mRNA. [Source:RefSeq mRNA;Acc:NM_213921]"	93.6784	56.8719	82.9784	91.85	79.7693	69.708	47.4567	106.03	65.0404	46.4873	103.33	79.2501
TSS14202	chr3:115863107-115881997	ENSSSCG00000008529	YPEL5	yippee-like 5 (Drosophila) [Source:HGNC Symbol;Acc:18329]	79.1436	115.193	69.1656	67.6646	117.459	70.7944	64.0529	61.4957	69.6803	72.7057	70.5018	64.253
TSS4131	chr12:21047672-21055845	ENSSSCG00000017420	CNP	"2',3'-cyclic nucleotide 3' phosphodiesterase [Source:HGNC Symbol;Acc:2158]"	43.519	48.3417	63.5772	59.2486	51.8196	94.2505	69.1584	123.33	71.838	85.0567	130.979	80.9242
TSS15099	chr4:2041608-2049792	ENSSSCG00000025283			71.8336	95.9348	67.4516	83.5729	80.9086	73.2938	87.9503	46.6681	79.0795	82.2697	75.6408	76.2122
TSS13174	chr3:49095976-49102268	ENSSSCG00000008129		Uncharacterized protein [Source:UniProtKB/TrEMBL;Acc:F1SU36]	67.1628	66.5329	78.7757	71.2607	65.0794	73.9008	77.8368	93.11	84.9041	78.5925	81.9796	81.4882
TSS4960	chr13:97219127-97253065	ENSSSCG00000011698	GYG1	glycogenin 1 [Source:HGNC Symbol;Acc:4699]	95.3834	67.2841	86.843	75.2353	79.8237	90.4257	66.34	74.0685	61.1473	62.0206	92.1991	69.5649
TSS3937	chr12:75312-80357	ENSSSCG00000017127	C17orf62	chromosome 17 open reading frame 62 [Source:HGNC Symbol;Acc:28672]	76.4649	98.6346	84.7614	74.293	85.6094	61.251	80.8257	77.1777	69.4513	74.6972	68.4055	67.8197
TSS8726	chr16:4329879-4338069	ENSSSCG00000016782	FAM105A	"family with sequence similarity 105, member A [Source:HGNC Symbol;Acc:25629]"	121.288	99.9221	88.7722	74.6426	116.916	46.0279	79.2002	52.6989	67.9781	65.5747	50.6143	55.6778
TSS5911	chr13:143119130-143144054	ENSSSCG00000023527	NRROS	negative regulator of reactive oxygen species [Source:HGNC Symbol;Acc:24613]	68.2337	76.9503	83.7975	68.5775	77.3624	42.5704	103.324	56.7579	106.784	85.6758	61.5776	87.4424
TSS13459	chr3:118741343-118753019	ENSSSCG00000022454	NRBP1	nuclear receptor binding protein 1 [Source:HGNC Symbol;Acc:7993]	80.1985	70.4432	89.3789	78.8744	72.0634	76.0338	79.9092	76.3761	72.303	72.7621	82.6741	67.5249
TSS24925	chrX:102611633-102614919	ENSSSCG00000030241	TSC22D3	TSC22 domain family protein 3 [Source:UniProtKB/Swiss-Prot;Acc:P80220]	78.7231	97.5289	86.1641	80.2861	83.507	61.5653	106.898	52.008	62.8017	101.074	56.0168	51.9476
TSS19226,TSS19227	chr7:25210912-25240202	ENSSSCG00000001242	GABBR1	"Sus scrofa gamma-aminobutyric acid (GABA) B receptor, 1 (GABBR1), mRNA. [Source:RefSeq mRNA;Acc:NM_001123114]"	77.6239	96.7249	72.7682	70.2308	80.513	64.4927	93.067	47.7001	83.6063	93.586	66.445	70.9487
TSS14661	chr4:92618526-92668204	ENSSSCG00000006323	TMCO1	"Sus scrofa transmembrane and coiled-coil domains 1 (TMCO1), mRNA. [Source:RefSeq mRNA;Acc:NM_001167585]"	79.06	61.3658	75.9268	81.3016	71.1039	85.3524	66.8663	91.4331	67.5779	72.6852	93.5955	70.7991
TSS4069	chr12:16010221-16010358	ENSSSCG00000017300	MRC2	"mannose receptor, C type 2 [Source:HGNC Symbol;Acc:16875]"	227.018	172.144	164.54	117.536	132.951	0	69.9475	0	32.4722	0	0	0
TSS19087	chr7:1756547-1766944	ENSSSCG00000001010	WRNIP1	Werner helicase interacting protein 1 [Source:HGNC Symbol;Acc:20876]	64.1311	83.4621	64.9675	66.2986	77.9025	65.808	84.5798	69.3351	86.0137	91.1001	69.0061	93.8248
TSS6629	chr14:80981916-81099835	ENSSSCG00000010286	ANAPC16	anaphase promoting complex subunit 16 [Source:HGNC Symbol;Acc:26976]	102.959	77.3571	92.7943	82.8153	87.2182	63.1271	75.8455	59.0259	79.9098	61.5639	58.2431	74.8926
TSS9872	chr17:54169963-54191151	ENSSSCG00000023306	ELMO2	engulfment and cell motility 2 [Source:HGNC Symbol;Acc:17233]	79.4073	63.5472	65.8764	59.2589	56.3183	62.2887	87.8969	81.2144	89.3814	88.4693	88.4385	93.0603
TSS13959	chr3:55031470-55095734	ENSSSCG00000008164	MAP4K4	mitogen-activated protein kinase kinase kinase kinase 4 [Source:HGNC Symbol;Acc:6866]	44.5944	39.8629	49.8086	93.1381	48.4461	116.45	45.1492	128.518	73.6723	60.561	114.915	97.4172
TSS20342	chr7:37520855-37539035	ENSSSCG00000001571	MTCH1	mitochondrial carrier 1 [Source:HGNC Symbol;Acc:17586]	73.5373	77.4621	80.5389	74.2869	78.9205	62.2533	87.2523	68.4897	88.6773	71.5676	68.9116	80.5541
TSS10897	chr2:53870873-53873178	ENSSSCG00000013991	C1orf35	chromosome 1 open reading frame 35 [Source:HGNC Symbol;Acc:19032]	63.2362	73.9658	71.2818	67.5633	79.6575	66.0222	75.9008	71.2352	86.5684	85.8166	78.5747	92.1954
TSS378	chr1:132202979-132222003	ENSSSCG00000004618	ARPP19	"Sus scrofa cAMP-regulated phosphoprotein (ARPP-19), mRNA. [Source:RefSeq mRNA;Acc:NM_214175]"	90.8253	71.8766	81.9387	79.1641	90.376	71.3575	65.5049	79.1063	68.7355	64.091	78.2021	70.4024
TSS11916	chr2:15888943-15894840	ENSSSCG00000013222		Uncharacterized protein [Source:UniProtKB/TrEMBL;Acc:F1SIF9]	69.0054	83.0808	52.1546	66.1653	83.5436	72.6883	86.9968	76.1852	76.3725	92.7968	70.2256	82.1975
TSS23718,TSS23719,TSS23720,TSS23721,TSS23722,TSS23723,TSS23724,TSS23725,TSS23726	chrX:53361028-53369059	NA	NA	NA	67.9098	70.5576	81.7946	71.2218	72.2007	76.9972	76.0238	79.7796	81.7033	71.5099	78.3202	83.2436
TSS22282	chr9:70877651-70903649	ENSSSCG00000028035	ZC3H11A	zinc finger CCCH-type containing 11A [Source:HGNC Symbol;Acc:29093]	80.2376	73.6612	74.8933	81.7303	82.8159	87.6506	72.9081	64.8227	66.0095	86.0159	72.8513	66.8841
TSS22940,TSS22941	chr9:51638996-51644318	ENSSSCG00000015122	CD90	"Sus scrofa Thy-1 cell surface antigen (THY1), mRNA. [Source:RefSeq mRNA;Acc:NM_001146129]"	76.2243	98.6706	90.3848	62.5233	66.6437	49.8637	121.589	48.3056	99.205	94.9058	38.4773	62.8149
TSS2138	chr1:293510863-293528679	ENSSSCG00000005516	STOM	stomatin [Source:HGNC Symbol;Acc:3383]	49.1932	40.2332	47.0758	58.908	54.4705	82.5595	53.2535	170.648	65.6271	70.1245	139.084	75.7071
TSS1185	chr1:10432693-10496126	ENSSSCG00000004057	SYTL3	synaptotagmin-like 3 [Source:HGNC Symbol;Acc:15587]	67.5316	89.4655	60.3978	75.3832	83.1226	54.3572	63.1506	61.2058	93.5024	67.6874	90.3271	99.2277
TSS23314	chr9:144051583-144123652	ENSSSCG00000015599	PPP2R5A	"protein phosphatase 2, regulatory subunit B', alpha [Source:HGNC Symbol;Acc:9309]"	75.3419	80.6805	70.9676	68.779	84.9943	68.7928	79.188	58.9232	79.7928	81.3795	70.0675	84.7769
TSS6708	chr14:100777164-100777856	ENSSSCG00000029824	TFAM	"Sus scrofa transcription factor A, mitochondrial (TFAM), nuclear gene encoding mitochondrial protein, mRNA. [Source:RefSeq mRNA;Acc:NM_001130211]"	86.1575	55.5878	65.7392	90.103	70.5481	105.209	71.7105	89.7626	66.0274	91.2999	49.6696	61.3227
TSS25224	chrX:144130680-144164818	ENSSSCG00000012833	PRKX	"protein kinase, X-linked [Source:HGNC Symbol;Acc:9441]"	64.5842	65.1383	75.1451	79.8659	69.1193	68.8875	104.029	58.8027	99.4329	83.2275	57.846	77.0554
TSS7916	chr15:87032974-87079679	ENSSSCG00000025049	CYBRD1	"Sus scrofa cytochrome b reductase 1 (CYBRD1), mRNA. [Source:RefSeq mRNA;Acc:NM_001128452]"	95.6169	59.6224	80.8924	102.686	83.283	59.0742	67.9165	80.8079	75.2439	54.1693	71.2649	72.2104
TSS19509	chr7:54475807-54542954	ENSSSCG00000001779	ZFAND6	"zinc finger, AN1-type domain 6 [Source:HGNC Symbol;Acc:30164]"	77.3743	63.1446	76.6297	71.673	72.2137	75.6973	72.9363	82.8947	74.2716	73.2303	85.7732	75.739
TSS22915	chr9:50547536-50573722	ENSSSCG00000015089	AMICA1	"adhesion molecule, interacts with CXADR antigen 1 [Source:HGNC Symbol;Acc:19084]"	163.836	121.656	90.5246	103.632	115.691	25.4496	63.6911	30.7191	62.7596	41.313	32.4147	49.1083
TSS2605	chr10:2731388-2735645	ENSSSCG00000022427	RGS1	regulator of G-protein signaling 1 [Source:HGNC Symbol;Acc:9991]	40.9095	35.7373	71.6791	78.8199	49.8747	162.101	59.7881	91.1167	39.9316	83.8865	119.388	67.5225
TSS1102	chr1:309569685-309592340	ENSSSCG00000005768		Uncharacterized protein [Source:UniProtKB/TrEMBL;Acc:F1RZY2]	82.3176	73.7796	69.9728	73.3911	84.2827	78.0274	70.6043	78.1179	67.9137	66.0068	81.2624	72.1794
TSS10695	chr2:12191483-12243400	ENSSSCG00000022393		Uncharacterized protein [Source:UniProtKB/TrEMBL;Acc:I3L796]	70.5451	87.8892	99.7889	61.005	87.0258	97.6034	100.966	54.9925	51.3511	94.8454	56.6864	35.0821
TSS10144	chr18:40536749-40984215	ENSSSCG00000016656	ELMO1	engulfment and cell motility 1 [Source:HGNC Symbol;Acc:16286]	66.6399	65.5428	74.0591	74.5184	66.1294	71.4454	74.3422	89.4242	77.7763	71.767	89.1412	76.7228
TSS14196	chr3:114427337-114440320	ENSSSCG00000008516	DPY30	dpy-30 homolog (C. elegans) [Source:HGNC Symbol;Acc:24590]	76.7068	73.2751	91.3097	78.8008	84.2704	60.4495	75.1446	73.7733	69.815	70.33	70.1671	71.153
TSS16309	chr5:86166625-86207763	ENSSSCG00000026250		Uncharacterized protein [Source:UniProtKB/TrEMBL;Acc:I3LPP2]	92.5164	79.953	87.4454	64.8127	91.958	68.5176	46.3362	85.1967	81.3822	50.4565	78.4509	67.8004
TSS626	chr1:199945900-199957892	ENSSSCG00000005009	KLHDC2	kelch domain containing 2 [Source:HGNC Symbol;Acc:20231]	65.5513	88.0562	65.3072	58.7392	88.7023	65.4087	70.4641	75.8877	77.8955	80.8313	71.6664	84.4483
TSS16846	chr5:66427503-66551473	ENSSSCG00000000697	CHD4	Chromodomain-helicase-DNA-binding protein 4; Uncharacterized protein [Source:UniProtKB/TrEMBL;Acc:F1SLR5]	76.852	74.6368	68.5424	72.1878	82.7911	75.8225	73.7088	64.8288	80.3059	72.5095	71.8345	78.7579
TSS19580	chr7:63361045-63387751	ENSSSCG00000001892	SCAMP2	secretory carrier membrane protein 2 [Source:HGNC Symbol;Acc:10564]	87.6786	67.443	87.6011	79.4354	63.2017	59.0567	74.1051	87.3006	68.119	67.2571	83.6102	67.562
TSS2583	chr10:72992244-73001823	ENSSSCG00000028828	KLF6	Kruppel-like factor 6 [Source:HGNC Symbol;Acc:2235]	82.0626	63.706	63.3416	66.8676	70.0351	70.2775	74.9961	107.615	60.1386	70.8783	101.992	59.8566
TSS1137	chr1:313804887-313808752	ENSSSCG00000005833	MBF1	Multiprotein bridging factor 1; Uncharacterized protein [Source:UniProtKB/TrEMBL;Acc:A6N8P5]	74.3302	72.1585	94.4042	77.1138	77.8228	65.5571	71.2894	76.3769	77.5682	65.3706	68.7225	70.8538
TSS13637	chr3:9953217-9965969	ENSSSCG00000025486	MDH2	"Sus scrofa malate dehydrogenase 2, NAD (mitochondrial) (MDH2), nuclear gene encoding mitochondrial protein, mRNA. [Source:RefSeq mRNA;Acc:NM_001244153]"	80.8661	66.1141	88.0136	75.3377	68.3171	75.3794	72.1827	67.397	81.8334	61.965	73.0889	80.2578
TSS6227	chr14:11483859-11510801	ENSSSCG00000009658	BNIP3L	BCL2/adenovirus E1B 19kDa interacting protein 3-like [Source:HGNC Symbol;Acc:1085]	86.4853	76.5062	68.7946	82.0948	88.1394	77.3084	59.6989	86.2783	61.2376	57.9803	83.5838	62.3733
TSS3333	chr12:554561-562054	ENSSSCG00000017137	METRNL	"meteorin, glial cell differentiation regulator-like [Source:HGNC Symbol;Acc:27584]"	80.3963	58.2597	109.043	87.8916	76.6118	61.9693	81.0057	77.9052	58.968	59.654	85.066	53.6854
TSS2904	chr11:4705299-4724395	ENSSSCG00000009309		Uncharacterized protein [Source:UniProtKB/TrEMBL;Acc:F1RSW7]	78.3711	81.7619	72.5795	70.2512	88.6807	70.8073	65.1349	45.0318	104.829	60.0508	59.5548	92.27
TSS14784	chr4:103352695-103357400	ENSSSCG00000006520	SCAMP3	secretory carrier membrane protein 3 [Source:HGNC Symbol;Acc:10565]	80.638	56.4505	85.0603	76.6705	61.4507	62.5392	63.5536	107.734	69.3827	57.4133	93.0912	74.6024
TSS2362	chr10:15042348-15053262	ENSSSCG00000024484	DEGS1	"delta(4)-desaturase, sphingolipid 1 [Source:HGNC Symbol;Acc:13709]"	66.1804	36.7121	81.0567	100.713	50.0218	93.0889	54.4477	101.193	61.2885	51.6768	108.808	83.3018
TSS16841	chr5:66326562-66352898	ENSSSCG00000000687	CD4	"Sus scrofa CD4 molecule (CD4), mRNA. [Source:RefSeq mRNA;Acc:NM_001001908]"	60.7457	76.2884	68.7519	49.3777	70.3019	38.6882	85.6	57.2457	121.564	83.1814	54.7828	121.611
TSS24598,TSS24599,TSS24600,TSS24601,TSS24602,TSS24603,TSS24604	chrX:47995412-48004136	NA	NA	NA	67.999	78.8726	72.5836	67.7318	73.1932	67.1837	74.9567	79.1233	77.917	76.3053	71.068	80.547
TSS1363	chr1:64117895-64142283	ENSSSCG00000004317	UBE2J1	"ubiquitin-conjugating enzyme E2, J1 [Source:HGNC Symbol;Acc:17598]"	85.8443	79.5354	76.5255	70.7998	84.6725	71.4454	73.6228	76.2054	69.9493	64.8484	64.4765	67.5375
TSS7199	chr14:49015843-49016650	ENSSSCG00000030996	XBP1	X-box binding protein 1 [Source:HGNC Symbol;Acc:12801]	75.9116	42.5341	91.1937	82.7463	54.5199	103.436	63.3584	88.9359	55.0592	67.3391	95.5858	64.7345
TSS10137	chr18:36184985-36214490	ENSSSCG00000025910	ZNF277	zinc finger protein 277 [Source:HGNC Symbol;Acc:13070]	81.6623	91.854	71.2661	69.4707	88.3422	72.9017	76.9114	48.2024	83.3402	64.2102	64.282	72.2497
TSS3601	chr12:25078203-25097168	ENSSSCG00000025638	UBE2Z	ubiquitin-conjugating enzyme E2Z [Source:HGNC Symbol;Acc:25847]	66.4786	68.0412	67.0076	62.7737	69.0322	74.8963	79.6758	82.757	76.7343	68.5838	87.8208	80.0887
TSS20395	chr7:44087683-44092540	ENSSSCG00000001686	YIPF3	Uncharacterized protein; YIPF3 [Source:UniProtKB/TrEMBL;Acc:F1RRJ3]	67.924	74.1385	75.6468	69.715	66.9718	69.1909	71.6023	85.0914	76.5455	73.2095	72.9796	80.0856
TSS6658	chr14:88942294-88971100	ENSSSCG00000010341	TSPAN14	tetraspanin 14 [Source:HGNC Symbol;Acc:23303]	73.1802	80.652	80.2172	78.206	81.9006	64.3745	80.7806	62.8692	74.5674	71.0356	64.4943	70.24
TSS17286	chr6:44160340-44172057	ENSSSCG00000030510	FBL	fibrillarin [Source:HGNC Symbol;Acc:3599]	62.4671	72.1879	89.1859	64.6027	77.9241	81.1103	66.0206	75.8216	68.584	69.747	74.0894	80.5819
TSS4165,TSS4166	chr12:22732227-22734736	ENSSSCG00000017482	CSF3	Sus scrofa colony stimulating factor 3 (granulocyte) (CSF3), [Source:RefSeq mRNA;Acc:NM_213842]	0.23931	1.45558	0.733578	5.72882	2.1522	93.2208	10.0511	248.255	32.6139	64.0257	219.031	204.129
TSS3272	chr11:75379203-75555916	ENSSSCG00000009517	GPR183	G protein-coupled receptor 183 [Source:HGNC Symbol;Acc:3128]	64.3236	57.9549	86.7637	80.9089	48.8146	107.008	90.0114	66.2467	72.15	82.4246	62.0705	61.9973
TSS24573,TSS24574,TSS24575,TSS24576	chrX:46808862-46820425	ENSSSCG00000012271	RBM10	RNA binding motif protein 10 [Source:HGNC Symbol;Acc:9896]	64.556	74.0588	73.618	62.2768	66.8078	68.7484	75.6723	72.4591	84.2549	76.7781	77.1897	83.9021
TSS11116	chr2:69941411-70005318	ENSSSCG00000013630	DNM2	dynamin 2 [Source:HGNC Symbol;Acc:2974]	69.9018	70.8608	72.0222	72.8209	70.5455	68.5169	71.1	83.2159	75.4183	67.4723	81.1564	77.2114
TSS18136	chr6:14464799-14477962	ENSSSCG00000002743		Uncharacterized protein [Source:UniProtKB/TrEMBL;Acc:F1S3B4]	86.5227	72.022	69.783	77.9999	79.5662	70.6054	73.6639	67.6688	70.2556	70.5447	70.253	71.3367
TSS21409	chr8:321599-332488	ENSSSCG00000008676		Uncharacterized protein [Source:UniProtKB/TrEMBL;Acc:F1S9F2]	65.0394	71.0103	70.7565	70.4169	74.536	81.8776	74.126	67.2536	73.0174	78.1822	80.2187	73.7362
TSS999	chr1:298850330-298942265	ENSSSCG00000005587	NEK6	Serine/threonine-protein kinase Nek6 [Source:UniProtKB/Swiss-Prot;Acc:A2BD05]	66.7038	39.4959	58.1749	64.9508	54.0819	82.0748	44.2714	138.169	53.7293	52.5173	151.848	74.1005
TSS10612	chr2:6497781-6512966	ENSSSCG00000013020	MAP4K2	mitogen-activated protein kinase kinase kinase kinase 2 [Source:HGNC Symbol;Acc:6864]	63.1446	91.7335	61.6522	61.1268	75.79	46.5262	85.1353	61.6791	103.699	78.0327	56.4288	95.1568
TSS12305	chr2:72969505-72978894	ENSSSCG00000013546	DENND1C	DENN/MADD domain containing 1C [Source:HGNC Symbol;Acc:26225]	68.7764	101.279	74.6796	67.8355	89.079	60.8212	74.2855	61.0856	77.419	65.312	64.0414	75.0164
TSS1820	chr1:195186154-195190072	ENSSSCG00000004998		peptidyl-prolyl cis-trans isomerase FKBP3 [Source:RefSeq peptide;Acc:NP_001231086]	80.9629	79.3091	90.9723	65.6348	98.5578	82.4595	64.5594	60.6088	74.503	59.341	59.2273	62.8876
TSS23792,TSS23793,TSS23794,TSS23795,TSS23796,TSS23797	chrX:64681018-64704523	NA	NA	NA	61.9128	69.115	69.1978	67.615	72.4523	71.3317	70.8781	71.7014	85.0391	81.398	70.3624	87.8651
TSS14412,TSS14413,TSS14414	chr4:15150017-15246609	ENSSSCG00000005969	KIAA0196	KIAA0196 [Source:HGNC Symbol;Acc:28984]	72.2989	56.9942	78.8735	72.8994	67.8231	76.4161	65.4439	107.615	50.6765	54.3311	101.756	71.3065
TSS11300	chr2:82278888-82294443	ENSSSCG00000014039	RGS14	regulator of G-protein signaling 14 [Source:HGNC Symbol;Acc:9996]	74.3419	92.4154	73.8222	69.4681	81.1228	45.9676	87.1513	57.6468	87.0774	77.6683	54.2218	74.2309
TSS11778	chr2:8242098-8242224	ENSSSCG00000029549	SNORD22	Small nucleolar RNA SNORD22 [Source:RFAM;Acc:RF00099]	59.6204	73.729	114.454	65.3444	78.9736	78.8733	0	0	75.1581	76.2589	0	252.549
TSS23043	chr9:72668702-72701471	ENSSSCG00000022398	NUCKS1	nuclear casein kinase and cyclin-dependent kinase substrate 1 [Source:HGNC Symbol;Acc:29923]	85.3713	73.3718	73.8676	72.3835	79.4237	83.4389	67.1725	47.898	79.2308	66.5219	64.2825	80.9542
TSS5909	chr13:142925308-143031336	ENSSSCG00000011843			88.2989	66.7986	59.6109	76.0807	77.6387	78.8837	66.084	80.7966	69.0344	63.8686	77.0696	68.7814
TSS12979	chr3:22971379-22999871	ENSSSCG00000025037	PRKCB	"protein kinase C, beta [Source:HGNC Symbol;Acc:9395]"	70.8152	71.8402	63.7771	68.9858	67.7916	68.9468	76.8169	64.7419	102.865	64.1403	66.5199	85.572
TSS12884	chr3:10656158-10669332	ENSSSCG00000007713	WBSCR22	Williams Beuren syndrome chromosome region 22 [Source:HGNC Symbol;Acc:16405]	79.4355	70.7176	93.6184	79.6757	73.2163	76.4481	60.2456	67.5238	72.1635	57.6406	64.2677	77.4574
TSS13177	chr3:49192956-49195006	ENSSSCG00000008128	DUSP2	dual specificity phosphatase 2 [Source:HGNC Symbol;Acc:3068]	66.2459	95.8232	66.2327	76.9963	71.1409	91.245	80.0056	54.2057	57.1019	81.7797	66.1562	64.2497
TSS13128	chr3:42707011-42716475	ENSSSCG00000008057		N-acetylglucosamine-6-phosphate deacetylase [Source:UniProtKB/TrEMBL;Acc:F1SUH7]	79.1652	53.5376	83.5108	72.1667	65.2907	44.8753	72.9585	102.403	73.1023	59.6981	91.6125	72.6974
TSS7564	chr14:122676572-122703102	ENSSSCG00000010569	MGEA5	meningioma expressed antigen 5 (hyaluronidase) [Source:HGNC Symbol;Acc:7056]	74.26	83.2416	56.8174	63.6847	75.3709	79.1695	78.3884	64.9301	72.0761	78.683	71.8817	71.2684
TSS12641	chr2:147424678-147434964	ENSSSCG00000026374	UBE2D2	ubiquitin-conjugating enzyme E2D 2 [Source:HGNC Symbol;Acc:12475]	72.8405	66.9894	78.1256	63.8508	74.5517	72.0162	70.3308	68.0911	80.0327	70.0405	69.602	83.1601
TSS19319,TSS19320	chr7:27613956-27617558	ENSSSCG00000024161	SLA-7	"Sus scrofa MHC class I antigen 7 (SLA-7), mRNA. [Source:RefSeq mRNA;Acc:NM_213768]"	70.0597	60.574	71.0514	79.3112	64.5839	77.0646	55.556	82.5118	76.1381	67.71	79.8525	84.897
TSS14183	chr3:109395076-109545346	ENSSSCG00000008495	PRKD3	protein kinase D3 [Source:HGNC Symbol;Acc:9408]	83.9569	90.7578	66.0747	73.0331	93.4696	82.121	72.564	48.8731	62.8371	76.138	56.3862	60.441
TSS9145	chr16:71885389-71906957	ENSSSCG00000023210		Uncharacterized protein [Source:UniProtKB/TrEMBL;Acc:I3L639]	60.5546	72.0255	51.9697	63.6946	71.6857	61.6785	74.5678	66.2063	84.6717	94.605	68.6849	95.4384
TSS10618	chr2:6867950-6878759	ENSSSCG00000013029		Uncharacterized protein [Source:UniProtKB/TrEMBL;Acc:F1RQP1]	76.213	71.1442	78.0568	68.3023	69.8185	63.4822	74.0514	79.1166	70.0159	69.4402	68.3727	77.7351
TSS9112	chr16:58215143-58276383	ENSSSCG00000017008	DOCK2	dedicator of cytokinesis 2 [Source:HGNC Symbol;Acc:2988]	68.0831	68.0506	76.0841	66.5879	72.9475	77.7188	72.7843	68.8509	70.0335	68.0315	84.7506	71.4947
TSS19565,TSS19566	chr7:61838183-61880668	ENSSSCG00000001867	PSTPIP1	proline-serine-threonine phosphatase interacting protein 1 [Source:HGNC Symbol;Acc:9580]	69.137	84.43	67.5218	75.757	82.7572	56.3583	66.381	68.1404	83.0949	59.7938	79.3212	72.701
TSS6323	chr14:32701551-32713248	ENSSSCG00000009807	RHOF	"Sus scrofa ras homolog gene family, member F (in filopodia) (RHOF), mRNA. [Source:RefSeq mRNA;Acc:NM_001123190]"	49.7403	80.2464	68.981	64.2741	60.9805	69.7722	82.2707	63.8009	82.257	86.7323	72.2428	83.2779
TSS8168	chr15:145939848-145945176	ENSSSCG00000019707	SNORA75	Small nucleolar RNA SNORA75 [Source:RFAM;Acc:RF00072]	146.505	116.267	0	50.9772	121.065	0	0	185.791	0	116.868	62.6628	63.8115
TSS7807	chr15:54710264-54730497	ENSSSCG00000015811	PLEKHA2	"pleckstrin homology domain containing, family A (phosphoinositide binding specific) member 2 [Source:HGNC Symbol;Acc:14336]"	82.2646	86.897	72.0475	68.3524	74.4384	63.708	85.1782	80.1893	71.098	69.1002	50.1385	60.4651
TSS7865	chr15:73001693-73025731	ENSSSCG00000015879	DAPL1	death associated protein-like 1 [Source:HGNC Symbol;Acc:21490]	56.6273	76.8551	62.8357	45.2143	68.3382	78.5001	74.8836	72.842	89.7295	78.6072	67.4421	91.9835
TSS6984,TSS6985	chr14:2866251-2869816	ENSSSCG00000009589	SYK	spleen tyrosine kinase [Source:HGNC Symbol;Acc:11491]	60.1574	72.7022	80.2488	69.7898	62.8281	82.993	79.5726	92.7806	75.0455	59.2759	74.2854	54.1107
TSS16596	chr5:20667162-20670221	ENSSSCG00000026482		Uncharacterized protein [Source:UniProtKB/TrEMBL;Acc:I3LUS4]	90.0461	78.7009	65.301	68.2373	87.8427	61.8173	67.5096	66.3588	76.8144	58.8642	71.0036	71.255
TSS8154	chr15:144981351-145019301	ENSSSCG00000016263	SP100	SP100 nuclear antigen [Source:HGNC Symbol;Acc:11206]	77.1357	82.8412	61.5842	75.4972	92.8751	64.871	76.8121	57.4156	75.8416	65.0676	63.3227	69.8047
TSS17624	chr6:65880855-65880972	ENSSSCG00000020565	U5	U5 spliceosomal RNA [Source:RFAM;Acc:RF00020]	235.343	297.645	0	0	0	0	0	329.854	0	0	0	0
TSS21334	chr8:130451259-130466903	ENSSSCG00000009185	ADH5	"alcohol dehydrogenase 5 (class III), chi polypeptide [Source:HGNC Symbol;Acc:253]"	83.912	72.891	85.6625	75.6564	82.5806	65.0153	63.1203	66.482	70.4725	59.9241	62.966	73.3886
TSS4591	chr13:12058533-12131882	ENSSSCG00000026488		UB2E2 [Source:RefSeq peptide;Acc:NP_001072140]	92.4371	65.4732	72.4738	75.0071	75.7018	68.2425	62.8313	72.8723	70.7362	55.7535	75.6197	74.7875
TSS20868	chr7:129852899-129998766	ENSSSCG00000002539		Uncharacterized protein [Source:UniProtKB/TrEMBL;Acc:F1S9Y6]	73.9207	77.58	78.3117	69.1297	72.8079	55.4117	71.2455	91.0741	75.291	74.9771	66.5177	54.8504
TSS14331,TSS14332	chr4:453503-458897	ENSSSCG00000005904	VPS28	vacuolar protein sorting 28 homolog (S. cerevisiae) [Source:HGNC Symbol;Acc:18178]	72.7359	71.4528	80.3795	68.3062	72.2663	56.7895	77.5166	70.0162	78.7795	73.5882	69.0254	69.9606
TSS19616	chr7:70090722-70112537	ENSSSCG00000025386	SPTSSA	"serine palmitoyltransferase, small subunit A [Source:HGNC Symbol;Acc:20361]"	58.9147	57.3861	59.7481	83.6388	71.8377	48.7573	96.1058	123.892	54.412	67.4008	75.0431	63.6705
TSS19582	chr7:63491453-63497651	ENSSSCG00000001906	CYP1A1	"Sus scrofa cytochrome P450 1A1 (CYP1A1), mRNA. [Source:RefSeq mRNA;Acc:NM_214412]"	89.8013	180.636	97.8493	70.9195	121.672	20.4123	63.0502	11.7179	104.465	24.8757	9.89103	65.3076
TSS2386	chr10:19356001-19357570	ENSSSCG00000030070	ZNF238	Uncharacterized protein [Source:UniProtKB/TrEMBL;Acc:I3L9V0]	63.5298	82.7586	77.4236	69.6689	69.9901	90.9968	69.9116	61.7524	66.0268	85.2982	57.7382	65.2768
TSS21194	chr8:80945043-80965689	ENSSSCG00000009012	TMEM154	transmembrane protein 154 [Source:HGNC Symbol;Acc:26489]	50.4865	65.4711	57.1307	79.2754	70.3125	71.6609	73.2088	79.1336	93.4148	65.4825	74.1407	80.4449
TSS9336	chr17:39529695-39602957	ENSSSCG00000007206	RBCK1	RanBP-type and C3HC4-type zinc finger containing 1 [Source:HGNC Symbol;Acc:15864]	55.0401	66.1332	71.6639	63.3761	59.4276	65.5972	72.8435	81.3868	88.3659	76.622	69.1434	90.4499
TSS16633	chr5:22744620-22753418	ENSSSCG00000000366		"Sus scrofa DnaJ (Hsp40) homolog, subfamily C, member 14 (DNAJC14), mRNA. [Source:RefSeq mRNA;Acc:NM_001185066]"	67.6444	68.3733	68.3732	66.2517	69.1449	71.1915	67.6396	84.8251	73.6061	66.0639	76.8112	80.0783
TSS11683	chr2:3476377-3488420	ENSSSCG00000012890	TCIRG1	"T-cell, immune regulator 1, ATPase, H+ transporting, lysosomal V0 subunit A3 [Source:HGNC Symbol;Acc:11647]"	77.3757	49.1086	81.2419	80.2995	56.2807	71.9074	51.6269	110.539	62.1071	47.3989	101.879	70.2195
TSS10446	chr18:46871886-46909048	ENSSSCG00000016680	ZNRF2	zinc and ring finger 2 [Source:HGNC Symbol;Acc:22316]	57.3891	54.7993	59.4114	53.9016	50.302	76.9788	63.558	150.479	68.3703	53.4757	92.5691	78.5652
TSS23196	chr9:119612220-119635131	ENSSSCG00000024764	TRGV11	T cell receptor gamma variable 11 (non-functional) [Source:HGNC Symbol;Acc:12286]	71.0014	60.3288	109.64	77.3061	59.2226	101.11	72.3932	40.6721	68.767	65.6284	61.4585	72.0711
TSS10876	chr2:47619283-47653921	ENSSSCG00000021819		Uncharacterized protein [Source:UniProtKB/TrEMBL;Acc:I3LEV2]	92.8688	84.4856	68.2818	72.7163	86.8625	57.7526	81.1915	44.2907	66.6709	89.1128	47.1736	67.12
TSS10187	chr18:50270646-50372766	ENSSSCG00000016708		Uncharacterized protein [Source:UniProtKB/TrEMBL;Acc:F1SHS8]	88.2901	71.3373	74.3104	79.9943	85.1184	78.4873	53.3988	83.1631	54.4296	45.4295	87.3413	56.3123
TSS3763	chr12:45314386-45511888	ENSSSCG00000017750	EVI2B	Ecotropic viral integration site 2B; Uncharacterized protein [Source:UniProtKB/TrEMBL;Acc:F1RJ56]	92.3347	77.9382	83.8091	91.6049	79.016	59.3251	63.2835	68.3688	56.8531	64.631	71.4342	48.4883
TSS5660	chr13:75873798-75878554	ENSSSCG00000024453		Uncharacterized protein [Source:UniProtKB/TrEMBL;Acc:I3LF30]	65.3435	72.2904	65.914	61.9022	68.5266	62.9932	76.6278	76.4004	75.7806	78.8981	71.0378	81.2606
TSS7385	chr14:80299986-80624254	ENSSSCG00000010280	C10orf54	chromosome 10 open reading frame 54 [Source:HGNC Symbol;Acc:30085]	81.1961	120.138	70.8384	74.1212	102.431	44.6022	62.4878	54.5679	67.9165	50.1742	67.8628	60.5358
TSS18914	chr6:119758804-119792459	ENSSSCG00000028494		Uncharacterized protein [Source:UniProtKB/TrEMBL;Acc:I3LT91]	72.936	85.8538	46.2982	65.2216	87.435	67.9577	86.5528	56.2627	78.5015	82.79	58.3726	67.9039
TSS3026	chr11:56246188-56306766	ENSSSCG00000009480	NDFIP2	Nedd4 family interacting protein 2 [Source:HGNC Symbol;Acc:18537]	81.4599	72.6115	56.2471	82.5825	71.9421	75.2998	59.9267	81.344	62.3765	57.2294	81.7138	73.0949
TSS22276	chr9:70327444-70331400	ENSSSCG00000028322	BTG2	"Sus scrofa BTG family, member 2 (BTG2), mRNA. [Source:RefSeq mRNA;Acc:NM_001097505]"	51.0695	62.6442	62.0169	72.3518	58.1575	101.957	75.6479	59.8142	78.504	78.0937	68.6309	86.6492
TSS21380	chr8:144739679-144855816	ENSSSCG00000009244	SEC31A	SEC31 homolog A (S. cerevisiae) [Source:HGNC Symbol;Acc:17052]	67.9307	65.4271	68.1142	66.3611	63.7647	76.447	64.698	81.6629	71.8618	67.9816	81.9925	79.2453
TSS4168	chr12:22802737-22818570	ENSSSCG00000017489		Uncharacterized protein [Source:UniProtKB/TrEMBL;Acc:F1RXA7]	59.515	61.4658	67.4877	62.7555	60.8669	66.0383	68.5853	92.7931	72.1916	65.2759	95.4314	81.832
TSS16199	chr5:66187706-66192304	ENSSSCG00000024655	PHB2	prohibitin 2 [Source:HGNC Symbol;Acc:30306]	72.1535	66.3727	84.408	69.1012	70.5869	69.6872	64.9607	71.4322	81.0772	54.4282	66.1347	83.5423
TSS9356	chr17:40656379-40667247	ENSSSCG00000007240		Uncharacterized protein [Source:UniProtKB/TrEMBL;Acc:F1S525]	46.9452	39.1179	47.1232	59.443	47.0668	76.2896	38.459	125.966	57.7303	54.5388	176.492	84.6982
TSS8700	chr15:154612964-154622103	ENSSSCG00000016367	RNPEPL1	arginyl aminopeptidase (aminopeptidase B)-like 1 [Source:HGNC Symbol;Acc:10079]	70.5605	80.4374	71.8277	62.9687	66.0349	48.6782	77.4856	76.0401	76.7709	75.3797	70.6305	76.8176
TSS18659	chr6:69396242-69413637	ENSSSCG00000003468	PLEKHM2	"pleckstrin homology domain containing, family M (with RUN domain) member 2 [Source:HGNC Symbol;Acc:29131]"	60.6193	54.2244	73.7118	58.3249	53.64	78.8849	60.2349	124.875	52.2323	63.8878	109.324	62.4915
TSS8891	chr16:71377422-71405454	ENSSSCG00000017047	CLINT1	clathrin interactor 1 [Source:HGNC Symbol;Acc:23186]	83.5274	72.1684	67.8503	72.6631	78.7725	62.6246	84.1444	59.4909	69.8891	79.8989	59.474	61.3351
TSS13455	chr3:117786079-117792721	ENSSSCG00000008542		Uncharacterized protein [Source:UniProtKB/TrEMBL;Acc:F1SEF5]	69.6394	71.7665	79.5206	63.4122	66.467	59.7765	68.1569	75.8033	77.9996	63.7092	75.5546	80.0234
TSS3742	chr12:41690123-41712782	ENSSSCG00000026646	RFFL	ring finger and FYVE-like domain containing E3 ubiquitin protein ligase [Source:HGNC Symbol;Acc:24821]	58.3451	73.1262	53.1943	67.0329	68.3266	55.5307	74.9165	78.8523	85.6564	79.9449	70.3998	86.1058
TSS9432	chr17:49203280-49238376	ENSSSCG00000007356	PLCG1	"phospholipase C, gamma 1 [Source:HGNC Symbol;Acc:9065]"	60.9275	80.1976	58.4014	66.2693	76.4716	64.6037	68.5448	61.7429	88.9008	75.6349	61.8411	87.5072
TSS18395	chr6:47968135-48032120	ENSSSCG00000003105	SLC1A5	"solute carrier family 1 (neutral amino acid transporter), member 5 [Source:HGNC Symbol;Acc:10943]"	39.8182	18.0983	54.8862	80.9027	28.9457	86.4976	53.6496	152.149	63.2874	56.434	145.661	70.2703
TSS12464	chr2:88189091-88203028	ENSSSCG00000014100	TBCA	tubulin folding cofactor A [Source:HGNC Symbol;Acc:11579]	82.112	61.2517	90.2472	74.7526	86.971	75.2128	64.4945	63.6606	73.697	57.8599	51.5823	68.4877
TSS8862	chr16:58324294-58327422	ENSSSCG00000023671		Uncharacterized protein [Source:UniProtKB/TrEMBL;Acc:I3LKK3]	69.5068	73.3743	82.8174	65.1556	64.0213	70.2962	76.321	66.9468	66.7915	75.0734	75.9405	63.5502
TSS7744	chr15:29008390-29057235	ENSSSCG00000015720	BIN1	bridging integrator 1 [Source:HGNC Symbol;Acc:1052]	74.0909	64.6097	79.0598	72.8862	56.2786	81.0739	71.5589	34.644	102.399	67.624	49.865	93.8391
TSS11640	chr2:162099156-162210447	ENSSSCG00000014556	BET1L	Bet1 golgi vesicular membrane trafficking protein-like [Source:HGNC Symbol;Acc:19348]	56.9093	71.1217	72.9287	71.6423	68.4801	57.006	71.8947	72.1716	86.2531	78.4343	78.9752	61.025
TSS3403,TSS3404,TSS3405	chr12:6621091-6624938	ENSSSCG00000017236	CD300C	"Sus scrofa CD300c molecule (CD300C), mRNA. [Source:RefSeq mRNA;Acc:NM_001244303]"	93.4387	53.9664	91.4577	76.8571	58.3325	62.0998	42.7571	69.99	76.2369	40.1941	102.726	78.7532
TSS17029	chr6:478537-485467	ENSSSCG00000023677	CHMP1A	charged multivesicular body protein 1A [Source:HGNC Symbol;Acc:8740]	57.9536	65.0335	74.5405	63.5285	61.155	62.3652	78.9121	85.4968	67.7562	79.3847	79.3096	71.1248
TSS8450	chr15:89251098-89292959	ENSSSCG00000015962		Uncharacterized protein [Source:UniProtKB/TrEMBL;Acc:F1S064]	72.0644	72.7523	60.8001	71.3848	78.5082	85.6339	57.3284	72.272	59.7696	65.4554	81.9846	67.7769
TSS12415	chr2:81754511-81810704	ENSSSCG00000014031	HNRNPAB	heterogeneous nuclear ribonucleoprotein A/B [Source:HGNC Symbol;Acc:5034]	75.135	55.108	83.0513	67.1578	61.2938	88.0355	62.3263	80.4473	61.5276	64.1667	77.0897	68.944
TSS4052	chr12:15083306-15096597	ENSSSCG00000017287	PSMC5	"Sus scrofa Tat-binding protein 10 (TBP10), mRNA. [Source:RefSeq mRNA;Acc:NM_213983]"	68.0544	63.4234	81.0677	67.7353	69.5191	69.2096	62.264	77.8791	71.5726	59.2265	78.1429	76.1719
TSS7376	chr14:79011699-79027954	ENSSSCG00000010260	SAR1A	"Sus scrofa SAR1 homolog A (S. cerevisiae) (SAR1A), mRNA. [Source:RefSeq mRNA;Acc:NM_001031786]"	73.5632	60.219	63.9884	66.2575	63.7968	76.4685	68.3711	83.9549	62.7969	64.6132	88.5888	71.4435
TSS16588,TSS16589,TSS16590,TSS16591,TSS16592	chr5:20442127-20465312	ENSSSCG00000000293	ITGA5	Uncharacterized protein [Source:UniProtKB/TrEMBL;Acc:F1SR53]	66.9778	70.2226	59.4648	69.396	64.8994	48.6266	76.3896	60.9625	81.2398	86.7246	70.575	87.9166
TSS13318	chr3:77045235-77096424	ENSSSCG00000008344	ARHGAP25	Rho GTPase activating protein 25 [Source:HGNC Symbol;Acc:28951]	71.0827	66.0157	74.6351	73.9116	67.8941	59.6541	72.3813	80.6527	68.102	64.1957	79.2792	65.5444
TSS12946,TSS12947,TSS12948	chr3:18259504-18298947	ENSSSCG00000007797	ITGAL	"Sus scrofa integrin, alpha L (antigen CD11A (p180), lymphocyte function-associated antigen 1; alpha polypeptide) (ITGAL), mRNA. [Source:RefSeq mRNA;Acc:NM_001044608]"	49.1269	76.514	65.0927	48.8931	74.0543	65.7354	91.6414	60.7184	74.1791	87.2377	77.6926	71.8841
TSS4592	chr13:12164825-12166863	ENSSSCG00000008882			0	152.084	141.132	0	0	0	0.131188	0	156.8	118.813	121.566	152.104
TSS10460	chr18:50399929-50607277	ENSSSCG00000023695		Uncharacterized protein [Source:UniProtKB/TrEMBL;Acc:I3LFH2]	68.4479	55.1525	78.1241	78.6425	88.6088	88.632	50.8886	73.537	54.2249	51.6606	96.1438	58.2595
TSS5664	chr13:76179148-76229571	ENSSSCG00000011592	PLXND1	plexin D1 [Source:HGNC Symbol;Acc:9107]	49.3804	63.6365	63.8802	48.5356	59.6745	50.7965	91.4041	69.9364	95.0482	78.8548	79.4581	91.4983
TSS21035	chr8:32988376-33036670	ENSSSCG00000008794	RHOH	ras homolog family member H [Source:HGNC Symbol;Acc:686]	55.6873	82.8274	61.2171	62.4604	74.3975	80.3148	69.62	61.6642	79.8526	67.2446	65.4693	81.1284
TSS2256	chr1:308216806-308223959	ENSSSCG00000029414		"Sus scrofa ficolin (collagen/fibrinogen domain containing) 1 (FCN1), mRNA. [Source:RefSeq mRNA;Acc:NM_214160]"	169.247	183.481	50.1817	85.3321	130.34	8.12234	42.2978	28.9955	37.292	24.5934	52.2496	29.4209
TSS8856	chr16:56338238-56353011	ENSSSCG00000016996	STK10	serine/threonine kinase 10 [Source:HGNC Symbol;Acc:11388]	69.2864	69.5048	63.1539	60.5143	61.9936	62.9829	79.2351	76.5744	74.3997	77.6053	75.2962	70.9509
TSS2201	chr1:302232062-302266135	ENSSSCG00000005625	ENG	endoglin [Source:HGNC Symbol;Acc:3349]	107.021	68.5987	89.6491	121.313	72.7771	43.2718	63.8965	25.7667	89.414	32.3192	43.8987	83.5343
TSS13898	chr3:43976370-43985070	ENSSSCG00000008077	C9orf89	chromosome 9 open reading frame 89 [Source:HGNC Symbol;Acc:28148]	46.7638	65.1382	60.2775	56.4037	69.2267	73.8215	73.6773	56.6577	96.6158	71.4473	71.9024	98.534
TSS17346,TSS17347	chr6:47155209-47168053	ENSSSCG00000027426	BCL3	B-cell CLL/lymphoma 3 [Source:HGNC Symbol;Acc:998]	27.5708	31.8124	37.4326	50.2877	36.0304	90.4951	53.7414	100.612	72.9422	108.784	114.051	116.062
TSS23249	chr9:128999764-129000061	ENSSSCG00000030387	KIAA0040	KIAA0040 [Source:HGNC Symbol;Acc:28950]	64.3014	68.6871	64.2965	59.8075	60.6679	73.7737	83.7994	31.4541	94.4676	93.6638	46.0122	98.8088
TSS5534	chr13:36895067-36899306	ENSSSCG00000011421	MANF	Mesencephalic astrocyte-derived neurotrophic factor; Uncharacterized protein [Source:UniProtKB/TrEMBL;Acc:E0YLM4]	73.1971	34.735	77.4482	63.9422	48.506	75.0281	61.649	85.6115	67.7864	70.5497	100.906	80.3372
TSS5491	chr13:34901695-34906475	ENSSSCG00000011372	IMPDH2	IMP (inosine 5'-monophosphate) dehydrogenase 2 [Source:HGNC Symbol;Acc:6053]	64.5666	71.0118	80.8745	68.5665	76.5703	78.6786	70.1025	56.0184	67.5489	70.8001	62.7384	72.0745
TSS21646	chr8:75709378-75738808	ENSSSCG00000008973	NAAA	N-acylethanolamine acid amidase [Source:HGNC Symbol;Acc:736]	193.502	55.2997	94.7024	91.4718	71.194	13.398	126.233	18.6826	95.5443	25.9139	14.2092	39.3044
TSS3598	chr12:25005400-25036657	ENSSSCG00000017543	CALCOCO2	calcium binding and coiled-coil domain 2 [Source:HGNC Symbol;Acc:29912]	75.1286	59.6866	74.6542	71.0933	67.2958	67.3501	68.4645	59.0916	77.6902	69.2035	70.4608	79.2533
TSS18735	chr6:78196521-78289075	ENSSSCG00000003577	WASF2	"WAS protein family, member 2 [Source:HGNC Symbol;Acc:12733]"	63.272	65.8052	58.7824	64.3468	73.4775	65.6032	71.0198	71.723	81.1172	71.0419	74.6944	78.4427
TSS11226	chr2:76950761-76952358	ENSSSCG00000013456			61.1014	69.5457	72.7195	58.3432	64.0082	63.4656	69.8658	92.1061	70.2209	68.5595	74.2481	74.8691
TSS1184	chr1:10385074-10391604	ENSSSCG00000004056	DYNLT1	"Sus scrofa dynein, light chain, Tctex-type 1 (DYNLT1), mRNA. [Source:RefSeq mRNA;Acc:NM_001145385]"	57.0031	67.3898	73.3395	84.4393	65.6106	63.9803	62.8551	67.164	77.7386	67.0752	84.8742	66.5461
TSS7567	chr14:122966024-122979961	ENSSSCG00000010574	LDB1	LIM domain binding 1 [Source:HGNC Symbol;Acc:6532]	70.686	86.2262	71.8382	64.7471	78.957	53.7881	75.5674	56.8126	79.522	70.2462	57.4766	71.278
TSS11688	chr2:3761547-3767520	ENSSSCG00000012904	AIP	aryl hydrocarbon receptor interacting protein [Source:HGNC Symbol;Acc:358]	50.0412	63.8371	70.6937	62.7125	61.8395	66.3108	81.8287	76.9355	70.1643	80.687	77.0124	74.6657
TSS20992	chr8:12414029-12417520	ENSSSCG00000028448	LAP3	leucine aminopeptidase 3 [Source:HGNC Symbol;Acc:18449]	106.752	78.5218	70.5774	88.9802	92.7658	68.5053	42.1028	49.1316	80.0134	36.4778	45.867	76.9741
TSS19073	chr6:157460444-157721955	ENSSSCG00000003983	SMAP1L	"Sus scrofa small ArfGAP2 (SMAP2), mRNA. [Source:RefSeq mRNA;Acc:NM_001128464]"	67.3592	54.8745	70.9682	75.7085	63.3846	79.3668	67.1689	78.5412	68.6831	58.3831	82.7831	68.8777
TSS5659	chr13:75848288-75869542	ENSSSCG00000022633		Uncharacterized protein [Source:UniProtKB/TrEMBL;Acc:I3LAS8]	58.6482	69.3493	62.3552	58.7534	68.251	63.7301	78.3794	72.3235	76.8664	75.5282	71.0626	80.361
TSS23585	chrX:39048444-39049408	ENSSSCG00000022518	CH242-236H6.1		50.9014	49.4379	54.9254	58.0281	50.083	76.8333	58.7298	119.724	58.5195	69.8975	110.229	78.1034
TSS12101	chr2:59339280-59343898	ENSSSCG00000013893	ARRDC2	arrestin domain containing 2 [Source:HGNC Symbol;Acc:25225]	69.8639	72.8403	82.2607	73.2918	67.3947	64.9237	71.4323	60.1714	69.777	71.6949	62.5183	68.9522
TSS6999	chr14:6618167-6622585	ENSSSCG00000009612	DOK2	"docking protein 2, 56kDa [Source:HGNC Symbol;Acc:2991]"	74.0876	62.3692	76.5506	75.2547	65.1981	54.4897	71.4515	79.9775	64.0876	59.7045	84.2731	65.8913
TSS18285	chr6:42960281-43026776	ENSSSCG00000002962	MAP4K1	mitogen-activated protein kinase kinase kinase kinase 1 [Source:HGNC Symbol;Acc:6863]	70.3034	69.5334	76.5076	60.3211	61.8212	66.0005	68.7356	66.285	85.928	60.5985	64.4298	82.533
TSS10536,TSS10537,TSS10538	chr2:2815219-2874163	ENSSSCG00000012880	CPT1A	carnitine palmitoyltransferase 1A (liver) [Source:HGNC Symbol;Acc:2328]	103.906	45.6915	73.046	106.941	39.3407	71.9689	96.4604	46.4249	68.4509	81.8094	45.0202	53.5732
TSS6210	chr14:7316098-7328155	ENSSSCG00000009625	PDLIM2	PDZ and LIM domain 2 (mystique) [Source:HGNC Symbol;Acc:13992]	59.0877	83.287	64.592	56.9848	76.4196	52.4424	80.0482	60.6222	80.9102	72.1502	63.6558	81.7191
TSS22143	chr9:49613081-49629040	ENSSSCG00000015074	SIDT2	"SID1 transmembrane family, member 2 [Source:HGNC Symbol;Acc:24272]"	73.3918	83.4972	72.8472	69.0707	72.3773	49.6984	81.1829	46.3383	89.1898	72.0202	46.7983	75.37
TSS9548,TSS9549,TSS9550	chr17:66106713-66134997	ENSSSCG00000007516	STX16	"Sus scrofa syntaxin 16 (STX16), mRNA. [Source:RefSeq mRNA;Acc:NM_001123199]"	71.4435	84.1943	61.315	58.9385	84.5666	65.5817	69.7732	47.4447	74.4765	74.6078	57.9418	81.1683
TSS14390	chr4:7894533-7931354	ENSSSCG00000005944	NDRG1	N-myc downstream regulated 1 [Source:HGNC Symbol;Acc:7679]	60.1861	40.6393	74.0193	86.5208	55.6027	59.7557	66.5885	106.034	71.7259	62.5655	73.7752	73.8645
TSS11246	chr2:77814538-77821746	ENSSSCG00000013429	STK11	serine/threonine kinase 11 [Source:HGNC Symbol;Acc:11389]	57.7456	75.2062	64.7643	56.4136	76.1002	61.4571	80.2476	61.6955	80.4894	78.6553	61.712	76.7206
TSS20734	chr7:98861960-98874027	ENSSSCG00000020703	ACTN1	Uncharacterized protein [Source:UniProtKB/TrEMBL;Acc:I3LS04]	68.2649	72.704	58.5461	66.5495	84.9454	49.1434	68.4405	79.6065	76.898	57.8248	71.3057	76.7893
TSS11752	chr2:6864026-6867851	ENSSSCG00000013030	PRDX5	peroxiredoxin 5 [Source:HGNC Symbol;Acc:9355]	72.2437	89.9154	71.84	82.3074	102.233	93.0296	43.5829	36.9427	71.1614	38.0958	38.2326	91.0427
TSS11465	chr2:138992123-138999352	ENSSSCG00000014266	CDC42SE2	CDC42 small effector 2 [Source:HGNC Symbol;Acc:18547]	65.4378	73.7891	53.3057	46.7541	76.797	72.4866	82.2583	72.2663	85.9961	60.0485	62.2148	77.1079
TSS24379	chrX:13312012-13341924	ENSSSCG00000012142	AP1S2	"adaptor-related protein complex 1, sigma 2 subunit [Source:HGNC Symbol;Acc:560]"	85.6956	67.2772	70.5421	64.2765	83.877	60.5514	70.422	73.4259	56.468	72.4225	69.2203	52.3515
TSS7623	chr14:140498359-140537959	ENSSSCG00000010679	EIF3A	"eukaryotic translation initiation factor 3, subunit A [Source:HGNC Symbol;Acc:3271]"	82.0992	69.8872	82.0098	78.1067	77.8474	83.5672	54.8918	69.7632	52.7132	61.0618	62.2879	51.6691
TSS9529	chr17:64152511-64196307	ENSSSCG00000007496	RTFDC1	"Sus scrofa ortholog of human chromosome 20 open reading frame 43 (C17H20orf43), mRNA. [Source:RefSeq mRNA;Acc:NM_001110432]"	64.5574	67.3395	68.086	65.5828	72.467	68.3205	64.4938	74.957	71.132	62.388	72.6251	72.9831
TSS2899	chr11:4197545-4202234	ENSSSCG00000019296	SNORA27	Small nucleolar RNA SNORA27 [Source:RFAM;Acc:RF00443]	149.934	188.156	0	0	189.318	100.384	99.2503	0	0	97.8757	0	0
TSS10556	chr2:3944556-3947680	ENSSSCG00000012916	POLD4	"polymerase (DNA-directed), delta 4, accessory subunit [Source:HGNC Symbol;Acc:14106]"	64.85	75.0068	87.9947	77.6727	68.2925	77.9628	69.1792	39.9667	71.612	63.3383	57.7623	71.0252
TSS19089	chr7:1843759-1845859	ENSSSCG00000021201		Uncharacterized protein [Source:UniProtKB/TrEMBL;Acc:I3LUH6]	52.4566	62.4245	65.4388	50.8312	57.5698	88.706	86.416	44.1246	68.0674	88.2696	75.7505	84.2637
TSS20181,TSS20182,TSS20183,TSS20184	chr7:27495907-27511694	ENSSSCG00000001409	PRRC2A	proline-rich coiled-coil 2A [Source:HGNC Symbol;Acc:13918]	54.0575	70.7964	66.9853	59.3677	62.4312	68.1975	74.2561	73.4319	76.7226	70.8307	71.9202	73.8528
TSS20306	chr7:34159506-34166143	ENSSSCG00000001506	RGL2	ral guanine nucleotide dissociation stimulator-like 2 [Source:HGNC Symbol;Acc:9769]	73.5598	84.0584	77.5018	66.9955	68.4074	50.4182	74.4028	62.9351	76.5036	62.8872	56.3836	68.5061
TSS10045	chr18:11014952-11070159	ENSSSCG00000016512	ZAP	"Sus scrofa zinc finger CCCH-type, antiviral 1 (ZC3HAV1), mRNA. [Source:RefSeq mRNA;Acc:NM_001177489]"	67.732	74.5737	52.1601	61.6558	77.7486	61.3726	69.1931	61.7399	78.7231	73.0027	59.7689	84.6185
TSS9567,TSS9568	chr17:66499482-66519788	ENSSSCG00000007521	NELFCD	"Sus scrofa TH1-like (Drosophila) (TH1L), mRNA. [Source:RefSeq mRNA;Acc:NM_001113698]"	68.3371	72.5945	68.4251	66.6267	70.7473	60.6948	71.8202	59.4956	73.4211	75.091	64.3672	69.8976
TSS4490	chr12:55307122-55308270	ENSSSCG00000017958	SENP3	SUMO1/sentrin/SMT3 specific peptidase 3 [Source:HGNC Symbol;Acc:17862]	66.155	66.7344	72.9368	60.0235	68.3794	77.9163	59.6059	65.6133	70.5885	57.3673	82.0515	73.2012
TSS16414	chr5:1512924-1526924	ENSSSCG00000000019		Uncharacterized protein [Source:UniProtKB/TrEMBL;Acc:F1SJU9]	63.8527	51.5162	67.159	64.3908	62.0487	73.1261	68.6846	79.4781	68.6035	67.0468	85.496	68.5137
TSS16	chr1:3716400-3734041	ENSSSCG00000004020	SFT2D1	SFT2 domain containing 1 [Source:HGNC Symbol;Acc:21102]	100.711	69.4939	89.4827	72.5153	76.7567	58.2095	58.8642	67.1371	57.6277	53.9989	59.4027	55.5313
TSS4410	chr12:51642372-51706358	ENSSSCG00000017868		P2X purinoceptor [Source:UniProtKB/TrEMBL;Acc:F1RGS5]	72.7744	79.6737	65.7334	68.0797	77.5892	52.0364	76.2631	65.0721	71.0112	69.9767	56.6326	64.5387
TSS16387	chr5:110441060-110497384	ENSSSCG00000000970	PPP6R2	"protein phosphatase 6, regulatory subunit 2 [Source:HGNC Symbol;Acc:19253]"	59.7267	80.8876	64.3297	62.3026	70.0579	56.4544	77.0681	58.0414	75.0198	79.5006	63.6619	71.3076
TSS7365	chr14:77539842-77548322	ENSSSCG00000020688	HNRNPH3	heterogeneous nuclear ribonucleoprotein H3 (2H9) [Source:HGNC Symbol;Acc:5043]	64.4137	73.9154	71.0659	66.319	80.1832	77.2818	63.0653	59.9361	67.6128	69.2933	59.4197	65.5757
TSS23494,TSS23495	chrX:21167783-21189764	ENSSSCG00000012171	PRDX4	peroxiredoxin 4 [Source:HGNC Symbol;Acc:17169]	60.7247	52.1888	77.0889	65.2644	55.2836	83.1109	63.5424	69.3705	77.7647	61.6493	71.6299	79.6684
TSS10280	chr18:6894510-6906676	ENSSSCG00000016452	GIMAP8	"GTPase, IMAP family member 8 [Source:HGNC Symbol;Acc:21792]"	58.8373	57.8492	63.56	57.7206	59.5668	51.7257	80.6209	92.9681	77.8976	77.1473	68.6121	70.5185
TSS16348,TSS16349	chr5:93325751-93529504	ENSSSCG00000000907	PLXNC1	plexin C1 [Source:HGNC Symbol;Acc:9106]	114.966	77.4944	88.3719	111.251	92.7532	46.2601	48.8919	55.3903	59.7164	31.111	47.3937	42.5587
TSS9542	chr17:64947370-64962212	ENSSSCG00000007504	RNPC1	"Sus scrofa RNA binding motif protein 38 (RBM38), mRNA. [Source:RefSeq mRNA;Acc:NM_001105312]"	55.0697	78.292	66.8302	54.4321	60.0062	52.4405	84.8992	76.7923	76.115	81.8074	58.5009	70.0326
TSS17295	chr6:44673736-44684427	ENSSSCG00000002996		Uncharacterized protein [Source:UniProtKB/TrEMBL;Acc:F2Z507]	66.6079	74.8495	75.1277	66.9826	67.6837	62.3	64.5915	74.5444	66.9698	58.9276	70.2551	66.1924
TSS25168	chrX:142093231-142106233	ENSSSCG00000012783	IDH3G	isocitrate dehydrogenase 3 (NAD+) gamma [Source:HGNC Symbol;Acc:5386]	79.6589	66.3791	88.9261	67.5307	71.5295	54.2376	64.4551	70.7809	71.7157	56.0416	56.1135	65.9977
TSS12877	chr3:9882204-9911156	ENSSSCG00000007692	YWHAG	"tyrosine 3-monooxygenase/tryptophan 5-monooxygenase activation protein, gamma [Source:HGNC Symbol;Acc:12852]"	94.3732	46.3922	84.9296	81.5757	68.0841	62.0316	65.4961	69.0076	60.4109	49.3018	74.6689	57.0207
TSS24428	chrX:17698996-17716716	ENSSSCG00000012162	EIF1AX	"Sus scrofa eukaryotic translation initiation factor 1A, X-linked (EIF1AX), mRNA. [Source:RefSeq mRNA;Acc:NM_001243218]"	98.5825	77.1295	64.0381	85.6904	85.6342	63.5819	49.2928	72.6705	48.4456	47.922	69.6662	47.7036
TSS2850	chr10:66363851-66405361	ENSSSCG00000011121	CELF2	"CUGBP, Elav-like family member 2 [Source:HGNC Symbol;Acc:2550]"	76.8129	73.3814	58.8587	75.4976	72.2165	62.03	73.9345	71.963	62.3299	61.8997	68.908	52.1841
TSS22792	chr9:21863870-21864935	ENSSSCG00000014907	CREBZF	CREB/ATF bZIP transcription factor [Source:HGNC Symbol;Acc:24905]	69.2804	78.867	54.1886	69.1042	75.7694	71.9967	70.9231	50.3752	65.4352	83.6366	54.6582	64.8097
TSS14864	chr4:107641166-107653106	ENSSSCG00000006647	CTSK	"Sus scrofa cathepsin K (CTSK), mRNA. [Source:RefSeq mRNA;Acc:NM_214302]"	105.474	66.4368	87.8076	99.3262	60.3134	58.4868	57.3585	67.1472	48.3272	62.7586	44.3775	50.8636
TSS20874	chr7:130869564-130891073	ENSSSCG00000002547		Uncharacterized protein [Source:UniProtKB/TrEMBL;Acc:F1S9W8]	74.4665	63.0767	62.2242	66.4257	77.8032	63.9782	69.6843	57.3859	69.8144	65.3158	66.297	71.1658
TSS5365	chr13:14120031-14187840	NA	NA	NA	78.4376	78.7536	69.7648	62.6692	86.3167	69.7512	58.0349	66.2335	57.2259	65.1916	57.0119	57.7697
TSS18446,TSS18447,TSS18448	chr6:50430670-50444473	ENSSSCG00000003178	IRF3	"Sus scrofa interferon regulatory factor 3 (IRF3), mRNA. [Source:RefSeq mRNA;Acc:NM_213770]"	59.327	66.0545	83.9565	61.886	61.8943	65.8704	59.1883	63.4121	67.3671	61.3082	83.5037	73.3296
TSS10247	chr18:1571836-1621759	ENSSSCG00000016409	UBE3C	ubiquitin protein ligase E3C [Source:HGNC Symbol;Acc:16803]	64.1092	77.9562	47.0755	55.1656	70.2622	56.8251	80.0544	45.2764	85.9691	79.1197	67.4419	77.5589
TSS5971	chr13:155711285-155777818	ENSSSCG00000011916	ATP6V1A	"ATPase, H+ transporting, lysosomal 70kDa, V1 subunit A [Source:HGNC Symbol;Acc:851]"	116.562	48.6381	90.6824	84.6226	73.4683	47.6205	55.3399	82.197	57.6271	40.0942	60.7353	48.5032
TSS13332	chr3:82274611-82325849	ENSSSCG00000008369		Uncharacterized protein [Source:UniProtKB/TrEMBL;Acc:F1SIX2]	87.6909	67.1952	95.5525	79.6282	72.864	63.5363	57.4074	53.1314	64.8041	50.7594	47.3856	65.6343
TSS15826	chr5:7859081-7869542	ENSSSCG00000030209	MFNG	MFNG O-fucosylpeptide 3-beta-N-acetylglucosaminyltransferase [Source:HGNC Symbol;Acc:7038]	44.3146	74.5595	67.5625	50.4549	63.8259	51.8779	85.6778	63.7415	87.6158	77.3801	54.4181	84.0879
TSS17882,TSS17883,TSS17884	chr6:108515329-108561302	ENSSSCG00000003729	RNF125	"ring finger protein 125, E3 ubiquitin protein ligase [Source:HGNC Symbol;Acc:21150]"	92.8814	96.3118	68.9754	69.4209	100.098	40.3396	82.3827	59.6471	58.9891	58.4747	33.8297	44.0722
TSS4577	chr13:3715200-3725518	ENSSSCG00000011198		Uncharacterized protein [Source:UniProtKB/TrEMBL;Acc:F1RS76]	63.0113	53.5513	74.5367	69.1357	62.0961	57.0134	67.7424	81.942	68.5777	65.3681	69.9714	72.4074
TSS21476	chr8:18853593-18911270	ENSSSCG00000008756	DHX15	DEAH (Asp-Glu-Ala-His) box helicase 15 [Source:HGNC Symbol;Acc:2738]	67.893	62.0945	65.9292	69.0135	68.5213	81.1871	63.8347	73.268	57.4093	66.8247	70.9265	58.2706
TSS8153	chr15:144854820-144973706	ENSSSCG00000016262	SP140	SP140 nuclear body protein [Source:HGNC Symbol;Acc:17133]	69.4941	69.4522	74.8077	64.8726	71.3866	62.6304	71.1387	63.0797	66.9711	69.5768	57.7086	62.2336
TSS18394	chr6:47923849-47939577	ENSSSCG00000003104	STRN4	"striatin, calmodulin binding protein 4 [Source:HGNC Symbol;Acc:15721]"	55.4315	75.8784	60.2441	59.2335	68.1525	58.6425	70.4247	68.4795	74.9584	72.8558	66.0691	72.3489
TSS11956	chr2:20668752-20698709	ENSSSCG00000013285	API5	apoptosis inhibitor 5 [Source:HGNC Symbol;Acc:594]	75.6353	64.4714	61.2681	63.6399	74.6086	66.0643	65.6831	65.2753	70.8753	62.6676	62.8066	68.016
TSS13486	chr3:121870657-121883350	ENSSSCG00000008587		Uncharacterized protein [Source:UniProtKB/TrEMBL;Acc:F2Z5F1]	71.0545	57.8392	74.4974	68.5114	69.4868	77.5566	60.7267	73.6935	52.5756	63.4681	75.69	55.8924
TSS17729	chr6:77808895-77822246	ENSSSCG00000003566	NUDC	nudC nuclear distribution protein [Source:HGNC Symbol;Acc:8045]	61.3269	58.1964	87.098	65.8823	63.5103	71.4491	60.7121	72.9954	65.5912	61.7672	67.0666	64.9825
TSS2814	chr10:54434823-54493137	ENSSSCG00000024127		Uncharacterized protein [Source:UniProtKB/TrEMBL;Acc:I3LHA4]	86.8556	70.884	75.8025	64.0491	76.7388	62.9262	60.9892	66.1217	64.0898	53.3931	56.6241	61.6388
TSS8262	chr15:8286398-8286581	ENSSSCG00000023628		Uncharacterized protein [Source:UniProtKB/TrEMBL;Acc:I3LVC8]	60.4549	22.5112	42.9332	73.085	53.3772	75.0761	68.1584	80.7731	119.761	43.3853	79.2599	80.167
TSS562	chr1:179382896-179397677	ENSSSCG00000004912	SEC11C	SEC11 homolog C (S. cerevisiae) [Source:HGNC Symbol;Acc:23400]	68.9419	38.0055	76.7461	62.4002	55.7779	69.5221	55.7651	92.2923	61.5908	54.2783	90.7475	71.3989
TSS4831	chr13:67832082-67836984	ENSSSCG00000011534	BHLHE40	"basic helix-loop-helix family, member e40 [Source:HGNC Symbol;Acc:1046]"	47.4839	42.3705	40.7191	70.8675	43.3941	99.2803	46.1809	89.2531	46.1761	64.2713	132.332	74.4506
TSS15047	chr4:139582094-139601161	ENSSSCG00000006919	GBP4	Uncharacterized protein [Source:UniProtKB/TrEMBL;Acc:F1S4E0]	20.3587	35.6169	32.3811	27.0987	39.9033	122.225	50.3093	125.693	35.3776	109.278	141.934	56.2024
TSS7380	chr14:79362924-79368419	ENSSSCG00000010271	PRF1	perforin 1 (pore forming protein) [Source:HGNC Symbol;Acc:9360]	23.355	69.171	47.9408	31.1023	66.5326	70.5042	115.377	62.1127	29.4455	139.248	108.547	32.8601
TSS18616	chr6:62328371-62349683	ENSSSCG00000030253	NOL9	nucleolar protein 9 [Source:HGNC Symbol;Acc:26265]	65.9231	103.396	55.9514	61.3785	95.1313	60.5899	58.0638	54.2442	62.5477	61.6672	51.1905	65.7215
TSS9097	chr16:55580785-55590313	ENSSSCG00000016989	RPL26L1	ribosomal protein L26-like 1 [Source:HGNC Symbol;Acc:17050]	67.7779	56.8976	75.3368	65.1113	73.2281	72.386	62.1948	65.2309	57.5374	59.0425	70.1282	70.7827
TSS13731	chr3:23052199-23174810	ENSSSCG00000007833		Uncharacterized protein [Source:UniProtKB/TrEMBL;Acc:F1RFC5]	62.5343	66.5303	60.3392	59.2593	67.3527	66.8143	70.7909	55.2101	90.4537	64.8552	52.9831	78.1192
TSS9490	chr17:57095158-57109228	ENSSSCG00000007459	CSE1L	CSE1 chromosome segregation 1-like (yeast) [Source:HGNC Symbol;Acc:2431]	59.6538	64.488	69.0988	65.1119	64.4335	88.134	66.9639	68.1648	66.6684	63.0309	55.7508	63.4858
TSS14861,TSS14862,TSS14863	chr4:107586819-107638503	ENSSSCG00000006646	ARNT	aryl hydrocarbon receptor nuclear translocator [Source:HGNC Symbol;Acc:700]	55.6376	73.1243	44.6049	63.966	71.3038	59.939	77.9996	70.3644	64.943	76.4822	71.0463	65.3918
TSS21883	chr9:3792869-3800652	ENSSSCG00000023080	TPP1	tripeptidyl peptidase I [Source:HGNC Symbol;Acc:2073]	87.481	54.3923	92.9754	73.9637	63.8037	50.8631	58.3436	85.786	63.0001	44.5145	62.5478	56.8335
TSS22920	chr9:50815862-50842000	ENSSSCG00000030053	ARCN1	archain 1 [Source:HGNC Symbol;Acc:649]	78.2353	47.4523	62.4289	67.3075	56.8683	75.5769	56.746	80.1996	61.5701	55.5005	86.6711	65.8905
TSS15846	chr5:9275334-9276287	ENSSSCG00000000148		Uncharacterized protein [Source:UniProtKB/TrEMBL;Acc:F1SPU1]	79.6311	84.2758	45.6717	66.1636	84.3507	41.6358	56.948	53.6624	83.7104	64.0834	49.7042	84.4786
TSS18077	chr6:1055727-1059412	ENSSSCG00000002646	TRAPPC2L	trafficking protein particle complex 2-like [Source:HGNC Symbol;Acc:30887]	80.3744	68.6817	83.9717	73.7364	71.4184	59.7614	57.2388	62.7601	59.2475	53.6699	60.2545	62.7425
TSS11462	chr2:138700891-138706953	ENSSSCG00000014264	HINT1	histidine triad nucleotide binding protein 1 [Source:HGNC Symbol;Acc:4912]	64.6441	65.6701	71.6061	58.9322	73.3086	80.6947	55.5718	60.5597	69.3793	58.7961	62.78	71.8206
TSS15469	chr4:103291797-103304048	ENSSSCG00000006512	FDPS	"Sus scrofa farnesyl diphosphate synthase (FDPS), mRNA. [Source:RefSeq mRNA;Acc:NM_001185131]"	40.3765	56.7492	66.4135	49.1995	56.7244	70.8295	50.7307	110.581	79.4183	61.1002	73.9436	77.1095
TSS16632	chr5:22686700-22732508	ENSSSCG00000000364	SARNP	SAP domain containing ribonucleoprotein [Source:HGNC Symbol;Acc:24432]	63.7856	63.5942	72.5551	62.0096	66.3413	65.485	61.0335	66.4664	64.9605	63.2539	74.2516	69.1403
TSS278	chr1:97745078-97758955	ENSSSCG00000004470	HMGN3	high mobility group nucleosomal binding domain 3 [Source:HGNC Symbol;Acc:12312]	70.0039	69.0499	66.1499	59.4737	71.4855	49.7001	62.9065	55.9292	79.4302	67.0214	58.9279	81.8414
TSS15138	chr4:17236602-17252337	ENSSSCG00000021004	DERL1	derlin 1 [Source:HGNC Symbol;Acc:28454]	55.9429	47.3408	66.9697	66.9156	49.5777	71.0624	71.423	83.6025	59.1355	71.4326	81.59	66.8729
TSS14751	chr4:101912899-101923492	ENSSSCG00000006468	HDGF	hepatoma-derived growth factor [Source:HGNC Symbol;Acc:4856]	61.5066	70.1156	70.6525	63.0597	67.5956	58.4372	69.0539	61.6994	77.5825	63.7402	56.8611	71.524
TSS17807	chr6:87940197-87952584	ENSSSCG00000003652	AKIRIN1	"Sus scrofa mighty (LOC100144621), mRNA. [Source:RefSeq mRNA;Acc:NM_001128455]"	65.9862	63.0516	65.5584	64.8332	67.5689	67.2524	70.6059	58.5916	62.9014	71.5557	62.3895	70.7557
TSS662	chr1:208247110-208275880	ENSSSCG00000005072	PSMA3	Proteasome subunit alpha type [Source:UniProtKB/TrEMBL;Acc:F1SSL6]	75.6129	52.1583	70.7735	70.1239	68.2895	78.6666	50.646	78.7631	56.634	53.1618	77.211	58.6749
TSS2847	chr10:65505119-65552394	ENSSSCG00000011112		"Sus scrofa cell division cycle 123 homolog (S. cerevisiae) (CDC123), mRNA. [Source:RefSeq mRNA;Acc:NM_001243823]"	55.6483	72.6637	57.5631	49.7863	75.3753	54.554	68.1507	68.5147	76.8127	68.4028	68.1014	74.7885
TSS3162	chr11:12818501-12827481	ENSSSCG00000009359	SUPT20H	suppressor of Ty 20 homolog (S. cerevisiae) [Source:HGNC Symbol;Acc:20596]	73.2462	80.4013	57.9217	60.2622	78.5539	62.0289	64.0906	64.8191	64.9294	68.0079	52.0379	63.7784
TSS13359	chr3:90961307-91258248	ENSSSCG00000008408	RTN4	"Sus scrofa reticulon 4 (RTN4), mRNA. [Source:RefSeq mRNA;Acc:NM_001129963]"	88.425	49.5389	83.3294	66.3114	62.7824	61.9253	60.9464	79.8437	56.6398	51.0483	73.2219	55.8509
TSS12392	chr2:78173438-78176456	ENSSSCG00000013436		Uncharacterized protein [Source:UniProtKB/TrEMBL;Acc:F1SDI2]	83.3827	81.7725	98.1508	74.5889	73.1216	48.4963	65.4847	54.3267	59.3391	48.2363	55.2715	47.3983
TSS1078	chr1:306700485-306714090	ENSSSCG00000005738	RALGDS	ral guanine nucleotide dissociation stimulator [Source:HGNC Symbol;Acc:9842]	55.2829	52.7786	60.2924	58.2064	52.6972	62.8617	60.3485	82.4075	63.4421	65.5516	101.094	74.5652
TSS322	chr1:117493534-117509485	ENSSSCG00000004542	NARS	asparaginyl-tRNA synthetase [Source:HGNC Symbol;Acc:7643]	68.0331	58.7773	68.9946	65.8996	66.8497	73.4211	58.3132	84.5862	60.2531	55.3278	68.5389	60.309
TSS16654	chr5:23280620-23294700	ENSSSCG00000000396	STAT2	"signal transducer and activator of transcription 2, 113kDa [Source:HGNC Symbol;Acc:11363]"	60.3424	59.1471	59.5671	59.5182	59.8846	71.2189	58.0342	95.0748	65.681	62.1748	72.0089	66.4697
TSS2200	chr1:302129554-302137873	ENSSSCG00000005620	SH2D3C	SH2 domain containing 3C [Source:HGNC Symbol;Acc:16884]	41.5199	61.9005	63.4767	48.2846	53.9229	63.2464	69.1926	64.6624	84.4663	78.2222	73.4367	86.6068
TSS22564	chr9:146493480-146494458	ENSSSCG00000015617	G0S2	G0/G1switch 2 [Source:HGNC Symbol;Acc:30229]	11.1197	10.2044	38.0287	47.076	25.8382	200.659	13.5053	80.2542	53.7355	34.2789	133.669	140.093
TSS18691	chr6:73220722-73249020	ENSSSCG00000003511	HP1BP3	"heterochromatin protein 1, binding protein 3 [Source:HGNC Symbol;Acc:24973]"	70.3727	70.2108	64.5546	65.2193	68.9121	66.4431	70.2029	59.6655	63.2088	68.2175	59.0236	62.1783
TSS5368	chr13:15480081-15550068	ENSSSCG00000011218	SLC4A7	"solute carrier family 4, sodium bicarbonate cotransporter, member 7 [Source:HGNC Symbol;Acc:11033]"	73.8266	83.5275	49.5179	62.7363	77.9943	77.3473	64.0961	49.2907	61.5501	73.7122	53.2094	61.243
TSS4206	chr12:25898331-25951887	ENSSSCG00000017551	FAM117A	"family with sequence similarity 117, member A [Source:HGNC Symbol;Acc:24179]"	59.2675	77.3155	72.9427	70.0371	61.7167	49.2638	83.9199	44.8738	79.4974	74.7023	47.692	66.6028
TSS24115	chrX:122649603-122649768	ENSSSCG00000012662		Uncharacterized protein [Source:UniProtKB/TrEMBL;Acc:F1RTG2]	35.5948	48.4063	39.495	62.9769	116.834	84.6771	46.0088	65.5293	83.4809	77.1039	42.4321	84.5274
TSS19518,TSS19519,TSS19520,TSS19521	chr7:55573941-55702252	ENSSSCG00000001787	IL-16	"Sus scrofa interleukin 16 (IL16), mRNA. [Source:RefSeq mRNA;Acc:NM_213751]"	58.5203	69.7018	69.8384	60.4784	58.8001	51.2266	80.3119	59.4262	75.9631	76.9249	59.3038	66.3977
TSS19917	chr7:129852899-129998766	ENSSSCG00000030106		Uncharacterized protein [Source:UniProtKB/TrEMBL;Acc:I3LQT4]	57.5042	56.064	65.0307	59.5664	59.7645	61.8007	70.4458	82.0126	68.782	63.3232	74.8147	66.8212
TSS10609	chr2:6430536-6452599	ENSSSCG00000013017	EHD1	EH-domain containing 1 [Source:HGNC Symbol;Acc:3242]	46.0167	63.1105	53.2765	53.7926	57.8009	61.112	73.3925	72.16	78.426	76.5341	68.9214	81.2269
TSS12908	chr3:16924756-16939447	ENSSSCG00000007739	GUSB	"Sus scrofa glucuronidase, beta (GUSB), mRNA. [Source:RefSeq mRNA;Acc:NM_001123121]"	139.076	70.6398	91.6601	70.2481	82.5055	41.7575	59.1279	40.071	57.9605	42.338	42.3413	47.6258
TSS4164	chr12:22565032-22574313	ENSSSCG00000017477	CASC3	cancer susceptibility candidate 3 [Source:HGNC Symbol;Acc:17040]	62.3075	64.6143	64.0652	62.2588	63.9146	65.3914	67.39	64.1129	67.8163	68.8991	66.3279	68.2367
TSS18669	chr6:69990842-70021369	ENSSSCG00000020926	SDHB	"succinate dehydrogenase complex, subunit B, iron sulfur (Ip) [Source:HGNC Symbol;Acc:10681]"	101.122	72.0274	86.6022	65.7361	79.8189	46.2335	61.5445	47.8231	61.0981	50.0936	50.2847	62.6893
TSS35	chr1:9389097-9411773	ENSSSCG00000019928	SNORA20	Small nucleolar RNA SNORA20 [Source:RFAM;Acc:RF00401]	41.181	155.144	0	44.1992	0	0	0	54.9947	101.926	104.398	54.9428	228.062
TSS6987,TSS6988	chr14:3264860-3279160	ENSSSCG00000009592	NFIL3	"nuclear factor, interleukin 3 regulated [Source:HGNC Symbol;Acc:7787]"	46.811	45.4575	46.0238	56.4465	65.8052	83.078	33.8085	98.7074	45.573	39.5651	129.863	93.6267
TSS9898,TSS9899,TSS9900	chr17:58793919-58817118	ENSSSCG00000007474	DPM1	"Sus scrofa dolichyl-phosphate mannosyltransferase polypeptide 1, catalytic subunit (DPM1), mRNA. [Source:RefSeq mRNA;Acc:NM_001101820]"	74.2308	61.0417	62.2087	65.7165	79.838	70.4662	59.0658	67.2734	59.1374	62.5893	68.4282	54.6031
TSS20587,TSS20588,TSS20589	chr7:80404982-80410952	ENSSSCG00000002002	IRF9	interferon regulatory factor 9 [Source:HGNC Symbol;Acc:6131]	62.524	52.9398	67.7952	70.2103	51.8476	59.9359	66.3084	75.5466	68.8355	72.051	70.2559	66.099
TSS1798,TSS1799	chr1:184592889-184629728	ENSSSCG00000004963		Uncharacterized protein [Source:UniProtKB/TrEMBL;Acc:F1SIU2]	67.3277	76.4393	76.6368	60.0568	80.3491	63.0995	63.3002	55.5608	66.9344	62.4555	50.3289	60.8096
TSS17809	chr6:88029071-88403179	ENSSSCG00000003654	MACF1	microtubule-actin crosslinking factor 1 [Source:HGNC Symbol;Acc:13664]	59.8171	65.9979	55.5371	55.571	65.7393	99.0726	65.2971	47.9772	66.4275	74.17	61.5067	65.85
TSS14771	chr4:102792201-102823366	ENSSSCG00000006502	ARHGEF2	Rho/Rac guanine nucleotide exchange factor (GEF) 2 [Source:HGNC Symbol;Acc:682]	54.414	55.5469	52.7976	62.4931	54.5348	55.4681	63.5246	82.775	70.629	67.7048	90.1083	72.0443
TSS15424	chr4:99372428-99425706	ENSSSCG00000006418	MNDA	myeloid cell nuclear differentiation antigen [Source:HGNC Symbol;Acc:7183]	78.6685	72.9524	67.7968	65.6927	72.0411	53.9502	67.3819	57.2116	66.8948	68.5945	46.1498	64.5129
TSS11217	chr2:76391340-76408573	ENSSSCG00000013467	SGTA	"small glutamine-rich tetratricopeptide repeat (TPR)-containing, alpha [Source:HGNC Symbol;Acc:10819]"	57.029	64.3934	57.5882	53.5472	60.0332	50.9075	75.23	67.4905	73.9547	74.2543	70.3027	75.3238
TSS11818,TSS11819,TSS11820,TSS11821	chr2:10240960-10329777	ENSSSCG00000013111	CD6	CD6 molecule [Source:HGNC Symbol;Acc:1691]	54.6092	51.2667	54.7715	54.0403	41.6081	59.7256	77.0852	55.8089	86.6323	77.2112	79.6421	87.2388
TSS13494	chr3:125827298-125934612	ENSSSCG00000008600	PUM2	pumilio RNA-binding family member 2 [Source:HGNC Symbol;Acc:14958]	67.3998	74.4066	55.4204	64.2755	78.6063	73.3227	62.1365	63.1523	55.5458	66.1699	62.2906	56.8999
TSS18316,TSS18317,TSS18318,TSS18319,TSS18320	chr6:44331701-44378138	ENSSSCG00000002989	AKT2	Uncharacterized protein [Source:UniProtKB/TrEMBL;Acc:F1RHD4]	58.0688	69.6879	57.3444	61.0578	63.7275	60.2562	66.4781	69.8846	71.9837	65.0518	63.2308	72.3689
TSS20204,TSS20205,TSS20206,TSS20207	chr7:27754579-27765187	ENSSSCG00000001424	SKIV2L	superkiller viralicidic activity 2-like (S. cerevisiae) [Source:HGNC Symbol;Acc:10898]	54.94	66.1163	65.651	60.8195	66.5142	58.2692	60.6788	73.332	68.157	64.6975	66.7862	72.6873
TSS18736	chr6:78326490-78358088	ENSSSCG00000003578	FGR	feline Gardner-Rasheed sarcoma viral oncogene homolog [Source:HGNC Symbol;Acc:3697]	85.7652	87.8388	60.7917	93.2576	89.4971	32.4024	68.5243	25.4496	63.1585	45.6235	67.858	58.3183
TSS2709	chr10:28745535-28748189	ENSSSCG00000027760	PTPN7	"protein tyrosine phosphatase, non-receptor type 7 [Source:HGNC Symbol;Acc:9659]"	46.2048	68.5762	57.8222	56.1398	63.7583	58.5805	91.402	53.1701	72.4651	81.4677	69.1228	59.5652
TSS13253	chr3:62299110-62301167	ENSSSCG00000008236	TGOLN2	trans-golgi network protein 2 [Source:HGNC Symbol;Acc:15450]	60.8032	45.9144	52.3898	56.7296	48.3624	66.0694	67.2447	82.7795	74.8425	66.4651	84.4301	71.5509
TSS7212	chr14:50399911-50441668	ENSSSCG00000010002	SF3A1	Splicing factor 3A subunit 1; Uncharacterized protein [Source:UniProtKB/TrEMBL;Acc:F1RFD3]	53.045	64.3224	60.8106	55.7007	60.9882	55.8347	66.9547	69.9626	77.7257	67.9023	65.6274	77.3787
TSS7195,TSS7196	chr14:48079113-48143499	ENSSSCG00000009967	PITPNB	"phosphatidylinositol transfer protein, beta [Source:HGNC Symbol;Acc:9002]"	69.4147	59.6517	66.9835	66.4617	67.9421	68.47	60.654	67.1898	59.2904	66.5178	62.4802	60.8435
TSS19866	chr7:118594313-118657772	ENSSSCG00000002433	PSMC1	"proteasome (prosome, macropain) 26S subunit, ATPase, 1 [Source:HGNC Symbol;Acc:9547]"	67.3477	52.476	69.45	61.6578	61.7432	62.4979	56.6069	77.7888	64.7109	57.8605	79.8207	63.8737
TSS10719	chr2:13382308-13392053	ENSSSCG00000029059	SSRP1	structure specific recognition protein 1 [Source:HGNC Symbol;Acc:11327]	68.6746	63.9619	73.4098	60.0662	66.6549	70.0797	58.1906	63.148	67.0172	55.2561	61.2878	67.8724
TSS19295,TSS19296,TSS19297	chr7:27466071-27474873	ENSSSCG00000001413	BAT4	"Sus scrofa G patch domain and ankyrin repeats 1 (BAT4), mRNA. [Source:RefSeq mRNA;Acc:NM_001145383]"	59.0219	67.8968	68.8144	59.8321	59.534	54.1553	67.1006	58.359	79.003	67.0805	59.7926	74.7721
TSS7549	chr14:120857843-120890207	ENSSSCG00000018651	SNORA12	Small nucleolar RNA SNORA12 [Source:RFAM;Acc:RF00586]	54.6685	63.4755	67.4848	73.7372	68.1923	71.7576	63.2775	91.237	82.9387	21.343	0	117.073
TSS7960	chr15:96521133-96637212	ENSSSCG00000016009	ITGA4	"Integrin, alpha 4 (Antigen CD49D, alpha 4 subunit of VLA-4 receptor); Uncharacterized protein [Source:UniProtKB/TrEMBL;Acc:F1RYP4]"	70.5943	93.6614	61.1648	51.4644	92.7563	74.7345	87.4076	38.1309	41.1061	85.6798	42.0653	36.3734
TSS18751	chr6:79952182-79980058	ENSSSCG00000003588	SRSF4	"Sus scrofa serine/arginine-rich splicing factor 4 (SRSF4), mRNA. [Source:RefSeq mRNA;Acc:NM_001077216]"	66.0862	65.2825	68.6426	63.9769	73.3091	68.761	64.6524	55.6941	59.7019	70.5078	57.541	60.9502
TSS8515	chr15:112534189-112547852	ENSSSCG00000016077	HSPD1	heat shock 60kDa protein 1 (chaperonin) [Source:HGNC Symbol;Acc:5261]	88.4388	51.7634	88.5494	76.0124	67.8832	82.1813	53.1471	60.8672	52.4933	49.9315	57.1965	46.4926
TSS485	chr1:148187751-148270286	ENSSSCG00000004791	RASGRP1	RAS guanyl releasing protein 1 (calcium and DAG-regulated) [Source:HGNC Symbol;Acc:9878]	57.0839	99.6764	50.6593	51.7119	89.8239	46.1813	70.5926	71.1887	61.1054	70.7086	48.9852	56.5148
TSS22436	chr9:115608961-115726916	ENSSSCG00000029082	KMT2E	lysine (K)-specific methyltransferase 2E [Source:HGNC Symbol;Acc:18541]	64.5634	68.5235	59.888	68.8646	68.561	74.3915	63.0822	63.5059	53.6223	68.2318	61.8537	58.0224
TSS19212,TSS19213	chr7:24795833-24820308	ENSSSCG00000001233	TRIM26	tripartite motif containing 26 [Source:HGNC Symbol;Acc:12962]	53.0186	59.4936	60.1652	56.0738	58.6584	68.9463	64.3968	70.3177	75.6802	61.2764	69.4983	75.5332
TSS13123	chr3:42509639-42515379	ENSSSCG00000008048	RNPS1	"RNA binding protein S1, serine-rich domain [Source:HGNC Symbol;Acc:10080]"	55.231	55.6908	62.4069	58.1447	61.4858	61.2711	64.2374	79.6312	63.3524	64.7288	74.6234	72.1741
TSS9536	chr17:64644552-64644962	ENSSSCG00000007500	CH242-266P8.1		19.2464	80.5559	100.07	79.8814	77.3715	21.0653	74.9936	71.6283	8.08147	73.7184	74.6871	91.0098
TSS6170	chr13:217424356-217438220	ENSSSCG00000021296	PTTG1IP	pituitary tumor-transforming 1 interacting protein [Source:HGNC Symbol;Acc:13524]	63.3387	56.2035	65.2662	59.8177	58.371	49.4421	60.3236	75.9031	73.036	56.8737	74.9115	78.2285
TSS13792	chr3:34686455-34742973	ENSSSCG00000007907	USP7	ubiquitin specific peptidase 7 (herpes virus-associated) [Source:HGNC Symbol;Acc:12630]	63.9426	66.3423	56.6365	61.0377	68.493	68.636	63.8868	63.1003	61.9693	65.8159	63.5081	68.0382
TSS12659	chr2:149149920-149150970	ENSSSCG00000028168	TAF7	"TAF7 RNA polymerase II, TATA box binding protein (TBP)-associated factor, 55kDa [Source:HGNC Symbol;Acc:11541]"	60.9518	70.4006	67.9595	61.3047	66.0298	64.7812	60.3757	65.4226	60.2525	67.9699	59.5311	65.2655
TSS18850	chr6:96252980-96260578	ENSSSCG00000024174	TGIF1	TGFB-induced factor homeobox 1 [Source:HGNC Symbol;Acc:11776]	51.438	60.0662	62.9048	63.7444	49.7361	88.6305	64.9201	70.3337	52.6728	74.2771	72.8858	58.5967
TSS5594	chr13:49972521-49978066	ENSSSCG00000011494		Uncharacterized protein [Source:UniProtKB/TrEMBL;Acc:F1SGF1]	68.5852	56.0765	68.5107	61.8295	65.9649	64.2911	55.4287	79.8535	58.8753	54.9997	69.8849	65.6852
TSS6158	chr13:216650133-216650250	ENSSSCG00000026426	SNORA70	Small nucleolar RNA SNORA70 [Source:RFAM;Acc:RF00156]	0	0	0	0	247.866	264.754	256.827	0	0	0	0	0
TSS15779	chr5:3367603-3498052	ENSSSCG00000000037	ARFGAP3	ADP-ribosylation factor GTPase activating protein 3 [Source:HGNC Symbol;Acc:661]	60.1175	58.6184	59.0242	55.1214	58.5888	60.9268	62.364	78.0009	65.3465	62.8571	79.9321	68.1778
TSS20461	chr7:55237530-55245228	ENSSSCG00000027023	KIAA1199	KIAA1199 [Source:HGNC Symbol;Acc:29213]	0.132102	0.442642	1.32106	11.2358	1.73926	285.722	2.25145	234.842	3.44419	17.7591	178.592	31.5701
TSS17266	chr6:42790023-42797529	ENSSSCG00000002956	PSMD8	"proteasome (prosome, macropain) 26S subunit, non-ATPase, 8 [Source:HGNC Symbol;Acc:9566]"	58.9568	50.0609	65.8537	60.7278	52.9528	70.0319	56.3231	82.984	60.0533	56.1378	86.7968	67.0706
TSS9796	chr17:44285464-44326165	ENSSSCG00000007306	CPNE1	"Sus scrofa copine I (CPNE1), mRNA. [Source:RefSeq mRNA;Acc:NM_001143703]"	67.2801	65.9835	69.8656	61.6286	59.7147	56.2084	65.1202	62.502	66.6293	64.664	59.1646	67.5124
TSS4963	chr13:98089278-98228641	ENSSSCG00000027459	RNF13	Ring finger protein 13; Uncharacterized protein [Source:UniProtKB/TrEMBL;Acc:I3LG86]	78.595	40.0041	68.5631	83.3035	58.4575	70.0805	41.9696	98.3429	50.0763	38.8376	80.5315	57.5052
TSS7603	chr14:135884828-136136366	ENSSSCG00000010651	ABLIM1	actin binding LIM protein 1 [Source:HGNC Symbol;Acc:78]	63.5001	72.3187	51.3171	59.6228	64.7886	56.5331	60.1802	49.9607	94.0761	56.1389	47.0623	90.6901
TSS14935	chr4:116034665-116042522	ENSSSCG00000006753	NRAS	"Sus scrofa neuroblastoma RAS viral (v-ras) oncogene homolog (NRAS), mRNA. [Source:RefSeq mRNA;Acc:NM_001044537]"	70.4107	50.7397	64.3493	65.9126	58.8013	68.621	51.5933	83.7238	64.9525	47.9819	78.8549	59.8676
TSS18917	chr6:121953513-122107954	ENSSSCG00000003761	LPHN2	latrophilin 2 [Source:HGNC Symbol;Acc:18582]	62.8784	23.89	68.5187	109.926	39.8286	109.997	46.6849	46.6709	59.992	41.1174	88.3296	67.9265
TSS20316	chr7:34641298-34656755	ENSSSCG00000001520	LEMD2	LEM domain containing 2 [Source:HGNC Symbol;Acc:21244]	50.9125	68.3235	48.9512	50.6115	67.208	51.5691	72.0464	53.9781	77.6047	75.3928	64.9298	84.0031
TSS13038	chr3:38609511-38611967	ENSSSCG00000020982		Uncharacterized protein [Source:UniProtKB/TrEMBL;Acc:I3LJH5]	61.4008	60.7813	48.9024	62.2721	63.8932	68.8103	58.538	71.3033	62.9749	63.4952	69.9009	73.1358
TSS4889	chr13:78614179-78704945	ENSSSCG00000011610	NUP210	nucleoporin 210kDa [Source:HGNC Symbol;Acc:30052]	43.9829	60.3684	46.3909	42.0346	53.9547	43.3008	91.0732	45.5354	115.232	77.8693	52.7214	92.3606
TSS20513	chr7:62965338-62971658	ENSSSCG00000001884	COMMD4	COMM domain containing 4 [Source:HGNC Symbol;Acc:26027]	59.0126	54.9392	76.8168	64.8033	61.4886	57.9933	58.6502	80.7495	61.7833	49.4124	72.6712	66.4257
TSS15982	chr5:22968086-23092644	ENSSSCG00000000379	ESYT1	extended synaptotagmin-like protein 1 [Source:HGNC Symbol;Acc:29534]	56.2406	66.4312	64.7443	58.5525	64.0356	59.1286	76.1368	59.8614	70.2018	67.8563	58.3064	63.1754
TSS6606	chr14:77555410-77559361	ENSSSCG00000010238		Uncharacterized protein [Source:UniProtKB/TrEMBL;Acc:F2Z5W4]	63.4978	70.9147	70.9326	56.3427	79.2693	64.3326	59.0452	56.8279	61.6294	65.9884	52.6424	63.1557
TSS15380	chr4:97103618-97113988	ENSSSCG00000006358	NDUFS2	"NADH dehydrogenase (ubiquinone) Fe-S protein 2, 49kDa (NADH-coenzyme Q reductase) [Source:HGNC Symbol;Acc:7708]"	66.1127	59.3807	71.002	65.2226	64.6065	57.6972	62.318	59.4546	69.4108	57.1442	62.6256	68.9851
TSS15389	chr4:97372796-97378655	ENSSSCG00000006371	USF1	"Sus scrofa upstream transcription factor 1 (USF1), mRNA. [Source:RefSeq mRNA;Acc:NM_001190245]"	61.373	60.0785	72.7578	67.4302	57.2144	55.3503	65.3056	70.4087	64.1182	63.111	62.1731	63.6613
TSS241	chr1:83109164-83124404	ENSSSCG00000004380		Uncharacterized protein [Source:UniProtKB/TrEMBL;Acc:F1RT40]	41.1242	80.3712	30.7187	42.9396	74.837	54.9073	76.4757	48.6905	90.3195	82.7309	58.1999	81.5778
TSS7659	chr14:145501610-145581693	ENSSSCG00000010732	FAM53B	"family with sequence similarity 53, member B [Source:HGNC Symbol;Acc:28968]"	57.6052	68.9115	65.1302	58.3702	58.3196	52.6371	87.144	50.2922	68.5709	80.5428	53.7713	60.8982
TSS1193	chr1:11253579-11319029	ENSSSCG00000030535	SNX9	sorting nexin 9 [Source:HGNC Symbol;Acc:14973]	37.5756	19.9375	36.4628	55.7858	39.4247	106.306	36.1652	148.421	36.1577	46.072	145.365	54.1713
TSS1011	chr1:299702673-299727172	ENSSSCG00000005600	PPP6C	"protein phosphatase 6, catalytic subunit [Source:HGNC Symbol;Acc:9323]"	58.9307	50.349	61.145	59.2477	60.4327	65.895	65.493	72.4523	64.1108	65.3684	70.6317	67.6468
TSS16787	chr5:60006521-60026279	ENSSSCG00000021410	STRAP	serine/threonine kinase receptor associated protein [Source:HGNC Symbol;Acc:30796]	62.0034	59.2039	65.1766	67.9456	65.8501	63.3806	60.5397	62.8644	63.757	60.6794	65.9158	64.0185
TSS21392	chr8:146872575-146964111	ENSSSCG00000009256	ANTXR2	anthrax toxin receptor 2 [Source:HGNC Symbol;Acc:21732]	53.2878	27.627	51.5363	77.1813	41.5226	68.8202	50.2327	117.064	58.0388	48.3079	106.52	60.8677
TSS10455	chr18:49329939-49358108	ENSSSCG00000016692	TAX1BP1	Tax1 (human T-cell leukemia virus type I) binding protein 1 [Source:HGNC Symbol;Acc:11575]	82.0283	70.5093	68.0681	71.0171	72.9968	69.9683	51.7099	61.2807	44.7799	56.0962	59.4325	52.8408
TSS18832	chr6:90126977-90263311	ENSSSCG00000030252	SEH1L	SEH1-like (S. cerevisiae) [Source:HGNC Symbol;Acc:30379]	59.8985	64.7332	42.958	60.5397	66.3683	67.4969	61.977	61.7679	65.6796	70.3955	66.0372	72.6491
TSS10149	chr18:42190500-42212634	ENSSSCG00000027389		Uncharacterized protein [Source:UniProtKB/TrEMBL;Acc:I3LT45]	79.4783	61.0563	60.6164	68.4526	70.2559	56.9598	66.8955	55.6937	55.5776	69.4444	57.1275	58.8438
TSS15974	chr5:22636699-22640696	ENSSSCG00000000359		Uncharacterized protein [Source:UniProtKB/TrEMBL;Acc:F2Z5S5]	67.5071	59.8841	77.8279	61.7738	63.1996	51.5306	60.6103	78.09	62.062	48.566	70.132	58.6806
TSS10189	chr18:52036067-52038371	ENSSSCG00000016714	CYCS	"Sus scrofa cytochrome c, somatic (CYCS), nuclear gene encoding mitochondrial protein, mRNA. [Source:RefSeq mRNA;Acc:NM_001129970]"	72.2896	42.6942	75.434	67.6186	59.4286	101.05	48.87	74.5021	45.4017	46.3686	72.1132	53.6489
TSS17139	chr6:25104294-25107156	ENSSSCG00000002790	TMEM208	transmembrane protein 208 [Source:HGNC Symbol;Acc:25015]	54.6539	50.0771	69.0416	64.0629	61.2236	57.995	56.0513	84.861	59.1661	51.5369	80.2203	69.8905
TSS8589	chr15:133444023-133447622	ENSSSCG00000016189		Uncharacterized protein [Source:UniProtKB/TrEMBL;Acc:F1SRY9]	60.5544	53.3835	68.086	69.1475	58.5065	60.9244	54.0565	74.6155	64.3749	54.3906	72.1292	68.4832
TSS5652	chr13:73561593-73569984	ENSSSCG00000011572	SEC13	SEC13 homolog (S. cerevisiae) [Source:HGNC Symbol;Acc:10697]	55.5297	45.917	58.8035	56.3323	52.864	70.7969	57.8668	88.7138	58.4504	60.2847	88.4432	63.9931
TSS6857	chr14:132232407-132260976	ENSSSCG00000010627	PDCD4	programmed cell death 4 (neoplastic transformation inhibitor) [Source:HGNC Symbol;Acc:8763]	75.7816	73.1836	54.8992	59.8916	78.6721	48.1963	74.876	53.0972	57.6541	77.0761	53.7728	50.2729
TSS18307	chr6:43834839-43865000	ENSSSCG00000023556	SUPT5H	suppressor of Ty 5 homolog (S. cerevisiae) [Source:HGNC Symbol;Acc:11469]	56.0592	59.4116	63.0863	56.6206	61.161	64.0427	62.0889	69.3984	65.5765	64.7232	65.6227	69.229
TSS7168	chr14:42933144-42933747	ENSSSCG00000026610		Uncharacterized protein [Source:UniProtKB/TrEMBL;Acc:I3LAA6]	69.0135	71.0112	59.5124	59.8466	57.8659	56.9469	63.9596	66.1448	63.7966	61.4876	60.0686	66.7523
TSS872	chr1:268013288-268037409	ENSSSCG00000005372	ANP32B	"acidic (leucine-rich) nuclear phosphoprotein 32 family, member B [Source:HGNC Symbol;Acc:16677]"	58.4644	71.9701	70.356	53.797	73.2315	60.7666	58.7324	64.4025	65.2758	55.4638	60.1476	61.7826
TSS13173	chr3:48999577-49084089	ENSSSCG00000008127		Uncharacterized protein [Source:UniProtKB/TrEMBL;Acc:F1SU44]	52.4338	53.6961	55.043	54.8477	55.7866	69.5141	63.2052	74.6982	71.0224	61.322	71.8931	70.0942
TSS9722,TSS9723,TSS9724,TSS9725	chr17:37905028-37930250	NA	NA	NA	9.49961	21.9245	9.7747	9.70593	29.5836	12.7622	72.4235	140.86	116.954	81.8657	168.78	77.6324
TSS22055	chr9:29684154-29684282	ENSSSCG00000018178	SNORA40	Small nucleolar RNA SNORA40 [Source:RFAM;Acc:RF00561]	71.6183	0	67.4983	0	91.3147	0	86.7531	90.9018	165.796	85.5062	92.0123	0
TSS15637	chr4:117848596-117854870	ENSSSCG00000006777	RHOC	ras homolog family member C [Source:HGNC Symbol;Acc:669]	54.9942	36.4815	61.4044	59.1272	39.2189	67.5759	50.7533	118.295	49.0877	57.6183	98.8728	57.9481
TSS11248	chr2:77841362-77844375	ENSSSCG00000028040	C19orf24	chromosome 19 open reading frame 24 [Source:HGNC Symbol;Acc:26073]	54.1961	50.6704	64.6379	61.1663	51.0731	50.6118	64.9442	97.5678	60.8454	58.2185	77.0076	60.3096
TSS15334	chr4:89529320-89550560	ENSSSCG00000006296	ATP1B1	Sodium/potassium-transporting ATPase subunit beta-1 [Source:UniProtKB/Swiss-Prot;Acc:P05027]	38.7143	11.7661	36.7264	48.6654	21.2209	69.8148	39.723	112.333	66.8911	73.5149	148.562	82.3626
TSS13700	chr3:18324061-18325417	ENSSSCG00000007795	SEPHS2	selenophosphate synthetase 2 [Source:HGNC Symbol;Acc:19686]	55.1397	57.5063	52.1828	48.2315	53.4378	56.4467	67.6085	74.9213	69.9508	64.8835	77.504	72.1576
TSS7872,TSS7873	chr15:75451997-75529953	ENSSSCG00000015889	TANK	TRAF family member-associated NFKB activator [Source:HGNC Symbol;Acc:11562]	46.3449	40.3029	37.8769	62.286	44.5266	103.195	45.1671	64.1291	54.0686	69.934	118.215	63.459
TSS18842	chr6:92155768-92189232	ENSSSCG00000003683	NDUFV2	"NADH dehydrogenase (ubiquinone) flavoprotein 2, 24kDa [Source:HGNC Symbol;Acc:7717]"	72.6087	50.4897	74.2733	67.1017	58.6741	65.5834	58.0273	59.618	54.7632	54.419	72.5437	60.4919
TSS14906	chr4:110927012-110985928	ENSSSCG00000006709		Uncharacterized protein [Source:UniProtKB/TrEMBL;Acc:F1SB08]	77.5259	60.6071	60.1258	86.8717	65.0845	69.6	47.6989	50.6242	64.1407	42.9035	61.0897	61.5701
TSS14562	chr4:63909844-63916702	ENSSSCG00000006166		"Sus scrofa NADH dehydrogenase (ubiquinone) 1 beta subcomplex, 8, 19kDa (NDUFB8), nuclear gene encoding mitochondrial protein, mRNA. [Source:RefSeq mRNA;Acc:NM_001144842]"	70.7026	65.3226	70.0448	55.6543	60.0165	52.7985	62.2087	63.9491	59.1495	55.7889	65.1004	66.091
TSS1182	chr1:9420558-9447336	ENSSSCG00000004050	WTAP	Wilms tumor 1 associated protein [Source:HGNC Symbol;Acc:16846]	56.2816	51.9261	60.0971	56.9084	53.9732	67.5418	59.7482	69.8314	63.8983	63.8061	75.8204	66.2952
TSS3811	chr12:50415346-50501646	ENSSSCG00000017836	PAFAH1B1	"platelet-activating factor acetylhydrolase 1b, regulatory subunit 1 (45kDa) [Source:HGNC Symbol;Acc:8574]"	64.7433	53.814	59.1714	64.2568	57.6395	72.342	58.4612	67.7476	56.5456	58.615	72.304	59.736
TSS34	chr1:9389097-9411773	ENSSSCG00000025255	SNORA29	Small nucleolar RNA SNORA29 [Source:RFAM;Acc:RF00429]	29.7753	68.5466	0	92.277	107.888	38.1	70.5126	154.185	68.4365	0	39.0013	76.5713
TSS17890	chr6:111324051-111388859	ENSSSCG00000003738	MAPRE2	"microtubule-associated protein, RP/EB family, member 2 [Source:HGNC Symbol;Acc:6891]"	67.6952	57.9202	65.5371	57.1262	56.5547	75.1858	63.2755	60.6774	53.5583	65.6334	68.2878	53.8295
TSS12279	chr2:71228593-71262863	ENSSSCG00000013600	RAB11B	"RAB11B, member RAS oncogene family [Source:HGNC Symbol;Acc:9761]"	58.4837	60.1464	67.8437	60.3819	61.2286	49.2544	67.9695	70.7508	64.66	62.6954	55.8996	65.7397
TSS6332	chr14:33642792-33644868	ENSSSCG00000027344	ATP2A2	"ATPase, Ca++ transporting, cardiac muscle, slow twitch 2 [Source:HGNC Symbol;Acc:812]"	60.7261	47.172	44.3553	55.5365	58.2338	68.102	71.8176	63.5346	69.0575	64.0227	67.9849	73.5491
TSS1189	chr1:10901019-10907391	ENSSSCG00000024019	GTF2H5	"general transcription factor IIH, polypeptide 5 [Source:HGNC Symbol;Acc:21157]"	57.2427	58.618	78.3866	69.817	66.707	65.7309	51.8691	49.2325	73.8223	53.8308	54.1821	64.5037
TSS18674	chr6:71548032-71555807	ENSSSCG00000021568		Uncharacterized protein [Source:UniProtKB/TrEMBL;Acc:I3LIJ0]	50.7895	51.8253	61.6919	49.7763	50.6496	56.434	64.641	79.6263	67.2752	65.9324	78.2654	66.6477
TSS16465	chr5:7371777-7384085	ENSSSCG00000000116	POLR2F	polymerase (RNA) II (DNA directed) polypeptide F [Source:HGNC Symbol;Acc:9193]	67.1218	64.1265	73.8784	64.1796	66.048	46.954	60.4954	60.2628	58.2252	66.195	48.7398	67.3018
TSS13305	chr3:74991442-74997663	ENSSSCG00000008317		Uncharacterized protein [Source:UniProtKB/TrEMBL;Acc:F1SLE2]	76.8975	55.2449	79.5521	69.0806	60.1352	50.4227	57.436	64.3912	61.7538	48.3778	62.0484	57.2291
TSS2890	chr11:428680-434545	ENSSSCG00000028865	SAP18	"Sin3A-associated protein, 18kDa [Source:HGNC Symbol;Acc:10530]"	60.8084	55.6119	67.2635	59.2383	59.5666	58.5805	58.4259	69.3343	61.0059	56.2549	67.6915	68.2704
TSS23184	chr9:117761871-117769187	ENSSSCG00000026563	PRKAR2B	"protein kinase, cAMP-dependent, regulatory, type II, beta [Source:HGNC Symbol;Acc:9392]"	32.6088	56.2711	18.5783	42.9499	70.3982	44.52	80.179	70.9561	57.3744	106.606	96.2187	65.3414
TSS16166	chr5:64658537-64659791	ENSSSCG00000026217		Uncharacterized protein [Source:UniProtKB/TrEMBL;Acc:I3L6H9]	21.1833	82.414	102.19	23.0116	84.3687	154.839	78.1063	21.0423	17.3983	97.0084	44.8857	15.4863
TSS8547	chr15:120723006-120727611	ENSSSCG00000023713		Uncharacterized protein [Source:UniProtKB/TrEMBL;Acc:I3LAW7]	35.4635	13.3801	39.1102	63.3526	29.4959	121.994	29.6934	183.624	28.6481	42.194	110.7	44.059
TSS11826	chr2:10456908-10466210	ENSSSCG00000013107	NMP-200	"Sus scrofa PRP19/PSO4 pre-mRNA processing factor 19 homolog (S. cerevisiae) (PRPF19), mRNA. [Source:RefSeq mRNA;Acc:NM_001128457]"	51.6595	58.3129	71.9367	52.9823	58.4636	59.232	63.5518	76.1596	64.4554	53.9361	63.9759	66.5108
TSS5797	chr13:108078841-108090547	ENSSSCG00000027790		Uncharacterized protein [Source:UniProtKB/TrEMBL;Acc:I3LUZ4]	56.6087	80.5949	68.4159	48.7807	77.6802	53.5277	79.5288	42.0079	62.7534	77.8383	37.9541	55.4614
TSS9053	chr16:40637278-40654842	ENSSSCG00000016929	PDE4D	"phosphodiesterase 4D, cAMP-specific [Source:HGNC Symbol;Acc:8783]"	59.9352	67.7254	50.1438	63.8239	69.4718	81.2002	53.201	48.2713	63.108	62.5022	47.717	73.8084
TSS17379	chr6:48743002-48768919	ENSSSCG00000003120	NAPA	"N-ethylmaleimide-sensitive factor attachment protein, alpha [Source:HGNC Symbol;Acc:7641]"	60.8829	54.2927	65.851	58.2216	54.6131	54.8346	60.0507	85.8058	57.4391	50.4083	74.4439	62.9424
TSS2230	chr1:303945074-304034969	ENSSSCG00000005689	FNBP1	formin binding protein 1 [Source:HGNC Symbol;Acc:17069]	70.3312	73.1065	68.7861	63.5696	73.3693	66.8165	60.5771	52.4778	53.8379	58.2297	50.5789	47.4163
TSS20881	chr7:131288706-131289810	ENSSSCG00000002560	GPR132	G protein-coupled receptor 132 [Source:HGNC Symbol;Acc:17482]	37.0721	64.7978	39.7785	44.3636	52.9588	38.6828	85.9234	67.7687	72.6636	94.6162	67.6128	72.825
TSS9144	chr16:71706351-71844164	ENSSSCG00000017054	CYFIP2	cytoplasmic FMR1 interacting protein 2 [Source:HGNC Symbol;Acc:13760]	49.8734	89.4755	52.4042	43.3779	82.8378	51.3963	62.6904	62.2483	64.7453	59.8791	57.2268	61.7106
TSS18781	chr6:83253109-83277474	ENSSSCG00000025206	RNF19B	ring finger protein 19B [Source:HGNC Symbol;Acc:26886]	33.4006	30.3585	34.982	45.1415	37.4334	78.3558	43.3679	134.953	54.6915	61.0932	112.616	69.7385
TSS13191	chr3:52083540-52092137	ENSSSCG00000029325		Uncharacterized protein [Source:UniProtKB/TrEMBL;Acc:I3LK28]	64.3634	95.2673	54.4005	54.5358	86.0136	56.0092	57.571	42.3988	63.2044	55.3697	42.2999	64.5521
TSS11698	chr2:4021429-4051218	ENSSSCG00000029637		"Sus scrofa lysine (K)-specific demethylase 2A (KDM2A), mRNA. [Source:RefSeq mRNA;Acc:NM_001160090]"	49.8456	56.3432	46.9501	55.303	52.0918	63.8367	62.5798	66.0634	63.9294	79.9606	68.2608	70.5001
TSS8155	chr15:145171297-145263529	ENSSSCG00000016266		Uncharacterized protein [Source:UniProtKB/TrEMBL;Acc:F1SMX5]	64.1517	61.925	58.9596	66.6885	72.4282	65.7889	56.8199	63.4259	52.3035	61.1848	61.2712	50.5539
TSS20506	chr7:61897535-61922973	ENSSSCG00000001868	TSPAN3	tetraspanin 3 [Source:HGNC Symbol;Acc:17752]	61.8352	59.1206	69.1969	61.0501	60.6461	63.7758	63.8986	58.59	60.2118	61.2194	57.8912	57.7037
TSS17296	chr6:44685811-44694279	ENSSSCG00000002995	EGLN2	egl-9 family hypoxia-inducible factor 2 [Source:HGNC Symbol;Acc:14660]	52.8589	59.9159	55.911	59.1676	58.3429	53.988	63.5348	69.0567	70.3115	61.7551	65.164	64.8
TSS7373	chr14:78486910-78521299	ENSSSCG00000010253	HK1	hexokinase 1 [Source:HGNC Symbol;Acc:4922]	55.1087	50.7814	54.4962	64.0142	53.1754	65.5844	53.3105	84.2954	58.6852	54.0639	79.4462	61.2078
TSS16211,TSS16212	chr5:66780725-66793255	ENSSSCG00000000708	TNFRSF1A	"tumor necrosis factor receptor superfamily, member 1A [Source:HGNC Symbol;Acc:11916]"	90.4886	63.5701	75.6044	67.694	67.9824	42.7295	60.9381	44.376	58.2043	47.5441	62.6344	52.1177
TSS17447,TSS17448	chr6:51581781-51600200	ENSSSCG00000003226			59.3611	43.1713	50.0923	78.3995	49.1152	78.912	31.0819	70.398	51.9383	30.1613	112.503	78.6096
TSS6458	chr14:52205289-52205773	ENSSSCG00000030789	IGLV-12		52.6344	12.3477	113.197	145.387	15.4885	193.235	11.6161	34.2149	22.8203	5.3202	75.8747	51.51
TSS15577	chr4:108590353-108596037	ENSSSCG00000006665	SF3B4	"splicing factor 3b, subunit 4, 49kDa [Source:HGNC Symbol;Acc:10771]"	49.9152	61.745	66.4228	56.8615	53	57.3648	61.4777	74.6499	68.1708	57.3643	61.3473	65.0282
TSS12122	chr2:61020797-61026562	ENSSSCG00000013855	FAM32A	"family with sequence similarity 32, member A [Source:HGNC Symbol;Acc:24563]"	61.486	55.8458	63.8104	59.9861	60.1094	56.042	57.9232	67.8033	63.0082	56.8239	65.7063	63.794
TSS5731	chr13:87874612-87930998	ENSSSCG00000011662	COPB2	"coatomer protein complex, subunit beta 2 (beta prime) [Source:HGNC Symbol;Acc:2232]"	68.0375	49.9475	57.3526	61.3566	60.0536	67.755	55.0768	72.66	56.0949	52.3217	72.5562	59.068
TSS5380	chr13:20399698-20411287	ENSSSCG00000011234	CMTM7	CKLF-like MARVEL transmembrane domain containing 7 [Source:HGNC Symbol;Acc:19178]	94.5967	59.4478	81.8078	66.4778	55.7003	33.8055	74.5359	41.5239	73.7588	55.0808	44.7815	50.3634
TSS23049	chr9:73367926-73374329	ENSSSCG00000015644	IKBKE	Uncharacterized protein [Source:UniProtKB/TrEMBL;Acc:F1SF01]	40.2861	46.4459	41.2788	44.6975	47.277	48.6235	52.7029	98.6953	65.8206	70.0849	93.209	82.5845
TSS14369,TSS14370	chr4:2284587-2297122	ENSSSCG00000030831	DENND3	Uncharacterized protein [Source:UniProtKB/TrEMBL;Acc:K7GN95]	55.3107	70.8983	49.7501	66.9533	66.5387	59.4793	68.1711	38.5602	68.0867	60.9171	59.8975	66.7603
TSS12351	chr2:75927950-75949085	ENSSSCG00000013473	GNA15	"guanine nucleotide binding protein (G protein), alpha 15 (Gq class) [Source:HGNC Symbol;Acc:4383]"	32.9057	45.6013	34.6854	42.2178	44.8652	46.62	61.4673	93.765	66.9869	78.1635	101.703	82.0262
TSS7867,TSS7868	chr15:73887124-73968294	NA	NA	NA	68.3699	69.6154	52.5421	59.8356	74.4974	68.4071	56.7728	55.6797	54.9695	58.5068	54.9448	56.4497
TSS9804	chr17:44651003-44651543	ENSSSCG00000007312	SCAND1	SCAN domain containing 1 [Source:HGNC Symbol;Acc:10566]	59.6507	54.7127	63.2668	59.2773	52.1384	49.4204	64.8082	74.3326	69.7141	54.3368	60.5688	67.7971
TSS4378	chr12:49626506-49670184	ENSSSCG00000025248		Uncharacterized protein [Source:UniProtKB/TrEMBL;Acc:I3LRS8]	63.4581	51.8935	63.504	75.5794	71.8124	60.0073	48.5827	61.4212	58.7996	38.5357	73.8717	62.3902
TSS7714	chr15:18269638-18344270	ENSSSCG00000015689	DARS	aspartyl-tRNA synthetase [Source:HGNC Symbol;Acc:2678]	73.3118	58.8655	66.1359	69.7698	70.2471	71.1333	48.3094	61.5197	51.6728	46.6571	60.9175	51.2064
TSS20616	chr7:81441333-81505829	ENSSSCG00000002042	OXA1L	oxidase (cytochrome c) assembly 1-like [Source:HGNC Symbol;Acc:8526]	54.1329	67.2962	61.6019	52.165	64.1179	60.2672	54.1577	62.3238	67.2599	52.8506	58.2198	74.555
TSS4752	chr13:37592955-37618266	ENSSSCG00000011433	WDR82	WD repeat domain 82 [Source:HGNC Symbol;Acc:28826]	55.7798	57.0672	55.9789	56.0103	59.0592	61.8848	61.252	68.1633	63.8461	61.1577	62.7785	65.7173
TSS9547	chr17:65806189-65856325	ENSSSCG00000007514	VAPB	"Sus scrofa VAMP (vesicle-associated membrane protein)-associated protein B and C (VAPB), mRNA. [Source:RefSeq mRNA;Acc:NM_001123213]"	64.5557	52.5437	71.2292	62.5725	57.7049	54.531	61.3849	62.8307	59.453	56.5235	61.2473	63.1022
TSS5178,TSS5179,TSS5180,TSS5181	chr13:156554456-156665967	NA	NA	NA	87.3558	30.5702	75.8405	63.4358	61.3081	44.7481	92.4013	32.7288	88.0329	40.9287	50.529	59.5528
TSS5907	chr13:142871462-142880239	ENSSSCG00000027323	NCBP2	Uncharacterized protein [Source:UniProtKB/TrEMBL;Acc:F2Z5Q9]	67.2968	57.1737	63.8155	66.8085	67.3521	60.6951	55.7135	60.6788	52.352	58.9175	63.95	52.149
TSS6949	chr14:151189224-151224799	ENSSSCG00000010759	GLRX3	glutaredoxin 3 [Source:HGNC Symbol;Acc:15987]	79.4641	54.6163	67.0506	61.5383	58.0718	55.2539	57.5428	61.9352	62.5717	50.3595	58.4873	59.9944
TSS7627	chr14:140603476-140615527	ENSSSCG00000010682	PRDX3	peroxiredoxin 3 [Source:HGNC Symbol;Acc:9354]	60.6178	46.6434	62.6037	59.3622	60.5112	52.677	60.9245	64.0612	66.1104	55.1837	70.6679	67.4624
TSS13981	chr3:59753692-59754231	ENSSSCG00000008205		Uncharacterized protein [Source:UniProtKB/TrEMBL;Acc:F1STC3]	40.141	8.08224	94.6411	90.4894	8.28435	150.185	19.742	52.1342	54.2156	16.9918	102.507	88.5393
TSS13337	chr3:84138132-84513413	ENSSSCG00000028228	XPO1	"exportin 1 (CRM1 homolog, yeast) [Source:HGNC Symbol;Acc:12825]"	76.9605	60.3452	71.7593	63.6517	71.1726	66.9017	51.0668	61.249	48.0972	48.197	58.3258	46.736
TSS20989,TSS20990	chr8:10731288-10781193	ENSSSCG00000008742	CD38	CD38 molecule [Source:HGNC Symbol;Acc:1667]	60.3376	69.4134	49.0854	51.5105	63.93	59.8585	71.4286	43.2234	67.4136	71.258	55.1594	60.9425
TSS3938	chr12:190347-215261	ENSSSCG00000017133	WDR45L	"Sus scrofa WDR45-like (WDR45L), mRNA. [Source:RefSeq mRNA;Acc:NM_001190296]"	72.4342	61.0793	74.1737	66.9117	59.8632	64.4113	51.8033	53.6988	55.956	46.3504	57.5871	59.2705
TSS24384,TSS24385,TSS24386	chrX:14160816-14185800	ENSSSCG00000012148	SYAP1	synapse associated protein 1 [Source:HGNC Symbol;Acc:16273]	70.8423	60.7963	51.441	68.3191	72.9255	45.9938	52.9912	71.2981	52.302	46.3371	78.3449	51.9231
TSS21993	chr9:10735561-10759039	ENSSSCG00000014852	ARRB1	"arrestin, beta 1 [Source:HGNC Symbol;Acc:711]"	132.463	62.1137	86.9254	55.2526	68.0437	22.4141	70.5951	35.4029	63.6701	41.3644	35.9329	49.226
TSS5637	chr13:68147560-68154058	ENSSSCG00000020679			57.9779	54.4922	41.5169	55.234	58.1905	63.9521	52.5442	92.702	66.2586	52.8991	66.2768	61.2365
TSS3108	chr11:458932-515720	ENSSSCG00000026744	ZDHHC20	"zinc finger, DHHC-type containing 20 [Source:HGNC Symbol;Acc:20749]"	70.7032	70.29	58.8648	61.3895	73.8974	65.8208	54.0989	51.1543	55.0769	55.7375	50.8125	54.9503
TSS1503	chr1:113952130-114064057	ENSSSCG00000004528	MBD2	methyl-CpG binding domain protein 2 [Source:HGNC Symbol;Acc:6917]	67.8095	49.907	66.0926	58.0682	53.1914	78.8715	54.3325	65.1777	51.0532	56.6358	66.0899	55.5612
TSS14620	chr4:84179875-84208585	ENSSSCG00000006261	TCEA1	"transcription elongation factor A (SII), 1 [Source:HGNC Symbol;Acc:11612]"	70.0911	59.5013	63.5097	59.3857	65.4096	65.422	56.0033	58.8058	58.1881	58.7143	53.1	54.5766
TSS13505	chr3:128245099-128318833	ENSSSCG00000008614	SMC6	structural maintenance of chromosomes 6 [Source:HGNC Symbol;Acc:20466]	66.8606	88.9115	77.2578	53.357	78.9618	73.0211	51.8959	59.8698	47.34	49.037	32.8281	43.2347
TSS17132	chr6:18405763-18479486	ENSSSCG00000002799	CNOT1	"CCR4-NOT transcription complex, subunit 1 [Source:HGNC Symbol;Acc:7877]"	63.2787	59.7823	53.1582	57.8912	61.8357	63.387	62.341	58.2655	63.6638	60.2788	57.5411	61.1159
TSS17204	chr6:38791094-38936249	ENSSSCG00000022516		Uncharacterized protein [Source:UniProtKB/TrEMBL;Acc:I3LR43]	115.293	47.8102	97.854	72.2769	69.4167	43.567	46.726	57.5684	40.6039	39.2848	54.4846	37.2446
TSS4318	chr12:44259355-44287880	ENSSSCG00000017731	PSMD11	"proteasome (prosome, macropain) 26S subunit, non-ATPase, 11 [Source:HGNC Symbol;Acc:9556]"	65.1439	48.8688	55.1696	60.4919	56.3581	68.0195	54.8157	70.3585	55.6104	52.5056	71.9856	62.4622
TSS326	chr1:118044143-118050736	ENSSSCG00000020916		Uncharacterized protein [Source:UniProtKB/TrEMBL;Acc:I3LAR3]	65.9534	52.8101	61.0514	63.6044	70.7877	52.8188	58.0423	68.413	60.8283	44.8698	68.1034	54.0377
TSS19036	chr6:153989526-153989642	ENSSSCG00000020565	U5	U5 spliceosomal RNA [Source:RFAM;Acc:RF00020]	0	344.524	0	0	0	376.533	0	0	0	0	0	0
TSS17227	chr6:40531469-40540525	ENSSSCG00000002905	RBM42	RNA binding motif protein 42 [Source:HGNC Symbol;Acc:28117]	56.7469	55.4119	66.5096	51.8874	55.1604	58.1195	60.2113	74.0514	55.04	54.3784	69.0241	64.2373
TSS22623	chr9:3801507-3810334	ENSSSCG00000023272	ILK	integrin-linked kinase [Source:HGNC Symbol;Acc:6040]	56.7663	56.2733	58.0551	54.7438	54.3794	56.4313	64.5041	58.5998	64.4214	64.8219	64.754	66.8309
TSS18706	chr6:75420898-75425373	ENSSSCG00000023191	LYPLA2	lysophospholipase II [Source:HGNC Symbol;Acc:6738]	66.5118	58.7269	64.8937	58.91	53.9793	53.8885	52.8483	72.0934	58.222	51.733	70.5453	58.1813
TSS10154	chr18:44383494-44425983	ENSSSCG00000022912	NT5C3A	"5'-nucleotidase, cytosolic IIIA [Source:HGNC Symbol;Acc:17820]"	52.8948	71.303	46.4263	48.5425	71.6383	57.3492	52.0105	69.0663	62.8172	62.1939	59.6233	66.4347
TSS11748	chr2:6290008-6299042	ENSSSCG00000013013			63.4186	54.2058	69.5408	59.4513	55.2307	46.6654	62.4268	54.5592	71.681	56.5575	56.772	69.4413
TSS3716	chr12:39732507-39741854	ENSSSCG00000017690	DHRS11	dehydrogenase/reductase (SDR family) member 11 [Source:HGNC Symbol;Acc:28639]	61.3139	58.1809	59.1808	79.9854	56.7252	46.2657	50.9221	62.442	63.3144	47.0441	68.2668	65.8582
TSS11665	chr2:439686-487254	ENSSSCG00000027471	SNORA54	Small nucleolar RNA SNORA54 [Source:RFAM;Acc:RF00430]	0	138.892	0	0	0	0	143.423	75.9362	67.3952	142.309	75.1466	76.1706
TSS528	chr1:164783050-164783988	ENSSSCG00000004862			53.8953	62.6313	61.9507	56.9901	62.3011	49.939	60.8382	48.0008	71.6766	62.7911	49.4122	78.6056
TSS14404	chr4:9089639-9130605	ENSSSCG00000005956		Uncharacterized protein [Source:UniProtKB/TrEMBL;Acc:F1RRT6]	70.1921	66.582	49.1572	61.3692	66.7688	63.1462	57.8162	56.954	60.3481	52.6157	56.5589	56.6243
TSS4041	chr12:12403676-12443043	ENSSSCG00000017263	GNA13	"guanine nucleotide binding protein (G protein), alpha 13 [Source:HGNC Symbol;Acc:4381]"	62.4606	58.6082	46.8984	53.6704	62.397	64.5791	65.0818	74.1029	50.6891	61.0203	68.1287	49.9711
TSS11984	chr2:30417719-30418833	ENSSSCG00000030025		Uncharacterized protein [Source:UniProtKB/TrEMBL;Acc:I3LH90]	71.8829	74.7533	43.0457	68.7913	56.8293	67.7193	49.1344	56.1094	66.1953	52.5539	50.5728	58.8526
TSS4994	chr13:108091638-108105685	ENSSSCG00000022287		Uncharacterized protein [Source:UniProtKB/TrEMBL;Acc:I3LMI8]	52.8019	76.3757	54.1068	49.0535	66.1561	52.8239	86.9141	39.6611	65.9812	77.6444	42.8349	51.7996
TSS3620,TSS3621	chr12:26395259-26407113	ENSSSCG00000017583	SGCA	"sarcoglycan, alpha (50kDa dystrophin-associated glycoprotein) [Source:HGNC Symbol;Acc:10805]"	42.8054	50.7428	44.3543	58.4994	40.1339	44.6447	82.6253	43.6014	90.1704	86.1148	41.4648	90.4306
TSS16484	chr5:8474344-8497583	ENSSSCG00000000137	NCF4	"neutrophil cytosolic factor 4, 40kDa [Source:HGNC Symbol;Acc:7662]"	55.6833	48.779	106.092	50.843	50.969	61.9331	67.757	57.0743	73.5868	39.2083	44.9754	58.6481
TSS7174	chr14:43479364-43506038	ENSSSCG00000009924			67.3998	66.8463	54.5477	55.4306	62.6738	59.0089	60.928	54.159	63.2651	55.9554	52.6861	62.1497
TSS4608	chr13:20785151-20829477	ENSSSCG00000011235	UBP1	upstream binding protein 1 (LBP-1a) [Source:HGNC Symbol;Acc:12507]	66.3833	58.9855	53.0623	61.4251	67.2142	59.3744	55.1114	58.6267	61.415	52.9078	60.4377	58.954
TSS4987	chr13:106386537-106580728	ENSSSCG00000030454		Uncharacterized protein [Source:UniProtKB/TrEMBL;Acc:I3LGY3]	44.5084	59.1697	78.1378	62.9138	66.184	65.8307	64.7796	71.2834	43.4896	65.8798	49.6992	41.7529
TSS266	chr1:92384870-92403435	ENSSSCG00000004446	RWDD1	RWD domain containing 1 [Source:HGNC Symbol;Acc:20993]	56.3451	58.4011	64.1051	56.1537	67.4217	57.4877	52.3108	58.2797	62.4244	57.5046	60.2298	62.7587
TSS24936,TSS24937,TSS24938,TSS24939	chrX:105356187-105452669	NA	NA	NA	50.8093	39.4153	39.7845	61.9816	50.3867	65.5654	41.4413	110.307	38.283	56.5575	112.795	45.1389
TSS13458	chr3:118692742-118699524	ENSSSCG00000025363	SNX17	sorting nexin 17 [Source:HGNC Symbol;Acc:14979]	66.9472	64.0518	67.5392	58.2108	62.681	50.4799	57.9471	57.1553	59.6984	51.6795	55.4815	60.1709
TSS3335	chr12:1102654-1126695	ENSSSCG00000024235	NPLOC4	nuclear protein localization 4 homolog (S. cerevisiae) [Source:HGNC Symbol;Acc:18261]	61.1473	52.4261	61.5248	57.9768	54.1553	63.6081	56.0877	67.3205	60.1468	51.1602	64.8168	61.5868
TSS11199,TSS11200,TSS11201,TSS11202,TSS11203	chr2:75170811-75195463	ENSSSCG00000027127	MAP2K2	mitogen-activated protein kinase kinase 2 [Source:HGNC Symbol;Acc:6842]	51.6527	56.0439	55.337	52.6818	50.403	59.8922	61.4134	65.0829	58.8647	67.0843	70.2021	62.2145
TSS10661	chr2:9694929-9703036	ENSSSCG00000013086	CYB561A3	"cytochrome b561 family, member A3 [Source:HGNC Symbol;Acc:23014]"	91.4851	75.5049	118.74	46.0506	74.8471	42.3242	64.1758	50.3328	46.215	39.6648	28.5627	32.7372
TSS15569	chr4:108196724-108208211	ENSSSCG00000022784	PLEKHO1	"pleckstrin homology domain containing, family O member 1 [Source:HGNC Symbol;Acc:24310]"	80.1317	48.5	72.2264	65.7332	52.5854	56.3494	45.4716	86.5813	48.8243	35.7408	68.5293	49.494
TSS24584,TSS24585,TSS24586	chrX:47336628-47400702	ENSSSCG00000012275	ARAF	"Sus scrofa v-raf murine sarcoma 3611 viral oncogene homolog (ARAF), mRNA. [Source:RefSeq mRNA;Acc:NM_214329]"	48.6191	59.4291	58.6588	57.3341	54.5725	53.3767	60.6746	69.471	60.8405	62.0277	61.0904	63.9933
TSS18671	chr6:70334852-70354131	ENSSSCG00000003485	RCC2	regulator of chromosome condensation 2 [Source:HGNC Symbol;Acc:30297]	49.3862	56.7243	56.6016	52.0573	56.4635	62.2767	63.1711	57.6845	64.4318	63.9979	61.1821	65.0304
TSS9164	chr16:77426672-77443279	ENSSSCG00000017079	G3BP1	GTPase activating protein (SH3 domain) binding protein 1 [Source:HGNC Symbol;Acc:30292]	61.4843	62.1539	66.1277	60.1413	66.6962	56.81	58.4853	59.3369	57.8991	52.4923	50.8728	56.1477
TSS2830	chr10:58251967-58255865	ENSSSCG00000011082	COMMD3	COMM domain containing 3 [Source:HGNC Symbol;Acc:23332]	71.5247	58.6611	79.1723	64.6499	65.9647	51.8467	54.4325	55.1483	52.1597	53.0645	54.9596	46.9502
TSS16645	chr5:23103686-23107038	ENSSSCG00000000377		Uncharacterized protein [Source:UniProtKB/TrEMBL;Acc:F1SPH1]	60.3857	56.2116	68.4721	54.7106	58.6465	59.092	57.2152	55.987	61.6196	55.5371	56.1813	64.0457
TSS14700	chr4:98033371-98083241	ENSSSCG00000006386	COPA	"coatomer protein complex, subunit alpha [Source:HGNC Symbol;Acc:2230]"	57.3015	45.3565	56.8887	61.238	53.1594	64.743	57.0297	68.8664	57.6891	56.2101	67.3413	61.9462
TSS7833	chr15:61755135-61806030	ENSSSCG00000015844	GSR	Uncharacterized protein [Source:UniProtKB/TrEMBL;Acc:F1RX66]	74.3924	38.1208	59.7236	82.6369	50.6973	49.9261	50.1403	68.5647	67.0447	41.3186	69.1249	55.4801
TSS15683	chr4:121836331-121846084	ENSSSCG00000006845	PRPF38B	pre-mRNA processing factor 38B [Source:HGNC Symbol;Acc:25512]	66.9614	61.0728	60.5056	63.9588	71.3584	68.5799	52.5203	50.5296	48.4134	63.6679	51.7182	47.7203
TSS21459	chr8:10562900-10609521	ENSSSCG00000008740	FBXL5	F-box and leucine-rich repeat protein 5 [Source:HGNC Symbol;Acc:13602]	74.696	78.1194	60.341	60.2061	79.8351	66.5664	48.9041	42.1307	48.9794	48.6223	49.8536	48.5437
TSS18808	chr6:87836130-87852068	ENSSSCG00000003648	RRAGC	Ras-related GTP binding C [Source:HGNC Symbol;Acc:19902]	75.9468	44.2546	61.6937	59.8153	57.259	52.4417	48.8648	93.6562	48.8013	42.0535	72.6969	48.7053
TSS16769	chr5:54719246-54740020	ENSSSCG00000000572	CMAS	cytidine monophosphate N-acetylneuraminic acid synthetase [Source:HGNC Symbol;Acc:18290]	59.3793	61.6855	55.0684	58.9356	60.9868	61.493	58.1017	48.394	60.4153	64.4419	56.6617	59.3847
TSS4103	chr12:19364144-19375391	ENSSSCG00000017366	HDAC5	Uncharacterized protein [Source:UniProtKB/TrEMBL;Acc:F1S1J4]	69.1465	71.4223	65.9274	56.087	61.4347	49.41	61.7256	60.0964	56.9206	55.443	45.5148	50.8481
TSS9157	chr16:74313704-74335029	ENSSSCG00000017069		Uncharacterized protein [Source:UniProtKB/TrEMBL;Acc:F1RQC5]	63.4489	64.2163	49.7466	57.7499	58.1389	57.4308	58.3631	54.95	63.4056	57.7089	56.2214	62.5208
TSS7688	chr14:153196046-153212153	ENSSSCG00000010773	TUBGCP2	"tubulin, gamma complex associated protein 2 [Source:HGNC Symbol;Acc:18599]"	52.028	58.3322	57.7571	56.4361	55.2565	51.6033	64.4532	56.9925	64.3525	63.2387	61.3405	61.9757
TSS12185	chr2:65669723-65673691	ENSSSCG00000013757	C19orf53	chromosome 19 open reading frame 53 [Source:HGNC Symbol;Acc:24991]	61.6418	60.608	74.5913	61.0775	59.8501	52.9003	55.5041	55.4882	52.1983	55.4448	57.2652	57.1828
TSS18393	chr6:47880252-47919797	ENSSSCG00000026152	PRKD2	protein kinase D2 [Source:HGNC Symbol;Acc:17293]	51.7624	69.5304	54.1689	47.3445	59.5465	44.8186	72.1098	47.2438	75.6149	65.285	49.2636	66.8981
TSS23997,TSS23998,TSS23999,TSS24000,TSS24001,TSS24002,TSS24003,TSS24004	chrX:106059446-106123569	ENSSSCG00000012586	ALG13	"ALG13, UDP-N-acetylglucosaminyltransferase subunit [Source:HGNC Symbol;Acc:30881]"	59.5849	88.4576	42.7916	54.5189	72.663	55.1173	63.4079	32.8164	56.0428	74.2594	50.8889	52.6838
TSS18120	chr6:13363476-13385173	ENSSSCG00000002723	AARS	alanyl-tRNA synthetase [Source:HGNC Symbol;Acc:20]	75.2976	36.1403	76.2927	65.6689	47.6199	60.2069	43.9823	94.5397	49.4167	38.2904	67.2887	48.334
TSS2917	chr11:7261119-7287563	ENSSSCG00000009330	ALOX5AP	"Sus scrofa arachidonate 5-lipoxygenase-activating protein (ALOX5AP), mRNA. [Source:RefSeq mRNA;Acc:NM_001164001]"	107.998	120.155	98.2935	74.3947	118.784	20.6996	41.6695	22.5559	32.7286	17.9111	23.9762	23.8535
TSS11349	chr2:90128251-90181088	ENSSSCG00000014114	PAPD4	PAP associated domain containing 4 [Source:HGNC Symbol;Acc:26776]	59.5616	58.9211	51.2781	55.0926	55.8784	67.2421	55.3799	53.848	57.0768	67.512	62.0607	58.7979
TSS3511	chr12:20256888-20268928	ENSSSCG00000017386	BECN1	"beclin 1, autophagy related [Source:HGNC Symbol;Acc:1034]"	57.4247	54.7207	60.8855	57.7585	60.5833	59.0313	54.9489	55.2713	59.8315	58.3822	61.0693	62.5845
TSS4116	chr12:20244727-20250334	ENSSSCG00000017385	PSME3	"Sus scrofa proteasome (prosome, macropain) activator subunit 3 (PA28 gamma; Ki) (PSME3), mRNA. [Source:RefSeq mRNA;Acc:NM_214348]"	57.9585	49.8887	57.6735	57.5822	56.7949	65.2059	55.4037	64.5425	57.288	51.3303	62.638	65.8076
TSS25064,TSS25065,TSS25066,TSS25067	chrX:124342366-124358378	ENSSSCG00000026301	RAP2C	"RAP2C, member of RAS oncogene family [Source:HGNC Symbol;Acc:21165]"	76.7575	51.5329	56.0596	66.1488	56.7584	61.0054	51.5724	58.0381	51.7851	55.053	63.3169	54.0702
TSS3877	chr12:55031529-55036049	ENSSSCG00000027897	POLR2A	"polymerase (RNA) II (DNA directed) polypeptide A, 220kDa [Source:HGNC Symbol;Acc:9187]"	42.7769	54.2771	58.1046	51.7658	46.552	53.2446	56.3698	92.2209	58.7283	60.1147	64.3739	63.392
TSS24415,TSS24416,TSS24417,TSS24418,TSS24419,TSS24420,TSS24421	chrX:17137917-17492926	ENSSSCG00000012160	SH3KBP1	SH3-domain kinase binding protein 1 [Source:HGNC Symbol;Acc:13867]	54.294	56.8782	60.3893	56.3644	54.2896	65.0953	56.3113	58.3935	60.4258	55.8286	58.9275	64.5919
TSS5039	chr13:128089446-128175704	ENSSSCG00000011769	FXR1	"fragile X mental retardation, autosomal homolog 1 [Source:HGNC Symbol;Acc:4023]"	66.9074	65.3745	58.3372	58.6353	70.8374	68.0707	45.7653	58.5642	53.1371	49.4005	56.8368	49.9092
TSS9945,TSS9946,TSS9947,TSS9948	chr17:65648381-65701273	ENSSSCG00000007512	PPP4R1L	"Protein phosphatase 4, regulatory subunit 1-like; Uncharacterized protein [Source:UniProtKB/TrEMBL;Acc:A5GFN0]"	59.1379	47.7394	44.8576	58.3121	44.7708	65.5032	56.2559	60.3714	68.7458	64.5411	54.0422	76.5545
TSS4205	chr12:25888579-25895148	ENSSSCG00000017550	SLC35B1	Uncharacterized protein [Source:UniProtKB/TrEMBL;Acc:F1RVT5]	59.9232	54.7641	62.7866	55.6605	53.2931	52.0481	56.7576	57.494	65.2988	55.2626	57.9558	68.8606
TSS9377	chr17:42213868-42262682	ENSSSCG00000007272	CHMP4B	charged multivesicular body protein 4B [Source:HGNC Symbol;Acc:16171]	59.056	51.1234	61.3871	56.6763	54.5655	56.4391	55.6063	67.4368	54.3637	52.0028	69.4284	61.3721
TSS15504,TSS15505	chr4:104874069-104882665	ENSSSCG00000027049	SNAPIN	SNAP-associated protein [Source:HGNC Symbol;Acc:17145]	57.6213	57.6811	59.2241	57.3936	57.8185	49.181	61.6391	66.6809	61.3335	57.7871	51.1987	61.6225
TSS751	chr1:227334092-227344720	ENSSSCG00000005171	PLIN2	"Sus scrofa perilipin 2 (PLIN2), mRNA. [Source:RefSeq mRNA;Acc:NM_214200]"	118.279	32.5801	89.1788	98.7703	43.9404	62.507	45.1813	46.6094	31.5629	32.2296	65.2072	32.8946
TSS14102	chr3:82274611-82325849	ENSSSCG00000025751		Uncharacterized protein [Source:UniProtKB/TrEMBL;Acc:F1SIX1]	83.4397	53.0886	85.7503	61.388	62.6886	59.4964	47.9193	43.9661	58.6649	40.0147	45.9243	56.2935
TSS15742,TSS15743	chr4:139612346-139633862	ENSSSCG00000006923	GBP2	"Sus scrofa guanylate binding protein 2, interferon-inducible (GBP2), mRNA. [Source:RefSeq mRNA;Acc:NM_001128474]"	23.529	24.5284	31.9571	26.8155	25.2903	96.3787	42.4458	116.71	43.539	83.8595	124.08	59.0185
TSS18675	chr6:71559862-71597809	ENSSSCG00000003488		Uncharacterized protein [Source:UniProtKB/TrEMBL;Acc:F1SUQ5]	45.8157	50.4911	50.1027	48.9841	51.3999	55.0489	62.5109	72.1057	69.0081	59.9982	68.6216	64.0359
TSS10216	chr18:55661631-55731305	ENSSSCG00000016747	NUDCD3	NudC domain containing 3 [Source:HGNC Symbol;Acc:22208]	51.2682	57.0964	57.821	50.9524	54.4009	50.858	60.2617	66.0329	63.5284	60.743	59.245	65.905
TSS4293	chr12:39554706-39583472	ENSSSCG00000019814	SNORA11	Small nucleolar RNA SNORA11 [Source:RFAM;Acc:RF00614]	0	0	157.596	115.793	69.4348	73.6856	0	71.8195	66.5126	68.7264	0	74.2794
TSS4473	chr12:54955583-54972426	ENSSSCG00000028278			47.1479	52.0548	55.9053	48.8782	51.409	60.686	55.2256	90.4508	56.5572	54.9365	64.1689	60.3161
TSS11987	chr2:30654752-30772910	ENSSSCG00000013315	EIF3M	"eukaryotic translation initiation factor 3, subunit M [Source:HGNC Symbol;Acc:24460]"	68.4729	64.9398	68.7173	61.6258	67.8413	63.6256	46.4718	53.232	57.4782	45.9443	46.7679	52.3507
TSS3478	chr12:18722491-18759672	ENSSSCG00000017346	EFTUD2	elongation factor Tu GTP binding domain containing 2 [Source:HGNC Symbol;Acc:30858]	53.9998	53.9619	59.2118	56.7527	53.3082	56.9522	57.7199	64.6828	60.688	56.6091	59.8936	63.0426
TSS22929	chr9:51300011-51312199	ENSSSCG00000015106	HYOU1	hypoxia up-regulated 1 [Source:HGNC Symbol;Acc:16931]	49.5478	34.8418	54.0434	52.4554	42.3037	64.2328	54.4621	73.3308	59.6417	61.9654	80.9043	68.8106
TSS6395	chr14:43449218-43456000	ENSSSCG00000009922		Uncharacterized protein [Source:UniProtKB/TrEMBL;Acc:F1RIU8]	60.4042	64.626	54.2003	58.3438	65.7369	55.3318	64.5906	47.6068	61.1359	52.8407	52.9045	58.7875
TSS10003,TSS10004	chr18:6506386-6513486	NA	NA	NA	46.1622	60.9625	60.0639	49.9413	48.8775	52.1474	59.9515	67.2133	61.2769	63.1213	59.842	65.0265
TSS12386,TSS12387	chr2:77972667-77979308	ENSSSCG00000024144	NDUFS7	"NADH dehydrogenase (ubiquinone) Fe-S protein 7, 20kDa (NADH-coenzyme Q reductase) [Source:HGNC Symbol;Acc:7714]"	72.7065	65.0182	74.7411	58.0314	64.2898	46.143	59.0999	49.8764	54.9041	50.2362	46.8431	52.1495
TSS17763	chr6:81613749-81615874	ENSSSCG00000023505		Uncharacterized protein [Source:UniProtKB/TrEMBL;Acc:I3LB65]	53.7355	45.8721	66.623	67.4993	62.3062	62.1913	52.9183	50.7113	67.161	49.8471	45.1459	69.1986
TSS11489	chr2:142588565-142646480	ENSSSCG00000026644	DDX46	DEAD (Asp-Glu-Ala-Asp) box polypeptide 46 [Source:HGNC Symbol;Acc:18681]	59.8866	65.092	51.9172	55.2578	70.7056	65.1126	54.9107	48.1507	52.5098	65.1346	48.999	55.0706
TSS2096	chr1:283777344-283841882	ENSSSCG00000005466	ROD1	"Sus scrofa ROD1 regulator of differentiation 1 (S. pombe) (ROD1), mRNA. [Source:RefSeq mRNA;Acc:NM_001077215]"	62.1785	64.9546	43.6701	60.5455	64.9808	70.425	57.5072	62.4455	50.1122	57.008	52.97	45.6622
TSS18359	chr6:46148297-46153921	ENSSSCG00000030364	ETHE1	ethylmalonic encephalopathy 1 [Source:HGNC Symbol;Acc:23287]	75.1707	51.0074	73.1316	74.9035	54.7173	40.8034	57.1427	47.7948	64.0773	39.7203	52.7414	61.2014
TSS3194	chr11:22421021-22433315	ENSSSCG00000020794		Uncharacterized protein [Source:UniProtKB/TrEMBL;Acc:I3LMR6]	48.4656	45.6875	49.8997	58.8431	56.4876	62.5485	49.8278	71.3961	56.0321	57.486	71.9404	63.3746
TSS17243	chr6:40882878-40894828	ENSSSCG00000002926	CKAP1	"Sus scrofa tubulin folding cofactor B (TBCB), mRNA. [Source:RefSeq mRNA;Acc:NM_001205403]"	64.9961	49.0672	65.3298	64.5962	57.65	54.4659	48.4504	62.6965	59.5507	47.2859	57.4963	60.2654
TSS7272	chr14:54680757-54750127	ENSSSCG00000010121	UFD1L	ubiquitin fusion degradation 1 like (yeast) [Source:HGNC Symbol;Acc:12520]	51.4921	56.7495	58.774	52.1428	56.9624	54.6892	53.0523	70.9587	60.9545	55.2747	57.9048	61.8019
TSS17208	chr6:39552416-39569262	ENSSSCG00000002876	UBA2	ubiquitin-like modifier activating enzyme 2 [Source:HGNC Symbol;Acc:30661]	59.5377	61.2051	51.3	57.3071	54.8732	68.5376	48.8592	67.3903	52.9384	50.867	61.0303	56.489
TSS621	chr1:195288065-195292116	ENSSSCG00000021217	FKBP3	"FK506 binding protein 3, 25kDa [Source:HGNC Symbol;Acc:3719]"	63.3811	66.6968	69.9781	55.69	74.1943	58.3919	55.258	48.4844	53.9154	47.398	44.8914	51.5738
TSS19419	chr7:38746484-38878917	ENSSSCG00000001584		Uncharacterized protein [Source:UniProtKB/TrEMBL;Acc:F1RVR6]	50.2664	53.615	50.5781	53.482	47.9396	57.99	52.4836	70.7905	63.0162	61.7441	60.1599	67.6076
TSS10883	chr2:51975727-51976828	ENSSSCG00000013404	ZBED5	"zinc finger, BED-type containing 5 [Source:HGNC Symbol;Acc:30803]"	61.1086	71.7721	63.6971	60.6428	72.4402	64.4694	54.314	36.2114	51.0936	66.5667	37.6465	47.3944
TSS12380	chr2:77790467-77797467	ENSSSCG00000013432	MIDN	midnolin [Source:HGNC Symbol;Acc:16298]	49.0365	61.2407	52.7805	52.7378	51.9118	49.7787	65.7645	51.2995	65.0968	62.8623	64.7779	59.8717
TSS11978,TSS11979	chr2:29777109-29797698	ENSSSCG00000024791	CD59	"Sus scrofa CD59 molecule, complement regulatory protein (CD59), mRNA. [Source:RefSeq mRNA;Acc:NM_214170]"	47.8976	20.7105	74.0888	61.5172	26.8478	228.68	21.5559	31.8461	37.4815	26.3021	41.2915	68.7228
TSS15979	chr5:22811682-22835859	ENSSSCG00000000370	DGKA	"Sus scrofa diacylglycerol kinase, alpha 80kDa (DGKA), mRNA. [Source:RefSeq mRNA;Acc:NM_214032]"	45.782	68.4006	46.3645	41.463	66.8582	37.0378	66.6602	49.2997	79.7669	66.82	44.6768	73.7004
TSS4579	chr13:4373098-4379835	ENSSSCG00000029811	PLCL2	phospholipase C-like 2 [Source:HGNC Symbol;Acc:9064]	66.7441	68.5019	49.9045	47.9881	75.4206	41.9792	57.7017	52.0569	62.8662	52.4506	48.4116	62.704
TSS2910	chr11:5173860-5301089	ENSSSCG00000009319	PAN3	PAN3 poly(A) specific ribonuclease subunit homolog (S. cerevisiae) [Source:HGNC Symbol;Acc:29991]	58.9846	63.7331	48.5625	51.2825	61.3159	55.2423	57.5121	53.0674	61.673	61.3605	52.9859	60.4786
TSS6929	chr14:144290015-144302218	ENSSSCG00000010726	BUB3	BUB3 mitotic checkpoint protein [Source:HGNC Symbol;Acc:1151]	56.0365	54.5954	53.67	54.4279	57.3818	58.7977	53.4327	58.8166	62.1006	55.4478	59.0129	62.4457
TSS22923	chr9:50880741-50910465	ENSSSCG00000023324	KMT2A	lysine (K)-specific methyltransferase 2A [Source:HGNC Symbol;Acc:7132]	49.4932	53.7448	36.5697	50.0259	51.1891	55.7274	72.7995	48.9036	69.6032	76.6978	56.7772	64.3095
TSS12188	chr2:66211128-66211794	ENSSSCG00000013753	IER2	immediate early response 2 [Source:HGNC Symbol;Acc:28871]	37.9839	60.8639	50.7068	50.191	50.2202	40.2117	76.2348	55.6233	49.1231	90.0955	62.5552	61.8252
TSS21004	chr8:19667292-19674541	ENSSSCG00000026917		Uncharacterized protein [Source:UniProtKB/TrEMBL;Acc:I3LB31]	76.4719	62.5102	46.2055	62.7323	59.4071	56.301	48.0421	49.5871	56.035	52.0957	49.6803	66.2615
TSS13960	chr3:55610358-55626952	ENSSSCG00000008167	CNOT11	"CCR4-NOT transcription complex, subunit 11 [Source:HGNC Symbol;Acc:25217]"	61.238	64.3553	57.3694	53.0236	63.1891	49.1203	58.2755	46.643	62.1852	53.1009	51.9257	64.6438
TSS12379	chr2:77676871-77694114	ENSSSCG00000030042	SBNO2	strawberry notch homolog 2 (Drosophila) [Source:HGNC Symbol;Acc:29158]	30.4288	35.8293	35.2382	45.1211	39.2521	83.2461	42.8606	77.5147	56.9967	65.086	97.0169	76.3636
TSS13653	chr3:11056515-11068708	ENSSSCG00000028504	RFC2	"replication factor C (activator 1) 2, 40kDa [Source:HGNC Symbol;Acc:9970]"	51.2123	52.7286	59.9584	57.6331	58.048	54.3661	55.4253	58.2883	57.9978	50.0979	61.6021	67.5887
TSS15674	chr4:121350388-121368612	ENSSSCG00000006835	SARS	seryl-tRNA synthetase [Source:HGNC Symbol;Acc:10537]	49.3693	48.393	56.7031	47.3683	51.3453	56.6168	48.0556	98.3764	52.3098	52.1722	66.8001	57.1473
TSS12419	chr2:82220163-82222343	ENSSSCG00000014043	RAB24	"RAB24, member RAS oncogene family [Source:HGNC Symbol;Acc:9765]"	64.1006	58.3999	60.6562	68.5116	58.2075	56.4338	58.555	51.1046	58.1086	44.2692	51.3312	54.6899
TSS16209	chr5:66646134-66658624	ENSSSCG00000000703	VAMP1	vesicle-associated membrane protein 1 (synaptobrevin 1) [Source:HGNC Symbol;Acc:12642]	51.835	101.566	51.794	52.1315	80.5935	28.7883	69.1468	49.9952	61.1433	60.5111	29.6388	47.1423
TSS12089	chr2:58399688-58409200	ENSSSCG00000013931	GMIP	GEM interacting protein [Source:HGNC Symbol;Acc:24852]	56.8696	65.6084	60.1033	53.7689	58.3053	49.8225	60.3225	48.4152	61.3996	55.3388	54.7842	59.2591
TSS20612	chr7:81284414-81284843	ENSSSCG00000002035	C14orf119	chromosome 14 open reading frame 119 [Source:HGNC Symbol;Acc:20270]	51.6927	48.524	53.3976	59.5072	45.2805	57.636	62.2819	51.7133	65.1643	63.1574	63.0125	62.6079
TSS20382	chr7:43248739-43249774	ENSSSCG00000026741	TBCC	Uncharacterized protein [Source:UniProtKB/TrEMBL;Acc:F1RUS8]	48.0219	64.2661	53.0671	50.3899	53.0552	44.8904	68.5224	65.7099	56.8658	64.0495	50.1963	64.035
TSS23132	chr9:99840593-100233792	ENSSSCG00000015380	CDCA7L	cell division cycle associated 7-like [Source:HGNC Symbol;Acc:30777]	48.8354	60.1835	53.275	44.9539	60.2982	48.5094	68.113	48.2213	65.0396	70.9544	52.0359	62.1998
TSS10649	chr2:8472958-8483052	ENSSSCG00000013061	EML3	echinoderm microtubule associated protein like 3 [Source:HGNC Symbol;Acc:26666]	48.928	63.7752	54.9173	50.5967	52.9704	53.4462	57.8064	57.1131	66.2781	57.3907	54.5257	64.5992
TSS10044	chr18:10742586-10822097	ENSSSCG00000016509		Uncharacterized protein [Source:UniProtKB/TrEMBL;Acc:F1SR21]	65.8057	63.1013	60.8374	56.1797	59.1837	63.1755	53.5114	48.9968	51.523	58.0574	50.239	51.6481
TSS9402	chr17:44351925-44381550	ENSSSCG00000007308	ROMO1	reactive oxygen species modulator 1 [Source:HGNC Symbol;Acc:16185]	67.8894	57.7908	62.3181	67.4635	54.246	55.7119	51.3001	52.7437	48.9661	41.2214	60.2979	62.0462
TSS3559	chr12:22869394-22876022	ENSSSCG00000017492		Uncharacterized protein [Source:UniProtKB/TrEMBL;Acc:F2Z548]	45.2444	61.7062	47.05	45.5057	61.7359	42.973	59.4524	58.3658	70.5742	60.2806	53.7932	75.282
TSS15783	chr5:3698551-3721328	NA	NA	NA	46.3186	64.6578	46.9878	44.7283	66.7959	32.2822	63.6009	33.2556	97.0507	63.0166	37.8116	85.4436
TSS9070	chr16:47885605-47906898	ENSSSCG00000016954	ERBB2IP	Uncharacterized protein [Source:UniProtKB/TrEMBL;Acc:F1SKS3]	66.6461	66.8243	49.0795	56.3182	68.9988	63.2106	52.6282	60.6223	48.3353	51.7775	51.3607	45.574
TSS14705	chr4:98104426-98150947	ENSSSCG00000006388		"Sus scrofa DDB1 and CUL4 associated factor 8 (DCAF8), mRNA. [Source:RefSeq mRNA;Acc:NM_001244434]"	58.8872	58.391	51.9447	51.3182	56.7298	48.4906	61.8102	58.9459	59.8829	60.9779	52.1615	61.5133
TSS23710,TSS23711,TSS23712,TSS23713	chrX:53043933-53088165	ENSSSCG00000012334	TSR2	"TSR2, 20S rRNA accumulation, homolog (S. cerevisiae) [Source:HGNC Symbol;Acc:25455]"	48.1693	51.6311	53.9778	52.5011	53.5314	52.9098	58.5055	71.7091	55.2081	60.2881	66.733	55.6255
TSS14395	chr4:8546060-8556796	ENSSSCG00000023825		Uncharacterized protein [Source:UniProtKB/TrEMBL;Acc:I3LJA7]	48.3921	70.405	51.0059	43.8439	67.0043	41.0909	71.6754	46.3819	61.6881	70.0815	47.7359	60.4446
TSS13889	chr3:43030017-43051427	ENSSSCG00000024292		Uncharacterized protein [Source:UniProtKB/TrEMBL;Acc:I3LAT6]	66.8014	67.8821	56.5193	55.8797	63.8108	51.2735	53.181	50.2734	63.6683	50.9915	41.4348	57.9663
TSS10145	chr18:41062875-41246184	ENSSSCG00000016657	AOAH	acyloxyacyl hydrolase (neutrophil) [Source:HGNC Symbol;Acc:548]	21.5887	40.7867	41.6216	46.1769	43.8661	120.932	51.8371	63.4283	22.5559	70.9797	103.442	52.1301
TSS20083,TSS20084	chr7:24704563-24708270	ENSSSCG00000001397	TMP-CH242-74M17.4		16.7244	35.1875	114.19	15.1247	28.6603	105.759	103.526	47.9215	22.7571	113.267	53.6931	22.5246
TSS3545	chr12:22164768-22178452	ENSSSCG00000017468	SMARCE1	"SWI/SNF related, matrix associated, actin dependent regulator of chromatin, subfamily e, member 1 [Source:HGNC Symbol;Acc:11109]"	52.2651	56.4026	60.577	56.7049	62.2005	55.3097	50.3666	62.0011	53.0056	51.5107	60.194	58.7443
TSS15874	chr5:15859921-15982442	ENSSSCG00000029619		Uncharacterized protein [Source:UniProtKB/TrEMBL;Acc:I3LDW1]	48.2424	55.0325	56.2025	53.6728	56.2802	43.9318	55.2808	84.4611	57.0268	49.0485	58.5914	61.4665
TSS22456	chr9:119542538-119595213	ENSSSCG00000024028	STARD3NL	STARD3 N-terminal like [Source:HGNC Symbol;Acc:19169]	102.188	47.0547	83.0662	73.3898	58.8802	47.6125	55.621	28.353	49.1664	47.7958	41.312	43.6402
TSS15117	chr4:12778443-12783481	ENSSSCG00000005965	MYC	"Sus scrofa v-myc myelocytomatosis viral oncogene homolog (avian) (MYC), mRNA. [Source:RefSeq mRNA;Acc:NM_001005154]"	48.9652	59.5778	60.309	51.6119	55.0318	46.9953	64.0857	50.0259	65.2206	64.0675	47.3007	64.4957
TSS8637	chr15:142743867-142774381	ENSSSCG00000016248	AGFG1	ArfGAP with FG repeats 1 [Source:HGNC Symbol;Acc:5175]	66.2001	45.1486	63.9314	57.8721	52.1213	63.5783	48.3153	60.4007	51.925	46.0565	64.7611	57.205
TSS24441,TSS24442,TSS24443	chrX:21205273-21232216	ENSSSCG00000012172	ACOT9	acyl-CoA thioesterase 9 [Source:HGNC Symbol;Acc:17152]	63.5373	39.0048	65.2957	59.9022	53.074	68.0421	43.7343	69.1187	58.4836	41.3924	64.8035	51.0272
TSS11831	chr2:10774612-10787896	ENSSSCG00000021812	MS4A1	"membrane-spanning 4-domains, subfamily A, member 1 [Source:HGNC Symbol;Acc:7315]"	50.2001	67.1913	104.255	49.603	55.2595	78.3736	42.2683	73.906	58.2903	32.2221	25.6209	40.046
TSS10461	chr18:50840314-50858704	ENSSSCG00000016709	SNX10	sorting nexin 10 [Source:HGNC Symbol;Acc:14974]	43.0579	46.8371	36.6372	34.623	43.8517	68.1716	39.0102	106.202	42.4841	53.3144	102.021	59.7772
TSS11976	chr2:29197637-29242856	ENSSSCG00000013305	CAPRIN1	cell cycle associated protein 1 [Source:HGNC Symbol;Acc:6743]	69.9109	50.1712	60.7846	63.3127	59.0038	61.115	54.3607	47.8899	53.0742	51.8339	54.4013	49.0758
TSS3519	chr12:20835846-20863349	ENSSSCG00000017406	STAT5B	"Sus scrofa signal transducer and activator of transcription 5B (STAT5B), mRNA. [Source:RefSeq mRNA;Acc:NM_214168]"	45.6516	49.6219	44.0509	45.7409	47.1151	63.2239	54.3757	55.6607	63.6773	60.3014	70.3679	74.9098
TSS8824	chr16:47778106-47848308	ENSSSCG00000016953			61.5883	64.2108	40.2128	57.8285	61.9854	67.9799	53.2253	62.6976	48.9091	52.0826	54.9194	49.0257
TSS11926	chr2:16539891-16549782	ENSSSCG00000013241	LXR	"Sus scrofa nuclear receptor subfamily 1, group H, member 3 (NR1H3), mRNA. [Source:RefSeq mRNA;Acc:NM_001101814]"	89.4548	39.6711	81.9473	84.8151	58.7638	36.3904	41.9142	48.2432	53.2585	28.506	61.3336	50.1967
TSS3767	chr12:46002257-46021360	ENSSSCG00000017754		"Sus scrofa lectin, galactoside-binding, soluble, 9 (LGALS9), mRNA. [Source:RefSeq mRNA;Acc:NM_213932]"	119.526	56.0929	91.8848	100.962	56.0041	37.9503	48.181	51.8251	28.03	23.0646	39.8589	20.4794
TSS6169	chr13:217406418-217415364	ENSSSCG00000024026			57.596	52.8176	57.98	58.6585	52.356	48.9321	54.9008	48.4895	60.3732	49.4722	64.9698	66.3273
TSS3876	chr12:54986634-54990519	ENSSSCG00000026636	ZBTB4	zinc finger and BTB domain containing 4 [Source:HGNC Symbol;Acc:23847]	50.4169	69.1143	41.2354	46.9389	57.6526	46.2832	69.7903	38.3623	66.0819	74.0997	50.3767	61.8771
TSS2020	chr1:264257329-264259459	ENSSSCG00000005323	HINT2	histidine triad nucleotide binding protein 2 [Source:HGNC Symbol;Acc:18344]	68.1092	71.0636	66.6572	54.5773	64.8576	49.519	39.7736	35.7682	64.1175	45.7251	42.694	68.8119
TSS20830	chr7:122228312-122229025	ENSSSCG00000002472	IFI27L2	"interferon, alpha-inducible protein 27-like 2 [Source:HGNC Symbol;Acc:19753]"	59.3872	52.8699	60.3915	43.3466	58.9835	60.0822	67.4681	59.5094	36.74	75.094	49.2858	48.3045
TSS8914	chr16:78138220-78147207	ENSSSCG00000017090		Annexin [Source:UniProtKB/TrEMBL;Acc:F1S0V2]	49.4205	51.6435	62.0527	45.2939	39.3851	54.7657	62.7777	53.7794	62.6834	66.2512	57.0692	66.0768
TSS15190	chr4:36887065-36917862	ENSSSCG00000006054	ATP6V1C1	"ATPase, H+ transporting, lysosomal 42kDa, V1 subunit C1 [Source:HGNC Symbol;Acc:856]"	58.6151	32.0195	54.2212	51.9408	47.1175	67.5261	37.4833	89.941	45.2061	47.582	85.1492	54.3915
TSS9976	chr18:814123-862401	ENSSSCG00000016406	ESYT2	extended synaptotagmin-like protein 2 [Source:HGNC Symbol;Acc:22211]	45.1794	52.8221	54.5301	48.6372	48.5954	58.0961	65.6755	55.104	60.6557	60.5061	59.0455	62.2663
TSS2485	chr10:44120644-44210868	ENSSSCG00000011013	WAC	WW domain containing adaptor with coiled-coil [Source:HGNC Symbol;Acc:17327]	58.501	58.4738	54.0565	51.6204	59.5556	57.0917	51.9864	62.5092	53.8931	55.3174	53.5885	54.1295
TSS7629	chr14:140969134-140991840	ENSSSCG00000010685			60.9216	58.1632	50.9706	56.7297	60.1435	59.5567	50.7376	47.141	53.0206	61.5229	53.5827	58.1176
TSS1222,TSS1223	chr1:18852324-18903792	ENSSSCG00000004110	TAB2	TGF-beta activated kinase 1/MAP3K7 binding protein 2 [Source:HGNC Symbol;Acc:17075]	56.179	60.2161	46.6477	52.7192	64.8458	57.8664	51.8407	55.0586	56.5203	55.15	53.5099	59.7863
[truncated: 10,134 more rows]
