# Supplementary material for: Transcriptomic Analysis Identifies Candidate Genes and Gene Sets Controlling the Response of Porcine Peripheral Blood Mononuclear Cells to Poly I:C Stimulation
Source: G3 (Bethesda). 2016 Feb 29;6(5):1267–75. doi: 10.1534/g3.116.028290 (PMC4856078; doi:10.1534/g3.116.028290)
Supplement: Supplemental Material [file supp_g3.116.028290_TableS4.xlsx]

## Sheet: Sheet1
Table S4 (A): Detailed information of DE genes between poly I:C stimulation group and control group (DT vs. DC) in Dapulian
test_id	gene_id	nearest_ref_id	gene	locus	gene_id	symbol	Description	sample_1	sample_2	status	DC(FPKM)	DT(FPKM)	log2(fold_change)	test_stat	p_value	q_value	Variation tendency
XLOC_015281	XLOC_015281	ENSSSCT00000000131	LGALS1	chr5:7642311-7646221	ENSSSCG00000000125	LGALS1	"lectin, galactoside-binding, soluble, 1 [Source:HGNC Symbol;Acc:6561]"	DC	DT	OK	243.645	90.6431	-1.42651	-4.16182	5e-05	0.0017342	DOWN
XLOC_014755	XLOC_014755	ENSSSCT00000033904;ENSSSCT00000000261	CH242-185F9.2	chr5:18317447-18319181	ENSSSCG00000000242	CH242-185F9.2	Uncharacterized protein [Source:UniProtKB/TrEMBL;Acc:F1RUL5]	DC	DT	OK	52.9759	1632.7	4.94578	4.5881	5e-05	0.0017342	UP
XLOC_015352	XLOC_015352	ENSSSCT00000000262	PF4	chr5:18218053-18220382	ENSSSCG00000000243	PF4	Platelet factor 4 [Source:UniProtKB/Swiss-Prot;Acc:P30034]	DC	DT	OK	2.94317	9.5235	1.69412	3.65674	5e-05	0.0017342	UP
XLOC_015356	XLOC_015356	ENSSSCT00000000265	ENSSSCG00000000246	chr5:18303983-18306130	ENSSSCG00000000246		Uncharacterized protein [Source:UniProtKB/TrEMBL;Acc:F1SGG8]	DC	DT	OK	49.3399	2326.26	5.55911	4.57486	5e-05	0.0017342	UP
XLOC_015387	XLOC_015387	ENSSSCT00000000312	ENSSSCG00000000291	chr5:20410224-20411195	ENSSSCG00000000291			DC	DT	OK	10.1795	23.9843	1.23643	3.06193	5e-05	0.0017342	UP
XLOC_015424	XLOC_015424	ENSSSCT00000000391	MMP19	chr5:22759689-22765948	ENSSSCG00000000368	MMP19	matrix metallopeptidase 19 [Source:HGNC Symbol;Acc:7165]	DC	DT	OK	6.32441	13.7566	1.12112	2.45369	5e-05	0.0017342	UP
XLOC_015581	XLOC_015581	ENSSSCT00000000666	HEBP1	chr5:62761448-62827041	ENSSSCG00000000620	HEBP1	Heme-binding protein 1 [Source:UniProtKB/Swiss-Prot;Acc:Q5ISC6]	DC	DT	OK	57.5502	166.532	1.5329	2.64825	5e-05	0.0017342	UP
XLOC_015009	XLOC_015009	ENSSSCT00000025507;ENSSSCT00000000712	CLEC2B	chr5:64827996-64857595	ENSSSCG00000000656	CLEC2B	Uncharacterized protein [Source:UniProtKB/TrEMBL;Acc:F1SPB9]	DC	DT	OK	10.0334	22.4464	1.16167	2.55291	5e-05	0.0017342	UP
XLOC_015618	XLOC_015618	ENSSSCT00000000750	LAG3	chr5:66364051-66369815	ENSSSCG00000000688	LAG3	"Sus scrofa lymphocyte-activation gene 3 (LAG3), mRNA. [Source:RefSeq mRNA;Acc:NM_001105306]"	DC	DT	OK	2.63594	7.23783	1.45724	2.74967	5e-05	0.0017342	UP
XLOC_015120	XLOC_015120	ENSSSCT00000035532;ENSSSCT00000035024;ENSSSCT00000035604;ENSSSCT00000000935;ENSSSCT00000000936;ENSSSCT00000034197;ENSSSCT00000034902;ENSSSCT00000034991;ENSSSCT00000034323;ENSSSCT00000023468;ENSSSCT00000034198	IGFI	chr5:85700100-85774105	ENSSSCG00000000857	IGFI	"Sus scrofa insulin-like growth factor 1 (somatomedin C) (IGF1), mRNA. [Source:RefSeq mRNA;Acc:NM_214256]"	DC	DT	OK	26.6292	5.58298	-2.2539	-2.7293	5e-05	0.0017342	DOWN
XLOC_015717	XLOC_015717	ENSSSCT00000000943	CHPT1	chr5:86457215-86497240	ENSSSCG00000000864	CHPT1	choline phosphotransferase 1 [Source:HGNC Symbol;Acc:17852]	DC	DT	OK	29.4068	11.0078	-1.41762	-3.60667	5e-05	0.0017342	DOWN
XLOC_017769	XLOC_017769	ENSSSCT00000001159	GMPR	chr7:12850722-12893472	ENSSSCG00000001064	GMPR	guanosine monophosphate reductase [Source:HGNC Symbol;Acc:4376]	DC	DT	OK	16.0584	6.0103	-1.41781	-2.92508	5e-05	0.0017342	DOWN
XLOC_017860	XLOC_017860	ENSSSCT00000001367	UBD	chr7:25330260-25332807	ENSSSCG00000001252	UBD	ubiquitin D [Source:HGNC Symbol;Acc:18795]	DC	DT	OK	144.76	418.894	1.53292	2.72623	5e-05	0.0017342	UP
XLOC_018744	XLOC_018744	ENSSSCT00000001633	DMB	chr7:29485889-29491702	ENSSSCG00000001469	DMB	"Sus scrofa MHC class II, DM beta (SLA-DMB), mRNA. [Source:RefSeq mRNA;Acc:NM_001113707]"	DC	DT	OK	224.381	105.493	-1.0888	-3.0543	5e-05	0.0017342	DOWN
XLOC_018873	XLOC_018873	ENSSSCT00000001927	PAF-AH	chr7:48147616-48174888	ENSSSCG00000001723	PAF-AH	"Sus scrofa phospholipase A2, group VII (platelet-activating factor acetylhydrolase, plasma) (PLA2G7), mRNA. [Source:RefSeq mRNA;Acc:NM_001113013]"	DC	DT	OK	48.5695	18.837	-1.36648	-3.57607	5e-05	0.0017342	DOWN
XLOC_018075	XLOC_018075	ENSSSCT00000034526;ENSSSCT00000001997	ABHD17C	chr7:55050017-55108571	ENSSSCG00000001782	ABHD17C	abhydrolase domain containing 17C [Source:HGNC Symbol;Acc:26925]	DC	DT	OK	11.9506	25.5297	1.0951	2.60628	5e-05	0.0017342	UP
XLOC_018076	XLOC_018076	ENSSSCT00000001998	ENSSSCG00000001783	chr7:55364296-55375597	ENSSSCG00000001783			DC	DT	OK	0.756005	100.4	7.05314	9.21153	5e-05	0.0017342	UP
XLOC_018096	XLOC_018096	ENSSSCT00000002036	FURIN	chr7:58495233-58502440	ENSSSCG00000001817	FURIN	furin (paired basic amino acid cleaving enzyme) [Source:HGNC Symbol;Acc:8568]	DC	DT	OK	41.6127	130.512	1.64908	3.47228	5e-05	0.0017342	UP
XLOC_018943	XLOC_018943	ENSSSCT00000035626;ENSSSCT00000002072;ENSSSCT00000032855;ENSSSCT00000032846;ENSSSCT00000034317	APN	chr7:60240144-60262914	ENSSSCG00000001849	APN	"Sus scrofa alanyl (membrane) aminopeptidase (ANPEP), mRNA. [Source:RefSeq mRNA;Acc:NM_214277]"	DC	DT	OK	1.05412	3.57352	1.76131	2.41435	5e-05	0.0017342	UP
XLOC_018164	XLOC_018164	ENSSSCT00000002184;ENSSSCT00000035476	NFKBIA	chr7:69417308-69420851	ENSSSCG00000001952	NFKBIA	"Sus scrofa nuclear factor of kappa light polypeptide gene enhancer in B-cells inhibitor, alpha (NFKBIA), mRNA. [Source:RefSeq mRNA;Acc:NM_001005150]"	DC	DT	OK	51.678	172.57	1.73956	3.82074	5e-05	0.0017342	UP
XLOC_018218	XLOC_018218	ENSSSCT00000002274;ENSSSCT00000028312	SLC7A8	chr7:81241894-81260081	ENSSSCG00000002032	SLC7A8	"solute carrier family 7 (amino acid transporter light chain, L system), member 8 [Source:HGNC Symbol;Acc:11066]"	DC	DT	OK	41.4911	13.6318	-1.60583	-2.48337	5e-05	0.0017342	DOWN
XLOC_019104	XLOC_019104	ENSSSCT00000002388	PNP	chr7:83454639-83459911	ENSSSCG00000002135	PNP	purine nucleoside phosphorylase [Source:HGNC Symbol;Acc:7892]	DC	DT	OK	5.12753	20.2533	1.98182	4.12644	5e-05	0.0017342	UP
XLOC_016873	XLOC_016873	ENSSSCT00000003112	KIFC3	chr6:17719918-17751388	ENSSSCG00000002812	KIFC3	kinesin family member C3 [Source:HGNC Symbol;Acc:6326]	DC	DT	OK	0.543362	2.27077	2.06319	2.92189	5e-05	0.0017342	UP
XLOC_015882	XLOC_015882	ENSSSCT00000003114	GPR97	chr6:17679846-17699546	ENSSSCG00000002814	GPR97	G protein-coupled receptor 97 [Source:HGNC Symbol;Acc:13728]	DC	DT	OK	0.794541	3.86476	2.28219	3.73617	5e-05	0.0017342	UP
XLOC_015875	XLOC_015875	ENSSSCT00000036060;ENSSSCT00000003121	CCL22	chr6:17288016-17294050	ENSSSCG00000002821	CCL22	chemokine (C-C motif) ligand 22 [Source:HGNC Symbol;Acc:10621]	DC	DT	OK	2.53687	22.3478	3.13901	5.29878	5e-05	0.0017342	UP
XLOC_016913	XLOC_016913	ENSSSCT00000003130	MMP2	chr6:27526397-27553927	ENSSSCG00000002829	MMP2	"matrix metallopeptidase 2 (gelatinase A, 72kDa gelatinase, 72kDa type IV collagenase) [Source:HGNC Symbol;Acc:7166]"	DC	DT	OK	5.35019	13.4225	1.32699	3.09951	5e-05	0.0017342	UP
XLOC_017054	XLOC_017054	ENSSSCT00000035015;ENSSSCT00000003402;ENSSSCT00000036656	PLAUR	chr6:46349480-46365407	ENSSSCG00000003065	PLAUR	"plasminogen activator, urokinase receptor [Source:HGNC Symbol;Acc:9053]"	DC	DT	OK	48.8352	168.988	1.79093	3.80491	5e-05	0.0017342	UP
XLOC_016178	XLOC_016178	ENSSSCT00000003557	ENSSSCG00000003202	chr6:50745411-50750379	ENSSSCG00000003202		Uncharacterized protein [Source:UniProtKB/TrEMBL;Acc:F1RH57]	DC	DT	OK	1.64456	8.58548	2.3842	4.18005	5e-05	0.0017342	UP
XLOC_017176	XLOC_017176	ENSSSCT00000003611	NLRP12	chr6:52741951-52763479	ENSSSCG00000003251	NLRP12	"NLR family, pyrin domain containing 12 [Source:HGNC Symbol;Acc:22938]"	DC	DT	OK	3.37595	8.52985	1.33723	2.95776	5e-05	0.0017342	UP
XLOC_016374	XLOC_016374	ENSSSCT00000003832;ENSSSCT00000035073	PDPN	chr6:67244543-67253156	ENSSSCG00000003451	PDPN	podoplanin [Source:HGNC Symbol;Acc:29602]	DC	DT	OK	2.39353	18.8543	2.97768	3.70251	5e-05	0.0017342	UP
XLOC_017342	XLOC_017342	ENSSSCT00000003878	AKR7L	chr6:71816267-71823723	ENSSSCG00000003491	AKR7L	aldo-keto reductase family 7-like [Source:HGNC Symbol;Acc:24056]	DC	DT	OK	89.6792	36.7697	-1.28626	-3.50792	5e-05	0.0017342	DOWN
XLOC_016422	XLOC_016422	ENSSSCT00000003915	C1QA	chr6:74609911-74612993	ENSSSCG00000003524	C1QA	"complement component 1, q subcomponent, A chain [Source:HGNC Symbol;Acc:1241]"	DC	DT	OK	41.5263	15.9447	-1.38095	-3.19149	5e-05	0.0017342	DOWN
XLOC_016423	XLOC_016423	ENSSSCT00000003916	C1QC	chr6:74616232-74621248	ENSSSCG00000003525	C1QC	"complement component 1, q subcomponent, C chain [Source:HGNC Symbol;Acc:1245]"	DC	DT	OK	24.6936	8.1319	-1.60248	-3.47461	5e-05	0.0017342	DOWN
XLOC_016490	XLOC_016490	ENSSSCT00000003987	SDC3	chr6:81278305-81287308	ENSSSCG00000003592	SDC3	syndecan 3 [Source:HGNC Symbol;Acc:10660]	DC	DT	OK	31.9512	14.7461	-1.11554	-2.61791	5e-05	0.0017342	DOWN
XLOC_017539	XLOC_017539	ENSSSCT00000004122;ENSSSCT00000035441;ENSSSCT00000034849;ENSSSCT00000032646	CDH2	chr6:105223853-105350593	ENSSSCG00000003722	CDH2	"cadherin 2, type 1, N-cadherin (neuronal) [Source:HGNC Symbol;Acc:1759]"	DC	DT	OK	14.4312	0.294245	-5.61603	-2.22664	5e-05	0.0017342	DOWN
XLOC_016619	XLOC_016619	ENSSSCT00000004145	MOCOS	chr6:112471603-112544365	ENSSSCG00000003744	MOCOS	molybdenum cofactor sulfurase [Source:HGNC Symbol;Acc:18234]	DC	DT	OK	0.320703	1.58321	2.30354	2.92396	5e-05	0.0017342	UP
XLOC_000012	XLOC_000012	ENSSSCT00000004450	ENSSSCG00000004024	chr1:3289750-3306795	ENSSSCG00000004024		Uncharacterized protein [Source:UniProtKB/TrEMBL;Acc:F1SBX8]	DC	DT	OK	211.959	99.9159	-1.085	-3.35159	5e-05	0.0017342	DOWN
XLOC_000080	XLOC_000080	ENSSSCT00000004574	GPR126	chr1:25290206-25409275	ENSSSCG00000004139	GPR126	G protein-coupled receptor 126 [Source:HGNC Symbol;Acc:13841]	DC	DT	OK	1.24152	4.15557	1.74294	3.25087	5e-05	0.0017342	UP
XLOC_001214	XLOC_001214	ENSSSCT00000004636	ARG1	chr1:35580460-35594611	ENSSSCG00000004195	ARG1	Arginase-1 [Source:UniProtKB/Swiss-Prot;Acc:Q95JC8]	DC	DT	OK	64.0584	419.478	2.71114	5.1426	5e-05	0.0017342	UP
XLOC_001242	XLOC_001242	ENSSSCT00000004681	ENSSSCG00000004236	chr1:44139489-44147087	ENSSSCG00000004236		Uncharacterized protein [Source:UniProtKB/TrEMBL;Acc:F1SF58]	DC	DT	OK	8.0968	105.938	3.70973	7.99355	5e-05	0.0017342	UP
XLOC_000361	XLOC_000361	ENSSSCT00000005115	DMXL2	chr1:133371486-133450293	ENSSSCG00000004631	DMXL2	Dmx-like 2 [Source:HGNC Symbol;Acc:2938]	DC	DT	OK	2.28333	6.66747	1.546	3.15187	5e-05	0.0017342	UP
XLOC_000387	XLOC_000387	ENSSSCT00000005156;ENSSSCT00000019923	C15orf48	chr1:140915691-140919335	ENSSSCG00000004670	C15orf48	chromosome 15 open reading frame 48 [Source:HGNC Symbol;Acc:29898]	DC	DT	OK	56.7548	134.973	1.24985	3.17575	5e-05	0.0017342	UP
XLOC_001650	XLOC_001650	ENSSSCT00000005395	SERPINB10	chr1:175328929-175354354	ENSSSCG00000004889	SERPINB10	"serpin peptidase inhibitor, clade B (ovalbumin), member 10 [Source:HGNC Symbol;Acc:8942]"	DC	DT	OK	54.7385	25.6555	-1.09328	-2.92597	5e-05	0.0017342	DOWN
XLOC_000563	XLOC_000563	ENSSSCT00000005480	PAQR5	chr1:185180451-185203709	ENSSSCG00000004968	PAQR5	progestin and adipoQ receptor family member V [Source:HGNC Symbol;Acc:29645]	DC	DT	OK	1.73956	7.70216	2.14654	3.68708	5e-05	0.0017342	UP
XLOC_001832	XLOC_001832	ENSSSCT00000032954;ENSSSCT00000036478;ENSSSCT00000005735;ENSSSCT00000033031	IL33	chr1:241453675-241630720	ENSSSCG00000005203	IL33	interleukin 33 [Source:HGNC Symbol;Acc:16028]	DC	DT	OK	0.176751	38.7945	7.77799	3.3701	5e-05	0.0017342	UP
XLOC_002104	XLOC_002104	ENSSSCT00000006255	PTGES	chr1:303779650-303792393	ENSSSCG00000005688	PTGES	"Sus scrofa prostaglandin E synthase (PTGES), mRNA. [Source:RefSeq mRNA;Acc:NM_001038631]"	DC	DT	OK	0.565538	15.1584	4.74435	6.29974	5e-05	0.0017342	UP
XLOC_013453	XLOC_013453	ENSSSCT00000006585	ENPP2	chr4:20368318-20453101	ENSSSCG00000006001	ENPP2	ectonucleotide pyrophosphatase/phosphodiesterase 2 [Source:HGNC Symbol;Acc:3357]	DC	DT	OK	0.746531	3.63665	2.28434	3.77523	5e-05	0.0017342	UP
XLOC_014291	XLOC_014291	ENSSSCT00000032610;ENSSSCT00000006985;ENSSSCT00000035865	CD244	chr4:97546369-97579395	ENSSSCG00000006374	CD244	"CD244 molecule, natural killer cell receptor 2B4 [Source:HGNC Symbol;Acc:18171]"	DC	DT	OK	22.0518	54.7447	1.31182	2.91285	5e-05	0.0017342	UP
XLOC_013787	XLOC_013787	ENSSSCT00000007217;ENSSSCT00000033945	S100A9	chr4:105063476-105066298	ENSSSCG00000006588	S100A9	"Sus scrofa S100 calcium binding protein A9 (S100A9), mRNA. [Source:RefSeq mRNA;Acc:NM_001177906]"	DC	DT	OK	189.347	1548.74	3.03199	4.02821	5e-05	0.0017342	UP
XLOC_014401	XLOC_014401	ENSSSCT00000007218;ENSSSCT00000034229	S100A12	chr4:105075279-105076728	ENSSSCG00000006589	S100A12	"Sus scrofa S100 calcium binding protein A12 (S100A12), mRNA. [Source:RefSeq mRNA;Acc:NM_001160272]"	DC	DT	OK	507.606	4689.87	3.20777	3.508	5e-05	0.0017342	UP
XLOC_014402	XLOC_014402	ENSSSCT00000007219;ENSSSCT00000036517	S100A8	chr4:105091815-105092868	ENSSSCG00000006590	S100A8	protein S100-A8 [Source:RefSeq peptide;Acc:NP_001153743]	DC	DT	OK	182.893	2341.59	3.67841	5.04921	5e-05	0.0017342	UP
XLOC_013863	XLOC_013863	ENSSSCT00000007359	ZNF697	chr4:111535847-111539337	ENSSSCG00000006718	ZNF697	zinc finger protein 697 [Source:HGNC Symbol;Acc:32034]	DC	DT	OK	0.707234	3.82009	2.43335	3.5893	5e-05	0.0017342	UP
XLOC_013984	XLOC_013984	ENSSSCT00000007579	GBP4	chr4:139582094-139601161	ENSSSCG00000006919	GBP4	Uncharacterized protein [Source:UniProtKB/TrEMBL;Acc:F1S4E0]	DC	DT	OK	30.9024	66.1867	1.09882	2.73137	5e-05	0.0017342	UP
XLOC_008957	XLOC_008957	ENSSSCT00000007675	IDO1	chr17:10806298-10928870	ENSSSCG00000007007	IDO1	"indoleamine 2,3-dioxygenase 1 [Source:HGNC Symbol;Acc:6059]"	DC	DT	OK	12.7971	164.467	3.68391	6.95226	5e-05	0.0017342	UP
XLOC_008696	XLOC_008696	ENSSSCT00000035867	SIGLEC1	chr17:36328313-36349591	ENSSSCG00000007146	SIGLEC1		DC	DT	OK	5.78974	11.8881	1.03795	2.33196	5e-05	0.0017342	UP
XLOC_011941	XLOC_011941	ENSSSCT00000008326	ENSSSCG00000007586	chr3:4776500-4785615	ENSSSCG00000007586		"Sus scrofa fascin homolog 1, actin-bundling protein (Strongylocentrotus purpuratus) (FSCN1), mRNA. [Source:RefSeq mRNA;Acc:NM_001146300]"	DC	DT	OK	1.8107	6.47144	1.83754	3.49664	5e-05	0.0017342	UP
XLOC_012010	XLOC_012010	ENSSSCT00000008443	HIP1	chr3:10227475-10282581	ENSSSCG00000007700	HIP1	huntingtin interacting protein 1 [Source:HGNC Symbol;Acc:4913]	DC	DT	OK	2.89828	9.75207	1.75051	3.77439	5e-05	0.0017342	UP
XLOC_012173	XLOC_012173	ENSSSCT00000033336;ENSSSCT00000008727	MEFV	chr3:40322533-40336490	ENSSSCG00000007964	MEFV	Uncharacterized protein [Source:UniProtKB/TrEMBL;Acc:F1RHL5]	DC	DT	OK	5.26062	17.0755	1.69862	3.56471	5e-05	0.0017342	UP
XLOC_012256	XLOC_012256	ENSSSCT00000008860	ENSSSCG00000008087	chr3:45180184-45185893	ENSSSCG00000008087		"Sus scrofa interleukin-1 beta (IL-1beta), mRNA. [Source:RefSeq mRNA;Acc:NM_001005149]"	DC	DT	OK	0	1.96869	inf	-nan	5e-05	0.0017342	UP
XLOC_012971	XLOC_012971	ENSSSCT00000008862	CKAP2L	chr3:45411888-45433896	ENSSSCG00000008089	CKAP2L	cytoskeleton associated protein 2-like [Source:HGNC Symbol;Acc:26877]	DC	DT	OK	0.372451	1.59608	2.09941	2.88389	5e-05	0.0017342	UP
XLOC_012972	XLOC_012972	ENSSSCT00000008863	IL1A	chr3:45453544-45466239	ENSSSCG00000008090	IL1A	"Sus scrofa interleukin 1, alpha (IL1A), mRNA. [Source:RefSeq mRNA;Acc:NM_214029]"	DC	DT	OK	18.2813	405.569	4.47151	6.62535	5e-05	0.0017342	UP
XLOC_013019	XLOC_013019	ENSSSCT00000008939;ENSSSCT00000032991	IL1R1	chr3:54729097-54758580	ENSSSCG00000008162	IL1R1	"interleukin 1 receptor, type I [Source:HGNC Symbol;Acc:5993]"	DC	DT	OK	1.93826	15.7117	3.01901	5.17017	5e-05	0.0017342	UP
XLOC_012297	XLOC_012297	ENSSSCT00000008940	IL1R2	chr3:54939543-54952578	ENSSSCG00000008163		Uncharacterized protein [Source:UniProtKB/TrEMBL;Acc:F1STG6]	DC	DT	OK	84.1514	350.738	2.05934	6.84055	5e-05	0.0017342	UP
XLOC_013126	XLOC_013126	ENSSSCT00000009118	TGFA	chr3:75427113-75437891	ENSSSCG00000008326	TGFA	"transforming growth factor, alpha [Source:HGNC Symbol;Acc:11765]"	DC	DT	OK	2.70084	25.3704	3.23167	7.42015	5e-05	0.0017342	UP
XLOC_012473	XLOC_012473	ENSSSCT00000009245	EPAS1	chr3:100173611-100213334	ENSSSCG00000008443	EPAS1	endothelial PAS domain protein 1 [Source:HGNC Symbol;Acc:3374]	DC	DT	OK	5.97636	22.73	1.92726	4.29931	5e-05	0.0017342	UP
XLOC_004317	XLOC_004317	ENSSSCT00000009725	ENSSSCG00000008882	chr13:12164825-12166863	ENSSSCG00000008882			DC	DT	OK	94.9969	0	-inf	-nan	5e-05	0.0017342	DOWN
XLOC_020007	XLOC_020007	ENSSSCT00000009792;ENSSSCT00000033582	IGJ	chr8:71347283-71358511	ENSSSCG00000008939	IGJ	"immunoglobulin J polypeptide, linker protein for immunoglobulin alpha and mu polypeptides [Source:HGNC Symbol;Acc:5713]"	DC	DT	OK	80.5131	220.736	1.45503	2.88048	5e-05	0.0017342	UP
XLOC_019566	XLOC_019566	ENSSSCT00000009811	ENSSSCG00000008957	chr8:74159969-74162170	ENSSSCG00000008957		"Sus scrofa alveolar macrophage-derived chemotactic factor-II (AMCF-II), mRNA. [Source:RefSeq mRNA;Acc:NM_213876]"	DC	DT	OK	13.9693	1561.82	6.80482	5.11116	5e-05	0.0017342	UP
XLOC_019569	XLOC_019569	ENSSSCT00000009813;ENSSSCT00000034640	CXCL2	chr8:74206842-74311988	ENSSSCG00000008959	CXCL2	"Sus scrofa chemokine (C-X-C motif) ligand 2 (CXCL2), mRNA. [Source:RefSeq mRNA;Acc:NM_001001861]"	DC	DT	OK	31.336	2107.43	6.07152	3.84432	5e-05	0.0017342	UP
XLOC_019573	XLOC_019573	ENSSSCT00000009818	AREG	chr8:74568825-74579007	ENSSSCG00000008963	AREG	"Sus scrofa amphiregulin (AREG), mRNA. [Source:RefSeq mRNA;Acc:NM_214376]"	DC	DT	OK	2.34169	17.1362	2.87142	5.36397	5e-05	0.0017342	UP
XLOC_020116	XLOC_020116	ENSSSCT00000009978	SYNPO2	chr8:112415521-112556423	ENSSSCG00000009111	SYNPO2	synaptopodin 2 [Source:HGNC Symbol;Acc:17732]	DC	DT	OK	0.148927	1.44195	3.27534	4.04608	5e-05	0.0017342	UP
XLOC_002962	XLOC_002962	ENSSSCT00000010212	FLT1	chr11:5316369-5455380	ENSSSCG00000009320	FLT1	fms-related tyrosine kinase 1 [Source:HGNC Symbol;Acc:3763]	DC	DT	OK	0.311022	2.13771	2.78098	3.7649	5e-05	0.0017342	UP
XLOC_003029	XLOC_003029	ENSSSCT00000010341	RGCC	chr11:26204987-26215014	ENSSSCG00000009434	RGCC	regulator of cell cycle [Source:HGNC Symbol;Acc:20369]	DC	DT	OK	45.5672	113.605	1.31796	4.42856	5e-05	0.0017342	UP
XLOC_002850	XLOC_002850	ENSSSCT00000010382	ENSSSCG00000009469	chr11:53715641-53726372	ENSSSCG00000009469		Uncharacterized protein [Source:UniProtKB/TrEMBL;Acc:F1RHE5]	DC	DT	OK	1.48854	20.606	3.79109	6.7825	5e-05	0.0017342	UP
XLOC_005829	XLOC_005829	ENSSSCT00000010546	BMP1	chr14:6881425-6923145	ENSSSCG00000009620	BMP1	Uncharacterized protein [Source:UniProtKB/TrEMBL;Acc:F1RMB2]	DC	DT	OK	0.957603	4.91976	2.36109	4.03237	5e-05	0.0017342	UP
XLOC_005832	XLOC_005832	ENSSSCT00000033351;ENSSSCT00000032642;ENSSSCT00000035157;ENSSSCT00000010549	SLC39A14	chr14:7073528-7120390	ENSSSCG00000009623	SLC39A14	"solute carrier family 39 (zinc transporter), member 14 [Source:HGNC Symbol;Acc:20858]"	DC	DT	OK	4.93985	22.7465	2.2031	4.11614	5e-05	0.0017342	UP
XLOC_005843	XLOC_005843	ENSSSCT00000010572	ADAM28	chr14:9426168-9481493	ENSSSCG00000009644	ADAM28	ADAM metallopeptidase domain 28 [Source:HGNC Symbol;Acc:206]	DC	DT	OK	48.2439	21.3209	-1.17808	-2.95959	5e-05	0.0017342	DOWN
XLOC_006666	XLOC_006666	ENSSSCT00000024372;ENSSSCT00000010819	SDS	chr14:40856208-40862165	ENSSSCG00000009871	SDS	Uncharacterized protein [Source:UniProtKB/TrEMBL;Acc:F1RKC8]	DC	DT	OK	24.925	143.408	2.52446	5.34211	5e-05	0.0017342	UP
XLOC_006728	XLOC_006728	ENSSSCT00000010954	OSM	chr14:50281700-50286188	ENSSSCG00000009997	OSM	oncostatin M [Source:HGNC Symbol;Acc:8506]	DC	DT	OK	7.57256	24.2323	1.67808	4.01088	5e-05	0.0017342	UP
XLOC_006087	XLOC_006087	ENSSSCT00000011015	ADORA2A	chr14:52914665-52931656	ENSSSCG00000010054	ADORA2A	adenosine A2a receptor [Source:HGNC Symbol;Acc:263]	DC	DT	OK	7.80674	21.4027	1.455	3.62861	5e-05	0.0017342	UP
XLOC_006088	XLOC_006088	ENSSSCT00000011021	UPB1	chr14:52974995-53004470	ENSSSCG00000010060	UPB1	"ureidopropionase, beta [Source:HGNC Symbol;Acc:16297]"	DC	DT	OK	0.210665	2.14836	3.35021	4.08734	5e-05	0.0017342	UP
XLOC_006298	XLOC_006298	ENSSSCT00000034544;ENSSSCT00000011422;ENSSSCT00000033703;ENSSSCT00000033551	PAPSS2	chr14:108701139-108789588	ENSSSCG00000010437	PAPSS2	3'-phosphoadenosine 5'-phosphosulfate synthase 2 [Source:HGNC Symbol;Acc:8604]	DC	DT	OK	62.407	201.116	1.68825	3.54534	5e-05	0.0017342	UP
XLOC_006992	XLOC_006992	ENSSSCT00000011445	HTR7	chr14:111555788-111660175	ENSSSCG00000010459	HTR7	"5-hydroxytryptamine (serotonin) receptor 7, adenylate cyclase-coupled [Source:HGNC Symbol;Acc:5302]"	DC	DT	OK	4.08866	17.6867	2.11297	4.92469	5e-05	0.0017342	UP
XLOC_007001	XLOC_007001	ENSSSCT00000011464	ENSSSCG00000010476	chr14:114504894-114644090	ENSSSCG00000010476		Uncharacterized protein [Source:UniProtKB/TrEMBL;Acc:F1SC82]	DC	DT	OK	2.82209	6.35356	1.1708	2.75376	5e-05	0.0017342	UP
XLOC_006415	XLOC_006415	ENSSSCT00000011620	DUSP5	chr14:131791152-131804261	ENSSSCG00000010624	DUSP5	dual specificity phosphatase 5 [Source:HGNC Symbol;Acc:3071]	DC	DT	OK	8.79767	24.2366	1.46199	3.51313	5e-05	0.0017342	UP
XLOC_006458	XLOC_006458	ENSSSCT00000011709	HTRA1	chr14:143497173-143558530	ENSSSCG00000010703	HTRA1	HtrA serine peptidase 1 [Source:HGNC Symbol;Acc:9476]	DC	DT	OK	43.2231	20.3926	-1.08376	-2.91972	5e-05	0.0017342	DOWN
XLOC_002679	XLOC_002679	ENSSSCT00000033235;ENSSSCT00000034108;ENSSSCT00000012149;ENSSSCT00000035993;ENSSSCT00000034324;ENSSSCT00000035186;ENSSSCT00000033657	NRP1	chr10:61651757-61800688	ENSSSCG00000011102	NRP1	Uncharacterized protein [Source:UniProtKB/TrEMBL;Acc:F1RVE6]	DC	DT	OK	24.5821	73.1897	1.57403	2.8673	5e-05	0.0017342	UP
XLOC_002419	XLOC_002419	ENSSSCT00000012185	PFKFB3	chr10:70831451-70853803	ENSSSCG00000011133	PFKFB3	"6-phosphofructo-2-kinase/fructose-2,6-biphosphatase 3 [Source:HGNC Symbol;Acc:8874]"	DC	DT	OK	33.1921	137.744	2.05308	4.82838	5e-05	0.0017342	UP
XLOC_005101	XLOC_005101	ENSSSCT00000012368;ENSSSCT00000012369	CDCP1	chr13:31136841-31197290	ENSSSCG00000011298	CDCP1	CUB domain containing protein 1 [Source:HGNC Symbol;Acc:24357]	DC	DT	OK	0.827903	9.00345	3.44294	4.21891	5e-05	0.0017342	UP
XLOC_004470	XLOC_004470	ENSSSCT00000012516	TLR9	chr13:37647228-37652020	ENSSSCG00000011436	TLR9	"Sus scrofa toll-like receptor 9 (TLR9), mRNA. [Source:RefSeq mRNA;Acc:NM_213958]"	DC	DT	OK	19.6888	9.63061	-1.03168	-2.70112	5e-05	0.0017342	DOWN
XLOC_004694	XLOC_004694	ENSSSCT00000012841;ENSSSCT00000033036;ENSSSCT00000033331	IL12A	chr13:108066791-108074477	ENSSSCG00000011730	IL12A	"Sus scrofa interleukin 12A (natural killer cell stimulatory factor 1, cytotoxic lymphocyte maturation factor 1, p35) (IL12A), mRNA. [Source:RefSeq mRNA;Acc:NM_213993]"	DC	DT	OK	0.296927	2.83907	3.25724	2.76132	5e-05	0.0017342	UP
XLOC_005504	XLOC_005504	ENSSSCT00000012894	ABCC5	chr13:131309016-131364828	ENSSSCG00000011782	ABCC5	"ATP-binding cassette, sub-family C (CFTR/MRP), member 5 [Source:HGNC Symbol;Acc:56]"	DC	DT	OK	14.5898	6.84789	-1.09123	-2.73626	5e-05	0.0017342	DOWN
XLOC_005639	XLOC_005639	ENSSSCT00000013077;ENSSSCT00000036510	NFKBIZ	chr13:166744537-166776678	ENSSSCG00000011951	NFKBIZ	"nuclear factor of kappa light polypeptide gene enhancer in B-cells inhibitor, zeta [Source:HGNC Symbol;Acc:29805]"	DC	DT	OK	17.6912	47.7237	1.43167	3.41859	5e-05	0.0017342	UP
XLOC_005696	XLOC_005696	ENSSSCT00000013145	BTG3	chr13:192359273-192373116	ENSSSCG00000012014	BTG3	"Sus scrofa BTG family, member 3 (BTG3), mRNA. [Source:RefSeq mRNA;Acc:NM_001097517]"	DC	DT	OK	3.52865	11.3618	1.68701	3.50564	5e-05	0.0017342	UP
XLOC_005706	XLOC_005706	ENSSSCT00000013153;ENSSSCT00000013154	APP	chr13:199291019-199568630	ENSSSCG00000012022	APP	amyloid beta A4 protein [Source:RefSeq peptide;Acc:NP_999537]	DC	DT	OK	54.3459	116.966	1.10584	2.45714	5e-05	0.0017342	UP
XLOC_005747	XLOC_005747	ENSSSCT00000013182	RCAN1	chr13:207934801-207945091	ENSSSCG00000012050	RCAN1	regulator of calcineurin 1 [Source:HGNC Symbol;Acc:3040]	DC	DT	OK	23.8965	81.4735	1.76953	4.51817	5e-05	0.0017342	UP
XLOC_004979	XLOC_004979	ENSSSCT00000013198	KCNJ15	chr13:212018090-212022237	ENSSSCG00000012066	KCNJ15	"potassium inwardly-rectifying channel, subfamily J, member 15 [Source:HGNC Symbol;Acc:6261]"	DC	DT	OK	0.827379	6.67691	3.01256	4.33523	5e-05	0.0017342	UP
XLOC_021896	XLOC_021896	ENSSSCT00000013534;ENSSSCT00000033877;ENSSSCT00000036386	KIF4A	chrX:63514295-63642357	ENSSSCG00000012377	KIF4A	Uncharacterized protein [Source:UniProtKB/TrEMBL;Acc:F1RTL0]	DC	DT	OK	0.619837	1.88558	1.60505	2.27982	5e-05	0.0017342	UP
XLOC_010849	XLOC_010849	ENSSSCT00000014033	TSPAN4	chr2:123387-143584	ENSSSCG00000012838	TSPAN4	tetraspanin 4 [Source:HGNC Symbol;Acc:11859]	DC	DT	OK	20.8362	5.13282	-2.02127	-3.28951	5e-05	0.0017342	DOWN
XLOC_010937	XLOC_010937	ENSSSCT00000014206	CDC42EP2	chr2:6030297-6036364	ENSSSCG00000012996	CDC42EP2	CDC42 effector protein (Rho GTPase binding) 2 [Source:HGNC Symbol;Acc:16263]	DC	DT	OK	1.54429	5.32894	1.78691	3.03078	5e-05	0.0017342	UP
XLOC_011027	XLOC_011027	ENSSSCT00000014322	MS4A7	chr2:10855773-10878566	ENSSSCG00000013102	MS4A7	"membrane-spanning 4-domains, subfamily A, member 7 [Source:HGNC Symbol;Acc:13378]"	DC	DT	OK	26.8979	76.4297	1.50664	4.25032	5e-05	0.0017342	UP
XLOC_009939	XLOC_009939	ENSSSCT00000014339	STX3	chr2:11061500-11080872	ENSSSCG00000013119	STX3	syntaxin 3 [Source:HGNC Symbol;Acc:11438]	DC	DT	OK	9.51767	29.2675	1.62062	3.63837	5e-05	0.0017342	UP
XLOC_011203	XLOC_011203	ENSSSCT00000014601	SAA1	chr2:44024782-44025604	ENSSSCG00000013369	SAA1	"Sus scrofa serum amyloid A protein-like (LOC100525856), mRNA.	DC	DT	OK	12.1459	72.606	2.57962	6.91996	5e-05	0.0017342	UP
XLOC_010105	XLOC_010105	ENSSSCT00000014602	ENSSSCG00000013370	chr2:44036239-44039539	ENSSSCG00000013370		Serum amyloid A protein [Source:UniProtKB/TrEMBL;Acc:F1S9B9]	DC	DT	OK	12.2806	95.2234	2.95493	7.73906	5e-05	0.0017342	UP
XLOC_011499	XLOC_011499	ENSSSCT00000014744	EBI3	chr2:75025653-75034201	ENSSSCG00000013498	EBI3	Epstein-Barr virus induced 3 [Source:HGNC Symbol;Acc:3129]	DC	DT	OK	5.45049	23.9098	2.13315	4.5944	5e-05	0.0017342	UP
XLOC_011492	XLOC_011492	ENSSSCT00000014764	ENSSSCG00000013517	chr2:74678783-74711249	ENSSSCG00000013517		Uncharacterized protein [Source:UniProtKB/TrEMBL;Acc:F1S7K1]	DC	DT	OK	2.92817	7.17477	1.29293	2.76996	5e-05	0.0017342	UP
XLOC_010374	XLOC_010374	ENSSSCT00000014827;ENSSSCT00000033014;ENSSSCT00000036261	RETN	chr2:71871224-71872652	ENSSSCG00000013575	RETN	"Sus scrofa resistin (RETN), mRNA. [Source:RefSeq mRNA;Acc:NM_213783]"	DC	DT	OK	2.60204	15.2848	2.55439	2.88772	5e-05	0.0017342	UP
XLOC_010266	XLOC_010266	ENSSSCT00000015047	ASF1B	chr2:65338637-65348235	ENSSSCG00000013772	ASF1B	"Sus scrofa ASF1 anti-silencing function 1 homolog B (S. cerevisiae) (ASF1B), mRNA. [Source:RefSeq mRNA;Acc:NM_001137625]"	DC	DT	OK	1.40138	4.31637	1.62297	2.68553	5e-05	0.0017342	UP
XLOC_010572	XLOC_010572	ENSSSCT00000015440;ENSSSCT00000028327;ENSSSCT00000031327;ENSSSCT00000033743;ENSSSCT00000035607;ENSSSCT00000034590;ENSSSCT00000032588;ENSSSCT00000033299;ENSSSCT00000033916	VCAN	chr2:93783041-93895497	ENSSSCG00000014136	VCAN	"Sus scrofa versican (VCAN), mRNA. [Source:RefSeq mRNA;Acc:NM_001206429]"	DC	DT	OK	26.1756	117.375	2.16482	3.09253	5e-05	0.0017342	UP
XLOC_011672	XLOC_011672	ENSSSCT00000015477	ELL2	chr2:106406383-106475265	ENSSSCG00000014168	ELL2	"elongation factor, RNA polymerase II, 2 [Source:HGNC Symbol;Acc:17064]"	DC	DT	OK	5.10469	11.7531	1.20314	2.70221	5e-05	0.0017342	UP
XLOC_011789	XLOC_011789	ENSSSCT00000015692	HBEGF	chr2:148046705-148058378	ENSSSCG00000014362	HBEGF	"Sus scrofa heparin-binding EGF-like growth factor (HBEGF), mRNA. [Source:RefSeq mRNA;Acc:NM_214299]"	DC	DT	OK	15.5008	63.2815	2.02944	5.24129	5e-05	0.0017342	UP
XLOC_020378	XLOC_020378	ENSSSCT00000016254	PRCP	chr9:18898059-18972531	ENSSSCG00000014899	PRCP	prolylcarboxypeptidase (angiotensinase C) [Source:HGNC Symbol;Acc:9344]	DC	DT	OK	38.3163	18.8878	-1.0205	-2.90297	5e-05	0.0017342	DOWN
XLOC_021218	XLOC_021218	ENSSSCT00000036085;ENSSSCT00000016403	IL18	chr9:44692094-44713420	ENSSSCG00000015037	IL18	"Sus scrofa interleukin 18 (interferon-gamma-inducing factor) (IL18), mRNA. [Source:RefSeq mRNA;Acc:NM_213997]"	DC	DT	OK	8.03765	28.288	1.81534	3.53114	5e-05	0.0017342	UP
XLOC_020718	XLOC_020718	ENSSSCT00000016727	SCIN	chr9:90266489-90348474	ENSSSCG00000015353	SCIN	scinderin [Source:HGNC Symbol;Acc:21695]	DC	DT	OK	2.84876	0.277341	-3.3606	-4.37608	5e-05	0.0017342	DOWN
XLOC_020761	XLOC_020761	ENSSSCT00000016779	ENSSSCG00000015404	chr9:109601469-109716061	ENSSSCG00000015404		Uncharacterized protein [Source:UniProtKB/TrEMBL;Acc:F1SB92]	DC	DT	OK	3.52696	17.6613	2.32409	4.64331	5e-05	0.0017342	UP
XLOC_021500	XLOC_021500	ENSSSCT00000016825	LAMB1	chr9:118439607-118514521	ENSSSCG00000015444	LAMB1	"laminin, beta 1 [Source:HGNC Symbol;Acc:6486]"	DC	DT	OK	0.0680052	2.1263	4.96656	5.20355	5e-05	0.0017342	UP
XLOC_021602	XLOC_021602	ENSSSCT00000033356;ENSSSCT00000033304	PTGS2	chr9:140251517-140260362	ENSSSCG00000015579	PTGS2		DC	DT	OK	1.73433	4.64597	1.4216	2.74827	5e-05	0.0017342	UP
XLOC_020902	XLOC_020902	ENSSSCT00000017011;ENSSSCT00000033526	G0S2	chr9:146493480-146494458	ENSSSCG00000015617	G0S2	G0/G1switch 2 [Source:HGNC Symbol;Acc:30229]	DC	DT	OK	20.4784	98.5177	2.26628	4.38593	5e-05	0.0017342	UP
XLOC_021377	XLOC_021377	ENSSSCT00000017049	IL10	chr9:73757703-73762351	ENSSSCG00000015652	IL10	"Sus scrofa interleukin 10 (IL10), mRNA. [Source:RefSeq mRNA;Acc:NM_214041]"	DC	DT	OK	7.19269	42.1087	2.54951	5.33868	5e-05	0.0017342	UP
XLOC_020657	XLOC_020657	ENSSSCT00000035855;ENSSSCT00000017050	IL19	chr9:73826399-73836638	ENSSSCG00000015653	IL19	interleukin 19 [Source:HGNC Symbol;Acc:5990]	DC	DT	OK	0	15.0425	inf	-nan	5e-05	0.0017342	UP
XLOC_020667	XLOC_020667	ENSSSCT00000017061	ENSSSCG00000015663	chr9:74195615-74207951	ENSSSCG00000015663		"Sus scrofa complement component 4 binding protein, alpha (C4BPA), mRNA. [Source:RefSeq mRNA;Acc:NM_213942]"	DC	DT	OK	10.7637	3.20737	-1.74671	-3.08634	5e-05	0.0017342	DOWN
XLOC_007184	XLOC_007184	ENSSSCT00000036151;ENSSSCT00000017088	CXCR4	chr15:18124940-18128996	ENSSSCG00000015688	CXCR4	"Sus scrofa chemokine (C-X-C motif) receptor 4 (CXCR4), mRNA. [Source:RefSeq mRNA;Acc:NM_213773]"	DC	DT	OK	175.011	430.229	1.29766	2.9334	5e-05	0.0017342	UP
XLOC_007757	XLOC_007757	ENSSSCT00000017187	FACL2	chr15:52526605-52592779	ENSSSCG00000015784	FACL2	"Sus scrofa acyl-CoA synthetase long-chain family member 1 (ACSL1), mRNA. [Source:RefSeq mRNA;Acc:NM_001167629]"	DC	DT	OK	18.9527	88.9456	2.23052	4.37063	5e-05	0.0017342	UP
XLOC_007301	XLOC_007301	ENSSSCT00000017258	DUSP4	chr15:62906028-62923416	ENSSSCG00000015850	DUSP4	dual specificity phosphatase 4 [Source:HGNC Symbol;Acc:3070]	DC	DT	OK	1.91834	5.67109	1.56377	3.36379	5e-05	0.0017342	UP
XLOC_008130	XLOC_008130	ENSSSCT00000017853	TNFAIP6	chr15:157132379-157151740	ENSSSCG00000016396	TNFAIP6	"tumor necrosis factor, alpha-induced protein 6 [Source:HGNC Symbol;Acc:11898]"	DC	DT	OK	2.97667	20.8086	2.80541	5.11061	5e-05	0.0017342	UP
XLOC_009559	XLOC_009559	ENSSSCT00000017912	GIMAP2	chr18:6731368-6733669	ENSSSCG00000016449	GIMAP2	"GTPase, IMAP family member 2 [Source:HGNC Symbol;Acc:21789]"	DC	DT	OK	9.58361	27.812	1.53707	3.88031	5e-05	0.0017342	UP
XLOC_009436	XLOC_009436	ENSSSCT00000018135;ENSSSCT00000034056;ENSSSCT00000033857	AOAH	chr18:41062875-41246184	ENSSSCG00000016657	AOAH	acyloxyacyl hydrolase (neutrophil) [Source:HGNC Symbol;Acc:548]	DC	DT	OK	34.6942	70.7667	1.02838	2.49636	5e-05	0.0017342	UP
XLOC_008351	XLOC_008351	ENSSSCT00000018271	ANKH	chr16:4446885-4611009	ENSSSCG00000016784	ANKH	ANKH inorganic pyrophosphate transport regulator [Source:HGNC Symbol;Acc:15492]	DC	DT	OK	14.0771	5.78168	-1.28379	-2.8853	5e-05	0.0017342	DOWN
XLOC_008259	XLOC_008259	ENSSSCT00000018501;ENSSSCT00000035952;ENSSSCT00000033376;ENSSSCT00000036646;ENSSSCT00000036623	DUSP1	chr16:55768408-55771513	ENSSSCG00000016991	DUSP1	Dual specificity protein phosphatase [Source:UniProtKB/TrEMBL;Acc:F1RS00]	DC	DT	OK	30.9935	75.4152	1.28289	2.75793	5e-05	0.0017342	UP
XLOC_003234	XLOC_003234	ENSSSCT00000018791	SLC16A6	chr12:12219742-12359072	ENSSSCG00000017262	SLC16A6	"solute carrier family 16, member 6 [Source:HGNC Symbol;Acc:10927]"	DC	DT	OK	13.48	31.2134	1.21135	3.0619	5e-05	0.0017342	UP
XLOC_003345	XLOC_003345	ENSSSCT00000019023	TOP2A	chr12:22310213-22337485	ENSSSCG00000017473	TOP2A	"Sus scrofa topoisomersae II (TOPOII), mRNA. [Source:RefSeq mRNA;Acc:NM_213884]"	DC	DT	OK	2.69591	8.32798	1.6272	3.61906	5e-05	0.0017342	UP
XLOC_003917	XLOC_003917	ENSSSCT00000019041	CSF3	chr12:22791449-22793954	ENSSSCG00000017488	CSF3	Granulocyte colony-stimulating factor [Source:UniProtKB/Swiss-Prot;Acc:O02837]	DC	DT	OK	0.396007	69.291	7.451	8.76354	5e-05	0.0017342	UP
XLOC_004043	XLOC_004043	ENSSSCT00000019264	CCL4	chr12:41048661-41049981	ENSSSCG00000017698	CCL4	"Sus scrofa chemokine (C-C motif) ligand 4 (CCL4), mRNA. [Source:RefSeq mRNA;Acc:NM_213779]"	DC	DT	OK	34.6402	532.843	3.94319	16.981	5e-05	0.0017342	UP
XLOC_003507	XLOC_003507	ENSSSCT00000019266	CCL3L1	chr12:41061350-41063253	ENSSSCG00000017700	CCL3L1	"Sus scrofa chemokine (C-C motif) ligand 3-like 1 (CCL3L1), mRNA. [Source:RefSeq mRNA;Acc:NM_001009579]"	DC	DT	OK	67.6284	2508.51	5.21305	5.31378	5e-05	0.0017342	UP
XLOC_003523	XLOC_003523	ENSSSCT00000019288	CCL8	chr12:42456841-42458852	ENSSSCG00000017721	CCL8	"Sus scrofa chemokine (C-C motif) ligand 8 (CCL8), mRNA. [Source:RefSeq mRNA;Acc:NM_001164515]"	DC	DT	OK	51.3501	311.788	2.60213	7.30424	5e-05	0.0017342	UP
XLOC_003524	XLOC_003524	ENSSSCT00000019290	CCL2	chr12:42514167-42516128	ENSSSCG00000017723	CCL2	"Sus scrofa chemokine (C-C motif) ligand 2 (CCL2), mRNA. [Source:RefSeq mRNA;Acc:NM_214214]"	DC	DT	OK	695.497	3347.91	2.26715	3.82336	5e-05	0.0017342	UP
XLOC_004085	XLOC_004085	ENSSSCT00000019329	SPAG5	chr12:46812354-46833267	ENSSSCG00000017758	SPAG5	sperm associated antigen 5 [Source:HGNC Symbol;Acc:13452]	DC	DT	OK	0.492005	1.93837	1.9781	2.89331	5e-05	0.0017342	UP
XLOC_004798	XLOC_004798	ENSSSCT00000028024	IL1RAP	chr13:137315797-137369721	ENSSSCG00000021206	IL1RAP	interleukin 1 receptor accessory protein [Source:HGNC Symbol;Acc:5995]	DC	DT	OK	7.05528	35.6149	2.33571	5.5139	5e-05	0.0017342	UP
XLOC_008410	XLOC_008410	ENSSSCT00000031007	SEPP1	chr16:28995336-29026496	ENSSSCG00000021208	SEPP1	"selenoprotein P, plasma, 1 [Source:HGNC Symbol;Acc:10751]"	DC	DT	OK	212.98	91.8068	-1.21405	-2.92788	5e-05	0.0017342	DOWN
XLOC_016411	XLOC_016411	ENSSSCT00000026673	CDA	chr6:73017554-73042847	ENSSSCG00000021259	CDA	cytidine deaminase [Source:HGNC Symbol;Acc:1712]	DC	DT	OK	4.38076	20.582	2.23213	4.48463	5e-05	0.0017342	UP
XLOC_009516	XLOC_009516	ENSSSCT00000026111	INHBA	chr18:57997857-58009109	ENSSSCG00000021865	INHBA	"inhibin, beta A [Source:HGNC Symbol;Acc:6066]"	DC	DT	OK	0.453035	14.9764	5.04692	6.76345	5e-05	0.0017342	UP
XLOC_017974	XLOC_017974	ENSSSCT00000032169	ENSSSCG00000022111	chr7:37258052-37267163	ENSSSCG00000022111		Uncharacterized protein [Source:UniProtKB/TrEMBL;Acc:I3LK35]	DC	DT	OK	16.0306	36.987	1.2062	3.33409	5e-05	0.0017342	UP
XLOC_007306	XLOC_007306	ENSSSCT00000030886	HS6ST1	chr15:65656863-65699343	ENSSSCG00000022197	HS6ST1	heparan sulfate 6-O-sulfotransferase 1 [Source:HGNC Symbol;Acc:5201]	DC	DT	OK	9.16702	23.0914	1.33283	3.078	5e-05	0.0017342	UP
XLOC_004156	XLOC_004156	ENSSSCT00000028016	ENSSSCG00000022405	chr12:51863182-51882044	ENSSSCG00000022405		P2X purinoceptor [Source:UniProtKB/TrEMBL;Acc:I3LRD1]	DC	DT	OK	0.916678	4.11838	2.16759	3.6024	5e-05	0.0017342	UP
XLOC_013960	XLOC_013960	ENSSSCT00000027504	F3	chr4:134474324-134479725	ENSSSCG00000022447	F3	"coagulation factor III (thromboplastin, tissue factor) [Source:HGNC Symbol;Acc:3541]"	DC	DT	OK	0.377861	13.2728	5.13447	6.75646	5e-05	0.0017342	UP
XLOC_015021	XLOC_015021	ENSSSCT00000027869	SLC2A3	chr5:65800933-65810886	ENSSSCG00000022925	SLC2A3	Uncharacterized protein [Source:UniProtKB/TrEMBL;Acc:I3LG15]	DC	DT	OK	21.719	84.9503	1.96766	4.41025	5e-05	0.0017342	UP
XLOC_008832	XLOC_008832	ENSSSCT00000026128	PKIG	chr17:52419596-52501661	ENSSSCG00000022998	PKIG	"Sus scrofa protein kinase (cAMP-dependent, catalytic) inhibitor gamma (PKIG), mRNA. [Source:RefSeq mRNA;Acc:NM_214371]"	DC	DT	OK	11.3104	26.1841	1.21104	3.05102	5e-05	0.0017342	UP
XLOC_000614	XLOC_000614	ENSSSCT00000024259	SAMD4A	chr1:204436514-204645216	ENSSSCG00000023408	SAMD4A	sterile alpha motif domain containing 4A [Source:HGNC Symbol;Acc:23023]	DC	DT	OK	1.31649	0.331414	-1.98999	-3.13414	5e-05	0.0017342	DOWN
XLOC_020445	XLOC_020445	ENSSSCT00000026024	PIAP	chr9:36957940-36969067	ENSSSCG00000023589	PIAP	Putative inhibitor of apoptosis [Source:UniProtKB/Swiss-Prot;Acc:O62640]	DC	DT	OK	61.019	199.009	1.7055	4.0579	5e-05	0.0017342	UP
XLOC_006215	XLOC_006215	ENSSSCT00000027706;ENSSSCT00000030579	CHST3	chr14:80771965-80779612	ENSSSCG00000023662	CHST3	carbohydrate (chondroitin 6) sulfotransferase 3 [Source:HGNC Symbol;Acc:1971]	DC	DT	OK	1.28689	3.79718	1.56104	3.13394	5e-05	0.0017342	UP
XLOC_021471	XLOC_021471	ENSSSCT00000031885	SEMA3C	chr9:109778806-109802600	ENSSSCG00000023784	SEMA3C	"sema domain, immunoglobulin domain (Ig), short basic domain, secreted, (semaphorin) 3C [Source:HGNC Symbol;Acc:10725]"	DC	DT	OK	2.78615	11.0198	1.98376	4.65498	5e-05	0.0017342	UP
XLOC_016868	XLOC_016868	ENSSSCT00000023793	CCL17	chr6:17342469-17345459	ENSSSCG00000023852	CCL17	Uncharacterized protein [Source:UniProtKB/TrEMBL;Acc:I3L8X8]	DC	DT	OK	2.33899	83.0147	5.14941	8.80005	5e-05	0.0017342	UP
XLOC_005349	XLOC_005349	ENSSSCT00000031942	PLXNA1	chr13:80518365-80608352	ENSSSCG00000024001	PLXNA1	Plexin A1 [Source:UniProtKB/TrEMBL;Acc:Q009B4]	DC	DT	OK	3.4228	9.43514	1.46287	3.1133	5e-05	0.0017342	UP
XLOC_005500	XLOC_005500	ENSSSCT00000030536	B3GNT5	chr13:130478532-130494818	ENSSSCG00000024393	B3GNT5	"Sus scrofa UDP-GlcNAc:betaGal beta-1,3-N-acetylglucosaminyltransferase 5 (B3GNT5), mRNA. [Source:RefSeq mRNA;Acc:NM_214327]"	DC	DT	OK	2.98896	9.90319	1.72825	3.95068	5e-05	0.0017342	UP
XLOC_022365	XLOC_022365	ENSSSCT00000024454;ENSSSCT00000026966	PORCN	chrX:47628881-47644405	ENSSSCG00000024793	PORCN	porcupine homolog (Drosophila) [Source:HGNC Symbol;Acc:17652]	DC	DT	OK	7.23218	19.599	1.43828	2.98237	5e-05	0.0017342	UP
XLOC_001774	XLOC_001774	ENSSSCT00000024643	ISG20	chr1:212617011-212628410	ENSSSCG00000024867	ISG20	interferon stimulated exonuclease gene 20kDa [Source:HGNC Symbol;Acc:6130]	DC	DT	OK	3.87827	15.3465	1.98443	3.86438	5e-05	0.0017342	UP
XLOC_007793	XLOC_007793	ENSSSCT00000026396	ENSSSCG00000025008	chr15:59917446-60041096	ENSSSCG00000025008		Uncharacterized protein [Source:UniProtKB/TrEMBL;Acc:I3L784]	DC	DT	OK	4.1063	8.50789	1.05096	2.77717	5e-05	0.0017342	UP
XLOC_013710	XLOC_013710	ENSSSCT00000022296	PCD1A	chr4:99905534-99909248	ENSSSCG00000025644	PCD1A	"Sus scrofa CD1 antigen (CD1.1), mRNA. [Source:RefSeq mRNA;Acc:NM_213831]"	DC	DT	OK	163.797	71.3216	-1.1995	-3.37584	5e-05	0.0017342	DOWN
XLOC_009060	XLOC_009060	ENSSSCT00000027125	TGM3	chr17:37610107-37611677	ENSSSCG00000026043	TGM3	transglutaminase 3 [Source:HGNC Symbol;Acc:11779]	DC	DT	OK	30.0373	521.847	4.1188	7.05422	5e-05	0.0017342	UP
XLOC_007150	XLOC_007150	ENSSSCT00000027204;ENSSSCT00000029353	MKI67	chr14:149170561-149198585	ENSSSCG00000026302	MKI67	marker of proliferation Ki-67 [Source:HGNC Symbol;Acc:7107]	DC	DT	OK	2.95456	6.19774	1.0688	2.35745	5e-05	0.0017342	UP
XLOC_001660	XLOC_001660	ENSSSCT00000022347	PMAIP1	chr1:178852778-178857414	ENSSSCG00000026454	PMAIP1	phorbol-12-myristate-13-acetate-induced protein 1 [Source:HGNC Symbol;Acc:9108]	DC	DT	OK	9.10434	23.0485	1.34005	3.56558	5e-05	0.0017342	UP
XLOC_017333	XLOC_017333	ENSSSCT00000027772	PADI2	chr6:70039585-70099223	ENSSSCG00000026478	PADI2	Uncharacterized protein [Source:UniProtKB/TrEMBL;Acc:I3LNE4]	DC	DT	OK	5.14303	1.63038	-1.65741	-3.31654	5e-05	0.0017342	DOWN
XLOC_018916	XLOC_018916	ENSSSCT00000022373	KIAA1199	chr7:55237530-55245228	ENSSSCG00000027023	KIAA1199	KIAA1199 [Source:HGNC Symbol;Acc:29213]	DC	DT	OK	0.694947	114.138	7.35966	10.0593	5e-05	0.0017342	UP
XLOC_014716	XLOC_014716	ENSSSCT00000029499	NUAK1	chr5:14214561-14290637	ENSSSCG00000027055	NUAK1	"NUAK family, SNF1-like kinase, 1 [Source:HGNC Symbol;Acc:14311]"	DC	DT	OK	6.47266	1.84686	-1.80928	-3.75815	5e-05	0.0017342	DOWN
XLOC_015215	XLOC_015215	ENSSSCT00000022611	WNT7B	chr5:654960-679412	ENSSSCG00000027365	WNT7B	"wingless-type MMTV integration site family, member 7B [Source:HGNC Symbol;Acc:12787]"	DC	DT	OK	0.157959	1.72601	3.44982	4.0842	5e-05	0.0017342	UP
XLOC_000011	XLOC_000011	ENSSSCT00000023133	ENSSSCG00000027404	chr1:3101176-3124301	ENSSSCG00000027404		Uncharacterized protein [Source:UniProtKB/TrEMBL;Acc:I3LLF0]	DC	DT	OK	10.2487	3.98274	-1.3636	-2.6876	5e-05	0.0017342	DOWN
XLOC_018682	XLOC_018682	ENSSSCT00000031071	IER3	chr7:26987520-26988891	ENSSSCG00000027607	IER3	immediate early response 3 [Source:HGNC Symbol;Acc:5392]	DC	DT	OK	14.5469	87.9296	2.59563	5.35314	5e-05	0.0017342	UP
XLOC_000001	XLOC_000001	ENSSSCT00000024788	DLL1	chr1:280457-290229	ENSSSCG00000027726	DLL1	delta-like 1 (Drosophila) [Source:HGNC Symbol;Acc:2908]	DC	DT	OK	1.03664	3.21837	1.63442	2.68789	5e-05	0.0017342	UP
XLOC_006455	XLOC_006455	ENSSSCT00000027768;ENSSSCT00000029273;ENSSSCT00000035964;ENSSSCT00000036213;ENSSSCT00000033337;ENSSSCT00000035240;ENSSSCT00000034459;ENSSSCT00000035192;ENSSSCT00000033180;ENSSSCT00000035289;ENSSSCT00000036683;ENSSSCT00000036015;ENSSSCT00000035466;ENSSSCT00000034351;ENSSSCT00000034810;ENSSSCT00000035720;ENSSSCT00000034491	TACC2	chr14:142972346-143131283	ENSSSCG00000028063	TACC2	"transforming, acidic coiled-coil containing protein 2 [Source:HGNC Symbol;Acc:11523]"	DC	DT	OK	0.390535	2.50067	2.67879	1.41581	5e-05	0.0017342	UP
XLOC_020513	XLOC_020513	ENSSSCT00000027894	ENSSSCG00000028204	chr9:50918842-50924246	ENSSSCG00000028204		Uncharacterized protein [Source:UniProtKB/TrEMBL;Acc:I3LIR5]	DC	DT	OK	5.53127	1.12047	-2.3035	-3.18768	5e-05	0.0017342	DOWN
XLOC_013020	XLOC_013020	ENSSSCT00000030337	ENSSSCG00000028331	chr3:54901370-54919900	ENSSSCG00000028331	IL1R2	"Sus scrofa interleukin 1 receptor, type II (IL1R2), mRNA. [Source:RefSeq mRNA;Acc:NM_001243363]"	DC	DT	OK	82.7053	305.847	1.88676	5.54642	5e-05	0.0017342	UP
XLOC_007172	XLOC_007172	ENSSSCT00000023526	RND3	chr15:1003619-1010816	ENSSSCG00000028384	RND3	Rho family GTPase 3 [Source:HGNC Symbol;Acc:671]	DC	DT	OK	1.52703	4.773	1.64416	3.05311	5e-05	0.0017342	UP
XLOC_010107	XLOC_010107	ENSSSCT00000014604	SAA4	chr2:44078430-44082946	ENSSSCG00000028525	SAA4	"Sus scrofa serum amyloid A2 (LOC733603), mRNA. [Source:RefSeq mRNA;Acc:NM_001044552]"	DC	DT	OK	111.134	1024.97	3.2052	7.90798	5e-05	0.0017342	UP
XLOC_011599	XLOC_011599	ENSSSCT00000022564	HRH2	chr2:83529779-83554056	ENSSSCG00000029096	HRH2	histamine receptor H2 [Source:HGNC Symbol;Acc:5183]	DC	DT	OK	3.44361	9.41029	1.45032	2.96296	5e-05	0.0017342	UP
XLOC_008471	XLOC_008471	ENSSSCT00000024108	CCNB1	chr16:51155618-51165856	ENSSSCG00000029326	CCNB1	"Sus scrofa cyclin B1 (CCNB1), mRNA. [Source:RefSeq mRNA;Acc:NM_001170768]"	DC	DT	OK	1.4059	4.47993	1.67198	2.93032	5e-05	0.0017342	UP
XLOC_000033	XLOC_000033	ENSSSCT00000034561;ENSSSCT00000031745;ENSSSCT00000036564	SOD2	chr1:9475308-9487684	ENSSSCG00000029876	SOD2	"superoxide dismutase 2, mitochondrial [Source:HGNC Symbol;Acc:11180]"	DC	DT	OK	69.8172	499.899	2.83998	2.81553	5e-05	0.0017342	UP
XLOC_009031	XLOC_009031	ENSSSCT00000027339	CST3	chr17:34559975-34563745	ENSSSCG00000029889	CST3	"Sus scrofa cystatin C (CST3), mRNA. [Source:RefSeq mRNA;Acc:NM_001044602]"	DC	DT	OK	893.882	322.31	-1.47164	-3.93632	5e-05	0.0017342	DOWN
XLOC_001137	XLOC_001137	ENSSSCT00000030285	SNX9	chr1:11253579-11319029	ENSSSCG00000030535	SNX9	sorting nexin 9 [Source:HGNC Symbol;Acc:14973]	DC	DT	OK	30.3654	65.1738	1.10187	3.0138	5e-05	0.0017342	UP
XLOC_006073	XLOC_006073	ENSSSCT00000033876	IGLV-9	chr14:52258920-52259418	ENSSSCG00000030825	IGLV-9	Uncharacterized protein	DC	DT	OK	158.823	344.373	1.11655	4.72375	5e-05	0.0017342	UP
XLOC_000220	XLOC_000220	ENSSSCT00000036499	CD24	chr1:82268708-82273291	ENSSSCG00000031023	CD24	Uncharacterized protein [Source:UniProtKB/TrEMBL;Acc:K7GMK8]	DC	DT	OK	31.0607	99.4697	1.67917	4.74256	5e-05	0.0017342	UP
XLOC_015011	XLOC_015011	ENSSSCT00000000710;ENSSSCT00000032861	CLECL1	chr5:64938960-64956629	ENSSSCG00000000654	CLECL1	C-type lectin-like 1 [Source:HGNC Symbol;Acc:24462]	DC	DT	OK	44.8298	20.5389	-1.1261	-2.58732	0.0001	0.0033131	DOWN
XLOC_015192	XLOC_015192	ENSSSCT00000001039	E2F7	chr5:109254251-109290485	ENSSSCG00000000950	E2F7	E2F transcription factor 7 [Source:HGNC Symbol;Acc:23820]	DC	DT	OK	0.278312	1.02617	1.88249	2.68375	0.0001	0.0033131	UP
XLOC_017045	XLOC_017045	ENSSSCT00000003384	CH242-183C8.3	chr6:45969646-45974109	ENSSSCG00000003047	CH242-183C8.3	Uncharacterized protein [Source:UniProtKB/TrEMBL;Acc:F1RMX1]	DC	DT	OK	2.29437	9.31877	2.02204	3.55795	0.0001	0.0033131	UP
XLOC_001364	XLOC_001364	ENSSSCT00000004883	TRAF3IP2	chr1:87048039-87102035	ENSSSCG00000004420	TRAF3IP2	TRAF3 interacting protein 2 [Source:HGNC Symbol;Acc:1343]	DC	DT	OK	5.93837	13.7247	1.20864	2.68635	0.0001	0.0033131	UP
XLOC_000520	XLOC_000520	ENSSSCT00000005396	SERPINB2	chr1:175502732-175517283	ENSSSCG00000004890	SERPINB2	"serpin peptidase inhibitor, clade B (ovalbumin), member 2 [Source:HGNC Symbol;Acc:8584]"	DC	DT	OK	28.6639	1509	5.71822	4.00944	0.0001	0.0033131	UP
XLOC_006318	XLOC_006318	ENSSSCT00000011459	KIF11	chr14:113726040-113777308	ENSSSCG00000010471	KIF11	kinesin family member 11 [Source:HGNC Symbol;Acc:6388]	DC	DT	OK	1.68706	3.85758	1.19319	2.4616	0.0001	0.0033131	UP
XLOC_007586	XLOC_007586	ENSSSCT00000034172;ENSSSCT00000034671	CCL20	chr15:143050314-143053598	ENSSSCG00000016254	CCL20	chemokine (C-C motif) ligand 20 [Source:HGNC Symbol;Acc:10619]	DC	DT	OK	1.00086	16.1591	4.01304	2.61091	0.0001	0.0033131	UP
XLOC_007968	XLOC_007968	ENSSSCT00000031612	ENSSSCG00000023713	chr15:120723006-120727611	ENSSSCG00000023713		Uncharacterized protein [Source:UniProtKB/TrEMBL;Acc:I3LAW7]	DC	DT	OK	30.1889	74.4781	1.3028	4.95791	0.0001	0.0033131	UP
XLOC_020763	XLOC_020763	ENSSSCT00000023922	ENSSSCG00000026456	chr9:109721268-109733251	ENSSSCG00000026456		Uncharacterized protein [Source:UniProtKB/TrEMBL;Acc:I3L9Z8]	DC	DT	OK	3.69343	16.6995	2.17677	4.63635	0.0001	0.0033131	UP
XLOC_017602	XLOC_017602	ENSSSCT00000034401;ENSSSCT00000033223;ENSSSCT00000004206;ENSSSCT00000032866;ENSSSCT00000034079;ENSSSCT00000033623;ENSSSCT00000032983;ENSSSCT00000034103;ENSSSCT00000036227;ENSSSCT00000033328;ENSSSCT00000033490;ENSSSCT00000034437	IL23R	chr6:134219682-134283657	ENSSSCG00000003801	IL23R	interleukin 23 receptor [Source:HGNC Symbol;Acc:19100]	DC	DT	OK	0.903463	3.56261	1.9794	1.9484	0.00015	0.0048024	UP
XLOC_001572	XLOC_001572	ENSSSCT00000005281	ENSSSCG00000004782	chr1:146236240-146249502	ENSSSCG00000004782		Uncharacterized protein [Source:UniProtKB/TrEMBL;Acc:F1SS31]	DC	DT	OK	1.23312	4.49087	1.86468	2.82139	0.00015	0.0048024	UP
XLOC_013569	XLOC_013569	ENSSSCT00000006781	MSC	chr4:69416950-69419896	ENSSSCG00000006187	MSC	musculin [Source:HGNC Symbol;Acc:7321]	DC	DT	OK	0.426387	1.87527	2.13686	2.70268	0.00015	0.0048024	UP
XLOC_013144	XLOC_013144	ENSSSCT00000009142	PLEK	chr3:77408776-77439119	ENSSSCG00000008348	PLEK	Pleckstrin; Uncharacterized protein [Source:UniProtKB/TrEMBL;Acc:F1SJ07]	DC	DT	OK	48.2544	107.255	1.15232	2.73875	0.00015	0.0048024	UP
XLOC_003276	XLOC_003276	ENSSSCT00000018878	KIF18B	chr12:18681056-18692401	ENSSSCG00000017342	KIF18B	kinesin family member 18B [Source:HGNC Symbol;Acc:27102]	DC	DT	OK	0.469614	1.59769	1.76644	2.3684	0.00015	0.0048024	UP
XLOC_016378	XLOC_016378	ENSSSCT00000024265	TMEM51	chr6:68819771-68872499	ENSSSCG00000021026	TMEM51	transmembrane protein 51 [Source:HGNC Symbol;Acc:25488]	DC	DT	OK	1.23152	3.43175	1.4785	2.50529	0.00015	0.0048024	UP
XLOC_011162	XLOC_011162	ENSSSCT00000035314;ENSSSCT00000026025	CD59	chr2:29777109-29797698	ENSSSCG00000024791	CD59	"Sus scrofa CD59 molecule, complement regulatory protein (CD59), mRNA. [Source:RefSeq mRNA;Acc:NM_214170]"	DC	DT	OK	40.1223	84.8926	1.08123	2.44033	0.00015	0.0048024	UP
XLOC_001189	XLOC_001189	ENSSSCT00000004592;ENSSSCT00000034426	TNFAIP3	chr1:29825729-29841626	ENSSSCG00000004154	TNFAIP3	"tumor necrosis factor, alpha-induced protein 3 [Source:HGNC Symbol;Acc:11896]"	DC	DT	OK	43.2894	91.1335	1.07397	2.2325	0.0002	0.00605396	UP
XLOC_013691	XLOC_013691	ENSSSCT00000007026;ENSSSCT00000035996	FCER1A	chr4:99069232-99075661	ENSSSCG00000006413	FCER1A	"Fc fragment of IgE, high affinity I, receptor for; alpha polypeptide [Source:HGNC Symbol;Acc:3609]"	DC	DT	OK	10.8839	4.00281	-1.44311	-2.29158	0.0002	0.00605396	DOWN
XLOC_006525	XLOC_006525	ENSSSCT00000010524	SLC18A1	chr14:4279272-4306458	ENSSSCG00000009601	SLC18A1	"solute carrier family 18 (vesicular monoamine transporter), member 1 [Source:HGNC Symbol;Acc:10934]"	DC	DT	OK	7.92067	17.085	1.10904	2.8646	0.0002	0.00605396	UP
XLOC_004185	XLOC_004185	ENSSSCT00000019504	ZMYND15	chr12:54258633-54264295	ENSSSCG00000017921	ZMYND15	"zinc finger, MYND-type containing 15 [Source:HGNC Symbol;Acc:20997]"	DC	DT	OK	0.45384	1.79672	1.98511	2.63358	0.0002	0.00605396	UP
XLOC_019776	XLOC_019776	ENSSSCT00000031997	ENSSSCG00000026729	chr8:145103790-145136181	ENSSSCG00000026729		Uncharacterized protein [Source:UniProtKB/TrEMBL;Acc:I3L597]	DC	DT	OK	1.08293	2.75089	1.34495	2.34579	0.0002	0.00605396	UP
XLOC_014996	XLOC_014996	ENSSSCT00000000683	KLRA1	chr5:64164278-64182643	ENSSSCG00000000636	KLRA1	"Sus scrofa killer cell lectin-like receptor subfamily A, member 1 (LY49), mRNA. [Source:RefSeq mRNA;Acc:NM_214338]"	DC	DT	OK	3.51036	9.82894	1.48542	2.63512	0.00025	0.00720709	UP
XLOC_001753	XLOC_001753	ENSSSCT00000005573	DLGAP5	chr1:204978763-205027971	ENSSSCG00000005056	DLGAP5	"discs, large (Drosophila) homolog-associated protein 5 [Source:HGNC Symbol;Acc:16864]"	DC	DT	OK	1.09031	2.89558	1.40911	2.41942	0.00025	0.00720709	UP
XLOC_001839	XLOC_001839	ENSSSCT00000005744;ENSSSCT00000035491	PDL1	chr1:242396224-242416185	ENSSSCG00000005211	PDL1	"Sus scrofa CD274 molecule (CD274), mRNA. [Source:RefSeq mRNA;Acc:NM_001025221]"	DC	DT	OK	3.55695	11.7494	1.72388	2.09827	0.00025	0.00720709	UP
XLOC_003473	XLOC_003473	ENSSSCT00000019199;ENSSSCT00000035412;ENSSSCT00000034605	MPO	chr12:36245447-36257293	ENSSSCG00000017637	MPO	myeloperoxidase [Source:HGNC Symbol;Acc:7218]	DC	DT	OK	1.81278	5.27138	1.53998	2.09089	0.00025	0.00720709	UP
XLOC_005348	XLOC_005348	ENSSSCT00000027049	ENSSSCG00000026804	chr13:80507850-80515830	ENSSSCG00000026804		Uncharacterized protein [Source:UniProtKB/TrEMBL;Acc:I3LAX5]	DC	DT	OK	3.77997	9.51923	1.33247	2.55086	0.00025	0.00720709	UP
XLOC_019028	XLOC_019028	ENSSSCT00000029696	LTB4R	chr7:80245247-80246303	ENSSSCG00000027911	LTB4R	leukotriene B4 receptor [Source:HGNC Symbol;Acc:6713]	DC	DT	OK	5.92288	14.7931	1.32055	3.09296	0.00025	0.00720709	UP
XLOC_014986	XLOC_014986	ENSSSCT00000022318	ENSSSCG00000030611	chr5:62761448-62827041	ENSSSCG00000030611		Uncharacterized protein [Source:UniProtKB/TrEMBL;Acc:I3LM89]	DC	DT	OK	67.3141	184.555	1.45507	3.50012	0.00025	0.00720709	UP
XLOC_014330	XLOC_014330	ENSSSCT00000007066	PCD1B	chr4:100378041-100383563	ENSSSCG00000006451	PCD1B	"Sus scrofa CD1B antigen (PCD1B), mRNA. [Source:RefSeq mRNA;Acc:NM_001097491]"	DC	DT	OK	9.81805	3.77304	-1.37971	-2.5923	0.0003	0.008359	DOWN
XLOC_010661	XLOC_010661	ENSSSCT00000015578	SLC27A6	chr2:137112356-137174709	ENSSSCG00000014257	SLC27A6	"solute carrier family 27 (fatty acid transporter), member 6 [Source:HGNC Symbol;Acc:11000]"	DC	DT	OK	1.64611	0.313788	-2.3912	-2.88543	0.0003	0.008359	DOWN
XLOC_010697	XLOC_010697	ENSSSCT00000015634	CXCL14	chr2:143444415-143453547	ENSSSCG00000014310	CXCL14	chemokine (C-X-C motif) ligand 14 [Source:HGNC Symbol;Acc:10640]	DC	DT	OK	10.2189	3.93972	-1.37508	-2.48893	0.0003	0.008359	DOWN
XLOC_006988	XLOC_006988	ENSSSCT00000011436	LIPA	chr14:110114082-110152331	ENSSSCG00000029381	LIPA	"lipase A, lysosomal acid, cholesterol esterase [Source:HGNC Symbol;Acc:6617]"	DC	DT	OK	173.677	77.2548	-1.16871	-2.41823	0.0003	0.008359	DOWN
XLOC_014765	XLOC_014765	ENSSSCT00000000284	ESPL1	chr5:18922777-18945491	ENSSSCG00000000265	ESPL1	extra spindle pole bodies homolog 1 (S. cerevisiae) [Source:HGNC Symbol;Acc:16856]	DC	DT	OK	0.498331	1.2907	1.37298	2.22012	0.00035	0.0096712	UP
XLOC_022019	XLOC_022019	ENSSSCT00000013723;ENSSSCT00000033140	RNF128	chrX:101558756-101619401	ENSSSCG00000012551	RNF128	"ring finger protein 128, E3 ubiquitin protein ligase [Source:HGNC Symbol;Acc:21153]"	DC	DT	OK	4.55311	0.784343	-2.53729	-2.12535	0.00035	0.0096712	DOWN
XLOC_001043	XLOC_001043	ENSSSCT00000006338	KCNT1	chr1:308751421-308841049	ENSSSCG00000005762	KCNT1	"potassium channel, subfamily T, member 1 [Source:HGNC Symbol;Acc:18865]"	DC	DT	OK	4.54842	2.10279	-1.11306	-2.22233	0.0004	0.0104872	DOWN
XLOC_003001	XLOC_003001	ENSSSCT00000010293	ARL11	chr11:18412946-18413495	ENSSSCG00000009394	ARL11	ADP-ribosylation factor-like 11 [Source:HGNC Symbol;Acc:24046]	DC	DT	OK	14.9134	4.77664	-1.64254	-3.14478	0.0004	0.0104872	DOWN
XLOC_006637	XLOC_006637	ENSSSCT00000010751	TMEM120B	chr14:32714815-32762299	ENSSSCG00000009808	TMEM120B	transmembrane protein 120B [Source:HGNC Symbol;Acc:32008]	DC	DT	OK	4.01719	9.46014	1.23567	2.44625	0.0004	0.0104872	UP
XLOC_006366	XLOC_006366	ENSSSCT00000011531	ENTPD7	chr14:120274037-120318041	ENSSSCG00000010540	ENTPD7	ectonucleoside triphosphate diphosphohydrolase 7 [Source:HGNC Symbol;Acc:19745]	DC	DT	OK	4.12878	8.61815	1.06166	2.25274	0.0004	0.0104872	UP
XLOC_003132	XLOC_003132	ENSSSCT00000025592	ENSSSCG00000021158	chr11:86230207-86298414	ENSSSCG00000021158		Uncharacterized protein [Source:UniProtKB/TrEMBL;Acc:I3LBU6]	DC	DT	OK	8.78775	3.92181	-1.16397	-2.10073	0.0004	0.0104872	DOWN
XLOC_002695	XLOC_002695	ENSSSCT00000032534	IL15RA	chr10:71094381-71108500	ENSSSCG00000021815	IL15RA	"interleukin 15 receptor, alpha [Source:HGNC Symbol;Acc:5978]"	DC	DT	OK	5.45004	12.0924	1.14977	2.36112	0.0004	0.0104872	UP
XLOC_012949	XLOC_012949	ENSSSCT00000028270	CCNF	chr3:42640730-42658428	ENSSSCG00000026326	CCNF	cyclin F [Source:HGNC Symbol;Acc:1591]	DC	DT	OK	0.789361	2.10107	1.41237	2.3078	0.0004	0.0104872	UP
XLOC_006070	XLOC_006070	ENSSSCT00000034787	IGLV-12	chr14:52205289-52205773	ENSSSCG00000030789	IGLV-12		DC	DT	OK	62.5796	127.768	1.02976	3.98383	0.0004	0.0104872	UP
XLOC_004396	XLOC_004396	ENSSSCT00000012380	KIF15	chr13:30822258-30933906	ENSSSCG00000011309	KIF15	kinesin family member 15 [Source:HGNC Symbol;Acc:17273]	DC	DT	OK	0.673684	1.72585	1.35717	2.07996	0.00045	0.0116603	UP
XLOC_021473	XLOC_021473	ENSSSCT00000034552;ENSSSCT00000016780;ENSSSCT00000035508;ENSSSCT00000034741;ENSSSCT00000033855;ENSSSCT00000032593	CD36	chr9:110040076-110106938	ENSSSCG00000015405	CD36	"Sus scrofa CD36 molecule (thrombospondin receptor) (CD36), mRNA. [Source:RefSeq mRNA;Acc:NM_001044622]"	DC	DT	OK	5.93595	1.94751	-1.60785	-1.93685	0.00045	0.0116603	DOWN
XLOC_013975	XLOC_013975	ENSSSCT00000033701;ENSSSCT00000007569;ENSSSCT00000034411;ENSSSCT00000036583;ENSSSCT00000035989	TGFBR3	chr4:136671289-136891883	ENSSSCG00000006911	TGFBR3	"transforming growth factor, beta receptor III [Source:HGNC Symbol;Acc:11774]"	DC	DT	OK	3.35091	7.03661	1.07033	1.78325	0.0005	0.0126603	UP
XLOC_014601	XLOC_014601	ENSSSCT00000007577	ENSSSCG00000022397	chr4:139458144-139473151	ENSSSCG00000022397		Uncharacterized protein [Source:UniProtKB/TrEMBL;Acc:F1S4E2]	DC	DT	OK	2.11615	5.17958	1.2914	2.27012	0.0005	0.0126603	UP
XLOC_019713	XLOC_019713	ENSSSCT00000032580	CENPE	chr8:126761296-126838534	ENSSSCG00000023296	CENPE	"centromere protein E, 312kDa [Source:HGNC Symbol;Acc:1856]"	DC	DT	OK	0.674282	1.52338	1.17585	2.08669	0.0005	0.0126603	UP
XLOC_019948	XLOC_019948	ENSSSCT00000009710	GUCY1B3	chr8:46746537-46765486	ENSSSCG00000008870	GUCY1B3	"guanylate cyclase 1, soluble, beta 3 [Source:HGNC Symbol;Acc:4687]"	DC	DT	OK	0.558642	1.99802	1.83857	2.49143	0.00055	0.0138213	UP
XLOC_008525	XLOC_008525	ENSSSCT00000018550	FABP6	chr16:68721295-68727368	ENSSSCG00000017037	FABP6	"Sus scrofa fatty acid binding protein 6, ileal (FABP6), mRNA. [Source:RefSeq mRNA;Acc:NM_214215]"	DC	DT	OK	1.35512	7.54518	2.47714	3.80695	0.00055	0.0138213	UP
XLOC_015371	XLOC_015371	ENSSSCT00000000282	ENSSSCG00000000263	chr5:18901805-18908225	ENSSSCG00000000263		Uncharacterized protein [Source:UniProtKB/TrEMBL;Acc:F1SFS5]	DC	DT	OK	0.335822	1.10085	1.71285	2.34631	0.0006	0.0146897	UP
XLOC_014092	XLOC_014092	ENSSSCT00000006632	DCSTAMP	chr4:35670747-35677167	ENSSSCG00000006043	DCSTAMP	dendrocyte expressed seven transmembrane protein [Source:HGNC Symbol;Acc:18549]	DC	DT	OK	0.369701	2.64537	2.83904	3.17358	0.0006	0.0146897	UP
XLOC_021472	XLOC_021472	ENSSSCT00000034797;ENSSSCT00000022872;ENSSSCT00000034372	CH242-168I5.2	chr9:109954290-110001622	ENSSSCG00000030638	CH242-168I5.2	Uncharacterized protein [Source:UniProtKB/TrEMBL;Acc:I3LMQ0]	DC	DT	OK	15.6198	6.43699	-1.27892	-2.35489	0.0006	0.0146897	DOWN
XLOC_018800	XLOC_018800	ENSSSCT00000001740	ETV7	chr7:36990012-37008146	ENSSSCG00000001561	ETV7	ets variant 7 [Source:HGNC Symbol;Acc:18160]	DC	DT	OK	2.35932	6.2766	1.41161	2.44771	0.00065	0.0154592	UP
XLOC_006371	XLOC_006371	ENSSSCT00000011546;ENSSSCT00000035614;ENSSSCT00000035292;ENSSSCT00000035482	SCD	chr14:120964205-120980914	ENSSSCG00000010554	SCD	"Sus scrofa stearoyl-CoA desaturase (delta-9-desaturase) (SCD), mRNA. [Source:RefSeq mRNA;Acc:NM_213781]"	DC	DT	OK	89.1685	44.2293	-1.01153	-2.05435	0.00065	0.0154592	DOWN
XLOC_022128	XLOC_022128	ENSSSCT00000033720;ENSSSCT00000036653;ENSSSCT00000033611;ENSSSCT00000034078;ENSSSCT00000013884;ENSSSCT00000035444;ENSSSCT00000036134;ENSSSCT00000032887;ENSSSCT00000033830;ENSSSCT00000032876;ENSSSCT00000036040	FHL1C	chrX:127232156-127289862	ENSSSCG00000012699	FHL1C	"Sus scrofa four and a half LIM domains 1 protein, isoform C (FHL1C), mRNA. [Source:RefSeq mRNA;Acc:NM_214375]"	DC	DT	OK	18.9224	9.08849	-1.05798	-1.93745	0.00065	0.0154592	DOWN
XLOC_012664	XLOC_012664	ENSSSCT00000026008	ENSSSCG00000025567	chr3:5013716-5021792	ENSSSCG00000025567		Fascin [Source:UniProtKB/TrEMBL;Acc:I3LKF3]	DC	DT	OK	0.92627	2.99309	1.69213	2.51694	0.00065	0.0154592	UP
XLOC_015616	XLOC_015616	ENSSSCT00000000741	GPR162	chr5:66320126-66325904	ENSSSCG00000000680	GPR162	G protein-coupled receptor 162 [Source:HGNC Symbol;Acc:16693]	DC	DT	OK	1.07491	0.261943	-2.03689	-2.51684	0.0007	0.0163563	DOWN
XLOC_000882	XLOC_000882	ENSSSCT00000005996	ENSSSCG00000005451	chr1:281917464-281919779	ENSSSCG00000005451			DC	DT	OK	1.92036	4.46211	1.21635	2.10265	0.0007	0.0163563	UP
XLOC_013683	XLOC_013683	ENSSSCT00000033846;ENSSSCT00000007013;ENSSSCT00000033085;ENSSSCT00000034336	SLAMF9	chr4:98543030-98545749	ENSSSCG00000006400	SLAMF9	SLAM family member 9 [Source:HGNC Symbol;Acc:18430]	DC	DT	OK	4.77796	11.3141	1.24366	2.00616	0.0007	0.0163563	UP
XLOC_012132	XLOC_012132	ENSSSCT00000029636	SOCS1	chr3:32671706-32672538	ENSSSCG00000027855	SOCS1	"Sus scrofa suppressor of cytokine signaling 1 (SOCS1), mRNA. [Source:RefSeq mRNA;Acc:NM_001204768]"	DC	DT	OK	5.75192	13.917	1.27473	2.70604	0.00075	0.017342	UP
XLOC_018825	XLOC_018825	ENSSSCT00000001794	TREM2	chr7:41763415-41767174	ENSSSCG00000001614	TREM2	Uncharacterized protein [Source:UniProtKB/TrEMBL;Acc:F1RVL6]	DC	DT	OK	60.9235	29.8824	-1.0277	-2.83997	0.0008	0.0180592	DOWN
XLOC_001471	XLOC_001471	ENSSSCT00000005069	CCNB2	chr1:124907273-124942332	ENSSSCG00000004588	CCNB2	cyclin B2 [Source:HGNC Symbol;Acc:1580]	DC	DT	OK	0.470833	2.1801	2.21111	2.75694	0.0008	0.0180592	UP
XLOC_000564	XLOC_000564	ENSSSCT00000005481	KIF23	chr1:185212192-185303450	ENSSSCG00000004969	KIF23	kinesin family member 23 [Source:HGNC Symbol;Acc:6392]	DC	DT	OK	0.845892	2.10033	1.31207	2.14154	0.0008	0.0180592	UP
XLOC_020495	XLOC_020495	ENSSSCT00000016429	CADM1	chr9:47736806-47769324	ENSSSCG00000015063	CADM1	cell adhesion molecule 1 [Source:HGNC Symbol;Acc:5951]	DC	DT	OK	13.5293	1.76749	-2.93631	-5.70251	0.0008	0.0180592	DOWN
XLOC_000452	XLOC_000452	ENSSSCT00000031444	ENSSSCG00000030580	chr1:146304942-146312662	ENSSSCG00000030580		Uncharacterized protein [Source:UniProtKB/TrEMBL;Acc:I3LEQ9]	DC	DT	OK	1.20743	3.6685	1.60325	2.56603	0.0008	0.0180592	UP
XLOC_003824	XLOC_003824	ENSSSCT00000018836;ENSSSCT00000033808;ENSSSCT00000034914	MRC2	chr12:15951694-15978403	ENSSSCG00000017300	MRC2	"mannose receptor, C type 2 [Source:HGNC Symbol;Acc:16875]"	DC	DT	OK	18.1349	8.77666	-1.04703	-1.84862	0.00085	0.0189947	DOWN
XLOC_018697	XLOC_018697	ENSSSCT00000001533	TNF	chr7:27549595-27552338	ENSSSCG00000001404	TNF	"Sus scrofa tumor necrosis factor (TNF), mRNA. [Source:RefSeq mRNA;Acc:NM_214022]"	DC	DT	OK	2.61089	6.0778	1.21901	2.21331	0.0009	0.0195225	UP
XLOC_003026	XLOC_003026	ENSSSCT00000010338	DGKH	chr11:25488080-25593242	ENSSSCG00000009431	DGKH	"diacylglycerol kinase, eta [Source:HGNC Symbol;Acc:2854]"	DC	DT	OK	0.341704	1.12834	1.72338	2.25313	0.0009	0.0195225	UP
XLOC_004816	XLOC_004816	ENSSSCT00000034535;ENSSSCT00000012960;ENSSSCT00000033096;ENSSSCT00000034110;ENSSSCT00000034116;ENSSSCT00000032710;ENSSSCT00000036139	TFRC	chr13:143408459-143437991	ENSSSCG00000011848	TFRC	"Sus scrofa transferrin receptor (p90, CD71) (TFRC), mRNA. [Source:RefSeq mRNA;Acc:NM_214001]"	DC	DT	OK	33.5614	78.4329	1.22465	2.33426	0.0009	0.0195225	UP
XLOC_007582	XLOC_007582	ENSSSCT00000023756	IRS1	chr15:142086243-142089969	ENSSSCG00000025729	IRS1	insulin receptor substrate 1 [Source:HGNC Symbol;Acc:6125]	DC	DT	OK	0.521844	1.41777	1.44193	2.11204	0.0009	0.0195225	UP
XLOC_008877	XLOC_008877	ENSSSCT00000026517	CEBPB	chr17:57946111-57947682	ENSSSCG00000028739	CEBPB	Uncharacterized protein [Source:UniProtKB/TrEMBL;Acc:F1SBE1]	DC	DT	OK	5.0243	10.4316	1.05397	2.32579	0.0009	0.0195225	UP
XLOC_021583	XLOC_021583	ENSSSCT00000016940	RGS16	chr9:136173507-136175985	ENSSSCG00000015550	RGS16	regulator of G-protein signaling 16 [Source:RefSeq peptide;Acc:NP_001106488]	DC	DT	OK	4.15592	12.128	1.54511	3.11457	0.00095	0.0204076	UP
XLOC_006071	XLOC_006071	ENSSSCT00000036101	IGLV-11	chr14:52228869-52229344	ENSSSCG00000030775	IGLV-11		DC	DT	OK	91.5372	187.385	1.03358	3.98244	0.00095	0.0204076	UP
XLOC_015504	XLOC_015504	ENSSSCT00000000530;ENSSSCT00000034939;ENSSSCT00000033585	LYZ	chr5:36179189-36185575	ENSSSCG00000000492	LYZ	lysozyme [Source:HGNC Symbol;Acc:6740]	DC	DT	OK	741.689	350.936	-1.07961	-2.32913	0.001	0.0212081	DOWN
XLOC_015109	XLOC_015109	ENSSSCT00000000911	SLC41A2	chr5:83018170-83117985	ENSSSCG00000000838	SLC41A2	"solute carrier family 41 (magnesium transporter), member 2 [Source:HGNC Symbol;Acc:31045]"	DC	DT	OK	1.68385	4.24684	1.33463	2.12116	0.001	0.0212081	UP
XLOC_000538	XLOC_000538	ENSSSCT00000005430	ENSSSCG00000004920	chr1:180185936-180187416	ENSSSCG00000004920		Uncharacterized protein [Source:UniProtKB/TrEMBL;Acc:F1SM36]	DC	DT	OK	4.18744	13.5695	1.69622	3.93949	0.001	0.0212081	UP
XLOC_011734	XLOC_011734	ENSSSCT00000025928;ENSSSCT00000031122	P4HA2	chr2:139853768-139885838	ENSSSCG00000020915	P4HA2	"prolyl 4-hydroxylase, alpha polypeptide II [Source:HGNC Symbol;Acc:8547]"	DC	DT	OK	2.49673	5.24757	1.07161	1.85859	0.00105	0.0221275	UP
XLOC_006969	XLOC_006969	ENSSSCT00000033520;ENSSSCT00000035111;ENSSSCT00000036529;ENSSSCT00000011388	ALOX5	chr14:98902242-98950244	ENSSSCG00000010404	ALOX5	arachidonate 5-lipoxygenase [Source:HGNC Symbol;Acc:435]	DC	DT	OK	8.77496	4.32207	-1.02167	-1.88491	0.00115	0.023932	DOWN
XLOC_016424	XLOC_016424	ENSSSCT00000003917	ENSSSCG00000003526	chr6:74625258-74629862	ENSSSCG00000003526		"Sus scrofa complement component 1, q subcomponent, B chain (C1QB), mRNA. [Source:RefSeq mRNA;Acc:NM_001244283]"	DC	DT	OK	2.62161	0.639831	-2.03469	-2.3614	0.0012	0.0245883	DOWN
XLOC_003509	XLOC_003509	ENSSSCT00000019268;ENSSSCT00000026079;ENSSSCT00000034984	CCL23	chr12:41160876-41165234	ENSSSCG00000017702	CCL23	Uncharacterized protein [Source:UniProtKB/TrEMBL;Acc:F1S1A0]	DC	DT	OK	806.21	2251.83	1.48187	2.17665	0.0012	0.0245883	UP
XLOC_004240	XLOC_004240	ENSSSCT00000025604	AURKB	chr12:55886066-55890688	ENSSSCG00000028924	AURKB	aurora kinase B [Source:HGNC Symbol;Acc:11390]	DC	DT	OK	2.31377	5.56798	1.26691	2.16886	0.0012	0.0245883	UP
XLOC_003063	XLOC_003063	ENSSSCT00000010390	EDNRB	chr11:54691945-54718001	ENSSSCG00000009477	EDNRB	"Sus scrofa endothelin receptor type B (EDNRB), mRNA. [Source:RefSeq mRNA;Acc:NM_001038002]"	DC	DT	OK	8.87876	4.17096	-1.08998	-2.26286	0.00125	0.0253785	DOWN
XLOC_017934	XLOC_017934	ENSSSCT00000001618	ENSSSCG00000001458	chr7:29205457-29212886	ENSSSCG00000001458		Uncharacterized protein [Source:UniProtKB/TrEMBL;Acc:F1RQ23]	DC	DT	OK	4.03566	0.858174	-2.23346	-2.96657	0.0014	0.0277472	DOWN
XLOC_017066	XLOC_017066	ENSSSCT00000003416;ENSSSCT00000033534	PVR	chr6:47025629-47036912	ENSSSCG00000003079	PVR	poliovirus receptor [Source:HGNC Symbol;Acc:9705]	DC	DT	OK	2.50276	6.10901	1.28742	1.81998	0.0015	0.0292933	UP
XLOC_001192	XLOC_001192	ENSSSCT00000004603	MTFR2	chr1:31470186-31485034	ENSSSCG00000004164	MTFR2	mitochondrial fission regulator 2 [Source:HGNC Symbol;Acc:21115]	DC	DT	OK	0.327467	1.46213	2.15865	2.54931	0.0015	0.0292933	UP
XLOC_020889	XLOC_020889	ENSSSCT00000016987	ENSSSCG00000015594	chr9:143623162-143635841	ENSSSCG00000015594		Uncharacterized protein [Source:UniProtKB/TrEMBL;Acc:F1S2W2]	DC	DT	OK	3.56701	8.27727	1.21444	2.20623	0.00155	0.0300057	UP
XLOC_015938	XLOC_015938	ENSSSCT00000003150	ENSSSCG00000002849	chr6:33218781-33224708	ENSSSCG00000002849		Uncharacterized protein [Source:UniProtKB/TrEMBL;Acc:F1RP02]	DC	DT	OK	2.54953	6.88062	1.43231	2.69544	0.0016	0.0308839	UP
XLOC_001180	XLOC_001180	ENSSSCT00000004571	AIG1	chr1:24300315-24415793	ENSSSCG00000004136	AIG1	androgen-induced 1 [Source:HGNC Symbol;Acc:21607]	DC	DT	OK	10.5219	4.59454	-1.19541	-2.52785	0.0018	0.0337656	DOWN
XLOC_014513	XLOC_014513	ENSSSCT00000007444	CHI3L2	chr4:119320216-119544247	ENSSSCG00000006796	CHI3L2	chitinase 3-like 2 [Source:HGNC Symbol;Acc:1933]	DC	DT	OK	3.46521	59.9678	4.11317	3.17788	0.0018	0.0337656	UP
XLOC_005629	XLOC_005629	ENSSSCT00000030142;ENSSSCT00000024843	HHLA2	chr13:160195016-160239674	ENSSSCG00000027275	HHLA2	HERV-H LTR-associating 2 [Source:HGNC Symbol;Acc:4905]	DC	DT	OK	1.3509	2.81183	1.05759	1.89293	0.0018	0.0337656	UP
XLOC_014895	XLOC_014895	ENSSSCT00000035165;ENSSSCT00000032082;ENSSSCT00000031580;ENSSSCT00000000513	IRAK3	chr5:33800190-33872499	ENSSSCG00000000475	IRAK3	interleukin-1 receptor-associated kinase 3 [Source:HGNC Symbol;Acc:17020]	DC	DT	OK	3.05334	7.0394	1.20506	1.84481	0.00185	0.0346061	UP
XLOC_015214	XLOC_015214	ENSSSCT00000000001	ENSSSCG00000000001	chr5:588810-596477	ENSSSCG00000000001			DC	DT	OK	0.152541	1.24176	3.02511	2.94787	0.0019	0.0353429	UP
XLOC_009937	XLOC_009937	ENSSSCT00000014321	MS4A4A	chr2:10915160-10927118	ENSSSCG00000013101	MS4A4A	"membrane-spanning 4-domains, subfamily A, member 4A [Source:HGNC Symbol;Acc:13371]"	DC	DT	OK	6.42573	14.1829	1.14223	2.4845	0.0019	0.0353429	UP
XLOC_015065	XLOC_015065	ENSSSCT00000000830	CECR2	chr5:71997706-72013639	ENSSSCG00000000766	CECR2	"cat eye syndrome chromosome region, candidate 2 [Source:HGNC Symbol;Acc:1840]"	DC	DT	OK	1.32804	2.72985	1.03953	1.83999	0.00195	0.0360714	UP
XLOC_013554	XLOC_013554	ENSSSCT00000035229;ENSSSCT00000035321;ENSSSCT00000006755;ENSSSCT00000033776	IL7	chr4:62889105-62949085	ENSSSCG00000006161	IL7	"Sus scrofa interleukin 7 (IL7), mRNA. [Source:RefSeq mRNA;Acc:NM_214135]"	DC	DT	OK	2.32572	6.10082	1.39133	2.05979	0.00205	0.0374017	UP
XLOC_011028	XLOC_011028	ENSSSCT00000014319	MS4A2	chr2:10959669-10979661	ENSSSCG00000013099	MS4A2	"membrane-spanning 4-domains, subfamily A, member 2 [Source:HGNC Symbol;Acc:7316]"	DC	DT	OK	2.47601	1.12492	-1.1382	-2.0667	0.00205	0.0374017	DOWN
XLOC_006179	XLOC_006179	ENSSSCT00000011180	CDC2	chr14:69262318-69277262	ENSSSCG00000010214	CDC2	"Sus scrofa cyclin-dependent kinase 1 (CDK1), mRNA. [Source:RefSeq mRNA;Acc:NM_001159304]"	DC	DT	OK	2.45782	5.71848	1.21825	2.20732	0.0021	0.0381052	UP
XLOC_003344	XLOC_003344	ENSSSCT00000019019	TNS4	chr12:22235315-22260304	ENSSSCG00000017470	TNS4	tensin 4 [Source:HGNC Symbol;Acc:24352]	DC	DT	OK	0.271426	1.05353	1.95659	2.19811	0.0021	0.0381052	UP
XLOC_020389	XLOC_020389	ENSSSCT00000016277	PRSS23	chr9:22903507-22913019	ENSSSCG00000014921	PRSS23	"protease, serine, 23 [Source:HGNC Symbol;Acc:14370]"	DC	DT	OK	1.76988	4.09821	1.21134	1.9541	0.00215	0.038801	UP
XLOC_013898	XLOC_013898	ENSSSCT00000007420	PPM1J	chr4:117792235-117797886	ENSSSCG00000006774	PPM1J	"protein phosphatase, Mg2+/Mn2+ dependent, 1J [Source:HGNC Symbol;Acc:20785]"	DC	DT	OK	4.81137	2.11965	-1.18262	-2.00834	0.00235	0.0421817	DOWN
XLOC_011153	XLOC_011153	ENSSSCT00000027305	FJX1	chr2:27784533-27785847	ENSSSCG00000025588	FJX1	four jointed box 1 (Drosophila) [Source:HGNC Symbol;Acc:17166]	DC	DT	OK	2.24958	5.27069	1.22834	2.14304	0.0024	0.0427337	UP
XLOC_004198	XLOC_004198	ENSSSCT00000019513	ALOX12	chr12:54724528-54737521	ENSSSCG00000017930	ALOX12	arachidonate 12-lipoxygenase [Source:HGNC Symbol;Acc:429]	DC	DT	OK	0.893917	2.31342	1.37182	2.03328	0.00255	0.0450432	UP
XLOC_015518	XLOC_015518	ENSSSCT00000000563	PHLDA1	chr5:42877525-42878692	ENSSSCG00000000521	PHLDA1	"pleckstrin homology-like domain, family A, member 1 [Source:HGNC Symbol;Acc:8933]"	DC	DT	OK	1.03217	2.89039	1.48558	2.13553	0.00265	0.0465626	UP
XLOC_014153	XLOC_014153	ENSSSCT00000006736	CA13	chr4:56424375-56464499	ENSSSCG00000006143	CA13	carbonic anhydrase XIII [Source:HGNC Symbol;Acc:14914]	DC	DT	OK	5.58307	2.02799	-1.46101	-2.4081	0.00265	0.0465626	DOWN
XLOC_000049	XLOC_000049	ENSSSCT00000004504	RGS17	chr1:15590430-15689986	ENSSSCG00000004075	RGS17	regulator of G-protein signaling 17 [Source:HGNC Symbol;Acc:14088]	DC	DT	OK	0.0797809	1.52709	4.2586	3.76101	0.00275	0.0480661	UP
XLOC_004563	XLOC_004563	ENSSSCT00000025690	ENSSSCG00000023808	chr13:73524439-73528650	ENSSSCG00000023808		Uncharacterized protein [Source:UniProtKB/TrEMBL;Acc:I3LS13]	DC	DT	OK	4.3241	8.8054	1.02599	2.13895	0.00275	0.0480661	UP
XLOC_005656	XLOC_005656	ENSSSCT00000013100	FILIP1L	chr13:168935760-168939078	ENSSSCG00000011972	FILIP1L	filamin A interacting protein 1-like [Source:HGNC Symbol;Acc:24589]	DC	DT	OK	0.779471	1.79726	1.20523	1.85722	0.0028	0.0488119	UP
XLOC_015030	XLOC_015030	ENSSSCT00000000744	CDCA3	chr5:66295033-66297372	ENSSSCG00000000683	CDCA3	cell division cycle associated 3 [Source:HGNC Symbol;Acc:14624]	DC	DT	OK	1.01398	2.96474	1.54787	2.19553	0.0029	0.0495181	UP
XLOC_003054	XLOC_003054	ENSSSCT00000010373	KLF5	chr11:50017838-50031402	ENSSSCG00000009462	KLF5	"Sus scrofa Kruppel-like factor 5 (intestinal) (KLF5), mRNA. [Source:RefSeq mRNA;Acc:NM_001097489]"	DC	DT	OK	0.605508	2.94243	2.28079	2.92335	0.0029	0.0495181	UP
Table S4 (B): Detailed information of DE genes between poly I:C stimulation group and control group (LT vs. LC) in Landrace
test_id	gene_id	nearest_ref_id	gene	locus	gene_id	symbol	Description	sample_1	sample_2	status	LC(FPKM)	LT(FPKM)	log2(fold_change)	test_stat	p_value	q_value	viariation attendency
XLOC_015591	XLOC_015591	ENSSSCT00000000698	OLR1	chr5:64579162-64590512	ENSSSCG00000000647	OLR1	oxidized low density lipoprotein (lectin-like) receptor 1 [Source:HGNC Symbol;Acc:8133]	LC	LT	OK	14.3546	4.9807	-1.52709	-4.04303	5e-05	0.00688214	down
XLOC_018730	XLOC_018730	ENSSSCT00000001610;ENSSSCT00000034656	SLA-DRB2	chr7:29093968-29105694	ENSSSCG00000001454	SLA-DRB2		LC	LT	OK	128.418	57.8147	-1.15134	-2.47198	5e-05	0.00688214	down
XLOC_018744	XLOC_018744	ENSSSCT00000001633	DMB	chr7:29485889-29491702	ENSSSCG00000001469	DMB	"Sus scrofa MHC class II, DM beta (SLA-DMB), mRNA. [Source:RefSeq mRNA;Acc:NM_001113707]"	LC	LT	OK	115.391	42.8497	-1.42917	-3.89419	5e-05	0.00688214	down
XLOC_018943	XLOC_018943	ENSSSCT00000035626;ENSSSCT00000002072;ENSSSCT00000032855;ENSSSCT00000032846;ENSSSCT00000034317	APN	chr7:60240144-60262914	ENSSSCG00000001849	APN	"Sus scrofa alanyl (membrane) aminopeptidase (ANPEP), mRNA. [Source:RefSeq mRNA;Acc:NM_214277]"	LC	LT	OK	4.6612	11.5089	1.30398	2.62263	5e-05	0.00688214	up
XLOC_018218	XLOC_018218	ENSSSCT00000002274;ENSSSCT00000028312	SLC7A8	chr7:81241894-81260081	ENSSSCG00000002032	SLC7A8	"solute carrier family 7 (amino acid transporter light chain, L system), member 8 [Source:HGNC Symbol;Acc:11066]"	LC	LT	OK	16.6666	2.11141	-2.98068	-3.93659	5e-05	0.00688214	down
XLOC_015882	XLOC_015882	ENSSSCT00000003114	GPR97	chr6:17679846-17699546	ENSSSCG00000002814	GPR97	G protein-coupled receptor 97 [Source:HGNC Symbol;Acc:13728]	LC	LT	OK	11.2658	28.7853	1.35338	3.09851	5e-05	0.00688214	up
XLOC_016934	XLOC_016934	ENSSSCT00000003167	CEBPA	chr6:38633642-38634707	ENSSSCG00000002866	CEBPA	"CCAAT/enhancer binding protein (C/EBP), alpha [Source:HGNC Symbol;Acc:1833]"	LC	LT	OK	11.9806	3.79639	-1.658	-3.23602	5e-05	0.00688214	down
XLOC_016334	XLOC_016334	ENSSSCT00000003757;ENSSSCT00000035166;ENSSSCT00000032889;ENSSSCT00000033147;ENSSSCT00000036631	TNFRSF9	chr6:63053855-63071870	ENSSSCG00000003386	TNFRSF9	4-1BB variant 1; Uncharacterized protein [Source:UniProtKB/TrEMBL;Acc:F1RII3]	LC	LT	OK	1.05303	10.604	3.33198	3.36778	5e-05	0.00688214	up
XLOC_017342	XLOC_017342	ENSSSCT00000003878	AKR7L	chr6:71816267-71823723	ENSSSCG00000003491	AKR7L	aldo-keto reductase family 7-like [Source:HGNC Symbol;Acc:24056]	LC	LT	OK	26.657	11.7501	-1.18184	-2.87898	5e-05	0.00688214	down
XLOC_016423	XLOC_016423	ENSSSCT00000003916	C1QC	chr6:74616232-74621248	ENSSSCG00000003525	C1QC	"complement component 1, q subcomponent, C chain [Source:HGNC Symbol;Acc:1245]"	LC	LT	OK	45.7219	20.9577	-1.12541	-2.5817	5e-05	0.00688214	down
XLOC_016490	XLOC_016490	ENSSSCT00000003987	SDC3	chr6:81278305-81287308	ENSSSCG00000003592	SDC3	syndecan 3 [Source:HGNC Symbol;Acc:10660]	LC	LT	OK	17.5388	4.95315	-1.82413	-3.98996	5e-05	0.00688214	down
XLOC_001119	XLOC_001119	ENSSSCT00000004467	SLC22A3	chr1:8788103-8885504	ENSSSCG00000004039	SLC22A3	"solute carrier family 22 (organic cation transporter), member 3 [Source:HGNC Symbol;Acc:10967]"	LC	LT	OK	0.242036	1.18247	2.28851	2.90772	5e-05	0.00688214	up
XLOC_001479	XLOC_001479	ENSSSCT00000005078	AQP9	chr1:125897935-125953413	ENSSSCG00000004597	AQP9	"Sus scrofa aquaporin 9 (AQP9), mRNA. [Source:RefSeq mRNA;Acc:NM_001112684]"	LC	LT	OK	19.1762	8.01997	-1.25765	-3.27869	5e-05	0.00688214	down
XLOC_001650	XLOC_001650	ENSSSCT00000005395	SERPINB10	chr1:175328929-175354354	ENSSSCG00000004889	SERPINB10	"serpin peptidase inhibitor, clade B (ovalbumin), member 10 [Source:HGNC Symbol;Acc:8942]"	LC	LT	OK	5.63044	1.47693	-1.93065	-3.39219	5e-05	0.00688214	down
XLOC_013453	XLOC_013453	ENSSSCT00000006585	ENPP2	chr4:20368318-20453101	ENSSSCG00000006001	ENPP2	ectonucleotide pyrophosphatase/phosphodiesterase 2 [Source:HGNC Symbol;Acc:3357]	LC	LT	OK	4.66267	10.8966	1.22465	2.6563	5e-05	0.00688214	up
XLOC_014330	XLOC_014330	ENSSSCT00000007066	PCD1B	chr4:100378041-100383563	ENSSSCG00000006451	PCD1B	"Sus scrofa CD1B antigen (PCD1B), mRNA. [Source:RefSeq mRNA;Acc:NM_001097491]"	LC	LT	OK	5.78221	0.801184	-2.85142	-3.95422	5e-05	0.00688214	down
XLOC_014561	XLOC_014561	ENSSSCT00000007515;ENSSSCT00000035678	VCAM1	chr4:129040261-129054592	ENSSSCG00000006862	VCAM1	vascular cell adhesion molecule 1 [Source:HGNC Symbol;Acc:12663]	LC	LT	OK	7.63546	2.61068	-1.54829	-2.78876	5e-05	0.00688214	down
XLOC_008942	XLOC_008942	ENSSSCT00000007644;ENSSSCT00000036427;ENSSSCT00000035918	MSR1	chr17:4110395-4191497	ENSSSCG00000006979	MSR1	macrophage scavenger receptor 1 [Source:HGNC Symbol;Acc:7376]	LC	LT	OK	76.6118	34.081	-1.1686	-2.76528	5e-05	0.00688214	down
XLOC_012184	XLOC_012184	ENSSSCT00000008740	HBM	chr3:40948174-40948852	ENSSSCG00000007977	HBM	"hemoglobin, mu [Source:HGNC Symbol;Acc:4826]"	LC	LT	OK	106.775	286.201	1.42245	5.689	5e-05	0.00688214	up
XLOC_013019	XLOC_013019	ENSSSCT00000008939;ENSSSCT00000032991	IL1R1	chr3:54729097-54758580	ENSSSCG00000008162	IL1R1	"interleukin 1 receptor, type I [Source:HGNC Symbol;Acc:5993]"	LC	LT	OK	16.0717	34.9741	1.12176	2.4883	5e-05	0.00688214	up
XLOC_012341	XLOC_012341	ENSSSCT00000009010	GNLY	chr3:61952961-61957608	ENSSSCG00000008228	GNLY	granulysin [Source:HGNC Symbol;Acc:4414]	LC	LT	OK	287.001	772.658	1.42877	4.05441	5e-05	0.00688214	up
XLOC_019526	XLOC_019526	ENSSSCT00000009741	HOPX	chr8:57628887-57634389	ENSSSCG00000008898	HOPX	"Sus scrofa HOP homeobox (HOPX), mRNA. [Source:RefSeq mRNA;Acc:NM_213792]"	LC	LT	OK	17.0654	36.2877	1.0884	2.82856	5e-05	0.00688214	up
XLOC_020027	XLOC_020027	ENSSSCT00000009828	NAAA	chr8:75709378-75738808	ENSSSCG00000008973	NAAA	N-acylethanolamine acid amidase [Source:HGNC Symbol;Acc:736]	LC	LT	OK	81.1482	26.8867	-1.59367	-3.86693	5e-05	0.00688214	down
XLOC_005843	XLOC_005843	ENSSSCT00000010572	ADAM28	chr14:9426168-9481493	ENSSSCG00000009644	ADAM28	ADAM metallopeptidase domain 28 [Source:HGNC Symbol;Acc:206]	LC	LT	OK	12.3388	3.41711	-1.85236	-3.7651	5e-05	0.00688214	down
XLOC_002362	XLOC_002362	ENSSSCT00000012082;ENSSSCT00000035897	CH242-21O2.1	chr10:48856011-48960937	ENSSSCG00000011038	CH242-21O2.1	Uncharacterized protein [Source:UniProtKB/TrEMBL;Acc:F1RWA3]	LC	LT	OK	21.0291	5.98155	-1.8138	-3.74494	5e-05	0.00688214	down
XLOC_004979	XLOC_004979	ENSSSCT00000013198	KCNJ15	chr13:212018090-212022237	ENSSSCG00000012066	KCNJ15	"potassium inwardly-rectifying channel, subfamily J, member 15 [Source:HGNC Symbol;Acc:6261]"	LC	LT	OK	8.17874	24.2346	1.56712	3.17596	5e-05	0.00688214	up
XLOC_021674	XLOC_021674	ENSSSCT00000033339;ENSSSCT00000033711;ENSSSCT00000013255	TLR8	chrX:10500861-10512940	ENSSSCG00000012118	TLR8	"Sus scrofa toll-like receptor 8 (TLR8), mRNA. [Source:RefSeq mRNA;Acc:NM_214187]"	LC	LT	OK	10.4112	2.50807	-2.05349	-4.01231	5e-05	0.00688214	down
XLOC_022416	XLOC_022416	ENSSSCT00000013502;ENSSSCT00000034915;ENSSSCT00000036389;ENSSSCT00000033260;ENSSSCT00000036484;ENSSSCT00000036160;ENSSSCT00000032826	ALAS2	chrX:53807664-53832133	ENSSSCG00000012347	ALAS2	"aminolevulinate, delta-, synthase 2 [Source:HGNC Symbol;Acc:397]"	LC	LT	OK	49.3115	175.351	1.83025	3.59403	5e-05	0.00688214	up
XLOC_011048	XLOC_011048	ENSSSCT00000014365	DTX4	chr2:11812107-11850646	ENSSSCG00000013145	DTX4	deltex homolog 4 (Drosophila) [Source:HGNC Symbol;Acc:29151]	LC	LT	OK	6.09578	2.86462	-1.08947	-2.49927	5e-05	0.00688214	down
XLOC_011203	XLOC_011203	ENSSSCT00000014601	SAA1	chr2:44024782-44025604	ENSSSCG00000013369	SAA1	"Sus scrofa serum amyloid A protein-like (LOC100525856), mRNA.	LC	LT	OK	68.5564	406.615	2.5683	7.04732	5e-05	0.00688214	up
XLOC_010105	XLOC_010105	ENSSSCT00000014602	ENSSSCG00000013370	chr2:44036239-44039539	ENSSSCG00000013370		Serum amyloid A protein [Source:UniProtKB/TrEMBL;Acc:F1S9B9]	LC	LT	OK	22.1228	74.2759	1.74736	4.16078	5e-05	0.00688214	up
XLOC_010378	XLOC_010378	ENSSSCT00000035000;ENSSSCT00000014831;ENSSSCT00000035780;ENSSSCT00000034782	CD209	chr2:71917404-71931695	ENSSSCG00000013579	CD209	"Sus scrofa CD209 molecule (CD209), mRNA. [Source:RefSeq mRNA;Acc:NM_001129972]"	LC	LT	OK	134.361	16.2053	-3.05157	-4.37052	5e-05	0.00688214	down
XLOC_010700	XLOC_010700	ENSSSCT00000015641	TGFBI	chr2:143856229-143907415	ENSSSCG00000014316	TGFBI	"transforming growth factor, beta-induced, 68kDa [Source:HGNC Symbol;Acc:11771]"	LC	LT	OK	63.4089	15.7871	-2.00594	-4.12185	5e-05	0.00688214	down
XLOC_021177	XLOC_021177	ENSSSCT00000016351	MMP13	chr9:37493635-37504552	ENSSSCG00000014988	MMP13	Uncharacterized protein [Source:UniProtKB/TrEMBL;Acc:F1SV56]	LC	LT	OK	0.51816	4.97774	3.26402	4.18485	5e-05	0.00688214	up
XLOC_007208	XLOC_007208	ENSSSCT00000034415;ENSSSCT00000017116	MARCO	chr15:28139545-28177787	ENSSSCG00000015716	MARCO	macrophage receptor with collagenous structure [Source:HGNC Symbol;Acc:6895]	LC	LT	OK	6.28166	1.86977	-1.74829	-2.1454	5e-05	0.00688214	down
XLOC_007993	XLOC_007993	ENSSSCT00000017610	FN1	chr15:130357872-130430503	ENSSSCG00000016174	FN1	fibronectin 1 [Source:HGNC Symbol;Acc:3778]	LC	LT	OK	56.9514	8.32063	-2.77497	-3.941	5e-05	0.00688214	down
XLOC_008400	XLOC_008400	ENSSSCT00000018358	DAB2	chr16:25736188-25907473	ENSSSCG00000016857	DAB2	"Dab, mitogen-responsive phosphoprotein, homolog 2 (Drosophila) [Source:HGNC Symbol;Acc:2662]"	LC	LT	OK	45.705	18.2757	-1.32243	-3.26946	5e-05	0.00688214	down
XLOC_006941	XLOC_006941	ENSSSCT00000011344	SNCG	chr14:95191838-95196686	ENSSSCG00000021391	SNCG	Gamma-synuclein; Uncharacterized protein; Uncharacterized protein [Source:UniProtKB/TrEMBL;Acc:A7YX24]	LC	LT	OK	21.5733	72.804	1.75477	4.66654	5e-05	0.00688214	up
XLOC_021242	XLOC_021242	ENSSSCT00000027315	SCN2B	chr9:50526007-50539519	ENSSSCG00000021651	SCN2B	"sodium channel, voltage-gated, type II, beta subunit [Source:HGNC Symbol;Acc:10589]"	LC	LT	OK	4.56943	1.73226	-1.39936	-2.7722	5e-05	0.00688214	down
XLOC_003493	XLOC_003493	ENSSSCT00000032087	CA4	chr12:39632791-39642292	ENSSSCG00000023186	CA4	carbonic anhydrase IV [Source:HGNC Symbol;Acc:1375]	LC	LT	OK	4.9643	14.4849	1.54488	3.02422	5e-05	0.00688214	up
XLOC_003294	XLOC_003294	ENSSSCT00000030078	PYY	chr12:19442754-19444987	ENSSSCG00000025414	PYY	Peptide YY [Source:UniProtKB/Swiss-Prot;Acc:P68005]	LC	LT	OK	5.81182	20.9808	1.85201	3.78449	5e-05	0.00688214	up
XLOC_013710	XLOC_013710	ENSSSCT00000022296	PCD1A	chr4:99905534-99909248	ENSSSCG00000025644	PCD1A	"Sus scrofa CD1 antigen (CD1.1), mRNA. [Source:RefSeq mRNA;Acc:NM_213831]"	LC	LT	OK	71.1779	18.2944	-1.96003	-5.15267	5e-05	0.00688214	down
XLOC_009060	XLOC_009060	ENSSSCT00000027125	TGM3	chr17:37610107-37611677	ENSSSCG00000026043	TGM3	transglutaminase 3 [Source:HGNC Symbol;Acc:11779]	LC	LT	OK	193.37	664.193	1.78024	3.1323	5e-05	0.00688214	up
XLOC_020738	XLOC_020738	ENSSSCT00000023544	IL6	chr9:101021733-101026143	ENSSSCG00000027850	IL6	Interleukin 6; Interleukin-6 protein; Uncharacterized protein [Source:UniProtKB/TrEMBL;Acc:A4D862]	LC	LT	OK	6.35906	20.3011	1.67467	3.1505	5e-05	0.00688214	up
XLOC_019589	XLOC_019589	ENSSSCT00000026571	CXCL13	chr8:77268243-77274304	ENSSSCG00000028731	CXCL13	chemokine (C-X-C motif) ligand 13 [Source:HGNC Symbol;Acc:10639]	LC	LT	OK	9.0973	24.4193	1.42451	3.61249	5e-05	0.00688214	up
XLOC_005223	XLOC_005223	ENSSSCT00000027852	WNT5A	chr13:40871932-40892375	ENSSSCG00000029852	WNT5A	"wingless-type MMTV integration site family, member 5A [Source:HGNC Symbol;Acc:12784]"	LC	LT	OK	2.92906	7.39636	1.33638	3.12966	5e-05	0.00688214	up
XLOC_017978	XLOC_017978	ENSSSCT00000001751	FGD2	chr7:37551886-37578005	ENSSSCG00000001572	FGD2	"FYVE, RhoGEF and PH domain containing 2 [Source:HGNC Symbol;Acc:3664]"	LC	LT	OK	15.6652	7.35568	-1.09064	-2.54399	0.0001	0.011798	down
XLOC_000617	XLOC_000617	ENSSSCT00000005572;ENSSSCT00000032888	LGALS3	chr1:204956630-204974124	ENSSSCG00000005055	LGALS3	"Sus scrofa lectin, galactoside-binding, soluble, 3 (LGALS3), mRNA. [Source:RefSeq mRNA;Acc:NM_001097501]"	LC	LT	OK	52.5551	25.4678	-1.04516	-2.3345	0.0001	0.011798	down
XLOC_012297	XLOC_012297	ENSSSCT00000008940	IL1R2	chr3:54939543-54952578	ENSSSCG00000008163		Uncharacterized protein [Source:UniProtKB/TrEMBL;Acc:F1STG6]	LC	LT	OK	211.98	450.166	1.08653	3.20432	0.0001	0.011798	up
XLOC_009952	XLOC_009952	ENSSSCT00000014364	MPEG1	chr2:11807281-11811580	ENSSSCG00000013144	MPEG1	macrophage expressed 1 [Source:HGNC Symbol;Acc:29619]	LC	LT	OK	140.967	45.7747	-1.62274	-2.81406	0.0001	0.011798	down
XLOC_020902	XLOC_020902	ENSSSCT00000017011;ENSSSCT00000033526	G0S2	chr9:146493480-146494458	ENSSSCG00000015617	G0S2	G0/G1switch 2 [Source:HGNC Symbol;Acc:30229]	LC	LT	OK	52.7867	108.209	1.03557	2.25267	0.0001	0.011798	up
XLOC_017333	XLOC_017333	ENSSSCT00000027772	PADI2	chr6:70039585-70099223	ENSSSCG00000026478	PADI2	Uncharacterized protein [Source:UniProtKB/TrEMBL;Acc:I3LNE4]	LC	LT	OK	1.53934	0.562352	-1.45276	-2.26133	0.0001	0.011798	down
XLOC_000011	XLOC_000011	ENSSSCT00000023133	ENSSSCG00000027404	chr1:3101176-3124301	ENSSSCG00000027404		Uncharacterized protein [Source:UniProtKB/TrEMBL;Acc:I3LLF0]	LC	LT	OK	2.19084	0.471645	-2.21571	-2.9181	0.0001	0.011798	down
XLOC_003024	XLOC_003024	ENSSSCT00000010336	TNFSF11	chr11:25118420-25154869	ENSSSCG00000009429	TNFSF11	"tumor necrosis factor (ligand) superfamily, member 11 [Source:HGNC Symbol;Acc:11926]"	LC	LT	OK	36.6617	17.223	-1.08994	-2.50784	0.00015	0.0165171	down
XLOC_016023	XLOC_016023	ENSSSCT00000026246	SPRED3	chr6:42804351-42812440	ENSSSCG00000024751	SPRED3	"sprouty-related, EVH1 domain containing 3 [Source:HGNC Symbol;Acc:31041]"	LC	LT	OK	0.363056	1.66079	2.19361	2.86434	0.00015	0.0165171	up
XLOC_013020	XLOC_013020	ENSSSCT00000030337	ENSSSCG00000028331	chr3:54901370-54919900	ENSSSCG00000028331	IL1R2	"Sus scrofa interleukin 1 receptor, type II (IL1R2), mRNA. [Source:RefSeq mRNA;Acc:NM_001243363]"	LC	LT	OK	188.183	409.607	1.1221	2.76807	0.00015	0.0165171	up
XLOC_018825	XLOC_018825	ENSSSCT00000001794	TREM2	chr7:41763415-41767174	ENSSSCG00000001614	TREM2	Uncharacterized protein [Source:UniProtKB/TrEMBL;Acc:F1RVL6]	LC	LT	OK	13.7015	0.841041	-4.02601	-5.51814	0.0002	0.0209741	down
XLOC_019573	XLOC_019573	ENSSSCT00000009818	AREG	chr8:74568825-74579007	ENSSSCG00000008963	AREG	"Sus scrofa amphiregulin (AREG), mRNA. [Source:RefSeq mRNA;Acc:NM_214376]"	LC	LT	OK	7.3854	17.1099	1.21208	2.68752	0.0002	0.0209741	up
XLOC_015618	XLOC_015618	ENSSSCT00000000750	LAG3	chr5:66364051-66369815	ENSSSCG00000000688	LAG3	"Sus scrofa lymphocyte-activation gene 3 (LAG3), mRNA. [Source:RefSeq mRNA;Acc:NM_001105306]"	LC	LT	OK	2.28565	5.96767	1.38456	2.55394	0.00025	0.0235959	up
XLOC_015152	XLOC_015152	ENSSSCT00000000975	LTA4H	chr5:91645046-91721002	ENSSSCG00000000891	LTA4H	"Sus scrofa leukotriene A4 hydrolase (LTA4H), mRNA. [Source:RefSeq mRNA;Acc:NM_001185132]"	LC	LT	OK	32.8967	67.3575	1.0339	2.1928	0.00025	0.0235959	up
XLOC_018731	XLOC_018731	ENSSSCT00000001612;ENSSSCT00000001615	SLA-DRB*K07G	chr7:29113231-29125494	ENSSSCG00000001455	SLA-DRB*K07G	"Sus scrofa MHC class II histocompatibility antigen SLA-DRB1 (SLA-DRB1), mRNA. [Source:RefSeq mRNA;Acc:NM_001113695]"	LC	LT	OK	280.531	134.961	-1.05562	-2.07847	0.00025	0.0235959	down
XLOC_016422	XLOC_016422	ENSSSCT00000003915	C1QA	chr6:74609911-74612993	ENSSSCG00000003524	C1QA	"complement component 1, q subcomponent, A chain [Source:HGNC Symbol;Acc:1241]"	LC	LT	OK	83.6902	40.2476	-1.05615	-2.4917	0.00025	0.0235959	down
XLOC_009027	XLOC_009027	ENSSSCT00000007787	THBD	chr17:34274131-34277761	ENSSSCG00000007115	THBD	thrombomodulin [Source:HGNC Symbol;Acc:11784]	LC	LT	OK	12.6437	6.00103	-1.07514	-2.49543	0.00025	0.0235959	down
XLOC_009327	XLOC_009327	ENSSSCT00000027750;ENSSSCT00000031347	CLEC5A	chr18:8379098-8383994	ENSSSCG00000021933	CLEC5A	C-type lectin domain family 5 member A [Source:UniProtKB/Swiss-Prot;Acc:Q9GLF3]	LC	LT	OK	49.9835	21.3086	-1.23002	-2.22722	0.00025	0.0235959	down
XLOC_021086	XLOC_021086	ENSSSCT00000032428	KCNE3	chr9:9649247-9660143	ENSSSCG00000029323	KCNE3	potassium voltage-gated channel subfamily E member 3 [Source:RefSeq peptide;Acc:NP_999258]	LC	LT	OK	3.38796	1.09208	-1.63334	-2.56088	0.00025	0.0235959	down
XLOC_015153	XLOC_015153	ENSSSCT00000000976	HAL	chr5:91725716-91751648	ENSSSCG00000000892	HAL	histidine ammonia-lyase [Source:HGNC Symbol;Acc:4806]	LC	LT	OK	0.175889	1.47669	3.06963	3.22215	0.0003	0.025741	up
XLOC_018408	XLOC_018408	ENSSSCT00000002702	KCNK13	chr7:118431047-118546572	ENSSSCG00000002432	KCNK13	"potassium channel, subfamily K, member 13 [Source:HGNC Symbol;Acc:6275]"	LC	LT	OK	3.58221	1.32749	-1.43215	-2.50917	0.0003	0.025741	down
XLOC_022339	XLOC_022339	ENSSSCT00000013404;ENSSSCT00000035258;ENSSSCT00000032764;ENSSSCT00000033354	MAOA	chrX:43132738-43209051	ENSSSCG00000012257	MAOA	monoamine oxidase A [Source:HGNC Symbol;Acc:6833]	LC	LT	OK	5.84156	2.08515	-1.4862	-2.25762	0.0003	0.025741	down
XLOC_012259	XLOC_012259	ENSSSCT00000027935	ENSSSCG00000022493	chr3:45947042-45962952	ENSSSCG00000022493		Uncharacterized protein [Source:UniProtKB/TrEMBL;Acc:I3LUW3]	LC	LT	OK	7.55622	3.73472	-1.01666	-2.22203	0.0003	0.025741	down
XLOC_008802	XLOC_008802	ENSSSCT00000031001	TGM2	chr17:46592135-46629982	ENSSSCG00000023522	TGM2	transglutaminase 2 [Source:HGNC Symbol;Acc:11778]	LC	LT	OK	13.7532	33.7246	1.29403	2.21376	0.0003	0.025741	up
XLOC_010107	XLOC_010107	ENSSSCT00000014604	SAA4	chr2:44078430-44082946	ENSSSCG00000028525	SAA4	"Sus scrofa serum amyloid A2 (LOC733603), mRNA. [Source:RefSeq mRNA;Acc:NM_001044552]"	LC	LT	OK	958.327	2757.84	1.52495	3.15541	0.0003	0.025741	up
XLOC_006075	XLOC_006075	ENSSSCT00000034375	IGLV-7	chr14:52287646-52288129	ENSSSCG00000031037	IGLV-7		LC	LT	OK	163.264	348.367	1.0934	4.28192	0.0003	0.025741	up
XLOC_017173	XLOC_017173	ENSSSCT00000003610	ENSSSCG00000003250	chr6:52415289-52422099	ENSSSCG00000003250		Uncharacterized protein [Source:UniProtKB/TrEMBL;Acc:F1RNK6]	LC	LT	OK	0.320246	1.71372	2.41988	3.04499	0.00035	0.0289049	up
XLOC_016688	XLOC_016688	ENSSSCT00000004258	GLIS1	chr6:146376666-146465958	ENSSSCG00000003846	GLIS1	GLIS family zinc finger 1 [Source:HGNC Symbol;Acc:29525]	LC	LT	OK	0.783774	2.51417	1.68157	2.48453	0.00035	0.0289049	up
XLOC_001180	XLOC_001180	ENSSSCT00000004571	AIG1	chr1:24300315-24415793	ENSSSCG00000004136	AIG1	androgen-induced 1 [Source:HGNC Symbol;Acc:21607]	LC	LT	OK	3.97359	1.02806	-1.95052	-3.0301	0.00035	0.0289049	down
XLOC_010697	XLOC_010697	ENSSSCT00000015634	CXCL14	chr2:143444415-143453547	ENSSSCG00000014310	CXCL14	chemokine (C-X-C motif) ligand 14 [Source:HGNC Symbol;Acc:10640]	LC	LT	OK	7.22712	2.29644	-1.65402	-2.74143	0.0004	0.0326264	down
XLOC_014975	XLOC_014975	ENSSSCT00000000646;ENSSSCT00000025227	PTPRO	chr5:60237489-60286288	ENSSSCG00000000601	PTPRO	"protein tyrosine phosphatase, receptor type, O [Source:HGNC Symbol;Acc:9678]"	LC	LT	OK	6.6176	2.68673	-1.30046	-2.19432	0.00045	0.0341734	down
XLOC_002104	XLOC_002104	ENSSSCT00000006255	PTGES	chr1:303779650-303792393	ENSSSCG00000005688	PTGES	"Sus scrofa prostaglandin E synthase (PTGES), mRNA. [Source:RefSeq mRNA;Acc:NM_001038631]"	LC	LT	OK	7.84594	17.6751	1.1717	2.4764	0.00045	0.0341734	up
XLOC_020007	XLOC_020007	ENSSSCT00000009792;ENSSSCT00000033582	IGJ	chr8:71347283-71358511	ENSSSCG00000008939	IGJ	"immunoglobulin J polypeptide, linker protein for immunoglobulin alpha and mu polypeptides [Source:HGNC Symbol;Acc:5713]"	LC	LT	OK	30.6525	61.5316	1.00532	2.12454	0.00045	0.0341734	up
XLOC_006920	XLOC_006920	ENSSSCT00000011310	PLAC9	chr14:88501438-88513083	ENSSSCG00000010332	PLAC9	placenta-specific 9 [Source:HGNC Symbol;Acc:19255]	LC	LT	OK	14.7825	6.91149	-1.09683	-2.37464	0.00045	0.0341734	down
XLOC_021095	XLOC_021095	ENSSSCT00000016203	SLCO2B1	chr9:10692503-10725477	ENSSSCG00000014851	SLCO2B1	"solute carrier organic anion transporter family, member 2B1 [Source:HGNC Symbol;Acc:10962]"	LC	LT	OK	1.70788	0.415635	-2.03882	-2.72636	0.00045	0.0341734	down
XLOC_006073	XLOC_006073	ENSSSCT00000033876	IGLV-9	chr14:52258920-52259418	ENSSSCG00000030825	IGLV-9	Uncharacterized protein	LC	LT	OK	75.4148	154.465	1.03436	4.01309	0.00045	0.0341734	up
XLOC_004317	XLOC_004317	ENSSSCT00000009725	ENSSSCG00000008882	chr13:12164825-12166863	ENSSSCG00000008882			LC	LT	OK	53.5831	132.076	1.30151	3.3649	0.0005	0.0363014	up
XLOC_013053	XLOC_013053	ENSSSCT00000035838	IGKV-7	chr3:59962484-59963229	ENSSSCG00000030927	IGKV-7		LC	LT	OK	43.6816	99.9968	1.19486	4.40678	0.0005	0.0363014	up
XLOC_021472	XLOC_021472	ENSSSCT00000034797;ENSSSCT00000022872;ENSSSCT00000034372	CH242-168I5.2	chr9:109954290-110001622	ENSSSCG00000030638	CH242-168I5.2	Uncharacterized protein [Source:UniProtKB/TrEMBL;Acc:I3LMQ0]	LC	LT	OK	3.15948	0.877173	-1.84875	-2.08793	0.0006	0.0421714	down
Note: genes with gray marked mean that they were significant in both LT vs LC and DT vs DC.
