# Supplementary material for: Transcriptomic Analysis Identifies Candidate Genes and Gene Sets Controlling the Response of Porcine Peripheral Blood Mononuclear Cells to Poly I:C Stimulation
Source: G3 (Bethesda). 2016 Feb 29;6(5):1267–75. doi: 10.1534/g3.116.028290 (PMC4856078; doi:10.1534/g3.116.028290)
Supplement: Supplemental Material [file supp_g3.116.028290_TableS5.xlsx]

## Sheet: Sheet1
Table S5 (A): Significantly enriched Gene Ontology (GO) terms of DE genes between poly I:C stimulation group and control group (DT vs.DC) in Dapulian
GO.ID	Term	Annotated	Significant	Expected	classic	Adjust_p
GO_BP:0002376	immune system process	878	80	26.13	1.7e-21	1.78721e-17
GO_BP:0006955	immune response	445	54	13.24	9.8e-20	5.15137e-16
GO_BP:0006954	inflammatory response	176	32	5.24	5.7e-17	1.99747e-13
GO_BP:0006952	defense response	383	46	11.4	1.3e-16	3.41672e-13
GO_BP:0060326	cell chemotaxis	95	21	2.83	3.1e-13	6.51806e-10
GO_BP:0006928	cellular component movement	583	51	17.35	1e-12	1.75217e-09
GO_BP:0016477	cell migration	428	42	12.74	3.6e-12	5.40669e-09
GO_BP:0009605	response to external stimulus	629	51	18.72	1.9e-11	2.49684e-08
GO_BP:0048870	cell motility	459	42	13.66	3.6e-11	4.2052e-08
GO_BP:0051674	localization of cell	459	42	13.66	3.6e-11	3.78468e-08
GO_BP:0006935	chemotaxis	164	24	4.88	7.2e-11	6.88124e-08
GO_BP:0042330	taxis	164	24	4.88	7.2e-11	6.3078e-08
GO_BP:0031347	regulation of defense response	180	25	5.36	9e-11	7.27823e-08
GO_BP:0040011	locomotion	521	44	15.51	1.6e-10	1.20149e-07
GO_BP:0009611	response to wounding	242	28	7.2	5e-10	3.50433e-07
GO_BP:0002682	regulation of immune system process	447	39	13.3	8.2e-10	5.38791e-07
GO_BP:0050727	regulation of inflammatory response	92	17	2.74	1.2e-09	7.42094e-07
GO_BP:0050896	response to stimulus	3030	135	90.18	1.5e-09	8.76083e-07
GO_BP:0042221	response to chemical	983	62	29.26	3.2e-09	1.77061e-06
GO_BP:0044707	single-multicellular organism process	1994	100	59.35	3.2e-09	1.68208e-06
GO_BP:0032501	multicellular organismal process	2058	101	61.25	8.5e-09	4.25526e-06
GO_BP:0070887	cellular response to chemical stimulus	747	51	22.23	8.7e-09	4.15741e-06
GO_BP:1903034	regulation of response to wounding	133	19	3.96	1.1e-08	5.02796e-06
GO_BP:0001816	cytokine production	242	26	7.2	1.1e-08	4.81846e-06
GO_BP:0001818	negative regulation of cytokine producti...	60	13	1.79	1.5e-08	6.3078e-06
GO_BP:0031349	positive regulation of defense response	99	16	2.95	2.9e-08	1.12917e-05
GO_BP:0032101	regulation of response to external stimu...	224	24	6.67	4.3e-08	1.6145e-05
GO_BP:0001817	regulation of cytokine production	209	23	6.22	5.1e-08	1.84884e-05
GO_BP:0002526	acute inflammatory response	37	10	1.1	7.7e-08	2.69834e-05
GO_BP:1903036	positive regulation of response to wound...	37	10	1.1	7.7e-08	2.61129e-05
GO_BP:0051239	regulation of multicellular organismal p...	854	53	25.42	1.1e-07	3.61384e-05
GO_BP:0050729	positive regulation of inflammatory resp...	30	9	0.89	1.3e-07	4.14148e-05
GO_BP:0007166	cell surface receptor signaling pathway	961	57	28.6	1.5e-07	4.63809e-05
GO_BP:0048513	organ development	1092	62	32.5	1.8e-07	5.40669e-05
GO_BP:0006953	acute-phase response	11	6	0.33	2.7e-07	7.88475e-05
GO_BP:0048518	positive regulation of biological proces...	1822	88	54.23	3.4e-07	9.66059e-05
GO_BP:0048731	system development	1383	72	41.16	4.1e-07	0.00011343
GO_BP:0007275	multicellular organismal development	1538	77	45.77	6.8e-07	0.000183304
GO_BP:0002237	response to molecule of bacterial origin	101	14	3.01	1.5e-06	0.000394237
GO_BP:0048584	positive regulation of response to stimu...	668	42	19.88	2.1e-06	0.000538471
GO_BP:0019221	cytokine-mediated signaling pathway	135	16	4.02	2.2e-06	0.000550681
GO_BP:0006950	response to stress	1209	63	35.98	2.9e-06	0.000709016
GO_BP:0006915	apoptotic process	655	41	19.49	3.3e-06	0.000788475
GO_BP:0050663	cytokine secretion	67	11	1.99	3.8e-06	0.000887764
GO_BP:0051246	regulation of protein metabolic process	860	49	25.6	4.5e-06	0.00102845
GO_BP:0050900	leukocyte migration	111	14	3.3	4.7e-06	0.0010513
GO_BP:0032103	positive regulation of response to exter...	82	12	2.44	4.8e-06	0.0010513
GO_BP:0080134	regulation of response to stress	414	30	12.32	4.8e-06	0.00102984
GO_BP:0048583	regulation of response to stimulus	1366	68	40.65	5.2e-06	0.00109335
GO_BP:0002694	regulation of leukocyte activation	179	18	5.33	5.6e-06	0.00115437
GO_BP:0050865	regulation of cell activation	197	19	5.86	5.7e-06	0.00115239
GO_BP:0012501	programmed cell death	670	41	19.94	5.7e-06	0.00113064
GO_BP:0048856	anatomical structure development	1714	80	51.01	6.7e-06	0.00130439
GO_BP:0043207	response to external biotic stimulus	256	22	7.62	6.9e-06	0.0013189
GO_BP:0051707	response to other organism	256	22	7.62	6.9e-06	0.00129535
GO_BP:0048519	negative regulation of biological proces...	1660	78	49.4	7.2e-06	0.00132796
GO_BP:0044767	single-organism developmental process	1862	85	55.42	7.2e-06	0.00130506
GO_BP:0001944	vasculature development	238	21	7.08	7.4e-06	0.00131858
GO_BP:0042089	cytokine biosynthetic process	47	9	1.4	8e-06	0.00140173
GO_BP:2000026	regulation of multicellular organismal d...	538	35	16.01	8.2e-06	0.00141322
GO_BP:0009607	response to biotic stimulus	279	23	8.3	8.4e-06	0.00142434
GO_BP:0032502	developmental process	1871	85	55.68	8.7e-06	0.0014518
GO_BP:0050707	regulation of cytokine secretion	60	10	1.79	9.2e-06	0.00151124
GO_BP:0042107	cytokine metabolic process	48	9	1.43	9.6e-06	0.00155269
GO_BP:0002676	regulation of chronic inflammatory respo...	6	4	0.18	1.1e-05	0.00175217
GO_BP:0060600	dichotomous subdivision of an epithelial...	6	4	0.18	1.1e-05	0.00172601
GO_BP:0009617	response to bacterium	152	16	4.52	1.1e-05	0.00170063
GO_BP:0050715	positive regulation of cytokine secretio...	38	8	1.13	1.2e-05	0.00182835
GO_BP:0097285	cell-type specific apoptotic process	171	17	5.09	1.2e-05	0.00180223
GO_BP:0032496	response to lipopolysaccharide	91	12	2.71	1.4e-05	0.00207299
GO_BP:0002252	immune effector process	229	20	6.82	1.4e-05	0.00204419
GO_BP:0044763	single-organism cellular process	5041	180	150.03	1.4e-05	0.00201619
GO_BP:0032715	negative regulation of interleukin-6 pro...	12	5	0.36	1.5e-05	0.00213101
GO_BP:0051249	regulation of lymphocyte activation	157	16	4.67	1.6e-05	0.00224277
GO_BP:0071345	cellular response to cytokine stimulus	193	18	5.74	1.6e-05	0.00221326
GO_BP:0008219	cell death	698	41	20.77	1.6e-05	0.00218452
GO_BP:0045445	myoblast differentiation	29	7	0.86	1.7e-05	0.00229129
GO_BP:0045087	innate immune response	158	16	4.7	1.7e-05	0.00226229
GO_BP:0051716	cellular response to stimulus	2540	106	75.6	1.8e-05	0.00233622
GO_BP:0001525	angiogenesis	159	16	4.73	1.9e-05	0.00243594
GO_BP:0048646	anatomical structure formation involved ...	401	28	11.93	2e-05	0.00253325
GO_BP:0042981	regulation of apoptotic process	540	34	16.07	2.2e-05	0.0027534
GO_BP:0001706	endoderm formation	21	6	0.62	2.4e-05	0.00296838
GO_BP:0002696	positive regulation of leukocyte activat...	112	13	3.33	2.6e-05	0.00317835
GO_BP:0071900	regulation of protein serine/threonine k...	182	17	5.42	2.7e-05	0.00326266
GO_BP:0001932	regulation of protein phosphorylation	407	28	12.11	2.7e-05	0.00322558
GO_BP:0048523	negative regulation of cellular process	1518	71	45.18	2.7e-05	0.00318934
GO_BP:0043067	regulation of programmed cell death	547	34	16.28	2.9e-05	0.00338752
GO_BP:0051241	negative regulation of multicellular org...	131	14	3.9	3.2e-05	0.00369688
GO_BP:0072358	cardiovascular system development	347	25	10.33	3.5e-05	0.00399951
GO_BP:0072359	circulatory system development	347	25	10.33	3.5e-05	0.00395651
GO_BP:0001775	cell activation	371	26	11.04	3.8e-05	0.00424994
GO_BP:0001568	blood vessel development	226	19	6.73	4e-05	0.00442653
GO_BP:0034097	response to cytokine	226	19	6.73	4e-05	0.00438042
GO_BP:0050867	positive regulation of cell activation	117	13	3.48	4.1e-05	0.00444364
GO_BP:0051050	positive regulation of transport	246	20	7.32	4.1e-05	0.0043983
GO_BP:0032879	regulation of localization	728	41	21.67	4.2e-05	0.00446006
GO_BP:0002544	chronic inflammatory response	8	4	0.24	4.9e-05	0.00515137
GO_BP:0045662	negative regulation of myoblast differen...	8	4	0.24	4.9e-05	0.00510037
GO_BP:0048871	multicellular organismal homeostasis	87	11	2.59	4.9e-05	0.00505036
GO_BP:0009306	protein secretion	103	12	3.07	5.1e-05	0.00520547
GO_BP:0048522	positive regulation of cellular process	1635	74	48.66	5.4e-05	0.00545867
GO_BP:1903047	mitotic cell cycle process	273	21	8.12	5.9e-05	0.0059073
GO_BP:0048514	blood vessel morphogenesis	194	17	5.77	6.2e-05	0.00614911
GO_BP:0048285	organelle fission	196	17	5.83	7e-05	0.00681398
GO_BP:1902533	positive regulation of intracellular sig...	319	23	9.49	7.1e-05	0.00684792
GO_BP:0031663	lipopolysaccharide-mediated signaling pa...	25	6	0.74	7.2e-05	0.00688124
GO_BP:0042325	regulation of phosphorylation	524	32	15.6	7.3e-05	0.00691395
GO_BP:0050714	positive regulation of protein secretion	48	8	1.43	7.4e-05	0.00694609
GO_BP:0051222	positive regulation of protein transport	107	12	3.18	7.4e-05	0.00688462
GO_BP:0010941	regulation of cell death	574	34	17.08	7.8e-05	0.00719311
GO_BP:0050793	regulation of developmental process	724	40	21.55	8.1e-05	0.00740481
GO_BP:0045321	leukocyte activation	322	23	9.58	8.2e-05	0.0074316
GO_BP:0046903	secretion	301	22	8.96	8.4e-05	0.00754779
GO_BP:0032944	regulation of mononuclear cell prolifera...	77	10	2.29	8.6e-05	0.00766202
GO_BP:0050670	regulation of lymphocyte proliferation	77	10	2.29	8.6e-05	0.00759763
GO_BP:0050870	positive regulation of T cell activation	77	10	2.29	8.6e-05	0.00753432
GO_BP:0070663	regulation of leukocyte proliferation	77	10	2.29	8.6e-05	0.00747205
GO_BP:0097191	extrinsic apoptotic signaling pathway	127	13	3.78	9.7e-05	0.0083587
GO_BP:0000280	nuclear division	182	16	5.42	9.8e-05	0.00837621
GO_BP:0050778	positive regulation of immune response	183	16	5.45	0.0001	0.00847823
GO_BP:0014904	myotube cell development	27	6	0.8	0.00011	0.00925144
GO_BP:0061138	morphogenesis of a branching epithelium	79	10	2.35	0.00011	0.00917802
GO_BP:0097190	apoptotic signaling pathway	285	21	8.48	0.00011	0.00910575
GO_BP:0051301	cell division	287	21	8.54	0.00012	0.00985594
GO_BP:0008283	cell proliferation	638	36	18.99	0.00013	0.0105945
GO_BP:0000278	mitotic cell cycle	312	22	9.29	0.00014	0.0113217
GO_BP:0048771	tissue remodeling	53	8	1.58	0.00015	0.0120378
GO_BP:0001763	morphogenesis of a branching structure	82	10	2.44	0.00015	0.0119466
GO_BP:0007165	signal transduction	2012	85	59.88	0.00015	0.0118568
GO_BP:0002697	regulation of immune effector process	116	12	3.45	0.00016	0.0124599
GO_BP:0007067	mitotic nuclear division	133	13	3.96	0.00016	0.0123682
GO_BP:0051272	positive regulation of cellular componen...	133	13	3.96	0.00016	0.012278
GO_BP:0007492	endoderm development	29	6	0.86	0.00017	0.0129508
GO_BP:0030595	leukocyte chemotaxis	68	9	2.02	0.00017	0.0128576
GO_BP:0032653	regulation of interleukin-10 production	19	5	0.57	0.00018	0.0135167
GO_BP:0032649	regulation of interferon-gamma productio...	41	7	1.22	0.00018	0.0134209
GO_BP:0050708	regulation of protein secretion	84	10	2.5	0.00018	0.0133263
GO_BP:0050863	regulation of T cell activation	117	12	3.48	0.00018	0.0132331
GO_BP:0051251	positive regulation of lymphocyte activa...	101	11	3.01	0.00019	0.0138713
GO_BP:0045859	regulation of protein kinase activity	275	20	8.18	0.00019	0.0137757
GO_BP:0043549	regulation of kinase activity	298	21	8.87	0.0002	0.0144014
GO_BP:0001783	B cell apoptotic process	11	4	0.33	0.00021	0.0150186
GO_BP:0051046	regulation of secretion	194	16	5.77	0.00021	0.0149171
GO_BP:0002520	immune system development	411	26	12.23	0.00021	0.014817
GO_BP:0048732	gland development	138	13	4.11	0.00022	0.0154191
GO_BP:0051704	multi-organism process	556	32	16.55	0.00022	0.015317
GO_BP:0032102	negative regulation of response to exter...	71	9	2.11	0.00023	0.0159078
GO_BP:0032268	regulation of cellular protein metabolic...	682	37	20.3	0.00023	0.0158039
GO_BP:0051270	regulation of cellular component movemen...	259	19	7.71	0.00025	0.0170666
GO_BP:0042127	regulation of cell proliferation	487	29	14.49	0.00025	0.0169565
GO_BP:0051240	positive regulation of multicellular org...	218	17	6.49	0.00026	0.0175217
GO_BP:0007155	cell adhesion	325	22	9.67	0.00026	0.0174101
GO_BP:0051302	regulation of cell division	105	11	3.12	0.00027	0.0179653
GO_BP:0022610	biological adhesion	326	22	9.7	0.00027	0.0178523
GO_BP:0032675	regulation of interleukin-6 production	44	7	1.31	0.00028	0.0183977
GO_BP:0032613	interleukin-10 production	21	5	0.62	0.00031	0.0201175
GO_BP:0048660	regulation of smooth muscle cell prolife...	21	5	0.62	0.00031	0.019994
GO_BP:0050789	regulation of biological process	4164	150	123.93	0.00032	0.0205132
GO_BP:0010033	response to organic substance	721	38	21.46	0.00033	0.021026
GO_BP:0030334	regulation of cell migration	225	17	6.7	0.00037	0.0234326
GO_BP:0032609	interferon-gamma production	46	7	1.37	0.00038	0.0239218
GO_BP:0032940	secretion by cell	268	19	7.98	0.00038	0.0237794
GO_BP:0032655	regulation of interleukin-12 production	22	5	0.65	0.00039	0.0242608
GO_BP:0048659	smooth muscle cell proliferation	22	5	0.65	0.00039	0.0241181
GO_BP:0010564	regulation of cell cycle process	226	17	6.73	0.00039	0.023977
GO_BP:0050776	regulation of immune response	247	18	7.35	0.00039	0.0238376
GO_BP:0023052	signaling	2160	88	64.29	0.0004	0.0243075
GO_BP:0044700	single organism signaling	2160	88	64.29	0.0004	0.0241678
GO_BP:0002683	negative regulation of immune system pro...	110	11	3.27	0.00041	0.0246305
GO_BP:0042692	muscle cell differentiation	128	12	3.81	0.00041	0.0244905
GO_BP:0045840	positive regulation of mitosis	13	4	0.39	0.00044	0.026134
GO_BP:0065007	biological regulation	4325	154	128.72	0.00044	0.0259872
GO_BP:0044699	single-organism process	5744	193	170.95	0.00044	0.025842
GO_BP:0009888	tissue development	630	34	18.75	0.00046	0.0268666
GO_BP:0032943	mononuclear cell proliferation	112	11	3.33	0.00048	0.0278798
GO_BP:0046651	lymphocyte proliferation	112	11	3.33	0.00048	0.0277266
GO_BP:0002523	leukocyte migration involved in inflamma...	6	3	0.18	0.00049	0.0281496
GO_BP:0032693	negative regulation of interleukin-10 pr...	6	3	0.18	0.00049	0.0279966
GO_BP:0032615	interleukin-12 production	23	5	0.68	0.00049	0.0278452
GO_BP:0006959	humoral immune response	35	6	1.04	0.00051	0.028826
GO_BP:0007346	regulation of mitotic cell cycle	170	14	5.06	0.00052	0.029234
GO_BP:0016337	single organismal cell-cell adhesion	132	12	3.93	0.00054	0.0300371
GO_BP:2001233	regulation of apoptotic signaling pathwa...	191	15	5.68	0.00055	0.0304324
GO_BP:0031348	negative regulation of defense response	49	7	1.46	0.00056	0.0308235
GO_BP:0042098	T cell proliferation	80	9	2.38	0.00058	0.031758
GO_BP:0050728	negative regulation of inflammatory resp...	36	6	1.07	0.0006	0.0326829
GO_BP:0070661	leukocyte proliferation	115	11	3.42	0.0006	0.0325144
GO_BP:0001773	myeloid dendritic cell activation	14	4	0.42	0.00061	0.0328868
GO_BP:0045661	regulation of myoblast differentiation	14	4	0.42	0.00061	0.032719
GO_BP:0072376	protein activation cascade	14	4	0.42	0.00061	0.0325529
GO_BP:0009653	anatomical structure morphogenesis	851	42	25.33	0.00062	0.0329195
GO_BP:0040012	regulation of locomotion	257	18	7.65	0.00063	0.0332824
GO_BP:0048754	branching morphogenesis of an epithelial...	65	8	1.93	0.00064	0.0336416
GO_BP:0071901	negative regulation of protein serine/th...	65	8	1.93	0.00064	0.0334742
GO_BP:0040017	positive regulation of locomotion	135	12	4.02	0.00066	0.0343494
GO_BP:1903035	negative regulation of response to wound...	37	6	1.1	0.0007	0.0362517
GO_BP:0002274	myeloid leukocyte activation	66	8	1.96	0.00071	0.0365894
GO_BP:0007626	locomotory behavior	66	8	1.96	0.00071	0.0364109
GO_BP:2000145	regulation of cell motility	238	17	7.08	0.00071	0.0362341
GO_BP:0051338	regulation of transferase activity	327	21	9.73	0.00071	0.0360591
GO_BP:0032946	positive regulation of mononuclear cell ...	51	7	1.52	0.00072	0.0363912
GO_BP:0050671	positive regulation of lymphocyte prolif...	51	7	1.52	0.00072	0.036217
GO_BP:0048741	skeletal muscle fiber development	25	5	0.74	0.00073	0.0365452
GO_BP:0045637	regulation of myeloid cell differentiati...	83	9	2.47	0.00076	0.0378667
GO_BP:0002861	regulation of inflammatory response to a...	15	4	0.45	0.00081	0.0401676
GO_BP:0046006	regulation of activated T cell prolifera...	15	4	0.45	0.00081	0.039979
GO_BP:0050850	positive regulation of calcium-mediated ...	15	4	0.45	0.00081	0.0397922
GO_BP:0070665	positive regulation of leukocyte prolife...	52	7	1.55	0.00081	0.0394238
GO_BP:0097529	myeloid leukocyte migration	52	7	1.55	0.00081	0.0392421
GO_BP:0051179	localization	2236	89	66.55	0.00082	0.0395443
GO_BP:0001660	fever generation	7	3	0.21	0.00083	0.0398438
GO_BP:0002834	regulation of response to tumor cell	7	3	0.21	0.00083	0.0396627
GO_BP:0002836	positive regulation of response to tumor...	7	3	0.21	0.00083	0.0394832
GO_BP:0002837	regulation of immune response to tumor c...	7	3	0.21	0.00083	0.0393054
GO_BP:0002839	positive regulation of immune response t...	7	3	0.21	0.00083	0.0391291
GO_BP:0008347	glial cell migration	7	3	0.21	0.00083	0.0389544
GO_BP:0034501	protein localization to kinetochore	7	3	0.21	0.00083	0.0387813
GO_BP:0002740	negative regulation of cytokine secretio...	2	2	0.06	0.00088	0.0409356
GO_BP:0002830	positive regulation of type 2 immune res...	2	2	0.06	0.00088	0.0407552
GO_BP:0070488	neutrophil aggregation	2	2	0.06	0.00088	0.0405765
GO_BP:1901624	negative regulation of lymphocyte chemot...	2	2	0.06	0.00088	0.0403993
GO_BP:0007154	cell communication	2210	88	65.77	0.00088	0.0402237
GO_BP:0032880	regulation of protein localization	265	18	7.89	0.0009	0.0409597
GO_BP:0060341	regulation of cellular localization	380	23	11.31	0.0009	0.0407832
GO_BP:0051247	positive regulation of protein metabolic...	428	25	12.74	0.0009	0.0406082
GO_BP:0019220	regulation of phosphate metabolic proces...	813	40	24.2	0.00091	0.0408839
GO_BP:0002708	positive regulation of lymphocyte mediat...	39	6	1.16	0.00093	0.0416046
GO_BP:0042102	positive regulation of T cell proliferat...	39	6	1.16	0.00093	0.0414283
GO_BP:0051223	regulation of protein transport	201	15	5.98	0.00094	0.0416971
GO_BP:0042592	homeostatic process	528	29	15.71	0.00094	0.0415219
GO_BP:0070201	regulation of establishment of protein l...	223	16	6.64	0.00097	0.0426678
GO_BP:0051174	regulation of phosphorus metabolic proce...	816	40	24.29	0.00097	0.04249
GO_BP:0051726	regulation of cell cycle	383	23	11.4	0.001	0.0436224
GO_BP:0002548	monocyte chemotaxis	16	4	0.48	0.00105	0.0454265
GO_BP:0050709	negative regulation of protein secretion	27	5	0.8	0.00106	0.0456712
GO_BP:0002705	positive regulation of leukocyte mediate...	40	6	1.19	0.00107	0.0459139
GO_BP:0006919	activation of cysteine-type endopeptidas...	40	6	1.19	0.00107	0.0457273
GO_BP:0042035	regulation of cytokine biosynthetic proc...	40	6	1.19	0.00107	0.0455421
GO_BP:0050730	regulation of peptidyl-tyrosine phosphor...	87	9	2.59	0.00107	0.0453585
GO_BP:2001236	regulation of extrinsic apoptotic signal...	87	9	2.59	0.00107	0.0451763
GO_BP:0023056	positive regulation of signaling	508	28	15.12	0.00109	0.0458367
GO_BP:0031399	regulation of protein modification proce...	533	29	15.86	0.00109	0.0456541
GO_MF:0005125	cytokine activity	77	25	2.11	8.7e-21	2.42295e-17
GO_MF:0008009	chemokine activity	23	14	0.63	6.2e-17	8.6335e-14
GO_MF:0005102	receptor binding	481	50	13.19	8.9e-17	8.26217e-14
GO_MF:0042379	chemokine receptor binding	26	14	0.71	6.8e-16	4.7345e-13
GO_MF:0005126	cytokine receptor binding	114	22	3.13	3.3e-13	1.8381e-10
GO_MF:0001664	G-protein coupled receptor binding	75	15	2.06	1.3e-09	6.03417e-07
GO_MF:0004888	transmembrane signaling receptor activit...	219	21	6	5.5e-07	0.000218821
GO_MF:0004872	receptor activity	345	27	9.46	7.8e-07	0.000271538
GO_MF:0004908	interleukin-1 receptor activity	5	4	0.14	2.7e-06	0.0008355
GO_MF:0008083	growth factor activity	39	8	1.07	8.4e-06	0.0023394
GO_MF:0038023	signaling receptor activity	263	21	7.21	1e-05	0.00253182
GO_MF:0050786	RAGE receptor binding	3	3	0.08	2e-05	0.00464167
GO_MF:0005539	glycosaminoglycan binding	46	8	1.26	3e-05	0.00642692
GO_MF:0070851	growth factor receptor binding	52	8	1.43	7.6e-05	0.0151186
GO_MF:0003777	microtubule motor activity	39	7	1.07	7.8e-05	0.014482
GO_MF:0004896	cytokine receptor activity	48	7	1.32	0.0003	0.0522187
GO_CC:0005615	extracellular space	352	56	10.36	7.6e-27	9.6292e-24
GO_CC:0044421	extracellular region part	1528	85	44.98	2.5e-10	1.05583e-07
GO_CC:0005871	kinesin complex	31	7	0.91	2.5e-05	0.00791875
GO_CC:0009986	cell surface	261	21	7.68	2.5e-05	0.006335
GO_CC:0000780	condensed nuclear chromosome, centromeri...	8	4	0.24	4.7e-05	0.00992483
GO_CC:0031224	intrinsic component of membrane	1226	58	36.09	9.5e-05	0.017195
GO_CC:0005875	microtubule associated complex	56	8	1.65	0.00021	0.0332588
GO_CC:0016021	integral component of membrane	1208	56	35.56	0.00023	0.0323789
GO_CC:0000778	condensed nuclear chromosome kinetochore	5	3	0.15	0.00024	0.030408
GO_CC:0031226	intrinsic component of plasma membrane	164	14	4.83	0.00032	0.0368582
GO_CC:0005886	plasma membrane	1056	50	31.08	0.00033	0.0348425
GO_CC:0044459	plasma membrane part	514	29	15.13	0.0005	0.0487308
Table S5 (B):Significantly enriched Gene Ontology (GO) terms of DE genes between poly I:C stimulation group and control group (LT vs. LC) in Landrace
GO_BP:0002376	immune system process	878	23	7.67	6.9e-07	0.00725397	0.00725397
GO_BP:0006953	acute-phase response	11	4	0.1	1.7e-06	0.00893605	0.00893605
GO_BP:0006955	immune response	445	15	3.89	4.9e-06	0.0171712	0.0171712
GO_BP:0060326	cell chemotaxis	95	7	0.83	1.7e-05	0.0446802	0.0446802
GO_MF:0038024	cargo receptor activity	25	5	0.2	1.4e-06	0.003899	0.003899
GO_MF:0004872	receptor activity	345	13	2.77	2.9e-06	0.00403825	0.00403825
GO_MF:0004908	interleukin-1 receptor activity	5	3	0.04	4.9e-06	0.00454883	0.00454883
GO_MF:0030246	carbohydrate binding	98	7	0.79	1.2e-05	0.008355	0.008355
GO_MF:0004910	interleukin-1, Type II, blocking receptor activity	2	2	0.02	6.4e-05	0.035648	0.035648
GO_CC:0005615	extracellular space	352	17	3.16	7.3e-09	9.2491e-06	9.2491e-06
GO_CC:0005576	extracellular region	1607	32	14.41	1.5e-06	0.00095025	0.00095025
GO_CC:0009986	cell surface	261	12	2.34	2.8e-06	0.00118253	0.00118253
GO_CC:0044421	extracellular region part	1528	28	13.7	5.4e-05	0.0171045	0.0171045
