# Supplementary material for: Transcriptomic Analysis Identifies Candidate Genes and Gene Sets Controlling the Response of Porcine Peripheral Blood Mononuclear Cells to Poly I:C Stimulation
Source: G3 (Bethesda). 2016 Feb 29;6(5):1267–75. doi: 10.1534/g3.116.028290 (PMC4856078; doi:10.1534/g3.116.028290)
Supplement: Supplemental Material [file supp_g3.116.028290_TableS6.xlsx]

## Sheet: Sheet1
Table S6 (A): Significantly enriched Genes sets enriched in expression profile of PBMC between poly I:C stimulation group and control group (DT vs.DC) in Dapulian
NAME	SIZE	ES	NES	NOM p-val	FDR q-val	FWER p-val	RANK AT MAX	LEADING EDGE	Direction
BIOCARTA_IL1R_PATHWAY	26	0.670363	2.04856	0	0.00417808	0.033	1520	tags=58%, list=17%, signal=70%	upregulated
BIOCARTA_INFLAM_PATHWAY	18	0.697454	1.94465	0.00173913	0.0101581	0.181	1306	tags=67%, list=15%, signal=78%	upregulated
BIOCARTA_CDMAC_PATHWAY	11	0.776523	1.95035	0	0.01027	0.17	1166	tags=55%, list=13%, signal=63%	upregulated
BIOCARTA_CYTOKINE_PATHWAY	11	0.776743	1.92908	0	0.0112084	0.236	1306	tags=73%, list=15%, signal=85%	upregulated
BIOCARTA_MCM_PATHWAY	11	0.780559	1.93405	0	0.0114331	0.222	1347	tags=73%, list=16%, signal=86%	upregulated
BIOCARTA_TH1TH2_PATHWAY	12	0.740967	1.88488	0	0.0166569	0.407	792	tags=50%, list=9%, signal=55%	upregulated
BIOCARTA_CCR5_PATHWAY	13	0.723791	1.87548	0.00183824	0.0185287	0.443	1520	tags=62%, list=17%, signal=74%	upregulated
BIOCARTA_BIOPEPTIDES_PATHWAY	27	0.589495	1.84347	0.00170358	0.0242667	0.587	2100	tags=52%, list=24%, signal=68%	upregulated
BIOCARTA_CELLCYCLE_PATHWAY	15	0.686072	1.83862	0.00179856	0.0251589	0.614	1737	tags=60%, list=20%, signal=75%	upregulated
BIOCARTA_TNFR2_PATHWAY	14	0.680374	1.82263	0.00175747	0.028275	0.678	1128	tags=43%, list=13%, signal=49%	upregulated
BIOCARTA_G1_PATHWAY	17	0.651011	1.8237	0.005291	0.0284729	0.675	1477	tags=59%, list=17%, signal=71%	upregulated
BIOCARTA_IL2_PATHWAY	15	0.67167	1.79773	0.00725953	0.0290715	0.772	1626	tags=53%, list=19%, signal=65%	upregulated
BIOCARTA_NTHI_PATHWAY	19	0.633085	1.80152	0.00169205	0.0293948	0.754	1301	tags=47%, list=15%, signal=56%	upregulated
BIOCARTA_PYK2_PATHWAY	20	0.624539	1.79907	0.00367647	0.0297377	0.768	1970	tags=45%, list=23%, signal=58%	upregulated
BIOCARTA_TPO_PATHWAY	19	0.634058	1.80328	0.00512821	0.0302116	0.747	1866	tags=53%, list=21%, signal=67%	upregulated
BIOCARTA_NKT_PATHWAY	21	0.623238	1.79044	0.0017301	0.0305983	0.802	1249	tags=52%, list=14%, signal=61%	upregulated
BIOCARTA_ARENRF2_PATHWAY	10	0.749527	1.80437	0.00520833	0.0309132	0.745	1970	tags=70%, list=23%, signal=90%	upregulated
BIOCARTA_CXCR4_PATHWAY	14	0.681355	1.78752	0.00704225	0.0311986	0.812	1166	tags=50%, list=13%, signal=58%	upregulated
BIOCARTA_41BB_PATHWAY	12	0.693618	1.75091	0.00542496	0.0406217	0.906	2303	tags=75%, list=27%, signal=102%	upregulated
BIOCARTA_IL2RB_PATHWAY	30	0.530093	1.73578	0.00342466	0.0440671	0.942	1866	tags=43%, list=21%, signal=55%	upregulated
BIOCARTA_EPO_PATHWAY	12	0.692299	1.73281	0.0125448	0.0447855	0.946	1626	tags=58%, list=19%, signal=72%	upregulated
BIOCARTA_GH_PATHWAY	20	0.595271	1.72378	0.00518135	0.0460253	0.961	1866	tags=45%, list=21%, signal=57%	upregulated
BIOCARTA_IL3_PATHWAY	10	0.715381	1.72669	0.00541516	0.0461343	0.957	1626	tags=60%, list=19%, signal=74%	upregulated
BIOCARTA_BCELLSURVIVAL_PATHWAY	11	0.671384	1.71912	0.016158	0.0470198	0.967	1866	tags=45%, list=21%, signal=58%	upregulated
BIOCARTA_P53_PATHWAY	12	0.679626	1.71951	0.0126812	0.0473918	0.967	1435	tags=58%, list=17%, signal=70%	upregulated
BIOCARTA_HCMV_PATHWAY	12	0.676453	1.71502	0.0103093	0.0486782	0.973	1970	tags=50%, list=23%, signal=65%	upregulated
KEGG_JAK_STAT_SIGNALING_PATHWAY	81	0.608343	2.34935	0	0	0	1866	tags=56%, list=21%, signal=70%	upregulated
KEGG_CYTOKINE_CYTOKINE_RECEPTOR_INTERACTION	132	0.563112	2.3249	0	0	0	1510	tags=52%, list=17%, signal=62%	upregulated
KEGG_LEISHMANIA_INFECTION	43	0.610522	2.12085	0	0.0015146	0.009	1301	tags=47%, list=15%, signal=54%	upregulated
KEGG_P53_SIGNALING_PATHWAY	43	0.61023	2.09865	0	0.00195204	0.013	1634	tags=53%, list=19%, signal=66%	upregulated
KEGG_CELL_CYCLE	82	0.521076	2.02653	0	0.00390071	0.045	1925	tags=49%, list=22%, signal=62%	upregulated
KEGG_GLIOMA	38	0.593764	1.99855	0	0.00582233	0.08	1927	tags=50%, list=22%, signal=64%	upregulated
KEGG_CHEMOKINE_SIGNALING_PATHWAY	113	0.475565	1.9242	0	0.0112196	0.25	1730	tags=39%, list=20%, signal=48%	upregulated
KEGG_LYSOSOME	78	-0.464237	-1.9747	0	0.0169341	0.18	1726	tags=44%, list=20%, signal=54%	downregulated
KEGG_RIBOSOME	60	-0.495532	-1.96008	0	0.0173707	0.211	2865	tags=78%, list=33%, signal=116%	downregulated
KEGG_APOPTOSIS	61	0.502927	1.85002	0	0.0224456	0.551	1697	tags=41%, list=20%, signal=51%	upregulated
KEGG_CHRONIC_MYELOID_LEUKEMIA	49	0.529927	1.84121	0	0.0245876	0.596	1866	tags=47%, list=21%, signal=59%	upregulated
KEGG_MELANOMA	33	0.557095	1.81944	0	0.0286818	0.695	1927	tags=55%, list=22%, signal=70%	upregulated
KEGG_TYPE_II_DIABETES_MELLITUS	24	0.593767	1.79876	0.00163934	0.0294435	0.769	1520	tags=46%, list=17%, signal=55%	upregulated
KEGG_PROSTATE_CANCER	60	0.485185	1.80342	0	0.0306562	0.747	1927	tags=42%, list=22%, signal=53%	upregulated
KEGG_ERBB_SIGNALING_PATHWAY	55	0.490672	1.76118	0.00161031	0.0375542	0.886	1866	tags=42%, list=21%, signal=53%	upregulated
KEGG_BLADDER_CANCER	24	0.575767	1.74578	0.00342466	0.0414009	0.919	1435	tags=42%, list=17%, signal=50%	upregulated
PID_FOXM1PATHWAY	26	0.712014	2.24658	0	0.00089651	0.002	1166	tags=54%, list=13%, signal=62%	upregulated
PID_AVB3_OPN_PATHWAY	26	0.659331	2.03812	0	0.00357468	0.036	1937	tags=54%, list=22%, signal=69%	upregulated
PID_ATF2_PATHWAY	33	0.630238	2.04777	0	0.00382991	0.033	1527	tags=61%, list=18%, signal=73%	upregulated
PID_E2F_PATHWAY	40	0.589707	2.02046	0	0.00438703	0.054	1737	tags=55%, list=20%, signal=68%	upregulated
PID_IL12_2PATHWAY	45	0.560463	1.98682	0	0.00667067	0.096	1764	tags=47%, list=20%, signal=58%	upregulated
PID_IL2_1PATHWAY	43	0.564244	1.96335	0	0.00923791	0.136	2100	tags=51%, list=24%, signal=67%	upregulated
PID_GMCSF_PATHWAY	30	0.623988	1.96119	0.00338983	0.00925053	0.141	1866	tags=50%, list=21%, signal=63%	upregulated
PID_IL23PATHWAY	28	0.617743	1.94408	0	0.00993499	0.183	1480	tags=57%, list=17%, signal=69%	upregulated
PID_AURORA_B_PATHWAY	22	0.661342	1.94096	0	0.010352	0.199	600	tags=45%, list=7%, signal=49%	upregulated
PID_LYSOPHOSPHOLIPID_PATHWAY	43	0.557263	1.90876	0	0.0128476	0.305	1374	tags=42%, list=16%, signal=49%	upregulated
PID_S1P_S1P3_PATHWAY	17	0.684552	1.86413	0	0.0205109	0.495	1923	tags=71%, list=22%, signal=90%	upregulated
PID_IL4_2PATHWAY	43	0.534775	1.83597	0	0.0255222	0.621	2031	tags=49%, list=23%, signal=63%	upregulated
PID_P53DOWNSTREAMPATHWAY	87	0.452373	1.79847	0	0.0291578	0.77	1742	tags=43%, list=20%, signal=53%	upregulated
PID_ER_NONGENOMIC_PATHWAY	26	0.579663	1.80296	0.00336134	0.0298845	0.749	1600	tags=46%, list=18%, signal=56%	upregulated
PID_AP1_PATHWAY	45	0.516655	1.78566	0	0.030486	0.818	2151	tags=51%, list=25%, signal=68%	upregulated
PID_P73PATHWAY	50	0.504823	1.78681	0.00469484	0.0310038	0.814	2417	tags=52%, list=28%, signal=72%	upregulated
PID_FRA_PATHWAY	26	0.572846	1.78329	0.00513699	0.0310892	0.827	1703	tags=50%, list=20%, signal=62%	upregulated
PID_IL2_STAT5PATHWAY	26	0.55638	1.73168	0.0105634	0.0443331	0.95	2529	tags=65%, list=29%, signal=92%	upregulated
PID_IL27PATHWAY	21	0.592464	1.724	0.00673401	0.0464221	0.96	1480	tags=48%, list=17%, signal=57%	upregulated
PID_HIF1_TFPATHWAY	49	0.480315	1.71291	0.00317965	0.0483444	0.974	1744	tags=39%, list=20%, signal=48%	upregulated
PID_S1P_S1P2_PATHWAY	15	0.636787	1.71424	0.00666667	0.0485891	0.974	1520	tags=47%, list=17%, signal=56%	upregulated
REACTOME_MITOTIC_M_M_G1_PHASES	109	0.547536	2.22059	0	0.000537906	0.002	2212	tags=53%, list=25%, signal=70%	upregulated
REACTOME_DNA_REPLICATION	123	0.54604	2.24576	0	0.000672383	0.002	2212	tags=52%, list=25%, signal=69%	upregulated
REACTOME_MITOTIC_PROMETAPHASE	56	0.60103	2.19026	0	0.000897979	0.004	2202	tags=61%, list=25%, signal=81%	upregulated
REACTOME_CELL_CYCLE_MITOTIC	200	0.485824	2.14132	0	0.00135037	0.007	2264	tags=47%, list=26%, signal=62%	upregulated
REACTOME_CELL_CYCLE	243	0.459327	2.06187	0	0.0031027	0.022	2264	tags=46%, list=26%, signal=60%	upregulated
REACTOME_GPCR_LIGAND_BINDING	106	0.507985	2.04506	0	0.00363934	0.034	596	tags=28%, list=7%, signal=30%	upregulated
REACTOME_MITOTIC_G1_G1_S_PHASES	80	0.52827	2.02955	0	0.00388199	0.042	1789	tags=44%, list=21%, signal=55%	upregulated
REACTOME_G1_S_TRANSITION	64	0.540485	2.0054	0	0.00525773	0.069	2212	tags=52%, list=25%, signal=69%	upregulated
REACTOME_LYSOSOME_VESICLE_BIOGENESIS	12	-0.787331	-2.09887	0.0021645	0.00953281	0.037	466	tags=42%, list=5%, signal=44%	downregulated
REACTOME_ACTIVATION_OF_THE_PRE_REPLICATIVE_COMPLEX	19	0.678457	1.95343	0.0017331	0.0100739	0.159	1422	tags=58%, list=16%, signal=69%	upregulated
REACTOME_GRB2_EVENTS_IN_ERBB2_SIGNALING	11	0.775105	1.94561	0	0.0105106	0.18	1166	tags=45%, list=13%, signal=52%	upregulated
REACTOME_CLASS_B_2_SECRETIN_FAMILY_RECEPTORS	24	0.646231	1.93252	0	0.0108257	0.223	334	tags=33%, list=4%, signal=35%	upregulated
REACTOME_CHEMOKINE_RECEPTORS_BIND_CHEMOKINES	27	0.622043	1.92837	0.00170358	0.0110302	0.239	1730	tags=59%, list=20%, signal=74%	upregulated
REACTOME_SHC1_EVENTS_IN_ERBB4_SIGNALING	12	0.771422	1.9338	0.00181488	0.0110972	0.222	1166	tags=42%, list=13%, signal=48%	upregulated
REACTOME_RESPIRATORY_ELECTRON_TRANSPORT_ATP_SYNTHESIS_BY_CHEMIOSMOTIC_COUPLING_AND_HEAT_PRODUCTION_BY_UNCOUPLING_PROTEINS_	53	-0.547264	-2.13571	0	0.0115413	0.023	2898	tags=68%, list=33%, signal=101%	downregulated
REACTOME_G_ALPHA_Z_SIGNALLING_EVENTS	20	0.66609	1.91993	0.00172117	0.0116666	0.265	1540	tags=50%, list=18%, signal=61%	upregulated
REACTOME_IL_2_SIGNALING	29	0.602379	1.91577	0	0.0116946	0.28	1866	tags=45%, list=21%, signal=57%	upregulated
REACTOME_CLASS_A1_RHODOPSIN_LIKE_RECEPTORS	78	0.497581	1.91672	0	0.0117529	0.275	1437	tags=38%, list=17%, signal=46%	upregulated
REACTOME_G2_M_CHECKPOINTS	29	0.612271	1.90585	0	0.0128282	0.309	1422	tags=48%, list=16%, signal=58%	upregulated
REACTOME_KINESINS	14	0.720419	1.89523	0.0018315	0.0146381	0.354	1210	tags=64%, list=14%, signal=75%	upregulated
REACTOME_SIGNALING_BY_GPCR	210	0.428477	1.88805	0	0.0163265	0.392	1296	tags=29%, list=15%, signal=33%	upregulated
REACTOME_NEF_MEDIATES_DOWN_MODULATION_OF_CELL_SURFACE_RECEPTORS_BY_RECRUITING_THEM_TO_CLATHRIN_ADAPTERS	15	-0.713773	-2.02392	0	0.017022	0.099	906	tags=47%, list=10%, signal=52%	downregulated
REACTOME_THE_ROLE_OF_NEF_IN_HIV1_REPLICATION_AND_DISEASE_PATHOGENESIS	18	-0.651531	-1.98789	0	0.0172168	0.156	906	tags=39%, list=10%, signal=43%	downregulated
REACTOME_PEPTIDE_CHAIN_ELONGATION	58	-0.506358	-1.99404	0	0.0201665	0.146	2865	tags=83%, list=33%, signal=123%	downregulated
REACTOME_PEPTIDE_LIGAND_BINDING_RECEPTORS	45	0.538332	1.86567	0	0.0205205	0.489	1437	tags=47%, list=17%, signal=56%	upregulated
REACTOME_G0_AND_EARLY_G1	14	0.712977	1.86002	0	0.0213313	0.517	1749	tags=71%, list=20%, signal=89%	upregulated
REACTOME_E2F_MEDIATED_REGULATION_OF_DNA_REPLICATION	19	0.662976	1.85376	0	0.0224537	0.537	1435	tags=58%, list=17%, signal=69%	upregulated
REACTOME_SIGNAL_AMPLIFICATION	16	0.670298	1.85157	0	0.0225468	0.548	1540	tags=56%, list=18%, signal=68%	upregulated
REACTOME_TRANSPORT_OF_GLUCOSE_AND_OTHER_SUGARS_BILE_SALTS_AND_ORGANIC_ACIDS_METAL_IONS_AND_AMINE_COMPOUNDS	33	0.557257	1.82861	0.00174825	0.0275476	0.658	929	tags=39%, list=11%, signal=44%	upregulated
REACTOME_DEGRADATION_OF_THE_EXTRACELLULAR_MATRIX	11	0.73118	1.80046	0.00357143	0.0294996	0.759	637	tags=55%, list=7%, signal=59%	upregulated
REACTOME_G_ALPHA_I_SIGNALLING_EVENTS	57	0.500574	1.80981	0.00156986	0.0295285	0.719	1730	tags=42%, list=20%, signal=52%	upregulated
REACTOME_GLYCOLYSIS	19	0.627905	1.79492	0.0034904	0.0296818	0.784	999	tags=42%, list=11%, signal=47%	upregulated
REACTOME_TRANSMISSION_ACROSS_CHEMICAL_SYNAPSES	66	0.482869	1.80203	0	0.0296978	0.754	1341	tags=39%, list=15%, signal=46%	upregulated
REACTOME_SIGNALING_BY_ILS	79	0.470127	1.79346	0	0.0297931	0.789	1480	tags=33%, list=17%, signal=39%	upregulated
REACTOME_INHIBITION_OF_INSULIN_SECRETION_BY_ADRENALINE_NORADRENALINE	10	0.762343	1.8125	0	0.0299171	0.711	1540	tags=70%, list=18%, signal=85%	upregulated
REACTOME_G_ALPHA_S_SIGNALLING_EVENTS	33	0.564529	1.80997	0	0.0300063	0.719	1296	tags=42%, list=15%, signal=50%	upregulated
REACTOME_G_PROTEIN_ACTIVATION	10	0.746	1.78581	0.00369004	0.0308475	0.818	1540	tags=60%, list=18%, signal=73%	upregulated
REACTOME_S_PHASE	68	0.480467	1.77812	0	0.0324902	0.837	2349	tags=47%, list=27%, signal=64%	upregulated
REACTOME_REGULATION_OF_INSULIN_SECRETION	36	0.529418	1.77105	0.00171527	0.03449	0.859	1540	tags=39%, list=18%, signal=47%	upregulated
REACTOME_CYCLIN_A_B1_ASSOCIATED_EVENTS_DURING_G2_M_TRANSITION	10	0.734147	1.77192	0.00557621	0.034585	0.859	856	tags=50%, list=10%, signal=55%	upregulated
REACTOME_GROWTH_HORMONE_RECEPTOR_SIGNALING	13	0.690761	1.76576	0.0017762	0.0360135	0.874	1792	tags=69%, list=21%, signal=87%	upregulated
REACTOME_ADP_SIGNALLING_THROUGH_P2RY1	13	0.680965	1.75966	0.00383877	0.0376659	0.888	1540	tags=62%, list=18%, signal=75%	upregulated
REACTOME_FORMATION_OF_THE_TERNARY_COMPLEX_AND_SUBSEQUENTLY_THE_43S_COMPLEX	35	-0.535305	-1.88614	0	0.038152	0.459	2372	tags=66%, list=27%, signal=90%	downregulated
REACTOME_THROMBOXANE_SIGNALLING_THROUGH_TP_RECEPTOR	10	0.737834	1.75157	0.00351494	0.0408427	0.901	1540	tags=70%, list=18%, signal=85%	upregulated
REACTOME_NEUROTRANSMITTER_RECEPTOR_BINDING_AND_DOWNSTREAM_TRANSMISSION_IN_THE_POSTSYNAPTIC_CELL	44	0.497804	1.74853	0	0.0411444	0.911	1585	tags=43%, list=18%, signal=53%	upregulated
REACTOME_GABA_RECEPTOR_ACTIVATION	12	0.691056	1.74701	0.00905797	0.0412575	0.915	1540	tags=58%, list=18%, signal=71%	upregulated
REACTOME_IL1_SIGNALING	29	0.56054	1.74406	0.00321027	0.0417289	0.927	1301	tags=38%, list=15%, signal=44%	upregulated
REACTOME_G_BETA_GAMMA_SIGNALLING_THROUGH_PI3KGAMMA	13	0.670323	1.73748	0.0123457	0.0438701	0.938	1643	tags=54%, list=19%, signal=66%	upregulated
REACTOME_OPIOID_SIGNALLING	38	0.517877	1.73217	0.00848896	0.0446139	0.949	1540	tags=34%, list=18%, signal=41%	upregulated
REACTOME_IL_RECEPTOR_SHC_SIGNALING	18	0.613343	1.72475	0.0034904	0.0465223	0.96	1374	tags=44%, list=16%, signal=53%	upregulated
REACTOME_NONSENSE_MEDIATED_DECAY_ENHANCED_BY_THE_EXON_JUNCTION_COMPLEX	76	-0.431453	-1.80743	0	0.0474269	0.747	2865	tags=66%, list=33%, signal=97%	downregulated
REACTOME_CELL_CYCLE_CHECKPOINTS	69	0.460316	1.7134	0.00156006	0.0484856	0.974	2023	tags=41%, list=23%, signal=52%	upregulated
REACTOME_GABA_B_RECEPTOR_ACTIVATION	12	0.691056	1.70993	0.0093985	0.0487975	0.976	1540	tags=58%, list=18%, signal=71%	upregulated
REACTOME_AMINO_ACID_AND_OLIGOPEPTIDE_SLC_TRANSPORTERS	17	0.614273	1.71062	0.0160428	0.0489144	0.975	1259	tags=59%, list=14%, signal=69%	upregulated
REACTOME_3_UTR_MEDIATED_TRANSLATIONAL_REGULATION	75	-0.431244	-1.80917	0	0.0495247	0.739	2865	tags=71%, list=33%, signal=105%	downregulated
Table S6 (B): Significantly enriched genes sets in expression profile of PBMC between poly I:C stimulation group and control group (LT vs. LC) in Landrace
NAME	SIZE	ES	NES	NOM p-val	FDR q-val	FWER p-val	RANK AT MAX	LEADING EDGE	Direction
BIOCARTA_INFLAM_PATHWAY	18	0.801048	2.26912	0	0.000436224	0.001	894	tags=72%, list=10%, signal=80%	upregulated
BIOCARTA_IL1R_PATHWAY	26	0.668255	2.01622	0	0.0100802	0.068	1781	tags=73%, list=20%, signal=92%	upregulated
BIOCARTA_TH1TH2_PATHWAY	12	0.784475	1.99206	0	0.013381	0.097	1456	tags=75%, list=17%, signal=90%	upregulated
BIOCARTA_CYTOKINE_PATHWAY	11	0.802482	1.97769	0	0.0158345	0.12	894	tags=73%, list=10%, signal=81%	upregulated
BIOCARTA_IL12_PATHWAY	17	0.730949	1.96863	0	0.0171755	0.138	1775	tags=71%, list=20%, signal=89%	upregulated
BIOCARTA_NKT_PATHWAY	21	0.629872	1.90092	0.00510204	0.0285849	0.32	1867	tags=67%, list=21%, signal=85%	upregulated
BIOCARTA_TNFR2_PATHWAY	14	0.725261	1.88596	0.00224215	0.0321985	0.388	1844	tags=79%, list=21%, signal=100%	upregulated
BIOCARTA_41BB_PATHWAY	12	0.755595	1.88761	0	0.0329316	0.383	1775	tags=83%, list=20%, signal=105%	upregulated
KEGG_JAK_STAT_SIGNALING_PATHWAY	81	0.581455	2.30951	0	0.00130867	0.001	1198	tags=46%, list=14%, signal=52%	upregulated
KEGG_CYTOKINE_CYTOKINE_RECEPTOR_INTERACTION	132	0.492821	2.07779	0	0.00479496	0.026	1165	tags=42%, list=13%, signal=48%	upregulated
KEGG_ALLOGRAFT_REJECTION	12	0.761917	1.94811	0	0.0212772	0.184	1324	tags=67%, list=15%, signal=79%	upregulated
KEGG_GRAFT_VERSUS_HOST_DISEASE	11	0.799763	1.94051	0	0.0217076	0.201	1324	tags=82%, list=15%, signal=96%	upregulated
PID_IL12_2PATHWAY	45	0.663848	2.30449	0	0.000654337	0.001	1777	tags=67%, list=20%, signal=83%	upregulated
PID_FOXM1PATHWAY	26	0.698017	2.15058	0	0.00228702	0.007	739	tags=42%, list=9%, signal=46%	upregulated
PID_AP1_PATHWAY	45	0.605137	2.14516	0	0.00233321	0.009	749	tags=36%, list=9%, signal=39%	upregulated
PID_IL27PATHWAY	21	0.715181	2.09318	0	0.00453397	0.021	1103	tags=57%, list=13%, signal=65%	upregulated
PID_IL12_STAT4PATHWAY	23	0.68389	2.02252	0	0.0108502	0.065	1781	tags=70%, list=20%, signal=87%	upregulated
PID_CIRCADIANPATHWAY	12	0.767718	1.92725	0	0.0225003	0.234	1179	tags=58%, list=14%, signal=67%	upregulated
PID_PRLSIGNALINGEVENTSPATHWAY	17	0.685738	1.86758	0.00230415	0.0380622	0.454	306	tags=29%, list=4%, signal=30%	upregulated
REACTOME_PEPTIDE_LIGAND_BINDING_RECEPTORS	45	0.555794	1.92694	0	0.0212533	0.235	1883	tags=56%, list=22%, signal=71%	upregulated
REACTOME_DEGRADATION_OF_THE_EXTRACELLULAR_MATRIX	11	0.791652	1.93705	0	0.0213103	0.211	707	tags=45%, list=8%, signal=49%	upregulated
