# Supplementary material for: Transcriptomic Analysis Identifies Candidate Genes and Gene Sets Controlling the Response of Porcine Peripheral Blood Mononuclear Cells to Poly I:C Stimulation
Source: G3 (Bethesda). 2016 Feb 29;6(5):1267–75. doi: 10.1534/g3.116.028290 (PMC4856078; doi:10.1534/g3.116.028290)
Supplement: Supplemental Material [file supp_g3.116.028290_TableS7.xlsx]

## Sheet: Sheet1
Table S7 (A): Detailed information of DE genes between control groups (DC vs.LC) of Dapulian and Landrace
test_id	gene_id	nearest_ref_id	gene	locus	gene_id	symbol	Description	sample_1	sample_2	status	DC(FPKM)	LC(FPKM)	log2(fold_change)	test_stat	p_value	q_value	variation tendency
XLOC_001405	XLOC_001405	ENSSSCT00000004968	PSTPIP2	chr1:105810351-105870759	ENSSSCG00000004497	PSTPIP2	proline-serine-threonine phosphatase interacting protein 2 [Source:HGNC Symbol;Acc:9581]	DC	LC	OK	7.90265	3.17292	-1.31652	-2.64688	5e-05	0.000349555	up
XLOC_000281	XLOC_000281	ENSSSCT00000004981;ENSSSCT00000029856;ENSSSCT00000031390;ENSSSCT00000023900	LIPG	chr1:108638411-108667299	ENSSSCG00000004509	LIPG	"lipase, endothelial [Source:HGNC Symbol;Acc:6623]"	DC	LC	OK	0.262655	0.787997	1.58502	1.60915	5e-05	0.000349555	down
XLOC_001137	XLOC_001137	ENSSSCT00000030285	SNX9	chr1:11253579-11319029	ENSSSCG00000030535	SNX9	sorting nexin 9 [Source:HGNC Symbol;Acc:14973]	DC	LC	OK	31.6388	79.1212	1.32237	3.21469	5e-05	0.000349555	down
XLOC_000361	XLOC_000361	ENSSSCT00000005115	DMXL2	chr1:133371486-133450293	ENSSSCG00000004631	DMXL2	Dmx-like 2 [Source:HGNC Symbol;Acc:2938]	DC	LC	OK	2.30751	15.4096	2.73942	5.31512	5e-05	0.000349555	down
XLOC_000414	XLOC_000414	ENSSSCT00000005206	EPB42	chr1:143112248-143129438	ENSSSCG00000004714	EPB42	erythrocyte membrane protein band 4.2 [Source:HGNC Symbol;Acc:3381]	DC	LC	OK	4.60026	0.166416	-4.78885	-5.25013	5e-05	0.000349555	up
XLOC_001542	XLOC_001542	ENSSSCT00000005221;ENSSSCT00000005224	P94	chr1:143852199-143905749	ENSSSCG00000004728	P94	"Sus scrofa calpain 3 (CAPN3), mRNA. [Source:RefSeq mRNA;Acc:NM_214171]"	DC	LC	OK	24.2539	11.2782	-1.10469	-2.56463	5e-05	0.000349555	up
XLOC_000455	XLOC_000455	ENSSSCT00000032071	ENV	chr1:147292890-147294855	ENSSSCG00000021965	ENV	Uncharacterized protein [Source:UniProtKB/TrEMBL;Acc:I3LTA9]	DC	LC	OK	0.175576	13.586	6.27387	6.75425	5e-05	0.000349555	down
XLOC_001650	XLOC_001650	ENSSSCT00000005395	SERPINB10	chr1:175328929-175354354	ENSSSCG00000004889	SERPINB10	"serpin peptidase inhibitor, clade B (ovalbumin), member 10 [Source:HGNC Symbol;Acc:8942]"	DC	LC	OK	55.4847	5.39458	-3.36251	-7.77139	5e-05	0.000349555	up
XLOC_000520	XLOC_000520	ENSSSCT00000005396	SERPINB2	chr1:175502732-175517283	ENSSSCG00000004890	SERPINB2	"serpin peptidase inhibitor, clade B (ovalbumin), member 2 [Source:HGNC Symbol;Acc:8584]"	DC	LC	OK	29.545	572.133	4.27536	7.30626	5e-05	0.000349555	down
XLOC_001660	XLOC_001660	ENSSSCT00000022347	PMAIP1	chr1:178852778-178857414	ENSSSCG00000026454	PMAIP1	phorbol-12-myristate-13-acetate-induced protein 1 [Source:HGNC Symbol;Acc:9108]	DC	LC	OK	8.92162	39.5946	2.14993	5.00939	5e-05	0.000349555	down
XLOC_000059	XLOC_000059	ENSSSCT00000004531	ENSSSCG00000004098	chr1:18199791-18201279	ENSSSCG00000004098		Uncharacterized protein [Source:UniProtKB/TrEMBL;Acc:F1S7V1]	DC	LC	OK	0.846555	5.06718	2.58151	3.4145	5e-05	0.000349555	down
XLOC_000550	XLOC_000550	ENSSSCT00000005460	SMAD6	chr1:182400358-182478849	ENSSSCG00000004948	SMAD6	SMAD family member 6 [Source:HGNC Symbol;Acc:6772]	DC	LC	OK	3.05175	0.897459	-1.76572	-2.39481	5e-05	0.000349555	up
XLOC_000621	XLOC_000621	ENSSSCT00000029724	PELI2	chr1:205965130-206220977	ENSSSCG00000021134	PELI2	pellino E3 ubiquitin protein ligase family member 2 [Source:HGNC Symbol;Acc:8828]	DC	LC	OK	2.92961	6.27976	1.1	2.65476	5e-05	0.000349555	down
XLOC_001774	XLOC_001774	ENSSSCT00000024643	ISG20	chr1:212617011-212628410	ENSSSCG00000024867	ISG20	interferon stimulated exonuclease gene 20kDa [Source:HGNC Symbol;Acc:6130]	DC	LC	OK	4.09074	11.7751	1.5253	2.91642	5e-05	0.000349555	down
XLOC_001832	XLOC_001832	ENSSSCT00000032954;ENSSSCT00000036478;ENSSSCT00000005735;ENSSSCT00000033031	IL33	chr1:241453675-241630720	ENSSSCG00000005203	IL33	interleukin 33 [Source:HGNC Symbol;Acc:16028]	DC	LC	OK	0.181526	22.1304	6.9297	3.22764	5e-05	0.000349555	down
XLOC_001838	XLOC_001838	ENSSSCT00000005742	ENSSSCG00000005210	chr1:242298444-242324556	ENSSSCG00000005210		Uncharacterized protein [Source:UniProtKB/TrEMBL;Acc:F1SK52]	DC	LC	OK	6.92699	14.4929	1.06505	2.27558	5e-05	0.000349555	down
XLOC_001839	XLOC_001839	ENSSSCT00000005744;ENSSSCT00000035491	PDL1	chr1:242396224-242416185	ENSSSCG00000005211	PDL1	"Sus scrofa CD274 molecule (CD274), mRNA. [Source:RefSeq mRNA;Acc:NM_001025221]"	DC	LC	OK	3.72361	19.9432	2.42112	2.93139	5e-05	0.000349555	down
XLOC_001180	XLOC_001180	ENSSSCT00000004571	AIG1	chr1:24300315-24415793	ENSSSCG00000004136	AIG1	androgen-induced 1 [Source:HGNC Symbol;Acc:21607]	DC	LC	OK	10.5633	3.80924	-1.47148	-2.92491	5e-05	0.000349555	up
XLOC_000787	XLOC_000787	ENSSSCT00000005824	PSAT1	chr1:257809814-257834732	ENSSSCG00000005287	PSAT1	phosphoserine aminotransferase 1 [Source:HGNC Symbol;Acc:19129]	DC	LC	OK	0.75833	2.38916	1.65561	2.2685	5e-05	0.000349555	down
XLOC_000830	XLOC_000830	ENSSSCT00000005911	HEMGN	chr1:267908092-267913331	ENSSSCG00000005371	HEMGN	hemogen [Source:HGNC Symbol;Acc:17509]	DC	LC	OK	6.8509	1.37656	-2.31522	-4.18979	5e-05	0.000349555	up
XLOC_000001	XLOC_000001	ENSSSCT00000024788	DLL1	chr1:280457-290229	ENSSSCG00000027726	DLL1	delta-like 1 (Drosophila) [Source:HGNC Symbol;Acc:2908]	DC	LC	OK	1.07729	5.30296	2.29939	3.94699	5e-05	0.000349555	down
XLOC_001963	XLOC_001963	ENSSSCT00000005997	C9orf152	chr1:281973737-281981141	ENSSSCG00000005452	C9orf152	chromosome 9 open reading frame 152 [Source:HGNC Symbol;Acc:31455]	DC	LC	OK	1.33032	3.13251	1.23555	2.03482	5e-05	0.000349555	down
XLOC_001997	XLOC_001997	ENSSSCT00000024202	TNFSF15	chr1:286440637-286461441	ENSSSCG00000020784	TNFSF15	"Sus scrofa tumor necrosis factor (ligand) superfamily, member 15 (TNFSF15), mRNA. [Source:RefSeq mRNA;Acc:NM_001244555]"	DC	LC	OK	1.63189	6.23115	1.93295	3.1994	5e-05	0.000349555	down
XLOC_002015	XLOC_002015	ENSSSCT00000006067	STOM	chr1:293510863-293528679	ENSSSCG00000005516	STOM	stomatin [Source:HGNC Symbol;Acc:3383]	DC	LC	OK	42.4925	91.7035	1.10977	3.11421	5e-05	0.000349555	down
XLOC_001189	XLOC_001189	ENSSSCT00000004592;ENSSSCT00000034426	TNFAIP3	chr1:29825729-29841626	ENSSSCG00000004154	TNFAIP3	"tumor necrosis factor, alpha-induced protein 3 [Source:HGNC Symbol;Acc:11896]"	DC	LC	OK	44.7623	98.7678	1.14176	2.29811	5e-05	0.000349555	down
XLOC_000971	XLOC_000971	ENSSSCT00000006177	STXBP1	chr1:302057982-302090174	ENSSSCG00000005617	STXBP1	syntaxin binding protein 1 [Source:HGNC Symbol;Acc:11444]	DC	LC	OK	2.86414	6.83862	1.2556	2.37379	5e-05	0.000349555	down
XLOC_000978	XLOC_000978	ENSSSCT00000006200	LCN2	chr1:302600678-302605199	ENSSSCG00000005638	LCN2	"Sus scrofa lipocalin 2 (LCN2), mRNA. [Source:RefSeq mRNA;Acc:NM_001244410]"	DC	LC	OK	19.4111	7.80587	-1.31425	-3.03085	5e-05	0.000349555	up
XLOC_002102	XLOC_002102	ENSSSCT00000006236	ENSSSCG00000005673	chr1:303470305-303471521	ENSSSCG00000005673			DC	LC	OK	9.41201	1.78633	-2.3975	-4.28345	5e-05	0.000349555	up
XLOC_002104	XLOC_002104	ENSSSCT00000006255	PTGES	chr1:303779650-303792393	ENSSSCG00000005688	PTGES	"Sus scrofa prostaglandin E synthase (PTGES), mRNA. [Source:RefSeq mRNA;Acc:NM_001038631]"	DC	LC	OK	0.583927	7.9542	3.76786	4.90334	5e-05	0.000349555	down
XLOC_002120	XLOC_002120	ENSSSCT00000023705	CEL	chr1:306719762-306726596	ENSSSCG00000028671	CEL	carboxyl ester lipase [Source:HGNC Symbol;Acc:1848]	DC	LC	OK	0.104507	0.735133	2.81441	2.40625	5e-05	0.000349555	down
XLOC_001035	XLOC_001035	ENSSSCT00000006323	COL5A1	chr1:308064162-308174334	ENSSSCG00000005751	COL5A1	"collagen, type V, alpha 1 [Source:HGNC Symbol;Acc:2209]"	DC	LC	OK	1.47295	0.413906	-1.83134	-2.66489	5e-05	0.000349555	up
XLOC_002133	XLOC_002133	ENSSSCT00000027887	ENSSSCG00000029414	chr1:308216806-308223959	ENSSSCG00000029414		"Sus scrofa ficolin (collagen/fibrinogen domain containing) 1 (FCN1), mRNA. [Source:RefSeq mRNA;Acc:NM_214160]"	DC	LC	OK	155.299	42.7961	-1.85949	-5.17631	5e-05	0.000349555	up
XLOC_001037	XLOC_001037	ENSSSCT00000030751;ENSSSCT00000023409	OLFM1	chr1:308316068-308353293	ENSSSCG00000029715	OLFM1	olfactomedin 1 [Source:HGNC Symbol;Acc:17187]	DC	LC	OK	35.5159	15.1583	-1.22835	-2.94514	5e-05	0.000349555	up
XLOC_001043	XLOC_001043	ENSSSCT00000006338	KCNT1	chr1:308751421-308841049	ENSSSCG00000005762	KCNT1	"potassium channel, subfamily T, member 1 [Source:HGNC Symbol;Acc:18865]"	DC	LC	OK	4.72402	0.80077	-2.56055	-4.48777	5e-05	0.000349555	up
XLOC_000011	XLOC_000011	ENSSSCT00000023133	ENSSSCG00000027404	chr1:3101176-3124301	ENSSSCG00000027404		Uncharacterized protein [Source:UniProtKB/TrEMBL;Acc:I3LLF0]	DC	LC	OK	10.525	2.23634	-2.23461	-4.18954	5e-05	0.000349555	up
XLOC_001081	XLOC_001081	ENSSSCT00000006406	EGFL7	chr1:313727476-313740538	ENSSSCG00000005828	EGFL7	"EGF-like-domain, multiple 7 [Source:HGNC Symbol;Acc:20594]"	DC	LC	OK	19.8423	4.41372	-2.16852	-3.36163	5e-05	0.000349555	up
XLOC_000012	XLOC_000012	ENSSSCT00000004450	ENSSSCG00000004024	chr1:3289750-3306795	ENSSSCG00000004024		Uncharacterized protein [Source:UniProtKB/TrEMBL;Acc:F1SBX8]	DC	LC	OK	222.507	69.5672	-1.67737	-5.1976	5e-05	0.000349555	up
XLOC_000106	XLOC_000106	ENSSSCT00000004618	VNN2	chr1:34481247-34490749	ENSSSCG00000004179	VNN2	vanin 2 [Source:HGNC Symbol;Acc:12706]	DC	LC	OK	13.8781	34.3217	1.30631	3.36768	5e-05	0.000349555	down
XLOC_000107	XLOC_000107	ENSSSCT00000004619	VNN3	chr1:34501160-34513006	ENSSSCG00000004180	VNN3	vanin 3 [Source:HGNC Symbol;Acc:16431]	DC	LC	OK	0.220467	4.35812	4.30507	5.01795	5e-05	0.000349555	down
XLOC_001209	XLOC_001209	ENSSSCT00000004632	ENPP1	chr1:35243791-35281384	ENSSSCG00000004193	ENPP1	ectonucleotide pyrophosphatase/phosphodiesterase 1 [Source:HGNC Symbol;Acc:3356]	DC	LC	OK	2.22621	6.3536	1.51298	3.07132	5e-05	0.000349555	down
XLOC_001214	XLOC_001214	ENSSSCT00000004636	ARG1	chr1:35580460-35594611	ENSSSCG00000004195	ARG1	Arginase-1 [Source:UniProtKB/Swiss-Prot;Acc:Q95JC8]	DC	LC	OK	66.087	376.395	2.50981	5.1168	5e-05	0.000349555	down
XLOC_000013	XLOC_000013	ENSSSCT00000004447	RPS6KA2	chr1:3575168-3662188	ENSSSCG00000004022	RPS6KA2	"ribosomal protein S6 kinase, 90kDa, polypeptide 2 [Source:HGNC Symbol;Acc:10431]"	DC	LC	OK	5.16905	1.21903	-2.08416	-3.90096	5e-05	0.000349555	up
XLOC_000124	XLOC_000124	ENSSSCT00000004640	ENSSSCG00000004199	chr1:35916768-36027433	ENSSSCG00000004199		Uncharacterized protein [Source:UniProtKB/TrEMBL;Acc:F1S3M9]	DC	LC	OK	66.7999	27.5935	-1.27552	-3.21289	5e-05	0.000349555	up
XLOC_001242	XLOC_001242	ENSSSCT00000004681	ENSSSCG00000004236	chr1:44139489-44147087	ENSSSCG00000004236		Uncharacterized protein [Source:UniProtKB/TrEMBL;Acc:F1SF58]	DC	LC	OK	8.19477	256.342	4.96722	9.48789	5e-05	0.000349555	down
XLOC_000220	XLOC_000220	ENSSSCT00000036499	CD24	chr1:82268708-82273291	ENSSSCG00000031023	CD24	Uncharacterized protein [Source:UniProtKB/TrEMBL;Acc:K7GMK8]	DC	LC	OK	31.3274	151.7	2.27572	4.69066	5e-05	0.000349555	down
XLOC_015618	XLOC_015618	ENSSSCT00000000750	LAG3	chr5:66364051-66369815	ENSSSCG00000000688	LAG3	"Sus scrofa lymphocyte-activation gene 3 (LAG3), mRNA. [Source:RefSeq mRNA;Acc:NM_001105306]"	DC	LC	OK	2.28565	5.96767	1.38456	2.55394	0.00025	0.0235959	up
XLOC_001364	XLOC_001364	ENSSSCT00000004883	TRAF3IP2	chr1:87048039-87102035	ENSSSCG00000004420	TRAF3IP2	TRAF3 interacting protein 2 [Source:HGNC Symbol;Acc:1343]	DC	LC	OK	6.19986	17.9785	1.53597	3.39471	5e-05	0.000349555	down
XLOC_000242	XLOC_000242	ENSSSCT00000032353	MARCKS	chr1:89851191-89857552	ENSSSCG00000023610	MARCKS	myristoylated alanine-rich protein kinase C substrate [Source:HGNC Symbol;Acc:6759]	DC	LC	OK	45.1979	20.5588	-1.1365	-3.15348	5e-05	0.000349555	up
XLOC_000033	XLOC_000033	ENSSSCT00000034561;ENSSSCT00000031745;ENSSSCT00000036564	SOD2	chr1:9475308-9487684	ENSSSCG00000029876	SOD2	"superoxide dismutase 2, mitochondrial [Source:HGNC Symbol;Acc:11180]"	DC	LC	OK	72.7285	455.546	2.647	2.8692	5e-05	0.000349555	down
XLOC_002486	XLOC_002486	ENSSSCT00000011848	HLX	chr10:12516052-12519074	ENSSSCG00000010830	HLX	H2.0-like homeobox [Source:HGNC Symbol;Acc:4978]	DC	LC	OK	9.26761	20.0429	1.11283	2.5442	5e-05	0.000349555	down
XLOC_002534	XLOC_002534	ENSSSCT00000011919	TP53BP2	chr10:24461165-24500568	ENSSSCG00000010894	TP53BP2	"tumor protein p53 binding protein, 2 [Source:HGNC Symbol;Acc:12000]"	DC	LC	OK	1.98368	6.83773	1.78534	3.63085	5e-05	0.000349555	down
XLOC_002537	XLOC_002537	ENSSSCT00000011932	ATP6V1G3	chr10:26048269-26071954	ENSSSCG00000010905	ATP6V1G3	"ATPase, H+ transporting, lysosomal 13kDa, V1 subunit G3 [Source:HGNC Symbol;Acc:18265]"	DC	LC	OK	2.79339	0.513856	-2.44258	-3.05444	5e-05	0.000349555	up
XLOC_002552	XLOC_002552	ENSSSCT00000024604	TNNI1	chr10:28197735-28203433	ENSSSCG00000024061	TNNI1	"troponin I type 1 (skeletal, slow) [Source:HGNC Symbol;Acc:11945]"	DC	LC	OK	6.31779	0.61768	-3.35449	-4.55892	5e-05	0.000349555	up
XLOC_002581	XLOC_002581	ENSSSCT00000023985	ENSSSCG00000024719	chr10:31343002-31364342	ENSSSCG00000024719		Uncharacterized protein [Source:UniProtKB/TrEMBL;Acc:I3L9R3]	DC	LC	OK	14.4227	33.5898	1.21968	3.9115	5e-05	0.000349555	down
XLOC_002463	XLOC_002463	ENSSSCT00000011824	RGS18	chr10:3286931-3305931	ENSSSCG00000010808	RGS18	regulator of G-protein signaling 18 [Source:HGNC Symbol;Acc:14261]	DC	LC	OK	31.0694	13.6273	-1.18899	-3.19389	5e-05	0.000349555	up
XLOC_002304	XLOC_002304	ENSSSCT00000011988	ISCA1	chr10:33108927-33123610	ENSSSCG00000010953	ISCA1	iron-sulfur cluster assembly 1 [Source:HGNC Symbol;Acc:28660]	DC	LC	OK	151.732	69.012	-1.13661	-3.85603	5e-05	0.000349555	up
XLOC_002322	XLOC_002322	ENSSSCT00000012011	CNTFR	chr10:36360343-36392574	ENSSSCG00000010974	CNTFR	ciliary neurotrophic factor receptor [Source:HGNC Symbol;Acc:2170]	DC	LC	OK	0.175397	2.01107	3.51926	3.95695	5e-05	0.000349555	down
XLOC_002612	XLOC_002612	ENSSSCT00000035472;ENSSSCT00000012039	SPINK4	chr10:37503363-37512778	ENSSSCG00000010997	SPINK4	"serine peptidase inhibitor, Kazal type 4 [Source:HGNC Symbol;Acc:16646]"	DC	LC	OK	37.1856	4.31386	-3.10769	-3.89965	5e-05	0.000349555	up
XLOC_002348	XLOC_002348	ENSSSCT00000012056	BAMBI	chr10:44241603-44248652	ENSSSCG00000011014	BAMBI	BMP and activin membrane-bound inhibitor [Source:HGNC Symbol;Acc:30251]	DC	LC	OK	0.713802	2.65637	1.89586	3.01173	5e-05	0.000349555	down
XLOC_002375	XLOC_002375	ENSSSCT00000023554	ENSSSCG00000028447	chr10:52610130-52701477	ENSSSCG00000028447		Uncharacterized protein [Source:UniProtKB/TrEMBL;Acc:I3L8D9]	DC	LC	OK	6.32851	0.635377	-3.31618	-2.85506	5e-05	0.000349555	up
XLOC_002653	XLOC_002653	ENSSSCT00000012100	ENSSSCG00000011056	chr10:52757462-52803399	ENSSSCG00000011056			DC	LC	OK	2.90475	0.650777	-2.15818	-3.17747	5e-05	0.000349555	up
XLOC_002390	XLOC_002390	ENSSSCT00000023555	ENSSSCG00000028135	chr10:55903794-55911223	ENSSSCG00000028135		Uncharacterized protein [Source:UniProtKB/TrEMBL;Acc:I3LDD5]	DC	LC	OK	6.40019	2.39803	-1.41626	-2.5747	5e-05	0.000349555	up
XLOC_002399	XLOC_002399	ENSSSCT00000012137	NEBL	chr10:59609522-59713946	ENSSSCG00000011090	NEBL	nebulette [Source:HGNC Symbol;Acc:16932]	DC	LC	OK	4.45258	0.712355	-2.64397	-4.27303	5e-05	0.000349555	up
XLOC_002419	XLOC_002419	ENSSSCT00000012185	PFKFB3	chr10:70831451-70853803	ENSSSCG00000011133	PFKFB3	"6-phosphofructo-2-kinase/fructose-2,6-biphosphatase 3 [Source:HGNC Symbol;Acc:8874]"	DC	LC	OK	34.8603	162.752	2.22301	5.02648	5e-05	0.000349555	down
XLOC_002448	XLOC_002448	ENSSSCT00000012233	CTSL	chr10:76997765-77003512	ENSSSCG00000010948	CTSL	cathepsin L [Source:HGNC Symbol;Acc:2537]	DC	LC	OK	0.258884	1.5921	2.62055	2.68153	5e-05	0.000349555	down
XLOC_002792	XLOC_002792	ENSSSCT00000028001	FAM124A	chr11:16913373-16990100	ENSSSCG00000029598	FAM124A	family with sequence similarity 124A [Source:HGNC Symbol;Acc:26413]	DC	LC	OK	1.001	0.399638	-1.32468	-1.9324	5e-05	0.000349555	up
XLOC_003001	XLOC_003001	ENSSSCT00000010293	ARL11	chr11:18412946-18413495	ENSSSCG00000009394	ARL11	ADP-ribosylation factor-like 11 [Source:HGNC Symbol;Acc:24046]	DC	LC	OK	16.3704	5.73682	-1.51276	-3.30205	5e-05	0.000349555	up
XLOC_002800	XLOC_002800	ENSSSCT00000010298	CYSLTR2	chr11:19465519-19487745	ENSSSCG00000009399	CYSLTR2	cysteinyl leukotriene receptor 2 [Source:HGNC Symbol;Acc:18274]	DC	LC	OK	5.50283	2.41556	-1.18782	-2.10261	5e-05	0.000349555	up
XLOC_002948	XLOC_002948	ENSSSCT00000010170	ENSSSCG00000009285	chr11:2146136-2151163	ENSSSCG00000009285		Uncharacterized protein [Source:UniProtKB/TrEMBL;Acc:F1RTM0]	DC	LC	OK	2.88316	0.190699	-3.91828	-3.59346	5e-05	0.000349555	up
XLOC_003026	XLOC_003026	ENSSSCT00000010338	DGKH	chr11:25488080-25593242	ENSSSCG00000009431	DGKH	"diacylglycerol kinase, eta [Source:HGNC Symbol;Acc:2854]"	DC	LC	OK	0.356647	1.23813	1.79559	2.40759	5e-05	0.000349555	down
XLOC_003029	XLOC_003029	ENSSSCT00000010341	RGCC	chr11:26204987-26215014	ENSSSCG00000009434	RGCC	regulator of cell cycle [Source:HGNC Symbol;Acc:20369]	DC	LC	OK	48.7173	234.794	2.26889	7.77851	5e-05	0.000349555	down
XLOC_002962	XLOC_002962	ENSSSCT00000010212	FLT1	chr11:5316369-5455380	ENSSSCG00000009320	FLT1	fms-related tyrosine kinase 1 [Source:HGNC Symbol;Acc:3763]	DC	LC	OK	0.325454	4.42868	3.76635	5.19636	5e-05	0.000349555	down
XLOC_002850	XLOC_002850	ENSSSCT00000010382	ENSSSCG00000009469	chr11:53715641-53726372	ENSSSCG00000009469		Uncharacterized protein [Source:UniProtKB/TrEMBL;Acc:F1RHE5]	DC	LC	OK	1.52422	33.1523	4.44297	7.41924	5e-05	0.000349555	down
XLOC_003063	XLOC_003063	ENSSSCT00000010390	EDNRB	chr11:54691945-54718001	ENSSSCG00000009477	EDNRB	"Sus scrofa endothelin receptor type B (EDNRB), mRNA. [Source:RefSeq mRNA;Acc:NM_001038002]"	DC	LC	OK	8.83518	0.701078	-3.65561	-5.49331	5e-05	0.000349555	up
XLOC_002746	XLOC_002746	ENSSSCT00000010214	SLC46A3	chr11:5678754-5692527	ENSSSCG00000009322	SLC46A3	"Sus scrofa solute carrier family 46, member 3 (SLC46A3), mRNA. [Source:RefSeq mRNA;Acc:NM_001243471]"	DC	LC	OK	20.2818	9.30727	-1.12376	-2.99921	5e-05	0.000349555	up
XLOC_002752	XLOC_002752	ENSSSCT00000010224	ALOX5AP	chr11:7261119-7287563	ENSSSCG00000009330	ALOX5AP	"Sus scrofa arachidonate 5-lipoxygenase-activating protein (ALOX5AP), mRNA. [Source:RefSeq mRNA;Acc:NM_001164001]"	DC	LC	OK	108.84	32.209	-1.75667	-5.54938	5e-05	0.000349555	up
XLOC_002910	XLOC_002910	ENSSSCT00000010460	TNFSF13B	chr11:83014417-83046597	ENSSSCG00000009542	TNFSF13B	"Sus scrofa tumor necrosis factor (ligand) superfamily, member 13b (TNFSF13B), mRNA. [Source:RefSeq mRNA;Acc:NM_001097498]"	DC	LC	OK	15.9588	5.91237	-1.43254	-3.12593	5e-05	0.000349555	up
XLOC_003122	XLOC_003122	ENSSSCT00000010462	COL4A1	chr11:84373662-84432619	ENSSSCG00000009544	COL4A1	"collagen, type IV, alpha 1 [Source:HGNC Symbol;Acc:2202]"	DC	LC	OK	1.22565	0.336835	-1.86343	-2.4698	5e-05	0.000349555	up
XLOC_003132	XLOC_003132	ENSSSCT00000025592	ENSSSCG00000021158	chr11:86230207-86298414	ENSSSCG00000021158		Uncharacterized protein [Source:UniProtKB/TrEMBL;Acc:I3LBU6]	DC	LC	OK	9.18821	2.02737	-2.18017	-3.81964	5e-05	0.000349555	up
XLOC_002920	XLOC_002920	ENSSSCT00000027599	MCF2L	chr11:86230207-86298414	ENSSSCG00000023218	MCF2L	MCF.2 cell line derived transforming sequence-like [Source:HGNC Symbol;Acc:14576]	DC	LC	OK	11.4746	3.0363	-1.91805	-1.74143	5e-05	0.000349555	up
XLOC_003232	XLOC_003232	ENSSSCT00000018787	FAM20A	chr12:12110019-12124107	ENSSSCG00000017258	FAM20A	"family with sequence similarity 20, member A [Source:HGNC Symbol;Acc:23015]"	DC	LC	OK	36.3654	10.487	-1.79397	-4.31502	5e-05	0.000349555	up
XLOC_003234	XLOC_003234	ENSSSCT00000018791	SLC16A6	chr12:12219742-12359072	ENSSSCG00000017262	SLC16A6	"solute carrier family 16, member 6 [Source:HGNC Symbol;Acc:10927]"	DC	LC	OK	13.5248	29.0372	1.10229	2.61037	5e-05	0.000349555	down
XLOC_003255	XLOC_003255	ENSSSCT00000018831	CYB561	chr12:15423260-15433726	ENSSSCG00000017297	CYB561	"Sus scrofa cytochrome b-561 (CYB561), mRNA. [Source:RefSeq mRNA;Acc:NM_001097522]"	DC	LC	OK	1.19922	0.33183	-1.85359	-2.26016	5e-05	0.000349555	up
XLOC_003824	XLOC_003824	ENSSSCT00000018836;ENSSSCT00000033808;ENSSSCT00000034914	MRC2	chr12:15951694-15978403	ENSSSCG00000017300	MRC2	"mannose receptor, C type 2 [Source:HGNC Symbol;Acc:16875]"	DC	LC	OK	19.2224	2.30104	-3.06243	-4.67909	5e-05	0.000349555	up
XLOC_003850	XLOC_003850	ENSSSCT00000035092;ENSSSCT00000018897	SLC4A1	chr12:19179151-19196571	ENSSSCG00000017358	SLC4A1	"solute carrier family 4 (anion exchanger), member 1 (Diego blood group) [Source:HGNC Symbol;Acc:11027]"	DC	LC	OK	3.32316	0.15412	-4.43042	-5.52897	5e-05	0.000349555	up
XLOC_003853	XLOC_003853	ENSSSCT00000030896	SLC25A39	chr12:19275069-19278295	ENSSSCG00000030167	SLC25A39	"solute carrier family 25, member 39 [Source:HGNC Symbol;Acc:24279]"	DC	LC	OK	187.033	59.5981	-1.64996	-4.77122	5e-05	0.000349555	up
XLOC_003294	XLOC_003294	ENSSSCT00000030078	PYY	chr12:19442754-19444987	ENSSSCG00000025414	PYY	Peptide YY [Source:UniProtKB/Swiss-Prot;Acc:P68005]	DC	LC	OK	82.0981	5.93274	-3.79058	-8.86357	5e-05	0.000349555	up
XLOC_003916	XLOC_003916	ENSSSCT00000019034;ENSSSCT00000036187;ENSSSCT00000033037	CSF3	chr12:22732227-22734736	ENSSSCG00000017488	CSF3	Granulocyte colony-stimulating factor [Source:UniProtKB/Swiss-Prot;Acc:O02837]	DC	LC	OK	0.752702	87.8799	6.86731	8.57888	5e-05	0.000349555	down
XLOC_003373	XLOC_003373	ENSSSCT00000019069;ENSSSCT00000033240	TBKBP1	chr12:23822481-23841532	ENSSSCG00000017515	TBKBP1	TBK1 binding protein 1 [Source:HGNC Symbol;Acc:30140]	DC	LC	OK	1.51586	3.87272	1.35321	2.43577	5e-05	0.000349555	down
XLOC_003434	XLOC_003434	ENSSSCT00000024448	ENSSSCG00000022818	chr12:28497770-28499345	ENSSSCG00000022818		Gag protein; Uncharacterized protein [Source:UniProtKB/TrEMBL;Acc:F8S319]	DC	LC	OK	8.28422	21.2944	1.36203	3.29603	5e-05	0.000349555	down
XLOC_003437	XLOC_003437	ENSSSCT00000019162;ENSSSCT00000031451	TOM1L1	chr12:31684056-31752325	ENSSSCG00000017601	TOM1L1	target of myb1 (chicken)-like 1 [Source:HGNC Symbol;Acc:11983]	DC	LC	OK	5.62582	0.313454	-4.16574	-4.99684	5e-05	0.000349555	up
XLOC_003442	XLOC_003442	ENSSSCT00000029457	ENSSSCG00000025681	chr12:32830675-32861189	ENSSSCG00000025681		Uncharacterized protein [Source:UniProtKB/TrEMBL;Acc:I3LMQ4]	DC	LC	OK	29.5398	0.692906	-5.41386	-8.03375	5e-05	0.000349555	up
XLOC_003173	XLOC_003173	ENSSSCT00000018688	TIMP-2	chr12:3293952-3337924	ENSSSCG00000017164	TIMP-2	"Sus scrofa TIMP metallopeptidase inhibitor 2 (TIMP2), mRNA. [Source:RefSeq mRNA;Acc:NM_001145985]"	DC	LC	OK	160.266	73.1183	-1.13216	-3.46884	5e-05	0.000349555	up
XLOC_003472	XLOC_003472	ENSSSCT00000019200;ENSSSCT00000035757;ENSSSCT00000035413;ENSSSCT00000034366	BZRAP1	chr12:36206785-36234699	ENSSSCG00000017638	BZRAP1	benzodiazepine receptor (peripheral) associated protein 1 [Source:HGNC Symbol;Acc:16831]	DC	LC	OK	1.09915	5.43769	2.3066	3.18481	5e-05	0.000349555	down
XLOC_003473	XLOC_003473	ENSSSCT00000019199;ENSSSCT00000035412;ENSSSCT00000034605	MPO	chr12:36245447-36257293	ENSSSCG00000017637	MPO	myeloperoxidase [Source:HGNC Symbol;Acc:7218]	DC	LC	OK	1.8889	0.573963	-1.71852	-1.8271	5e-05	0.000349555	up
XLOC_003474	XLOC_003474	ENSSSCT00000019197	MKS1	chr12:36299635-36312640	ENSSSCG00000017635	MKS1	"Meckel syndrome, type 1 [Source:HGNC Symbol;Acc:7121]"	DC	LC	OK	2.87765	7.13486	1.30999	2.62543	5e-05	0.000349555	down
XLOC_004011	XLOC_004011	ENSSSCT00000033358;ENSSSCT00000019192	EPX	chr12:36313037-36325668	ENSSSCG00000017630	EPX	eosinophil peroxidase [Source:HGNC Symbol;Acc:3423]	DC	LC	OK	1.1248	0.0847864	-3.72969	-2.66878	5e-05	0.000349555	up
XLOC_003493	XLOC_003493	ENSSSCT00000032087	CA4	chr12:39632791-39642292	ENSSSCG00000023186	CA4	carbonic anhydrase IV [Source:HGNC Symbol;Acc:1375]	DC	LC	OK	0	5.18215	inf	-nan	5e-05	0.000349555	down
XLOC_004043	XLOC_004043	ENSSSCT00000019264	CCL4	chr12:41048661-41049981	ENSSSCG00000017698	CCL4	"Sus scrofa chemokine (C-C motif) ligand 4 (CCL4), mRNA. [Source:RefSeq mRNA;Acc:NM_213779]"	DC	LC	OK	35.6283	1886.88	5.72684	23.1306	5e-05	0.000349555	down
XLOC_003509	XLOC_003509	ENSSSCT00000019268;ENSSSCT00000026079;ENSSSCT00000034984	CCL23	chr12:41160876-41165234	ENSSSCG00000017702	CCL23	Uncharacterized protein [Source:UniProtKB/TrEMBL;Acc:F1S1A0]	DC	LC	OK	841.099	4474.28	2.41131	3.24137	5e-05	0.000349555	down
XLOC_003523	XLOC_003523	ENSSSCT00000019288	CCL8	chr12:42456841-42458852	ENSSSCG00000017721	CCL8	"Sus scrofa chemokine (C-C motif) ligand 8 (CCL8), mRNA. [Source:RefSeq mRNA;Acc:NM_001164515]"	DC	LC	OK	52.564	1204.18	4.51783	11.6135	5e-05	0.000349555	down
XLOC_003524	XLOC_003524	ENSSSCT00000019290	CCL2	chr12:42514167-42516128	ENSSSCG00000017723	CCL2	"Sus scrofa chemokine (C-C motif) ligand 2 (CCL2), mRNA. [Source:RefSeq mRNA;Acc:NM_214214]"	DC	LC	OK	715.158	4817.76	2.75203	4.72211	5e-05	0.000349555	down
XLOC_004063	XLOC_004063	ENSSSCT00000019305	ADAP2	chr12:44622104-44653020	ENSSSCG00000017738	ADAP2	"Sus scrofa ArfGAP with dual PH domains 2 (ADAP2), mRNA. [Source:RefSeq mRNA;Acc:NM_001195323]"	DC	LC	OK	16.5088	7.46907	-1.14423	-2.75088	5e-05	0.000349555	up
XLOC_003543	XLOC_003543	ENSSSCT00000019323	ENSSSCG00000017754	chr12:46002257-46021360	ENSSSCG00000017754		"Sus scrofa lectin, galactoside-binding, soluble, 9 (LGALS9), mRNA. [Source:RefSeq mRNA;Acc:NM_213932]"	DC	LC	OK	95.9783	43.5065	-1.14148	-3.26653	5e-05	0.000349555	up
XLOC_003549	XLOC_003549	ENSSSCT00000031888	ENSSSCG00000021719	chr12:46603410-46609839	ENSSSCG00000021719		Uncharacterized protein [Source:UniProtKB/TrEMBL;Acc:I3LGQ9]	DC	LC	OK	14.3609	6.82913	-1.07237	-2.44064	5e-05	0.000349555	up
XLOC_003557	XLOC_003557	ENSSSCT00000019347;ENSSSCT00000035872;ENSSSCT00000033466	TRAF4	chr12:46997167-47000042	ENSSSCG00000017775	TRAF4		DC	LC	OK	4.27781	11.3144	1.40321	2.39576	5e-05	0.000349555	down
XLOC_004156	XLOC_004156	ENSSSCT00000028016	ENSSSCG00000022405	chr12:51863182-51882044	ENSSSCG00000022405		P2X purinoceptor [Source:UniProtKB/TrEMBL;Acc:I3LRD1]	DC	LC	OK	0.957014	6.27558	2.71314	4.64253	5e-05	0.000349555	down
XLOC_003752	XLOC_003752	ENSSSCT00000018718	CDK3	chr12:5382018-5386042	ENSSSCG00000017193	CDK3	cyclin-dependent kinase 3 [Source:HGNC Symbol;Acc:1772]	DC	LC	OK	1.43915	0.465171	-1.62939	-2.1477	5e-05	0.000349555	up
XLOC_004185	XLOC_004185	ENSSSCT00000019504	ZMYND15	chr12:54258633-54264295	ENSSSCG00000017921	ZMYND15	"zinc finger, MYND-type containing 15 [Source:HGNC Symbol;Acc:20997]"	DC	LC	OK	0.477893	1.8662	1.96535	2.59092	5e-05	0.000349555	down
XLOC_004218	XLOC_004218	ENSSSCT00000019540;ENSSSCT00000032904	CD68	chr12:55296984-55299524	ENSSSCG00000017956	CD68	Uncharacterized protein [Source:UniProtKB/TrEMBL;Acc:F1ST28]	DC	LC	OK	411.844	186.233	-1.14499	-2.50705	5e-05	0.000349555	up
XLOC_003661	XLOC_003661	ENSSSCT00000019543	ENSSSCG00000017959	chr12:55477993-55480308	ENSSSCG00000017959		Uncharacterized protein [Source:UniProtKB/TrEMBL;Acc:F1ST05]	DC	LC	OK	0	1.75618	inf	-nan	5e-05	0.000349555	down
XLOC_004247	XLOC_004247	ENSSSCT00000019573	ENSSSCG00000017987	chr12:56123372-56235644	ENSSSCG00000017987			DC	LC	OK	0.77491	0.263841	-1.55436	-2.17707	5e-05	0.000349555	up
XLOC_003771	XLOC_003771	ENSSSCT00000018743;ENSSSCT00000027156	CDR2L	chr12:6255233-6267170	ENSSSCG00000017218	CDR2L	cerebellar degeneration-related protein 2-like [Source:HGNC Symbol;Acc:29999]	DC	LC	OK	6.45073	2.65199	-1.28239	-2.55304	5e-05	0.000349555	up
XLOC_003207	XLOC_003207	ENSSSCT00000018744	HID1	chr12:6275965-6295427	ENSSSCG00000017219	HID1	HID1 domain containing [Source:HGNC Symbol;Acc:15736]	DC	LC	OK	1.01015	0.354979	-1.50876	-1.93641	5e-05	0.000349555	up
XLOC_003215	XLOC_003215	ENSSSCT00000032823;ENSSSCT00000018761;ENSSSCT00000033064;ENSSSCT00000018763;ENSSSCT00000036059	CD300LF	chr12:6490148-6509578	ENSSSCG00000017234	CD300LF	Uncharacterized protein [Source:UniProtKB/TrEMBL;Acc:F1RV54]	DC	LC	OK	17.0563	40.4822	1.24699	2.84051	5e-05	0.000349555	down
XLOC_003218	XLOC_003218	ENSSSCT00000035156;ENSSSCT00000018766;ENSSSCT00000035822	CD300LB	chr12:6626695-6634714	ENSSSCG00000017237	CD300LB	CD300 molecule-like family member b [Source:HGNC Symbol;Acc:30811]	DC	LC	OK	19.9761	7.94429	-1.33028	-2.12494	5e-05	0.000349555	up
XLOC_003782	XLOC_003782	ENSSSCT00000018767	TTYH2	chr12:6865456-6907593	ENSSSCG00000017238	TTYH2	tweety family member 2 [Source:HGNC Symbol;Acc:13877]	DC	LC	OK	38.9016	13.8033	-1.49482	-3.96147	5e-05	0.000349555	up
XLOC_004694	XLOC_004694	ENSSSCT00000012841;ENSSSCT00000033036;ENSSSCT00000033331	IL12A	chr13:108066791-108074477	ENSSSCG00000011730	IL12A	"Sus scrofa interleukin 12A (natural killer cell stimulatory factor 1, cytotoxic lymphocyte maturation factor 1, p35) (IL12A), mRNA. [Source:RefSeq mRNA;Acc:NM_213993]"	DC	LC	OK	0.303056	3.0614	3.33653	2.90003	5e-05	0.000349555	down
XLOC_005480	XLOC_005480	ENSSSCT00000012861	PLD1	chr13:119143380-119362303	ENSSSCG00000011750	PLD1	"phospholipase D1, phosphatidylcholine-specific [Source:HGNC Symbol;Acc:9067]"	DC	LC	OK	5.7065	2.72047	-1.06875	-2.27883	5e-05	0.000349555	up
XLOC_005500	XLOC_005500	ENSSSCT00000030536	B3GNT5	chr13:130478532-130494818	ENSSSCG00000024393	B3GNT5	"Sus scrofa UDP-GlcNAc:betaGal beta-1,3-N-acetylglucosaminyltransferase 5 (B3GNT5), mRNA. [Source:RefSeq mRNA;Acc:NM_214327]"	DC	LC	OK	2.98585	10.2617	1.78106	3.8559	5e-05	0.000349555	down
XLOC_004773	XLOC_004773	ENSSSCT00000027000	ENSSSCG00000029935	chr13:133290283-133342761	ENSSSCG00000029935		Uncharacterized protein [Source:UniProtKB/TrEMBL;Acc:I3L6C7]	DC	LC	OK	0.882645	0.189169	-2.22216	-2.25493	5e-05	0.000349555	up
XLOC_005532	XLOC_005532	ENSSSCT00000024033	CLAUDIN1	chr13:136971661-136987446	ENSSSCG00000028484	CLAUDIN1	"Sus scrofa claudin 1 (CLDN1), mRNA. [Source:RefSeq mRNA;Acc:NM_001244539]"	DC	LC	OK	0	1.02631	inf	-nan	5e-05	0.000349555	down
XLOC_004798	XLOC_004798	ENSSSCT00000028024	IL1RAP	chr13:137315797-137369721	ENSSSCG00000021206	IL1RAP	interleukin 1 receptor accessory protein [Source:HGNC Symbol;Acc:5995]	DC	LC	OK	7.30097	39.1599	2.42322	5.63314	5e-05	0.000349555	down
XLOC_005563	XLOC_005563	ENSSSCT00000023434;ENSSSCT00000029280	ENSSSCG00000021656	chr13:145164316-145723489	ENSSSCG00000021656		Uncharacterized protein [Source:UniProtKB/TrEMBL;Acc:I3L821]	DC	LC	OK	0.520732	1.32355	1.3458	1.80698	5e-05	0.000349555	down
XLOC_005611	XLOC_005611	ENSSSCT00000031666	SIDT1	chr13:155885415-155981611	ENSSSCG00000024429	SIDT1	"SID1 transmembrane family, member 1 [Source:HGNC Symbol;Acc:25967]"	DC	LC	OK	0.625086	1.92759	1.62467	2.57414	5e-05	0.000349555	down
XLOC_005628	XLOC_005628	ENSSSCT00000013065	DZIP3	chr13:159927600-160016933	ENSSSCG00000011940	DZIP3	DAZ interacting zinc finger protein 3 [Source:HGNC Symbol;Acc:30938]	DC	LC	OK	5.3544	2.53426	-1.07916	-2.23405	5e-05	0.000349555	up
XLOC_004886	XLOC_004886	ENSSSCT00000013071	ENSSSCG00000011945	chr13:161942965-161943373	ENSSSCG00000011945			DC	LC	OK	7.41685	0	-inf	-nan	5e-05	0.000349555	up
XLOC_005639	XLOC_005639	ENSSSCT00000013077;ENSSSCT00000036510	NFKBIZ	chr13:166744537-166776678	ENSSSCG00000011951	NFKBIZ	"nuclear factor of kappa light polypeptide gene enhancer in B-cells inhibitor, zeta [Source:HGNC Symbol;Acc:29805]"	DC	LC	OK	18.4128	65.5684	1.83229	3.93829	5e-05	0.000349555	down
XLOC_004921	XLOC_004921	ENSSSCT00000027202	ENSSSCG00000025392	chr13:176779016-176780830	ENSSSCG00000025392		Uncharacterized protein [Source:UniProtKB/TrEMBL;Acc:I3LSF4]	DC	LC	OK	7.89118	0	-inf	-nan	5e-05	0.000349555	up
XLOC_005696	XLOC_005696	ENSSSCT00000013145	BTG3	chr13:192359273-192373116	ENSSSCG00000012014	BTG3	"Sus scrofa BTG family, member 3 (BTG3), mRNA. [Source:RefSeq mRNA;Acc:NM_001097517]"	DC	LC	OK	3.55982	13.6707	1.94121	3.786	5e-05	0.000349555	down
XLOC_005706	XLOC_005706	ENSSSCT00000013153;ENSSSCT00000013154	APP	chr13:199291019-199568630	ENSSSCG00000012022	APP	amyloid beta A4 protein [Source:RefSeq peptide;Acc:NP_999537]	DC	LC	OK	57.563	251.643	2.12817	3.96007	5e-05	0.000349555	down
XLOC_005747	XLOC_005747	ENSSSCT00000013182	RCAN1	chr13:207934801-207945091	ENSSSCG00000012050	RCAN1	regulator of calcineurin 1 [Source:HGNC Symbol;Acc:3040]	DC	LC	OK	24.5755	93.9555	1.93476	5.09176	5e-05	0.000349555	down
XLOC_004979	XLOC_004979	ENSSSCT00000013198	KCNJ15	chr13:212018090-212022237	ENSSSCG00000012066	KCNJ15	"potassium inwardly-rectifying channel, subfamily J, member 15 [Source:HGNC Symbol;Acc:6261]"	DC	LC	OK	0.874454	8.33151	3.25212	4.71836	5e-05	0.000349555	down
XLOC_004988	XLOC_004988	ENSSSCT00000028391	ABCG1	chr13:215898401-215958339	ENSSSCG00000027745	ABCG1	"ATP-binding cassette, sub-family G (WHITE), member 1 [Source:HGNC Symbol;Acc:73]"	DC	LC	OK	13.2558	5.43478	-1.28633	-2.84154	5e-05	0.000349555	up
XLOC_005787	XLOC_005787	ENSSSCT00000029563	DNMT3L	chr13:216997924-217011817	ENSSSCG00000028741	DNMT3L	DNA (cytosine-5-)-methyltransferase 3-like [Source:HGNC Symbol;Acc:2980]	DC	LC	OK	0.555822	3.5258	2.66526	3.69287	5e-05	0.000349555	down
XLOC_005008	XLOC_005008	ENSSSCT00000023788	COL6A2	chr13:218600761-218615843	ENSSSCG00000028022	COL6A2	Uncharacterized protein [Source:UniProtKB/TrEMBL;Acc:I3LQ84]	DC	LC	OK	4.46207	1.9856	-1.16813	-2.20998	5e-05	0.000349555	up
XLOC_005101	XLOC_005101	ENSSSCT00000012368;ENSSSCT00000012369	CDCP1	chr13:31136841-31197290	ENSSSCG00000011298	CDCP1	CUB domain containing protein 1 [Source:HGNC Symbol;Acc:24357]	DC	LC	OK	0.869125	9.45103	3.44284	4.48995	5e-05	0.000349555	down
XLOC_004411	XLOC_004411	ENSSSCT00000028261	CCR2	chr13:32532564-32538394	ENSSSCG00000024311	CCR2	"Sus scrofa chemokine (C-C motif) receptor 2 (CCR2), mRNA. [Source:RefSeq mRNA;Acc:NM_001001619]"	DC	LC	OK	12.5031	1.31799	-3.24587	-5.47524	5e-05	0.000349555	up
XLOC_004551	XLOC_004551	ENSSSCT00000012640	CAMK1	chr13:73092171-73102714	ENSSSCG00000011550	CAMK1	calcium/calmodulin-dependent protein kinase I [Source:HGNC Symbol;Acc:1459]	DC	LC	OK	16.6689	8.15826	-1.03083	-2.30572	5e-05	0.000349555	up
XLOC_005304	XLOC_005304	ENSSSCT00000012662	IRAK2	chr13:73509522-73515894	ENSSSCG00000011570	IRAK2	interleukin-1 receptor-associated kinase 2 [Source:HGNC Symbol;Acc:6113]	DC	LC	OK	16.4348	34.7349	1.07964	2.7862	5e-05	0.000349555	down
XLOC_004563	XLOC_004563	ENSSSCT00000025690	ENSSSCG00000023808	chr13:73524439-73528650	ENSSSCG00000023808		Uncharacterized protein [Source:UniProtKB/TrEMBL;Acc:I3LS13]	DC	LC	OK	4.41363	12.0696	1.45134	3.0359	5e-05	0.000349555	down
XLOC_004564	XLOC_004564	ENSSSCT00000026042	ENSSSCG00000020719	chr13:73534351-73541195	ENSSSCG00000020719		Uncharacterized protein [Source:UniProtKB/TrEMBL;Acc:I3LT96]	DC	LC	OK	13.7642	30.2643	1.1367	3.01692	5e-05	0.000349555	down
XLOC_004573	XLOC_004573	ENSSSCT00000012672	PPARG	chr13:75578054-75650239	ENSSSCG00000011579	PPARG	"Sus scrofa peroxisome proliferator-activated receptor gamma (PPARG), mRNA. [Source:RefSeq mRNA;Acc:NM_214379]"	DC	LC	OK	2.15731	4.79092	1.15107	2.07313	5e-05	0.000349555	down
XLOC_005340	XLOC_005340	ENSSSCT00000012715	GATA2	chr13:79606187-79613715	ENSSSCG00000011618	GATA2	"Sus scrofa GATA binding protein 2 (GATA2), mRNA. [Source:RefSeq mRNA;Acc:NM_213879]"	DC	LC	OK	1.42761	0.534939	-1.41615	-2.00437	5e-05	0.000349555	up
XLOC_005349	XLOC_005349	ENSSSCT00000031942	PLXNA1	chr13:80518365-80608352	ENSSSCG00000024001	PLXNA1	Plexin A1 [Source:UniProtKB/TrEMBL;Acc:Q009B4]	DC	LC	OK	3.55976	7.83222	1.13764	2.40388	5e-05	0.000349555	down
XLOC_004631	XLOC_004631	ENSSSCT00000026073	MRAS	chr13:86756008-87031250	ENSSSCG00000027443	MRAS	muscle RAS oncogene homolog [Source:HGNC Symbol;Acc:7227]	DC	LC	OK	10.8699	3.64236	-1.5774	-2.45331	5e-05	0.000349555	up
XLOC_005394	XLOC_005394	ENSSSCT00000024870	ENSSSCG00000022733	chr13:91734521-91993076	ENSSSCG00000022733		Uncharacterized protein [Source:UniProtKB/TrEMBL;Acc:I3LF62]	DC	LC	OK	10.5484	5.19408	-1.02209	-2.23148	5e-05	0.000349555	up
XLOC_005421	XLOC_005421	ENSSSCT00000012823	P2Y12R	chr13:99605565-99606582	ENSSSCG00000011713	P2Y12R	"Sus scrofa purinergic receptor P2Y12 (P2Y12R), mRNA. [Source:RefSeq mRNA;Acc:NM_001173518]"	DC	LC	OK	3.89864	0.254728	-3.93594	-4.34652	5e-05	0.000349555	up
XLOC_006298	XLOC_006298	ENSSSCT00000034544;ENSSSCT00000011422;ENSSSCT00000033703;ENSSSCT00000033551	PAPSS2	chr14:108701139-108789588	ENSSSCG00000010437	PAPSS2	3'-phosphoadenosine 5'-phosphosulfate synthase 2 [Source:HGNC Symbol;Acc:8604]	DC	LC	OK	65.1523	296.991	2.18853	4.65353	5e-05	0.000349555	down
XLOC_006985	XLOC_006985	ENSSSCT00000011430	ANKRD22	chr14:109732653-109744247	ENSSSCG00000010445	ANKRD22	ankyrin repeat domain 22 [Source:HGNC Symbol;Acc:28321]	DC	LC	OK	1.87067	0.483954	-1.95061	-2.69064	5e-05	0.000349555	up
XLOC_006987	XLOC_006987	ENSSSCT00000011435	CH25H	chr14:110108611-110109424	ENSSSCG00000010449	CH25H	cholesterol 25-hydroxylase [Source:HGNC Symbol;Acc:1907]	DC	LC	OK	6.08491	2.09591	-1.53766	-2.66478	5e-05	0.000349555	up
XLOC_006988	XLOC_006988	ENSSSCT00000011436	LIPA	chr14:110114082-110152331	ENSSSCG00000010450	LIPA	"lipase A, lysosomal acid, cholesterol esterase [Source:HGNC Symbol;Acc:6617]"	DC	LC	OK	172.977	42.3134	-2.03139	-4.51036	5e-05	0.000349555	up
XLOC_006307	XLOC_006307	ENSSSCT00000035268;ENSSSCT00000035898;ENSSSCT00000011437	IFIT2	chr14:110179711-110190465	ENSSSCG00000010451	IFIT2	interferon-induced protein with tetratricopeptide repeats 2 [Source:HGNC Symbol;Acc:5409]	DC	LC	OK	9.20262	3.56664	-1.36748	-2.35653	5e-05	0.000349555	up
XLOC_006308	XLOC_006308	ENSSSCT00000011438	IFIT3	chr14:110209343-110210870	ENSSSCG00000010452	IFIT3	"Sus scrofa interferon-induced protein with tetratricopeptide repeats 3 (IFIT3), mRNA. [Source:RefSeq mRNA;Acc:NM_001204395]"	DC	LC	OK	37.9205	17.3345	-1.12933	-3.03362	5e-05	0.000349555	up
XLOC_006310	XLOC_006310	ENSSSCT00000011440	IFIT5	chr14:110250794-110252240	ENSSSCG00000010454	IFIT5	interferon-induced protein with tetratricopeptide repeats 5 [Source:HGNC Symbol;Acc:13328]	DC	LC	OK	13.347	3.92885	-1.76434	-3.61365	5e-05	0.000349555	up
XLOC_006992	XLOC_006992	ENSSSCT00000011445	HTR7	chr14:111555788-111660175	ENSSSCG00000010459	HTR7	"5-hydroxytryptamine (serotonin) receptor 7, adenylate cyclase-coupled [Source:HGNC Symbol;Acc:5302]"	DC	LC	OK	4.20444	14.036	1.73915	3.86219	5e-05	0.000349555	down
XLOC_006324	XLOC_006324	ENSSSCT00000031511	ENSSSCG00000025877	chr14:114425501-114439186	ENSSSCG00000025877		Uncharacterized protein [Source:UniProtKB/TrEMBL;Acc:I3LR15]	DC	LC	OK	0.862521	3.15562	1.87129	2.64983	5e-05	0.000349555	down
XLOC_007001	XLOC_007001	ENSSSCT00000011464	ENSSSCG00000010476	chr14:114504894-114644090	ENSSSCG00000010476		Uncharacterized protein [Source:UniProtKB/TrEMBL;Acc:F1SC82]	DC	LC	OK	2.96159	10.6049	1.84029	4.29839	5e-05	0.000349555	down
XLOC_007011	XLOC_007011	ENSSSCT00000011481	ENSSSCG00000010493	chr14:116376966-116425960	ENSSSCG00000010493			DC	LC	OK	31.1028	2.49624	-3.63922	-6.7678	5e-05	0.000349555	up
XLOC_006340	XLOC_006340	ENSSSCT00000036342;ENSSSCT00000035531;ENSSSCT00000011485;ENSSSCT00000034869;ENSSSCT00000033740;ENSSSCT00000036231;ENSSSCT00000034566;ENSSSCT00000036684;ENSSSCT00000034626;ENSSSCT00000036234;ENSSSCT00000035927;ENSSSCT00000033735	ENTPD1	chr14:116929480-117025486	ENSSSCG00000010497	ENTPD1	ectonucleoside triphosphate diphosphohydrolase 1 [Source:HGNC Symbol;Acc:3363]	DC	LC	OK	13.7825	5.23879	-1.39553	-2.69772	5e-05	0.000349555	up
XLOC_006366	XLOC_006366	ENSSSCT00000011531	ENTPD7	chr14:120274037-120318041	ENSSSCG00000010540	ENTPD7	ectonucleoside triphosphate diphosphohydrolase 7 [Source:HGNC Symbol;Acc:19745]	DC	LC	OK	4.29701	10.4434	1.28118	2.7477	5e-05	0.000349555	down
XLOC_006371	XLOC_006371	ENSSSCT00000011546;ENSSSCT00000035614;ENSSSCT00000035292;ENSSSCT00000035482	SCD	chr14:120964205-120980914	ENSSSCG00000010554	SCD	"Sus scrofa stearoyl-CoA desaturase (delta-9-desaturase) (SCD), mRNA. [Source:RefSeq mRNA;Acc:NM_213781]"	DC	LC	OK	89.6093	21.2624	-2.07535	-4.65733	5e-05	0.000349555	up
XLOC_006379	XLOC_006379	ENSSSCT00000027555	SFXN3	chr14:121769182-121770703	ENSSSCG00000022005	SFXN3	sideroflexin 3 [Source:HGNC Symbol;Acc:16087]	DC	LC	OK	19.9032	8.4426	-1.23724	-2.92496	5e-05	0.000349555	up
XLOC_006390	XLOC_006390	ENSSSCT00000034179;ENSSSCT00000011573;ENSSSCT00000034980;ENSSSCT00000033209	NFKB2_TV2	chr14:123260521-123270684	ENSSSCG00000010580	NFKB2_TV2	Uncharacterized protein [Source:UniProtKB/TrEMBL;Acc:F1S861]	DC	LC	OK	52.6188	119.234	1.18015	2.65592	5e-05	0.000349555	down
XLOC_006403	XLOC_006403	ENSSSCT00000011599	NEURL1	chr14:124318582-124396585	ENSSSCG00000010603	NEURL1	neuralized E3 ubiquitin protein ligase 1 [Source:HGNC Symbol;Acc:7761]	DC	LC	OK	0.449666	4.08215	3.1824	4.79882	5e-05	0.000349555	down
XLOC_006561	XLOC_006561	ENSSSCT00000036649;ENSSSCT00000010601;ENSSSCT00000033746;ENSSSCT00000033218;ENSSSCT00000035611;ENSSSCT00000033441;ENSSSCT00000034107;ENSSSCT00000034045	CLU	chr14:12516231-12531189	ENSSSCG00000009668	CLU	"Sus scrofa clusterin (CLU), mRNA. [Source:RefSeq mRNA;Acc:NM_213971]"	DC	LC	OK	10.9825	1.14133	-3.26642	-2.26848	5e-05	0.000349555	up
XLOC_006408	XLOC_006408	ENSSSCT00000011608	ENSSSCG00000030271	chr14:125187425-125209743	ENSSSCG00000030271		Uncharacterized protein [Source:UniProtKB/TrEMBL;Acc:F1S5N4]	DC	LC	OK	0.481139	6.74545	3.80939	5.0876	5e-05	0.000349555	down
XLOC_006417	XLOC_006417	ENSSSCT00000025671;ENSSSCT00000011622	RBM20	chr14:132090687-132146151	ENSSSCG00000010626	RBM20	RNA binding motif protein 20 [Source:HGNC Symbol;Acc:27424]	DC	LC	OK	0.907766	0.314244	-1.53044	-1.7235	5e-05	0.000349555	up
XLOC_006422	XLOC_006422	ENSSSCT00000029660	ENSSSCG00000030645	chr14:133693390-133751509	ENSSSCG00000030645		long-chain-fatty-acid--CoA ligase 5 [Source:RefSeq peptide;Acc:NP_001182250]	DC	LC	OK	6.88569	14.7239	1.09649	2.68693	5e-05	0.000349555	down
XLOC_007088	XLOC_007088	ENSSSCT00000011649	AFAP1L2	chr14:135751396-135856772	ENSSSCG00000010650	AFAP1L2	actin filament associated protein 1-like 2 [Source:HGNC Symbol;Acc:25901]	DC	LC	OK	2.59124	0.662332	-1.96801	-3.14145	5e-05	0.000349555	up
XLOC_006512	XLOC_006512	ENSSSCT00000010499	CDK20	chr14:137244-145584	ENSSSCG00000009578	CDK20	"Sus scrofa cyclin-dependent kinase 20 (CDK20), mRNA. [Source:RefSeq mRNA;Acc:NM_001195329]"	DC	LC	OK	4.04209	9.30911	1.20354	2.68708	5e-05	0.000349555	down
XLOC_006455	XLOC_006455	ENSSSCT00000027768;ENSSSCT00000029273;ENSSSCT00000035964;ENSSSCT00000036213;ENSSSCT00000033337;ENSSSCT00000035240;ENSSSCT00000034459;ENSSSCT00000035192;ENSSSCT00000033180;ENSSSCT00000035289;ENSSSCT00000036683;ENSSSCT00000036015;ENSSSCT00000035466;ENSSSCT00000034351;ENSSSCT00000034810;ENSSSCT00000035720;ENSSSCT00000034491	TACC2	chr14:142972346-143131283	ENSSSCG00000028063	TACC2	"transforming, acidic coiled-coil containing protein 2 [Source:HGNC Symbol;Acc:11523]"	DC	LC	OK	0.408722	2.76114	2.75607	0.986155	5e-05	0.000349555	down
XLOC_006458	XLOC_006458	ENSSSCT00000011709	HTRA1	chr14:143497173-143558530	ENSSSCG00000010703	HTRA1	HtrA serine peptidase 1 [Source:HGNC Symbol;Acc:9476]	DC	LC	OK	43.9693	13.0906	-1.74797	-4.54275	5e-05	0.000349555	up
XLOC_007132	XLOC_007132	ENSSSCT00000011739	CPXM2	chr14:144881644-145010683	ENSSSCG00000010728	CPXM2	"carboxypeptidase X (M14 family), member 2 [Source:HGNC Symbol;Acc:26977]"	DC	LC	OK	0.904119	0.0892467	-3.34064	-2.8595	5e-05	0.000349555	up
XLOC_006500	XLOC_006500	ENSSSCT00000011782	ENSSSCG00000010768	chr14:152941743-152985164	ENSSSCG00000010768		Uncharacterized protein [Source:UniProtKB/TrEMBL;Acc:F1SCV6]	DC	LC	OK	3.08756	13.3488	2.11218	4.68275	5e-05	0.000349555	down
XLOC_006589	XLOC_006589	ENSSSCT00000022985	PALLD	chr14:21977210-22007114	ENSSSCG00000029331	PALLD	"palladin, cytoskeletal associated protein [Source:HGNC Symbol;Acc:17068]"	DC	LC	OK	0.244122	1.99791	3.03282	3.15933	5e-05	0.000349555	down
XLOC_006590	XLOC_006590	ENSSSCT00000010657	DDX60	chr14:22292406-22365368	ENSSSCG00000009720	DDX60	DEAD (Asp-Glu-Ala-Asp) box polypeptide 60 [Source:HGNC Symbol;Acc:25942]	DC	LC	OK	4.10527	9.48376	1.20798	2.79633	5e-05	0.000349555	down
XLOC_006640	XLOC_006640	ENSSSCT00000010759	P2RX4	chr14:33232344-33251978	ENSSSCG00000009816	P2RX4	"purinergic receptor P2X, ligand-gated ion channel, 4 [Source:HGNC Symbol;Acc:8535]"	DC	LC	OK	32.3466	12.2349	-1.40261	-3.5071	5e-05	0.000349555	up
XLOC_006666	XLOC_006666	ENSSSCT00000024372;ENSSSCT00000010819	SDS	chr14:40856208-40862165	ENSSSCG00000009871	SDS	Uncharacterized protein [Source:UniProtKB/TrEMBL;Acc:F1RKC8]	DC	LC	OK	25.9285	117.149	2.17573	4.35311	5e-05	0.000349555	down
XLOC_005989	XLOC_005989	ENSSSCT00000010832	OAS1	chr14:41230164-41288614	ENSSSCG00000009882	OAS1	"2'-5'-oligoadenylate synthetase 1, 40/46kDa [Source:HGNC Symbol;Acc:8086]"	DC	LC	OK	93.5666	27.8701	-1.74728	-2.20659	5e-05	0.000349555	up
XLOC_006681	XLOC_006681	ENSSSCT00000010839	ALDH2	chr14:42378890-42409687	ENSSSCG00000009889	ALDH2	"Sus scrofa aldehyde dehydrogenase 2 family (mitochondrial) (ALDH2), nuclear gene encoding mitochondrial protein, mRNA. [Source:RefSeq mRNA;Acc:NM_001044611]"	DC	LC	OK	210.283	51.5108	-2.02939	-5.12209	5e-05	0.000349555	up
XLOC_006525	XLOC_006525	ENSSSCT00000010524	SLC18A1	chr14:4279272-4306458	ENSSSCG00000009601	SLC18A1	"solute carrier family 18 (vesicular monoamine transporter), member 1 [Source:HGNC Symbol;Acc:10934]"	DC	LC	OK	7.98609	19.878	1.31561	3.21054	5e-05	0.000349555	down
XLOC_006025	XLOC_006025	ENSSSCT00000010899	CMLKR1	chr14:44964239-45118925	ENSSSCG00000009947	CMLKR1	"Sus scrofa chemokine-like receptor 1 (CMKLR1), mRNA. [Source:RefSeq mRNA;Acc:NM_001123100]"	DC	LC	OK	37.5995	18.6851	-1.00883	-2.28655	5e-05	0.000349555	up
XLOC_006041	XLOC_006041	ENSSSCT00000010931	EMID1	chr14:49322762-49366240	ENSSSCG00000009975	EMID1	EMI domain containing 1 [Source:HGNC Symbol;Acc:18036]	DC	LC	OK	2.02362	0.311778	-2.69835	-3.15911	5e-05	0.000349555	up
XLOC_006728	XLOC_006728	ENSSSCT00000010954	OSM	chr14:50281700-50286188	ENSSSCG00000009997	OSM	oncostatin M [Source:HGNC Symbol;Acc:8506]	DC	LC	OK	7.86489	18.6355	1.24456	3.06407	5e-05	0.000349555	down
XLOC_006054	XLOC_006054	ENSSSCT00000010968	ENSSSCG00000010011	chr14:50598158-50627102	ENSSSCG00000010011		"Sus scrofa transcobalamin II (TCN2), mRNA. [Source:RefSeq mRNA;Acc:NM_001244436]"	DC	LC	OK	16.1456	6.87394	-1.23193	-2.92069	5e-05	0.000349555	up
XLOC_006070	XLOC_006070	ENSSSCT00000034787	IGLV-12	chr14:52205289-52205773	ENSSSCG00000030789	IGLV-12		DC	LC	OK	65.1234	25.037	-1.37911	-4.60963	5e-05	0.000349555	up
XLOC_006071	XLOC_006071	ENSSSCT00000036101	IGLV-11	chr14:52228869-52229344	ENSSSCG00000030775	IGLV-11		DC	LC	OK	95.1461	25.931	-1.87547	-6.31503	5e-05	0.000349555	up
XLOC_006072	XLOC_006072	ENSSSCT00000033135	IGLV-10	chr14:52245938-52246423	ENSSSCG00000030868	IGLV-10	"Sus scrofa immunoglobulin lambda-like polypeptide 5 (LOC100152327), mRNA. [Source:RefSeq mRNA;Acc:NM_001243319]"	DC	LC	OK	233.848	58.6089	-1.99638	-7.64498	5e-05	0.000349555	up
XLOC_006073	XLOC_006073	ENSSSCT00000033876	IGLV-9	chr14:52258920-52259418	ENSSSCG00000030825	IGLV-9		DC	LC	OK	166.385	77.2477	-1.10696	-4.48435	5e-05	0.000349555	up
XLOC_006079	XLOC_006079	ENSSSCT00000034850	IGLV-3	chr14:52398193-52398721	ENSSSCG00000030893	IGLV-3		DC	LC	OK	234.968	107.493	-1.12822	-5.12397	5e-05	0.000349555	up
XLOC_006749	XLOC_006749	ENSSSCT00000010999	IGLC	chr14:52423078-52423532	ENSSSCG00000010044	IGLC	Ig lambda chain C region [Source:UniProtKB/Swiss-Prot;Acc:P01846]	DC	LC	OK	1305.43	600.116	-1.12122	-3.9475	5e-05	0.000349555	up
XLOC_006087	XLOC_006087	ENSSSCT00000011015	ADORA2A	chr14:52914665-52931656	ENSSSCG00000010054	ADORA2A	adenosine A2a receptor [Source:HGNC Symbol;Acc:263]	DC	LC	OK	8.0412	40.0908	2.31779	5.26186	5e-05	0.000349555	down
XLOC_006088	XLOC_006088	ENSSSCT00000011021	UPB1	chr14:52974995-53004470	ENSSSCG00000010060	UPB1	"ureidopropionase, beta [Source:HGNC Symbol;Acc:16297]"	DC	LC	OK	0.219011	6.4048	4.87008	6.15526	5e-05	0.000349555	down
XLOC_006768	XLOC_006768	ENSSSCT00000032393	VPREB1	chr14:53414566-53415277	ENSSSCG00000022467	VPREB1	pre-B lymphocyte 1 [Source:HGNC Symbol;Acc:12709]	DC	LC	OK	4.52113	15.9265	1.81668	3.71333	5e-05	0.000349555	down
XLOC_006123	XLOC_006123	ENSSSCT00000035669	GP1BB	chr14:54900780-54901314	ENSSSCG00000030732	GP1BB		DC	LC	OK	4.34725	0.196984	-4.46395	-3.29061	5e-05	0.000349555	up
XLOC_005826	XLOC_005826	ENSSSCT00000010536	DMTN	chr14:6766727-6788321	ENSSSCG00000009613	DMTN	dematin actin binding protein [Source:HGNC Symbol;Acc:3382]	DC	LC	OK	13.6814	0.88853	-3.94466	-6.79156	5e-05	0.000349555	up
XLOC_005829	XLOC_005829	ENSSSCT00000010546	BMP1	chr14:6881425-6923145	ENSSSCG00000009620	BMP1	Uncharacterized protein [Source:UniProtKB/TrEMBL;Acc:F1RMB2]	DC	LC	OK	1.00162	4.3795	2.12844	3.57272	5e-05	0.000349555	down
XLOC_006850	XLOC_006850	ENSSSCT00000026831	ENSSSCG00000028327	chr14:69414822-69421137	ENSSSCG00000028327		Uncharacterized protein [Source:UniProtKB/TrEMBL;Acc:I3L5E7]	DC	LC	OK	3.8885	1.73267	-1.16622	-2.03372	5e-05	0.000349555	up
XLOC_005832	XLOC_005832	ENSSSCT00000033351;ENSSSCT00000032642;ENSSSCT00000035157;ENSSSCT00000010549	SLC39A14	chr14:7073528-7120390	ENSSSCG00000009623	SLC39A14	"solute carrier family 39 (zinc transporter), member 14 [Source:HGNC Symbol;Acc:20858]"	DC	LC	OK	5.01988	29.1041	2.5355	4.67352	5e-05	0.000349555	down
XLOC_006858	XLOC_006858	ENSSSCT00000011190	EGR2	chr14:71516962-71521113	ENSSSCG00000010224	EGR2	"Sus scrofa early growth response 2 (EGR2), mRNA. [Source:RefSeq mRNA;Acc:NM_001097488]"	DC	LC	OK	1.58535	4.22361	1.41367	2.62705	5e-05	0.000349555	down
XLOC_006213	XLOC_006213	ENSSSCT00000011249	SLC29A3	chr14:80113946-80157534	ENSSSCG00000010277	SLC29A3	"solute carrier family 29 (equilibrative nucleoside transporter), member 3 [Source:HGNC Symbol;Acc:23096]"	DC	LC	OK	14.9684	6.97981	-1.10066	-2.61665	5e-05	0.000349555	up
XLOC_006215	XLOC_006215	ENSSSCT00000027706;ENSSSCT00000030579	CHST3	chr14:80771965-80779612	ENSSSCG00000023662	CHST3	carbohydrate (chondroitin 6) sulfotransferase 3 [Source:HGNC Symbol;Acc:1971]	DC	LC	OK	1.32629	4.44662	1.74531	3.30753	5e-05	0.000349555	down
XLOC_006226	XLOC_006226	ENSSSCT00000011287	PLAU	chr14:82755601-82761495	ENSSSCG00000010312	PLAU	"plasminogen activator, urokinase [Source:HGNC Symbol;Acc:9052]"	DC	LC	OK	14.849	35.0661	1.23971	3.26383	5e-05	0.000349555	down
XLOC_006914	XLOC_006914	ENSSSCT00000011299	ZNF503	chr14:84022361-84025215	ENSSSCG00000010322	ZNF503	zinc finger protein 503 [Source:HGNC Symbol;Acc:23589]	DC	LC	OK	1.13246	3.60103	1.66895	2.65294	5e-05	0.000349555	down
XLOC_006239	XLOC_006239	ENSSSCT00000011320	FAM213A	chr14:88856793-88878615	ENSSSCG00000010340	FAM213A	"family with sequence similarity 213, member A [Source:HGNC Symbol;Acc:28651]"	DC	LC	OK	45.9946	20.9146	-1.13695	-3.21325	5e-05	0.000349555	up
XLOC_005843	XLOC_005843	ENSSSCT00000010572	ADAM28	chr14:9426168-9481493	ENSSSCG00000009644	ADAM28	ADAM metallopeptidase domain 28 [Source:HGNC Symbol;Acc:206]	DC	LC	OK	50.3784	12.4664	-2.01476	-4.91271	5e-05	0.000349555	up
XLOC_006941	XLOC_006941	ENSSSCT00000011344	SNCG	chr14:95191838-95196686	ENSSSCG00000021159	SNCG	Gamma-synuclein; Uncharacterized protein; Uncharacterized protein [Source:UniProtKB/TrEMBL;Acc:A7YX24]	DC	LC	OK	328.8	22.6327	-3.86073	-10.3119	5e-05	0.000349555	up
XLOC_006259	XLOC_006259	ENSSSCT00000011347	SNCG	chr14:95309372-95314251	ENSSSCG00000021391	SNCG	Gamma-synuclein; Uncharacterized protein; Uncharacterized protein [Source:UniProtKB/TrEMBL;Acc:A7YX24]	DC	LC	OK	77.73	0	-inf	-nan	5e-05	0.000349555	up
XLOC_006962	XLOC_006962	ENSSSCT00000011372	C10orf128	chr14:97564666-97598353	ENSSSCG00000010388	C10orf128	chromosome 10 open reading frame 128 [Source:HGNC Symbol;Acc:27274]	DC	LC	OK	24.491	9.47497	-1.37006	-3.43544	5e-05	0.000349555	up
XLOC_006967	XLOC_006967	ENSSSCT00000011383	NCOA4	chr14:98408248-98573715	ENSSSCG00000010399	NCOA4	nuclear receptor coactivator 4 [Source:HGNC Symbol;Acc:7671]	DC	LC	OK	72.104	35.6846	-1.01478	-2.19716	5e-05	0.000349555	up
XLOC_006969	XLOC_006969	ENSSSCT00000033520;ENSSSCT00000035111;ENSSSCT00000036529;ENSSSCT00000011388	ALOX5	chr14:98902242-98950244	ENSSSCG00000010404	ALOX5	arachidonate 5-lipoxygenase [Source:HGNC Symbol;Acc:435]	DC	LC	OK	9.21374	1.0323	-3.15792	-4.6611	5e-05	0.000349555	up
XLOC_007172	XLOC_007172	ENSSSCT00000023526	RND3	chr15:1003619-1010816	ENSSSCG00000028384	RND3	Rho family GTPase 3 [Source:HGNC Symbol;Acc:671]	DC	LC	OK	1.54639	4.03151	1.38241	2.43288	5e-05	0.000349555	down
XLOC_007968	XLOC_007968	ENSSSCT00000031612	ENSSSCG00000023713	chr15:120723006-120727611	ENSSSCG00000023713		Uncharacterized protein [Source:UniProtKB/TrEMBL;Acc:I3LAW7]	DC	LC	OK	31.5997	87.739	1.47331	5.46712	5e-05	0.000349555	down
XLOC_007996	XLOC_007996	ENSSSCT00000028863	PECR	chr15:131179806-131216819	ENSSSCG00000022758	PECR	peroxisomal trans-2-enoyl-CoA reductase [Source:HGNC Symbol;Acc:18281]	DC	LC	OK	24.8287	10.6351	-1.22317	-3.0657	5e-05	0.000349555	up
XLOC_007558	XLOC_007558	ENSSSCT00000017657	ENSSSCG00000016216	chr15:134341042-134347416	ENSSSCG00000016216		Tubulin alpha-1A chain [Source:UniProtKB/TrEMBL;Acc:F1SR80]	DC	LC	OK	9.51278	4.49286	-1.08223	-2.24283	5e-05	0.000349555	up
XLOC_008040	XLOC_008040	ENSSSCT00000023888	SGPP2	chr15:137861023-137905123	ENSSSCG00000025993	SGPP2	sphingosine-1-phosphate phosphatase 2 [Source:HGNC Symbol;Acc:19953]	DC	LC	OK	5.54088	12.0611	1.12218	2.7922	5e-05	0.000349555	down
XLOC_008042	XLOC_008042	ENSSSCT00000017676;ENSSSCT00000036636	PN-1	chr15:139183909-139249592	ENSSSCG00000016233	PN-1	"Sus scrofa nexin-1 (PN-1), mRNA. [Source:RefSeq mRNA;Acc:NM_214287]"	DC	LC	OK	0.575393	23.0525	5.32423	7.06704	5e-05	0.000349555	down
XLOC_007580	XLOC_007580	ENSSSCT00000017682	NYAP2	chr15:140534478-140641040	ENSSSCG00000016239	NYAP2	neuronal tyrosine-phosphorylated phosphoinositide-3-kinase adaptor 2 [Source:HGNC Symbol;Acc:29291]	DC	LC	OK	0	1.0644	inf	-nan	5e-05	0.000349555	down
XLOC_007586	XLOC_007586	ENSSSCT00000034172;ENSSSCT00000034671	CCL20	chr15:143050314-143053598	ENSSSCG00000016254	CCL20	chemokine (C-C motif) ligand 20 [Source:HGNC Symbol;Acc:10619]	DC	LC	OK	1.04723	53.4087	5.67242	4.49814	5e-05	0.000349555	down
XLOC_008059	XLOC_008059	ENSSSCT00000017703	DNER	chr15:144455469-144588200	ENSSSCG00000016258	DNER	delta/notch-like EGF repeat containing [Source:HGNC Symbol;Acc:24456]	DC	LC	OK	0.331301	1.89375	2.51503	2.81617	5e-05	0.000349555	down
XLOC_007589	XLOC_007589	ENSSSCT00000017705	SLC16A14	chr15:144742900-144744211	ENSSSCG00000016260	SLC16A14	"solute carrier family 16, member 14 [Source:HGNC Symbol;Acc:26417]"	DC	LC	OK	5.77302	1.22883	-2.23204	-3.43664	5e-05	0.000349555	up
XLOC_007632	XLOC_007632	ENSSSCT00000017770	AGAP1	chr15:150152462-150427955	ENSSSCG00000016317	AGAP1	"ArfGAP with GTPase domain, ankyrin repeat and PH domain 1 [Source:HGNC Symbol;Acc:16922]"	DC	LC	OK	5.20338	13.6325	1.38953	3.05636	5e-05	0.000349555	down
XLOC_007634	XLOC_007634	ENSSSCT00000017775	ACKR3	chr15:150857311-150858400	ENSSSCG00000016322	ACKR3	atypical chemokine receptor 3 [Source:HGNC Symbol;Acc:23692]	DC	LC	OK	17.4111	7.49653	-1.21571	-2.82269	5e-05	0.000349555	up
XLOC_007638	XLOC_007638	ENSSSCT00000017785	ENSSSCG00000016332	chr15:151861196-151883755	ENSSSCG00000016332		Uncharacterized protein [Source:UniProtKB/TrEMBL;Acc:F1SJI3]	DC	LC	OK	1.39559	0.197371	-2.8219	-3.38567	5e-05	0.000349555	up
XLOC_007674	XLOC_007674	ENSSSCT00000017840	ENSSSCG00000016385	chr15:155272555-155280728	ENSSSCG00000016385		Uncharacterized protein [Source:UniProtKB/TrEMBL;Acc:F1SI00]	DC	LC	OK	2.34776	0.0867645	-4.75804	-4.23407	5e-05	0.000349555	up
XLOC_008130	XLOC_008130	ENSSSCT00000017853	TNFAIP6	chr15:157132379-157151740	ENSSSCG00000016396	TNFAIP6	"tumor necrosis factor, alpha-induced protein 6 [Source:HGNC Symbol;Acc:11898]"	DC	LC	OK	3.0473	28.284	3.21438	5.77862	5e-05	0.000349555	down
XLOC_008133	XLOC_008133	ENSSSCT00000017857	C2orf54	chr15:157631182-157640428	ENSSSCG00000016400	C2orf54	chromosome 2 open reading frame 54 [Source:HGNC Symbol;Acc:26216]	DC	LC	OK	1.24289	3.55743	1.51714	2.13529	5e-05	0.000349555	down
XLOC_007184	XLOC_007184	ENSSSCT00000036151;ENSSSCT00000017088	CXCR4	chr15:18124940-18128996	ENSSSCG00000015688	CXCR4	"Sus scrofa chemokine (C-X-C motif) receptor 4 (CXCR4), mRNA. [Source:RefSeq mRNA;Acc:NM_213773]"	DC	LC	OK	175.35	523.353	1.57755	2.96322	5e-05	0.000349555	down
XLOC_007208	XLOC_007208	ENSSSCT00000034415;ENSSSCT00000017116	MARCO	chr15:28139545-28177787	ENSSSCG00000015716	MARCO	macrophage receptor with collagenous structure [Source:HGNC Symbol;Acc:6895]	DC	LC	OK	1.41702	7.22463	2.35006	2.86236	5e-05	0.000349555	down
XLOC_007717	XLOC_007717	ENSSSCT00000017117	C1QL2	chr15:28311837-28313309	ENSSSCG00000015717	C1QL2	"complement component 1, q subcomponent-like 2 [Source:HGNC Symbol;Acc:24181]"	DC	LC	OK	2.24853	7.78751	1.79218	2.78559	5e-05	0.000349555	down
XLOC_007226	XLOC_007226	ENSSSCT00000017138	ENSSSCG00000015738	chr15:36045462-36051320	ENSSSCG00000015738		Uncharacterized protein [Source:UniProtKB/TrEMBL;Acc:F1RXW9]	DC	LC	OK	9.72528	3.90734	-1.31555	-2.50176	5e-05	0.000349555	up
XLOC_007757	XLOC_007757	ENSSSCT00000017187	FACL2	chr15:52526605-52592779	ENSSSCG00000015784	FACL2	"Sus scrofa acyl-CoA synthetase long-chain family member 1 (ACSL1), mRNA. [Source:RefSeq mRNA;Acc:NM_001167629]"	DC	LC	OK	19.7037	108.007	2.45459	4.65014	5e-05	0.000349555	down
XLOC_007767	XLOC_007767	ENSSSCT00000017209	FAM149A	chr15:53776052-53823608	ENSSSCG00000015802	FAM149A	"family with sequence similarity 149, member A [Source:HGNC Symbol;Acc:24527]"	DC	LC	OK	5.14567	1.77047	-1.53923	-3.17356	5e-05	0.000349555	up
XLOC_007301	XLOC_007301	ENSSSCT00000017258	DUSP4	chr15:62906028-62923416	ENSSSCG00000015850	DUSP4	dual specificity phosphatase 4 [Source:HGNC Symbol;Acc:3070]	DC	LC	OK	1.94376	5.79307	1.57548	3.24672	5e-05	0.000349555	down
XLOC_007306	XLOC_007306	ENSSSCT00000030886	HS6ST1	chr15:65656863-65699343	ENSSSCG00000022197	HS6ST1	heparan sulfate 6-O-sulfotransferase 1 [Source:HGNC Symbol;Acc:5201]	DC	LC	OK	9.49162	30.4295	1.68074	3.78752	5e-05	0.000349555	down
XLOC_007346	XLOC_007346	ENSSSCT00000017320	GALNT3	chr15:80794829-80818294	ENSSSCG00000015907	GALNT3	UDP-N-acetyl-alpha-D-galactosamine:polypeptide N-acetylgalactosaminyltransferase 3 (GalNAc-T3) [Source:HGNC Symbol;Acc:4125]	DC	LC	OK	3.38969	1.55137	-1.12761	-2.18031	5e-05	0.000349555	up
XLOC_007357	XLOC_007357	ENSSSCT00000017339	NOSTRIN	chr15:84397377-84450536	ENSSSCG00000015923	NOSTRIN	nitric oxide synthase trafficking [Source:HGNC Symbol;Acc:20203]	DC	LC	OK	0.457114	1.94642	2.0902	2.67069	5e-05	0.000349555	down
XLOC_007420	XLOC_007420	ENSSSCT00000017445	ZNF804A	chr15:99842479-99847872	ENSSSCG00000016022	ZNF804A	zinc finger protein 804A [Source:HGNC Symbol;Acc:21711]	DC	LC	OK	0.0785566	0.747755	3.25076	2.93315	5e-05	0.000349555	down
XLOC_008162	XLOC_008162	ENSSSCT00000018317	RAI14	chr16:21107617-21337349	ENSSSCG00000016824	RAI14	retinoic acid induced 14 [Source:HGNC Symbol;Acc:14873]	DC	LC	OK	0.485674	2.6379	2.44133	3.78728	5e-05	0.000349555	down
XLOC_008410	XLOC_008410	ENSSSCT00000031007	SEPP1	chr16:28995336-29026496	ENSSSCG00000021208	SEPP1	"selenoprotein P, plasma, 1 [Source:HGNC Symbol;Acc:10751]"	DC	LC	OK	206.916	30.2069	-2.7761	-6.6688	5e-05	0.000349555	up
XLOC_008440	XLOC_008440	ENSSSCT00000031358	SLC38A9	chr16:36885237-36974322	ENSSSCG00000030343	SLC38A9	"solute carrier family 38, member 9 [Source:HGNC Symbol;Acc:26907]"	DC	LC	OK	16.294	7.00562	-1.21775	-3.4176	5e-05	0.000349555	up
XLOC_008139	XLOC_008139	ENSSSCT00000024898	ENSSSCG00000029792	chr16:3836230-3999934	ENSSSCG00000029792		Uncharacterized protein [Source:UniProtKB/TrEMBL;Acc:I3LML9]	DC	LC	OK	4.27473	8.93456	1.06356	2.08264	5e-05	0.000349555	down
XLOC_008351	XLOC_008351	ENSSSCT00000018271	ANKH	chr16:4446885-4611009	ENSSSCG00000016784	ANKH	ANKH inorganic pyrophosphate transport regulator [Source:HGNC Symbol;Acc:15492]	DC	LC	OK	14.4662	6.2205	-1.21758	-2.76509	5e-05	0.000349555	up
XLOC_008236	XLOC_008236	ENSSSCT00000018466	LY64	chr16:49212320-49229137	ENSSSCG00000016957	LY64	"Sus scrofa CD180 molecule (CD180), mRNA. [Source:RefSeq mRNA;Acc:NM_214357]"	DC	LC	OK	16.8325	8.37641	-1.00685	-2.52871	5e-05	0.000349555	up
XLOC_008259	XLOC_008259	ENSSSCT00000018501;ENSSSCT00000035952;ENSSSCT00000033376;ENSSSCT00000036646;ENSSSCT00000036623	DUSP1	chr16:55768408-55771513	ENSSSCG00000016991	DUSP1	Dual specificity protein phosphatase [Source:UniProtKB/TrEMBL;Acc:F1RS00]	DC	LC	OK	32.0264	84.204	1.39463	2.76477	5e-05	0.000349555	down
XLOC_008359	XLOC_008359	ENSSSCT00000018282	MYO10	chr16:6351994-6492682	ENSSSCG00000016794	MYO10	myosin X [Source:HGNC Symbol;Acc:7593]	DC	LC	OK	2.0739	0.859166	-1.27134	-2.27366	5e-05	0.000349555	up
XLOC_008525	XLOC_008525	ENSSSCT00000018550	FABP6	chr16:68721295-68727368	ENSSSCG00000017037	FABP6	"Sus scrofa fatty acid binding protein 6, ileal (FABP6), mRNA. [Source:RefSeq mRNA;Acc:NM_214215]"	DC	LC	OK	1.44953	38.6658	4.7374	8.11038	5e-05	0.000349555	down
XLOC_008323	XLOC_008323	ENSSSCT00000018610	GPX3	chr16:78282293-78290916	ENSSSCG00000017092	GPX3		DC	LC	OK	13.9104	5.39675	-1.366	-2.78829	5e-05	0.000349555	up
XLOC_008957	XLOC_008957	ENSSSCT00000007675	IDO1	chr17:10806298-10928870	ENSSSCG00000007007	IDO1	"indoleamine 2,3-dioxygenase 1 [Source:HGNC Symbol;Acc:6059]"	DC	LC	OK	13.0908	110.107	3.07228	6.3109	5e-05	0.000349555	down
XLOC_008644	XLOC_008644	ENSSSCT00000022744	BTBD3	chr17:23453846-23462854	ENSSSCG00000020853	BTBD3	Uncharacterized protein [Source:UniProtKB/TrEMBL;Acc:F1SBK0]	DC	LC	OK	7.56852	3.66658	-1.04558	-2.54978	5e-05	0.000349555	up
XLOC_008661	XLOC_008661	ENSSSCT00000007765	ZNF133	chr17:30084859-30109954	ENSSSCG00000007093	ZNF133	zinc finger protein 133 [Source:HGNC Symbol;Acc:12917]	DC	LC	OK	5.42552	14.2546	1.39359	3.13566	5e-05	0.000349555	down
XLOC_008680	XLOC_008680	ENSSSCT00000007788	CD93	chr17:34381625-34384902	ENSSSCG00000007116	CD93	CD93 molecule [Source:HGNC Symbol;Acc:15855]	DC	LC	OK	1.97246	4.9736	1.33429	2.55569	5e-05	0.000349555	down
XLOC_008692	XLOC_008692	ENSSSCT00000029169	ENSSSCG00000023107	chr17:35991331-35992251	ENSSSCG00000023107		Uncharacterized protein [Source:UniProtKB/TrEMBL;Acc:I3LFG7]	DC	LC	OK	6.83934	14.3278	1.06688	2.2317	5e-05	0.000349555	down
XLOC_009060	XLOC_009060	ENSSSCT00000027125	TGM3	chr17:37610107-37611677	ENSSSCG00000026043	TGM3	transglutaminase 3 [Source:HGNC Symbol;Acc:11779]	DC	LC	OK	30.9019	196.501	2.66876	6.49087	5e-05	0.000349555	down
XLOC_009062	XLOC_009062	ENSSSCT00000027854;ENSSSCT00000023608;ENSSSCT00000034585;ENSSSCT00000033544	CH242-165N9.3,SIRPB1	chr17:37905028-37930250	NA	NA	NA	DC	LC	OK	19.2537	131.807	2.77522	5.51726	5e-05	0.000349555	down
XLOC_009076	XLOC_009076	ENSSSCT00000023746	ENSSSCG00000023298	chr17:39335393-39342318	ENSSSCG00000023298		Uncharacterized protein [Source:UniProtKB/TrEMBL;Acc:F1S862]	DC	LC	OK	21.4411	69.105	1.68841	4.29045	5e-05	0.000349555	down
XLOC_009077	XLOC_009077	ENSSSCT00000028631	ENSSSCG00000029144	chr17:39384707-39389816	ENSSSCG00000029144		Uncharacterized protein [Source:UniProtKB/TrEMBL;Acc:F1S862]	DC	LC	OK	2.36725	10.2121	2.10899	3.7719	5e-05	0.000349555	down
XLOC_008942	XLOC_008942	ENSSSCT00000007644;ENSSSCT00000036427;ENSSSCT00000035918	MSR1	chr17:4110395-4191497	ENSSSCG00000006979	MSR1	macrophage scavenger receptor 1 [Source:HGNC Symbol;Acc:7376]	DC	LC	OK	198.6	77.4827	-1.35792	-3.15998	5e-05	0.000349555	up
XLOC_008802	XLOC_008802	ENSSSCT00000031001	TGM2	chr17:46592135-46629982	ENSSSCG00000023522	TGM2	transglutaminase 2 [Source:HGNC Symbol;Acc:11778]	DC	LC	OK	0.452066	14.041	4.95697	7.53642	5e-05	0.000349555	down
XLOC_008832	XLOC_008832	ENSSSCT00000026128	PKIG	chr17:52419596-52501661	ENSSSCG00000022998	PKIG	"Sus scrofa protein kinase (cAMP-dependent, catalytic) inhibitor gamma (PKIG), mRNA. [Source:RefSeq mRNA;Acc:NM_214371]"	DC	LC	OK	11.7506	49.5073	2.07491	5.3367	5e-05	0.000349555	down
XLOC_008839	XLOC_008839	ENSSSCT00000024303	SLPI	chr17:53167237-53169798	ENSSSCG00000022913	SLPI	secretory leukocyte peptidase inhibitor [Source:HGNC Symbol;Acc:11092]	DC	LC	OK	5.91872	0.433296	-3.77186	-4.48795	5e-05	0.000349555	up
XLOC_008841	XLOC_008841	ENSSSCT00000008099;ENSSSCT00000008111	ENSSSCG00000025317	chr17:53413636-53417513	ENSSSCG00000025317		"Sus scrofa pancreatic trypsin inhibitor-like (LOC100158011), transcript variant 2, mRNA. [Source:RefSeq mRNA;Acc:NM_001244478]"	DC	LC	OK	36.156	0.379447	-6.57419	-6.74446	5e-05	0.000349555	up
XLOC_009194	XLOC_009194	ENSSSCT00000008138	PLTP	chr17:53738524-53740290	ENSSSCG00000007435	PLTP	"Sus scrofa phospholipid transfer protein (PLTP), mRNA. [Source:RefSeq mRNA;Acc:NM_214283]"	DC	LC	OK	59.1131	20.2695	-1.54417	-4.53415	5e-05	0.000349555	up
XLOC_008852	XLOC_008852	ENSSSCT00000008139	MMP9	chr17:53819787-53827092	ENSSSCG00000007436	MMP9	"Sus scrofa matrix metallopeptidase 9 (gelatinase B, 92kDa gelatinase, 92kDa type IV collagenase) (MMP9), mRNA. [Source:RefSeq mRNA;Acc:NM_001038004]"	DC	LC	OK	412.697	1661.07	2.00896	2.45934	5e-05	0.000349555	down
XLOC_009197	XLOC_009197	ENSSSCT00000008143	CDH22	chr17:53985487-54058790	ENSSSCG00000007439	CDH22	"cadherin 22, type 2 [Source:HGNC Symbol;Acc:13251]"	DC	LC	OK	0.194698	1.58545	3.02558	3.47323	5e-05	0.000349555	down
XLOC_009216	XLOC_009216	ENSSSCT00000008169	B4GALT5	chr17:57581156-57602483	ENSSSCG00000007465	B4GALT5	"UDP-Gal:betaGlcNAc beta 1,4- galactosyltransferase, polypeptide 5 [Source:HGNC Symbol;Acc:928]"	DC	LC	OK	23.2235	74.9871	1.69106	4.33692	5e-05	0.000349555	down
XLOC_008877	XLOC_008877	ENSSSCT00000026517	CEBPB	chr17:57946111-57947682	ENSSSCG00000028739	CEBPB	Uncharacterized protein [Source:UniProtKB/TrEMBL;Acc:F1SBE1]	DC	LC	OK	5.14402	10.9275	1.087	2.36662	5e-05	0.000349555	down
XLOC_008950	XLOC_008950	ENSSSCT00000007660	ASAH1	chr17:6296099-6333861	ENSSSCG00000006995	ASAH1	N-acylsphingosine amidohydrolase (acid ceramidase) 1 [Source:HGNC Symbol;Acc:735]	DC	LC	OK	193.518	94.1039	-1.04014	-2.7094	5e-05	0.000349555	up
XLOC_008909	XLOC_008909	ENSSSCT00000032921;ENSSSCT00000036296;ENSSSCT00000008215;ENSSSCT00000032819	RAE1	chr17:64916085-64932168	ENSSSCG00000007503	RAE1	"Sus scrofa RAE1 RNA export 1 homolog (S. pombe) (RAE1), mRNA. [Source:RefSeq mRNA;Acc:NM_001105296]"	DC	LC	OK	53.0076	115.743	1.12665	2.68068	5e-05	0.000349555	down
XLOC_009252	XLOC_009252	ENSSSCT00000008249	CTSZ	chr17:66499482-66519788	ENSSSCG00000007522	CTSZ	"Sus scrofa cathepsin Z (CTSZ), mRNA. [Source:RefSeq mRNA;Acc:NM_001123104]"	DC	LC	OK	1383.01	403.049	-1.77879	-2.65334	5e-05	0.000349555	up
XLOC_009618	XLOC_009618	ENSSSCT00000018005;ENSSSCT00000027194;ENSSSCT00000031119	CALD1	chr18:15075828-15194597	ENSSSCG00000016535	CALD1	caldesmon 1 [Source:HGNC Symbol;Acc:1441]	DC	LC	OK	4.99851	0.237069	-4.39812	-5.22086	5e-05	0.000349555	up
XLOC_009527	XLOC_009527	ENSSSCT00000022909	ENSSSCG00000026352	chr18:157466-163513	ENSSSCG00000026352		Uncharacterized protein [Source:UniProtKB/TrEMBL;Acc:I3LRH3]	DC	LC	OK	6.41574	0.0541835	-6.88762	-3.81648	5e-05	0.000349555	up
XLOC_009643	XLOC_009643	ENSSSCT00000018040	TSPAN33	chr18:20563181-20583800	ENSSSCG00000016570	TSPAN33	tetraspanin 33 [Source:HGNC Symbol;Acc:28743]	DC	LC	OK	2.68017	7.51982	1.48837	2.86905	5e-05	0.000349555	down
XLOC_009379	XLOC_009379	ENSSSCT00000027047;ENSSSCT00000018044;ENSSSCT00000018046	KCP	chr18:20780750-20811231	ENSSSCG00000016574	KCP	Uncharacterized protein [Source:UniProtKB/TrEMBL;Acc:F1SMN7]	DC	LC	OK	4.71742	1.2673	-1.89624	-3.528	5e-05	0.000349555	up
XLOC_009453	XLOC_009453	ENSSSCT00000018156	ENSSSCG00000016676	chr18:46529494-46660391	ENSSSCG00000016676			DC	LC	OK	13.1272	0.554234	-4.56592	-3.73924	5e-05	0.000349555	up
XLOC_009738	XLOC_009738	ENSSSCT00000027225	NFE2L3	chr18:50993766-51025144	ENSSSCG00000026894	NFE2L3	"nuclear factor, erythroid 2-like 3 [Source:HGNC Symbol;Acc:7783]"	DC	LC	OK	3.5944	1.42516	-1.33463	-2.33569	5e-05	0.000349555	up
XLOC_009739	XLOC_009739	ENSSSCT00000018198	MPP6	chr18:52549879-52661454	ENSSSCG00000016717	MPP6	"membrane protein, palmitoylated 6 (MAGUK p55 subfamily member 6) [Source:HGNC Symbol;Acc:18167]"	DC	LC	OK	6.53365	13.583	1.05584	2.48425	5e-05	0.000349555	down
XLOC_009485	XLOC_009485	ENSSSCT00000018206	TNS3	chr18:53694288-53887545	ENSSSCG00000016725	TNS3	tensin 3 [Source:HGNC Symbol;Acc:21616]	DC	LC	OK	10.5506	5.05777	-1.06075	-2.52438	5e-05	0.000349555	up
XLOC_009546	XLOC_009546	ENSSSCT00000017892	GALNTL5	chr18:5661557-5723817	ENSSSCG00000016431	GALNTL5	UDP-N-acetyl-alpha-D-galactosamine:polypeptide N-acetylgalactosaminyltransferase-like 5 [Source:HGNC Symbol;Acc:21725]	DC	LC	OK	1.05279	0.341456	-1.62445	-2.15317	5e-05	0.000349555	up
XLOC_009516	XLOC_009516	ENSSSCT00000026111	INHBA	chr18:57997857-58009109	ENSSSCG00000021865	INHBA	"inhibin, beta A [Source:HGNC Symbol;Acc:6066]"	DC	LC	OK	0.475023	10.6833	4.49121	5.99068	5e-05	0.000349555	down
XLOC_009555	XLOC_009555	ENSSSCT00000017913	NOS3	chr18:6579250-6597271	ENSSSCG00000016450	NOS3	nitric oxide synthase 3 (endothelial cell) [Source:HGNC Symbol;Acc:7876]	DC	LC	OK	0.704034	2.21376	1.65278	2.67994	5e-05	0.000349555	down
XLOC_009557	XLOC_009557	ENSSSCT00000017905	TMEM176A	chr18:6647496-6650873	ENSSSCG00000016443	TMEM176A	transmembrane protein 176A [Source:HGNC Symbol;Acc:24930]	DC	LC	OK	2.62828	8.33761	1.66551	3.09102	5e-05	0.000349555	down
XLOC_009303	XLOC_009303	ENSSSCT00000017906;ENSSSCT00000028367	TMEM176B	chr18:6650911-6657271	ENSSSCG00000016444	TMEM176B	transmembrane protein 176B [Source:HGNC Symbol;Acc:29596]	DC	LC	OK	2.72902	8.24729	1.59554	2.70646	5e-05	0.000349555	down
XLOC_009558	XLOC_009558	ENSSSCT00000036607;ENSSSCT00000017911	KCNH2	chr18:6719116-6725583	ENSSSCG00000016448	KCNH2	"potassium voltage-gated channel, subfamily H (eag-related), member 2 [Source:HGNC Symbol;Acc:6251]"	DC	LC	OK	0.566731	1.77768	1.64926	1.89084	5e-05	0.000349555	down
XLOC_009559	XLOC_009559	ENSSSCT00000017912	GIMAP2	chr18:6731368-6733669	ENSSSCG00000016449	GIMAP2	"GTPase, IMAP family member 2 [Source:HGNC Symbol;Acc:21789]"	DC	LC	OK	9.86217	34.3121	1.79874	4.51804	5e-05	0.000349555	down
XLOC_009593	XLOC_009593	ENSSSCT00000017963	RAB19	chr18:9880756-9884319	ENSSSCG00000016499	RAB19	"RAB19, member RAS oncogene family [Source:HGNC Symbol;Acc:19982]"	DC	LC	OK	6.5491	19.6937	1.58836	3.78876	5e-05	0.000349555	down
XLOC_010588	XLOC_010588	ENSSSCT00000028823;ENSSSCT00000029387	POLR3G	chr2:100736493-100767354	ENSSSCG00000026233	POLR3G	polymerase (RNA) III (DNA directed) polypeptide G (32kD) [Source:HGNC Symbol;Acc:30075]	DC	LC	OK	4.50773	2.17773	-1.04957	-2.19217	5e-05	0.000349555	up
XLOC_011672	XLOC_011672	ENSSSCT00000015477	ELL2	chr2:106406383-106475265	ENSSSCG00000014168	ELL2	"elongation factor, RNA polymerase II, 2 [Source:HGNC Symbol;Acc:17064]"	DC	LC	OK	5.31256	12.4411	1.22763	2.75606	5e-05	0.000349555	down
XLOC_011027	XLOC_011027	ENSSSCT00000014322	MS4A7	chr2:10855773-10878566	ENSSSCG00000013102	MS4A7	"membrane-spanning 4-domains, subfamily A, member 7 [Source:HGNC Symbol;Acc:13378]"	DC	LC	OK	27.3676	143.747	2.39299	6.1845	5e-05	0.000349555	down
XLOC_009937	XLOC_009937	ENSSSCT00000014321	MS4A4A	chr2:10915160-10927118	ENSSSCG00000013101	MS4A4A	"membrane-spanning 4-domains, subfamily A, member 4A [Source:HGNC Symbol;Acc:13371]"	DC	LC	OK	6.55883	37.1136	2.50044	5.59844	5e-05	0.000349555	down
XLOC_011028	XLOC_011028	ENSSSCT00000014319	MS4A2	chr2:10959669-10979661	ENSSSCG00000013099	MS4A2	"membrane-spanning 4-domains, subfamily A, member 2 [Source:HGNC Symbol;Acc:7316]"	DC	LC	OK	2.4871	0.603374	-2.04334	-3.2228	5e-05	0.000349555	up
XLOC_009939	XLOC_009939	ENSSSCT00000014339	STX3	chr2:11061500-11080872	ENSSSCG00000013119	STX3	syntaxin 3 [Source:HGNC Symbol;Acc:11438]	DC	LC	OK	10.3949	43.2365	2.05638	4.69146	5e-05	0.000349555	down
XLOC_010849	XLOC_010849	ENSSSCT00000014033	TSPAN4	chr2:123387-143584	ENSSSCG00000012838	TSPAN4	tetraspanin 4 [Source:HGNC Symbol;Acc:11859]	DC	LC	OK	20.5941	3.98694	-2.36888	-3.54859	5e-05	0.000349555	up
XLOC_011069	XLOC_011069	ENSSSCT00000014401;ENSSSCT00000034157;ENSSSCT00000033188	C1-INH	chr2:12957678-12972235	ENSSSCG00000013181	C1-INH	"Sus scrofa serpin peptidase inhibitor, clade G (C1 inhibitor), member 1 (SERPING1), mRNA. [Source:RefSeq mRNA;Acc:NM_001123194]"	DC	LC	OK	24.3299	5.41971	-2.16644	-4.04518	5e-05	0.000349555	up
XLOC_010661	XLOC_010661	ENSSSCT00000015578	SLC27A6	chr2:137112356-137174709	ENSSSCG00000014257	SLC27A6	"solute carrier family 27 (fatty acid transporter), member 6 [Source:HGNC Symbol;Acc:11000]"	DC	LC	OK	1.70968	0.0605934	-4.81842	-4.32923	5e-05	0.000349555	up
XLOC_010662	XLOC_010662	ENSSSCT00000015579	ISOC1	chr2:137198379-137219941	ENSSSCG00000014258	ISOC1	isochorismatase domain containing 1 [Source:HGNC Symbol;Acc:24254]	DC	LC	OK	22.3492	10.3743	-1.1072	-3.02412	5e-05	0.000349555	up
XLOC_011734	XLOC_011734	ENSSSCT00000025928;ENSSSCT00000031122	P4HA2	chr2:139853768-139885838	ENSSSCG00000020915	P4HA2	"prolyl 4-hydroxylase, alpha polypeptide II [Source:HGNC Symbol;Acc:8547]"	DC	LC	OK	2.64376	10.3361	1.96703	3.48214	5e-05	0.000349555	down
XLOC_011735	XLOC_011735	ENSSSCT00000015600	IRF1	chr2:140229793-140252687	ENSSSCG00000014277	IRF1	"Sus scrofa interferon regulatory factor 1 (IRF1), mRNA. [Source:RefSeq mRNA;Acc:NM_001097413]"	DC	LC	OK	86.1206	184.856	1.10197	2.66071	5e-05	0.000349555	down
XLOC_011738	XLOC_011738	ENSSSCT00000015608	SEPT8	chr2:140556380-140561689	NA	NA	NA	DC	LC	OK	13.9112	51.4993	1.88831	4.4894	5e-05	0.000349555	down
XLOC_010700	XLOC_010700	ENSSSCT00000015641	TGFBI	chr2:143856229-143907415	ENSSSCG00000014316	TGFBI	"transforming growth factor, beta-induced, 68kDa [Source:HGNC Symbol;Acc:11771]"	DC	LC	OK	232.903	67.3253	-1.79051	-3.82113	5e-05	0.000349555	up
XLOC_011768	XLOC_011768	ENSSSCT00000015654	GFRA3	chr2:145962125-145982576	ENSSSCG00000014328	GFRA3	GDNF family receptor alpha 3 [Source:HGNC Symbol;Acc:4245]	DC	LC	OK	3.36162	6.7731	1.01066	1.97469	5e-05	0.000349555	down
XLOC_011769	XLOC_011769	ENSSSCT00000015655	CDC25C	chr2:145988073-146023662	ENSSSCG00000014329	CDC25C	"Sus scrofa cell division cycle 25 homolog C (S. pombe) (CDC25C), mRNA. [Source:RefSeq mRNA;Acc:NM_001123095]"	DC	LC	OK	4.48837	1.44242	-1.6377	-2.80651	5e-05	0.000349555	up
XLOC_010722	XLOC_010722	ENSSSCT00000015688	ENSSSCG00000014359	chr2:147280800-147307996	ENSSSCG00000014359			DC	LC	OK	3.26129	0.958594	-1.76645	-2.52805	5e-05	0.000349555	up
XLOC_010725	XLOC_010725	ENSSSCT00000030535	ENSSSCG00000029541	chr2:147515777-147546602	ENSSSCG00000029541		Uncharacterized protein [Source:UniProtKB/TrEMBL;Acc:I3LAZ5]	DC	LC	OK	5.57001	1.86654	-1.57731	-2.98644	5e-05	0.000349555	up
XLOC_011789	XLOC_011789	ENSSSCT00000015692	HBEGF	chr2:148046705-148058378	ENSSSCG00000014362	HBEGF	"Sus scrofa heparin-binding EGF-like growth factor (HBEGF), mRNA. [Source:RefSeq mRNA;Acc:NM_214299]"	DC	LC	OK	16.2442	36.7344	1.17721	3.08032	5e-05	0.000349555	down
XLOC_011841	XLOC_011841	ENSSSCT00000015787	CSF1R	chr2:157856238-157882290	ENSSSCG00000014441	CSF1R	colony stimulating factor 1 receptor [Source:HGNC Symbol;Acc:2433]	DC	LC	OK	190.021	84.1262	-1.17553	-2.75505	5e-05	0.000349555	up
XLOC_010794	XLOC_010794	ENSSSCT00000028242	ENSSSCG00000025399	chr2:157908465-158077825	ENSSSCG00000025399		Uncharacterized protein [Source:UniProtKB/TrEMBL;Acc:I3LJV6]	DC	LC	OK	64.4803	23.2053	-1.47441	-3.02835	5e-05	0.000349555	up
XLOC_010846	XLOC_010846	ENSSSCT00000027743	ENSSSCG00000025023	chr2:162310112-162315342	ENSSSCG00000025023		Uncharacterized protein [Source:UniProtKB/TrEMBL;Acc:I3LIX6]	DC	LC	OK	5.61311	2.62878	-1.09441	-1.87239	5e-05	0.000349555	up
XLOC_009806	XLOC_009806	ENSSSCT00000014073	TPCN2	chr2:2708674-2727191	ENSSSCG00000012875	TPCN2	two pore segment channel 2 [Source:HGNC Symbol;Acc:20820]	DC	LC	OK	24.6586	11.5132	-1.0988	-2.91673	5e-05	0.000349555	up
XLOC_011153	XLOC_011153	ENSSSCT00000027305	FJX1	chr2:27784533-27785847	ENSSSCG00000025588	FJX1	four jointed box 1 (Drosophila) [Source:HGNC Symbol;Acc:17166]	DC	LC	OK	2.31896	14.2128	2.61564	4.55953	5e-05	0.000349555	down
XLOC_010045	XLOC_010045	ENSSSCT00000029479	PAMR1	chr2:27877534-27954885	ENSSSCG00000028338	PAMR1	peptidase domain containing associated with muscle regeneration 1 [Source:HGNC Symbol;Acc:24554]	DC	LC	OK	7.95987	16.9024	1.08641	2.60885	5e-05	0.000349555	down
XLOC_010049	XLOC_010049	ENSSSCT00000014529	ABTB2	chr2:28946534-29149593	ENSSSCG00000013303	ABTB2	ankyrin repeat and BTB (POZ) domain containing 2 [Source:HGNC Symbol;Acc:23842]	DC	LC	OK	0.678498	2.6339	1.95678	3.09904	5e-05	0.000349555	down
XLOC_011170	XLOC_011170	ENSSSCT00000014544	RCN1	chr2:30987741-31245698	ENSSSCG00000013318	RCN1	"reticulocalbin 1, EF-hand calcium binding domain [Source:HGNC Symbol;Acc:9934]"	DC	LC	OK	4.2007	9.13407	1.12063	1.97848	5e-05	0.000349555	down
XLOC_010862	XLOC_010862	ENSSSCT00000022312	PHLDA2	chr2:428407-429386	ENSSSCG00000021597	PHLDA2	"pleckstrin homology-like domain, family A, member 2 [Source:HGNC Symbol;Acc:12385]"	DC	LC	OK	5.11307	22.533	2.13978	5.94834	5e-05	0.000349555	down
XLOC_011198	XLOC_011198	ENSSSCT00000014591	TMEM86A	chr2:43554938-43560125	ENSSSCG00000013360	TMEM86A	transmembrane protein 86A [Source:HGNC Symbol;Acc:26890]	DC	LC	OK	35.0906	15.4623	-1.18233	-3.17755	5e-05	0.000349555	up
XLOC_011203	XLOC_011203	ENSSSCT00000014601	SAA1	chr2:44024782-44025604	ENSSSCG00000013369	SAA1	"Sus scrofa serum amyloid A protein-like (LOC100525856), mRNA.	DC	LC	OK	12.7467	69.9599	2.4564	6.47357	5e-05	0.000349555	down
XLOC_010107	XLOC_010107	ENSSSCT00000014604	SAA4	chr2:44078430-44082946	ENSSSCG00000028525	SAA4	"Sus scrofa serum amyloid A2 (LOC733603), mRNA. [Source:RefSeq mRNA;Acc:NM_001044552]"	DC	LC	OK	116.094	978.053	3.07462	8.10031	5e-05	0.000349555	down
XLOC_011232	XLOC_011232	ENSSSCT00000014648	ADM	chr2:52576214-52578540	ENSSSCG00000013408	ADM	"Sus scrofa adrenomedullin (ADM), mRNA. [Source:RefSeq mRNA;Acc:NM_214107]"	DC	LC	OK	0.774397	7.32184	3.24106	4.76069	5e-05	0.000349555	down
XLOC_010917	XLOC_010917	ENSSSCT00000014167	ENSSSCG00000012961	chr2:5405033-5405903	ENSSSCG00000012961		Uncharacterized protein [Source:UniProtKB/TrEMBL;Acc:F1RU33]	DC	LC	OK	79.7603	208.544	1.38661	4.98495	5e-05	0.000349555	down
XLOC_010868	XLOC_010868	ENSSSCT00000014058	OSBPL5	chr2:550278-579913	ENSSSCG00000012862	OSBPL5	oxysterol binding protein-like 5 [Source:HGNC Symbol;Acc:16392]	DC	LC	OK	0.965875	2.39388	1.30944	2.05919	5e-05	0.000349555	down
XLOC_011258	XLOC_011258	ENSSSCT00000033610;ENSSSCT00000015246	TRIM58	chr2:56435709-56475703	ENSSSCG00000013958	TRIM58	tripartite motif containing 58 [Source:HGNC Symbol;Acc:24150]	DC	LC	OK	1.93839	0.230695	-3.0708	-2.52309	5e-05	0.000349555	up
XLOC_010937	XLOC_010937	ENSSSCT00000014206	CDC42EP2	chr2:6030297-6036364	ENSSSCG00000012996	CDC42EP2	CDC42 effector protein (Rho GTPase binding) 2 [Source:HGNC Symbol;Acc:16263]	DC	LC	OK	1.59022	9.39163	2.56215	4.45558	5e-05	0.000349555	down
XLOC_011309	XLOC_011309	ENSSSCT00000015120	ENSSSCG00000013842	chr2:61344294-61358739	ENSSSCG00000013842		Uncharacterized protein [Source:UniProtKB/TrEMBL;Acc:F1S9Z9]	DC	LC	OK	4.06286	1.72308	-1.2375	-2.05332	5e-05	0.000349555	up
XLOC_009790	XLOC_009790	ENSSSCT00000026603	ENSSSCG00000026674	chr2:616545-619456	ENSSSCG00000026674		Uncharacterized protein [Source:UniProtKB/TrEMBL;Acc:I3LBT6]	DC	LC	OK	6.21459	67.1029	3.43264	9.84982	5e-05	0.000349555	down
XLOC_011341	XLOC_011341	ENSSSCT00000015065	ENSSSCG00000013788	chr2:64438135-64538453	ENSSSCG00000013788		Uncharacterized protein [Source:UniProtKB/TrEMBL;Acc:F1SCE1]	DC	LC	OK	1.72234	0.280553	-2.61802	-3.71248	5e-05	0.000349555	up
XLOC_011370	XLOC_011370	ENSSSCT00000015010	PRDX2	chr2:66509635-66513280	ENSSSCG00000013736	PRDX2	peroxiredoxin 2 [Source:HGNC Symbol;Acc:9353]	DC	LC	OK	202.749	92.5164	-1.13192	-3.59116	5e-05	0.000349555	up
XLOC_010869	XLOC_010869	ENSSSCT00000034160	CH242-363D24.1	chr2:697730-703354	ENSSSCG00000031047	CH242-363D24.1		DC	LC	OK	12.7524	28.6161	1.16605	2.96551	5e-05	0.000349555	down
XLOC_010374	XLOC_010374	ENSSSCT00000014827;ENSSSCT00000033014;ENSSSCT00000036261	RETN	chr2:71871224-71872652	ENSSSCG00000013575	RETN	"Sus scrofa resistin (RETN), mRNA. [Source:RefSeq mRNA;Acc:NM_213783]"	DC	LC	OK	2.72095	28.8486	3.40632	3.93554	5e-05	0.000349555	down
XLOC_010378	XLOC_010378	ENSSSCT00000035000;ENSSSCT00000014831;ENSSSCT00000035780;ENSSSCT00000034782	CD209	chr2:71917404-71931695	ENSSSCG00000013579	CD209	"Sus scrofa CD209 molecule (CD209), mRNA. [Source:RefSeq mRNA;Acc:NM_001129972]"	DC	LC	OK	43.0556	140.764	1.709	2.99703	5e-05	0.000349555	down
XLOC_011472	XLOC_011472	ENSSSCT00000014793	TUBB4A	chr2:73063906-73085299	ENSSSCG00000013545	TUBB4A	"tubulin, beta 4A class IVa [Source:HGNC Symbol;Acc:20774]"	DC	LC	OK	10.4107	5.0814	-1.03477	-2.16406	5e-05	0.000349555	up
XLOC_010401	XLOC_010401	ENSSSCT00000014781	MLLT1	chr2:73345631-73409949	ENSSSCG00000013534	MLLT1	"myeloid/lymphoid or mixed-lineage leukemia (trithorax homolog, Drosophila); translocated to, 1 [Source:HGNC Symbol;Acc:7134]"	DC	LC	OK	21.1667	43.2424	1.03065	2.47824	5e-05	0.000349555	down
XLOC_011499	XLOC_011499	ENSSSCT00000014744	EBI3	chr2:75025653-75034201	ENSSSCG00000013498	EBI3	Epstein-Barr virus induced 3 [Source:HGNC Symbol;Acc:3129]	DC	LC	OK	5.63659	47.7932	3.08391	6.72556	5e-05	0.000349555	down
XLOC_011501	XLOC_011501	ENSSSCT00000014747	CREB3L3	chr2:75072171-75082234	ENSSSCG00000013501	CREB3L3	cAMP responsive element binding protein 3-like 3 [Source:HGNC Symbol;Acc:18855]	DC	LC	OK	1.41343	0.232089	-2.60645	-2.97933	5e-05	0.000349555	up
XLOC_010445	XLOC_010445	ENSSSCT00000014705	C19orf35	chr2:76848188-76852368	ENSSSCG00000013461	C19orf35	chromosome 19 open reading frame 35 [Source:HGNC Symbol;Acc:24793]	DC	LC	OK	2.4438	0.343573	-2.83044	-3.30774	5e-05	0.000349555	up
XLOC_010455	XLOC_010455	ENSSSCT00000014662	DF	chr2:77485871-77487847	ENSSSCG00000013418	DF	Complement factor D [Source:UniProtKB/Swiss-Prot;Acc:P51779]	DC	LC	OK	529.612	82.4242	-2.6838	-7.84568	5e-05	0.000349555	up
XLOC_010469	XLOC_010469	ENSSSCT00000014672	EFNA2	chr2:77858746-77861966	ENSSSCG00000013428	EFNA2	ephrin-A2 [Source:HGNC Symbol;Acc:3222]	DC	LC	OK	6.8756	1.9792	-1.79657	-3.19501	5e-05	0.000349555	up
XLOC_011557	XLOC_011557	ENSSSCT00000014659	AZU1	chr2:78284634-78287017	ENSSSCG00000013415	AZU1	azurocidin 1 [Source:HGNC Symbol;Acc:913]	DC	LC	OK	5.55433	0.788766	-2.81594	-4.11829	5e-05	0.000349555	up
XLOC_010522	XLOC_010522	ENSSSCT00000015353	GPRIN1	chr2:82917020-82919873	ENSSSCG00000014054	GPRIN1	G protein regulated inducer of neurite outgrowth 1 [Source:HGNC Symbol;Acc:24835]	DC	LC	OK	0.766907	2.58251	1.75165	2.73658	5e-05	0.000349555	down
XLOC_011599	XLOC_011599	ENSSSCT00000022564	HRH2	chr2:83529779-83554056	ENSSSCG00000029096	HRH2	histamine receptor H2 [Source:HGNC Symbol;Acc:5183]	DC	LC	OK	3.56039	8.88001	1.31852	2.6818	5e-05	0.000349555	down
XLOC_010547	XLOC_010547	ENSSSCT00000015393;ENSSSCT00000036069	S100Z	chr2:87384289-87386895	ENSSSCG00000014092	S100Z	S100 calcium binding protein Z [Source:HGNC Symbol;Acc:30367]	DC	LC	OK	0.805848	4.32997	2.42578	2.3146	5e-05	0.000349555	down
XLOC_010562	XLOC_010562	ENSSSCT00000015425;ENSSSCT00000027416	ENSSSCG00000014121	chr2:90895540-90953249	ENSSSCG00000014121		Uncharacterized protein [Source:UniProtKB/TrEMBL;Acc:F1RF24]	DC	LC	OK	16.9289	7.92127	-1.09568	-2.78649	5e-05	0.000349555	up
XLOC_012473	XLOC_012473	ENSSSCT00000009245	EPAS1	chr3:100173611-100213334	ENSSSCG00000008443	EPAS1	endothelial PAS domain protein 1 [Source:HGNC Symbol;Acc:3374]	DC	LC	OK	6.15529	36.7167	2.57654	5.94189	5e-05	0.000349555	down
XLOC_012010	XLOC_012010	ENSSSCT00000008443	HIP1	chr3:10227475-10282581	ENSSSCG00000007700	HIP1	huntingtin interacting protein 1 [Source:HGNC Symbol;Acc:4913]	DC	LC	OK	3.04416	11.8678	1.96293	4.4995	5e-05	0.000349555	down
XLOC_012023	XLOC_012023	ENSSSCT00000008462	CLIP2	chr3:11113490-11215082	ENSSSCG00000007719	CLIP2	CAP-GLY domain containing linker protein 2 [Source:HGNC Symbol;Acc:2586]	DC	LC	OK	4.18733	10.6924	1.35249	2.96613	5e-05	0.000349555	down
XLOC_013319	XLOC_013319	ENSSSCT00000009434	ENSSSCG00000008623	chr3:132792630-132793101	ENSSSCG00000008623			DC	LC	OK	15.3726	37.6776	1.29335	3.74629	5e-05	0.000349555	down
XLOC_013331	XLOC_013331	ENSSSCT00000009454	ASAP2	chr3:135295915-135379560	ENSSSCG00000008642	ASAP2	"ArfGAP with SH3 domain, ankyrin repeat and PH domain 2 [Source:HGNC Symbol;Acc:2721]"	DC	LC	OK	1.31319	4.7125	1.84342	3.63309	5e-05	0.000349555	down
XLOC_013358	XLOC_013358	ENSSSCT00000009481	FAM84A	chr3:143906314-143910298	ENSSSCG00000008664	FAM84A	"family with sequence similarity 84, member A [Source:HGNC Symbol;Acc:20743]"	DC	LC	OK	0.22798	3.03203	3.73331	4.20418	5e-05	0.000349555	down
XLOC_012132	XLOC_012132	ENSSSCT00000029636	SOCS1	chr3:32671706-32672538	ENSSSCG00000027855	SOCS1	"Sus scrofa suppressor of cytokine signaling 1 (SOCS1), mRNA. [Source:RefSeq mRNA;Acc:NM_001204768]"	DC	LC	OK	5.88942	23.4954	1.99618	4.44279	5e-05	0.000349555	down
XLOC_012173	XLOC_012173	ENSSSCT00000033336;ENSSSCT00000008727	MEFV	chr3:40322533-40336490	ENSSSCG00000007964	MEFV	Uncharacterized protein [Source:UniProtKB/TrEMBL;Acc:F1RHL5]	DC	LC	OK	5.61786	12.0793	1.10444	2.30459	5e-05	0.000349555	down
XLOC_012180	XLOC_012180	ENSSSCT00000028658	FLYWCH2	chr3:40683843-40693545	ENSSSCG00000022630	FLYWCH2	FLYWCH family member 2 [Source:HGNC Symbol;Acc:25178]	DC	LC	OK	2.49019	6.465	1.3764	2.35783	5e-05	0.000349555	down
XLOC_012183	XLOC_012183	ENSSSCT00000008738	HBZ	chr3:40946024-40947533	ENSSSCG00000007975	HBZ	"hemoglobin, zeta [Source:HGNC Symbol;Acc:4835]"	DC	LC	OK	12.4511	0.584607	-4.41267	-6.18519	5e-05	0.000349555	up
XLOC_012184	XLOC_012184	ENSSSCT00000008740	HBM	chr3:40948174-40948852	ENSSSCG00000007977	HBM	"hemoglobin, mu [Source:HGNC Symbol;Acc:4826]"	DC	LC	OK	1112.13	109.975	-3.33807	-13.4899	5e-05	0.000349555	up
XLOC_012189	XLOC_012189	ENSSSCT00000008751	NME4	chr3:41117779-41121920	ENSSSCG00000007986	NME4	NME/NM23 nucleoside diphosphate kinase 4 [Source:HGNC Symbol;Acc:7852]	DC	LC	OK	3.23928	0.768089	-2.07633	-2.79295	5e-05	0.000349555	up
XLOC_012256	XLOC_012256	ENSSSCT00000008860	ENSSSCG00000008087	chr3:45180184-45185893	ENSSSCG00000008087		"Sus scrofa interleukin-1 beta (IL-1beta), mRNA. [Source:RefSeq mRNA;Acc:NM_001005149]"	DC	LC	OK	0	1.58899	inf	-nan	5e-05	0.000349555	down
XLOC_012970	XLOC_012970	ENSSSCT00000008861	IL1B	chr3:45319295-45326307	ENSSSCG00000008088	IL1B	"Sus scrofa interleukin 1, beta (IL1B), mRNA. [Source:RefSeq mRNA;Acc:NM_214055]"	DC	LC	OK	67.8978	3434.69	5.66067	3.34796	5e-05	0.000349555	down
XLOC_012971	XLOC_012971	ENSSSCT00000008862	CKAP2L	chr3:45411888-45433896	ENSSSCG00000008089	CKAP2L	cytoskeleton associated protein 2-like [Source:HGNC Symbol;Acc:26877]	DC	LC	OK	0.39301	1.68261	2.09806	2.90852	5e-05	0.000349555	down
XLOC_012972	XLOC_012972	ENSSSCT00000008863	IL1A	chr3:45453544-45466239	ENSSSCG00000008090	IL1A	"Sus scrofa interleukin 1, alpha (IL1A), mRNA. [Source:RefSeq mRNA;Acc:NM_214029]"	DC	LC	OK	18.7213	552.16	4.88233	7.8241	5e-05	0.000349555	down
XLOC_011941	XLOC_011941	ENSSSCT00000008326	ENSSSCG00000007586	chr3:4776500-4785615	ENSSSCG00000007586		"Sus scrofa fascin homolog 1, actin-bundling protein (Strongylocentrotus purpuratus) (FSCN1), mRNA. [Source:RefSeq mRNA;Acc:NM_001146300]"	DC	LC	OK	1.87337	23.2154	3.63138	7.2955	5e-05	0.000349555	down
XLOC_012273	XLOC_012273	ENSSSCT00000031771	ENSSSCG00000028944	chr3:48686820-48699096	ENSSSCG00000028944		Uncharacterized protein [Source:UniProtKB/TrEMBL;Acc:I3LAZ6]	DC	LC	OK	2.20603	8.26914	1.90629	3.38537	5e-05	0.000349555	down
XLOC_012281	XLOC_012281	ENSSSCT00000008902	ASTL	chr3:49198535-49210879	ENSSSCG00000008126	ASTL	astacin-like metallo-endopeptidase (M12 family) [Source:HGNC Symbol;Acc:31704]	DC	LC	OK	2.74371	0.975809	-1.49146	-2.16748	5e-05	0.000349555	up
XLOC_012284	XLOC_012284	ENSSSCT00000008911	EDAR	chr3:49603394-49624831	ENSSSCG00000008134	EDAR	ectodysplasin A receptor [Source:HGNC Symbol;Acc:2895]	DC	LC	OK	1.74247	0.234938	-2.89078	-3.04443	5e-05	0.000349555	up
XLOC_012285	XLOC_012285	ENSSSCT00000008912	CCDC138	chr3:49632057-49685648	ENSSSCG00000008135	CCDC138	coiled-coil domain containing 138 [Source:HGNC Symbol;Acc:26531]	DC	LC	OK	2.3213	0.701015	-1.72742	-2.47001	5e-05	0.000349555	up
XLOC_013001	XLOC_013001	ENSSSCT00000027951	SULT1C4	chr3:49934276-49946446	ENSSSCG00000025836	SULT1C4	"sulfotransferase family, cytosolic, 1C, member 4 [Source:HGNC Symbol;Acc:11457]"	DC	LC	OK	2.65515	0.700176	-1.92301	-3.01077	5e-05	0.000349555	up
XLOC_012664	XLOC_012664	ENSSSCT00000026008	ENSSSCG00000025567	chr3:5013716-5021792	ENSSSCG00000025567		Fascin [Source:UniProtKB/TrEMBL;Acc:I3LKF3]	DC	LC	OK	0.965547	10.9707	3.50616	5.74051	5e-05	0.000349555	down
XLOC_011946	XLOC_011946	ENSSSCT00000008329	ENSSSCG00000007589	chr3:5209361-5259886	ENSSSCG00000007589		Uncharacterized protein [Source:UniProtKB/TrEMBL;Acc:F1RFN1]	DC	LC	OK	1.11917	0.0860583	-3.70097	-3.49515	5e-05	0.000349555	up
XLOC_013019	XLOC_013019	ENSSSCT00000008939;ENSSSCT00000032991	IL1R1	chr3:54729097-54758580	ENSSSCG00000008162	IL1R1	"interleukin 1 receptor, type I [Source:HGNC Symbol;Acc:5993]"	DC	LC	OK	1.97029	16.1198	3.03235	5.22472	5e-05	0.000349555	down
XLOC_013020	XLOC_013020	ENSSSCT00000030337	ENSSSCG00000028331	chr3:54901370-54919900	ENSSSCG00000028331	IL1R2	"Sus scrofa interleukin 1 receptor, type II (IL1R2), mRNA. [Source:RefSeq mRNA;Acc:NM_001243363]"	DC	LC	OK	85.7985	190.43	1.15023	3.39022	5e-05	0.000349555	down
XLOC_012297	XLOC_012297	ENSSSCT00000008940	IL1R2	chr3:54939543-54952578	ENSSSCG00000008163		Uncharacterized protein [Source:UniProtKB/TrEMBL;Acc:F1STG6]	DC	LC	OK	87.501	215.128	1.29783	4.26809	5e-05	0.000349555	down
XLOC_012313	XLOC_012313	ENSSSCT00000026306;ENSSSCT00000008966	ENSSSCG00000030232,KIAA1211L	chr3:58000332-58040774	NA	NA	NA	DC	LC	OK	8.2076	1.20324	-2.77003	-3.76924	5e-05	0.000349555	up
XLOC_013043	XLOC_013043	ENSSSCT00000008984	IGKC	chr3:59880798-59881322	ENSSSCG00000008203	IGKC	immunoglobulin kappa constant [Source:HGNC Symbol;Acc:5716]	DC	LC	OK	602.397	288.154	-1.06388	-3.72671	5e-05	0.000349555	up
XLOC_013050	XLOC_013050	ENSSSCT00000027499	IGKV-3	chr3:59934903-59935620	ENSSSCG00000022682	IGKV-3	Uncharacterized protein [Source:UniProtKB/TrEMBL;Acc:F1STC5]	DC	LC	OK	60.1769	4.13614	-3.86285	-9.76917	5e-05	0.000349555	up
XLOC_013053	XLOC_013053	ENSSSCT00000035838	IGKV-7	chr3:59962484-59963229	ENSSSCG00000030927	IGKV-7		DC	LC	OK	320.61	44.4964	-2.84906	-11.2858	5e-05	0.000349555	up
XLOC_012325	XLOC_012325	ENSSSCT00000030671	IGKV-11	chr3:59985850-59986608	ENSSSCG00000027332	IGKV-11		DC	LC	OK	149.655	69.0492	-1.11595	-4.29517	5e-05	0.000349555	up
XLOC_012341	XLOC_012341	ENSSSCT00000009010	GNLY	chr3:61952961-61957608	ENSSSCG00000008228	GNLY	granulysin [Source:HGNC Symbol;Acc:4414]	DC	LC	OK	102.024	295.992	1.53665	4.57197	5e-05	0.000349555	down
XLOC_013126	XLOC_013126	ENSSSCT00000009118	TGFA	chr3:75427113-75437891	ENSSSCG00000008326	TGFA	"transforming growth factor, alpha [Source:HGNC Symbol;Acc:11765]"	DC	LC	OK	2.80957	9.40224	1.74266	3.72636	5e-05	0.000349555	down
XLOC_013130	XLOC_013130	ENSSSCT00000009126	MXD1	chr3:75917155-75939798	ENSSSCG00000008334	MXD1	MAX dimerization protein 1 [Source:HGNC Symbol;Acc:6761]	DC	LC	OK	15.9362	34.8132	1.12733	2.9103	5e-05	0.000349555	down
XLOC_012405	XLOC_012405	ENSSSCT00000009132;ENSSSCT00000009133	GFAT1	chr3:76459923-76509989	ENSSSCG00000008339	GFAT1	"Sus scrofa glutamine--fructose-6-phosphate transaminase 1 (GFPT1), mRNA. [Source:RefSeq mRNA;Acc:NM_001194979]"	DC	LC	OK	19.254	58.8456	1.61178	3.61806	5e-05	0.000349555	down
XLOC_013144	XLOC_013144	ENSSSCT00000009142	PLEK	chr3:77408776-77439119	ENSSSCG00000008348	PLEK	Pleckstrin; Uncharacterized protein [Source:UniProtKB/TrEMBL;Acc:F1SJ07]	DC	LC	OK	50.0753	186.265	1.89519	3.64375	5e-05	0.000349555	down
XLOC_012411	XLOC_012411	ENSSSCT00000009143	CNRIP1	chr3:77470688-77495096	ENSSSCG00000008349	CNRIP1	cannabinoid receptor interacting protein 1 [Source:HGNC Symbol;Acc:24546]	DC	LC	OK	0.543194	1.70051	1.64643	2.21729	5e-05	0.000349555	down
XLOC_013151	XLOC_013151	ENSSSCT00000024583	ENSSSCG00000027527	chr3:80747564-80754506	ENSSSCG00000027527		Uncharacterized protein [Source:UniProtKB/TrEMBL;Acc:I3LCD5]	DC	LC	OK	22.9953	70.7747	1.6219	4.48299	5e-05	0.000349555	down
XLOC_012417	XLOC_012417	ENSSSCT00000029680	ENSSSCG00000028282	chr3:80818056-80833358	ENSSSCG00000028282		Uncharacterized protein [Source:UniProtKB/TrEMBL;Acc:I3LAL2]	DC	LC	OK	12.3797	41.5587	1.74717	4.67002	5e-05	0.000349555	down
XLOC_012004	XLOC_012004	ENSSSCT00000008438	ENSSSCG00000007695	chr3:9641160-9645573	ENSSSCG00000007695		Uncharacterized protein [Source:UniProtKB/TrEMBL;Acc:F1RKD5]	DC	LC	OK	10.5015	3.40688	-1.62408	-3.10621	5e-05	0.000349555	up
XLOC_013787	XLOC_013787	ENSSSCT00000007217;ENSSSCT00000033945	S100A9	chr4:105063476-105066298	ENSSSCG00000006588	S100A9	"Sus scrofa S100 calcium binding protein A9 (S100A9), mRNA. [Source:RefSeq mRNA;Acc:NM_001177906]"	DC	LC	OK	204.882	1156.36	2.49673	4.22387	5e-05	0.000349555	down
XLOC_014401	XLOC_014401	ENSSSCT00000007218;ENSSSCT00000034229	S100A12	chr4:105075279-105076728	ENSSSCG00000006589	S100A12	"Sus scrofa S100 calcium binding protein A12 (S100A12), mRNA. [Source:RefSeq mRNA;Acc:NM_001160272]"	DC	LC	OK	533.392	3592.05	2.75154	4.50388	5e-05	0.000349555	down
XLOC_014402	XLOC_014402	ENSSSCT00000007219;ENSSSCT00000036517	S100A8	chr4:105091815-105092868	ENSSSCG00000006590	S100A8	protein S100-A8 [Source:RefSeq peptide;Acc:NP_001153743]	DC	LC	OK	189.65	2246.38	3.56619	5.89073	5e-05	0.000349555	down
XLOC_013811	XLOC_013811	ENSSSCT00000007258	SELENBP1	chr4:107086234-107095113	ENSSSCG00000006624	SELENBP1	selenium binding protein 1 [Source:HGNC Symbol;Acc:10719]	DC	LC	OK	3.3883	0.893022	-1.9238	-2.98124	5e-05	0.000349555	up
XLOC_013832	XLOC_013832	ENSSSCT00000036011;ENSSSCT00000007316;ENSSSCT00000036053;ENSSSCT00000033004	FCGR1A	chr4:108759132-108782557	ENSSSCG00000006678	FCGR1A	"Sus scrofa Fc fragment of IgG, high affinity Ia, receptor (CD64) (FCGR1A), mRNA. [Source:RefSeq mRNA;Acc:NM_001033011]"	DC	LC	OK	4.17542	9.7786	1.22771	2.07694	5e-05	0.000349555	down
XLOC_013863	XLOC_013863	ENSSSCT00000007359	ZNF697	chr4:111535847-111539337	ENSSSCG00000006718	ZNF697	zinc finger protein 697 [Source:HGNC Symbol;Acc:32034]	DC	LC	OK	0.729767	8.23115	3.49559	5.30488	5e-05	0.000349555	down
XLOC_013874	XLOC_013874	ENSSSCT00000007380	IGSF3	chr4:114056406-114166174	ENSSSCG00000006737	IGSF3	"immunoglobulin superfamily, member 3 [Source:HGNC Symbol;Acc:5950]"	DC	LC	OK	0.0616456	1.16565	4.241	4.90903	5e-05	0.000349555	down
XLOC_013880	XLOC_013880	ENSSSCT00000007393	TSPAN2	chr4:115641712-115680720	ENSSSCG00000006748	TSPAN2	tetraspanin 2 [Source:HGNC Symbol;Acc:20659]	DC	LC	OK	4.91523	0.443125	-3.47147	-5.15028	5e-05	0.000349555	up
XLOC_013898	XLOC_013898	ENSSSCT00000007420	PPM1J	chr4:117792235-117797886	ENSSSCG00000006774	PPM1J	"protein phosphatase, Mg2+/Mn2+ dependent, 1J [Source:HGNC Symbol;Acc:20785]"	DC	LC	OK	5.06532	1.18901	-2.09089	-3.28437	5e-05	0.000349555	up
XLOC_014509	XLOC_014509	ENSSSCT00000027506	C1orf162	chr4:119057619-119064131	ENSSSCG00000025485	C1orf162	chromosome 1 open reading frame 162 [Source:HGNC Symbol;Acc:28344]	DC	LC	OK	13.6979	5.80572	-1.23841	-2.7037	5e-05	0.000349555	up
XLOC_014513	XLOC_014513	ENSSSCT00000007444	CHI3L2	chr4:119320216-119544247	ENSSSCG00000006796	CHI3L2	chitinase 3-like 2 [Source:HGNC Symbol;Acc:1933]	DC	LC	OK	3.5656	361.36	6.66315	5.37398	5e-05	0.000349555	down
XLOC_013960	XLOC_013960	ENSSSCT00000027504	F3	chr4:134474324-134479725	ENSSSCG00000022447	F3	"coagulation factor III (thromboplastin, tissue factor) [Source:HGNC Symbol;Acc:3541]"	DC	LC	OK	0.391571	89.202	7.83166	10.0407	5e-05	0.000349555	down
XLOC_013967	XLOC_013967	ENSSSCT00000007548	BCAR3	chr4:135280374-135321500	ENSSSCG00000006893	BCAR3	breast cancer anti-estrogen resistance 3 [Source:HGNC Symbol;Acc:973]	DC	LC	OK	17.0999	7.54661	-1.18008	-2.83798	5e-05	0.000349555	up
XLOC_014596	XLOC_014596	ENSSSCT00000007573	ENSSSCG00000024047	chr4:138672478-138675055	ENSSSCG00000024047		Uncharacterized protein [Source:UniProtKB/TrEMBL;Acc:F1S4E5]	DC	LC	OK	2.3554	0.557133	-2.07988	-2.49231	5e-05	0.000349555	up
XLOC_014601	XLOC_014601	ENSSSCT00000007577	ENSSSCG00000022397	chr4:139458144-139473151	ENSSSCG00000022397		Uncharacterized protein [Source:UniProtKB/TrEMBL;Acc:F1S4E2]	DC	LC	OK	2.23156	8.23216	1.88322	3.45517	5e-05	0.000349555	down
XLOC_013984	XLOC_013984	ENSSSCT00000007579	GBP4	chr4:139582094-139601161	ENSSSCG00000006919	GBP4	Uncharacterized protein [Source:UniProtKB/TrEMBL;Acc:F1S4E0]	DC	LC	OK	32.357	81.5075	1.33286	3.34568	5e-05	0.000349555	down
XLOC_014602	XLOC_014602	ENSSSCT00000007583;ENSSSCT00000032794;ENSSSCT00000034978	GBP2	chr4:139612346-139633862	ENSSSCG00000006923	GBP2	"Sus scrofa guanylate binding protein 2, interferon-inducible (GBP2), mRNA. [Source:RefSeq mRNA;Acc:NM_001128474]"	DC	LC	OK	29.982	78.6104	1.39062	3.26851	5e-05	0.000349555	down
XLOC_013985	XLOC_013985	ENSSSCT00000007584;ENSSSCT00000035038;ENSSSCT00000036228	GBP1	chr4:139650957-139667272	ENSSSCG00000006924	GBP1	"Sus scrofa guanylate binding protein 1, interferon-inducible (GBP1), mRNA. [Source:RefSeq mRNA;Acc:NM_001128473]"	DC	LC	OK	75.4689	225.242	1.57752	2.34776	5e-05	0.000349555	down
XLOC_014061	XLOC_014061	ENSSSCT00000034055;ENSSSCT00000006581;ENSSSCT00000036252;ENSSSCT00000034473;ENSSSCT00000036209	DEPTOR	chr4:19989286-20171545	ENSSSCG00000005998	DEPTOR	DEP domain containing MTOR-interacting protein [Source:HGNC Symbol;Acc:22953]	DC	LC	OK	5.66753	1.52447	-1.89442	-2.67119	5e-05	0.000349555	up
XLOC_013453	XLOC_013453	ENSSSCT00000006585	ENPP2	chr4:20368318-20453101	ENSSSCG00000006001	ENPP2	ectonucleotide pyrophosphatase/phosphodiesterase 2 [Source:HGNC Symbol;Acc:3357]	DC	LC	OK	0.76404	4.65254	2.6063	4.28379	5e-05	0.000349555	down
XLOC_014092	XLOC_014092	ENSSSCT00000006632	DCSTAMP	chr4:35670747-35677167	ENSSSCG00000006043	DCSTAMP	dendrocyte expressed seven transmembrane protein [Source:HGNC Symbol;Acc:18549]	DC	LC	OK	0.382119	8.22387	4.42772	5.06073	5e-05	0.000349555	down
XLOC_014119	XLOC_014119	ENSSSCT00000006674	LAPTM4B	chr4:41977262-42059922	ENSSSCG00000006083	LAPTM4B	lysosomal protein transmembrane 4 beta [Source:HGNC Symbol;Acc:13646]	DC	LC	OK	29.2306	14.1466	-1.04702	-2.88035	5e-05	0.000349555	up
XLOC_014121	XLOC_014121	ENSSSCT00000006678	ENSSSCG00000006087	chr4:42482197-43087779	ENSSSCG00000006087			DC	LC	OK	6.47826	13.9742	1.10909	2.34519	5e-05	0.000349555	down
XLOC_014123	XLOC_014123	ENSSSCT00000006679	SDC2	chr4:43122709-43138586	ENSSSCG00000006088	SDC2	syndecan 2 [Source:HGNC Symbol;Acc:10659]	DC	LC	OK	74.2812	178.79	1.26719	3.48508	5e-05	0.000349555	down
XLOC_014141	XLOC_014141	ENSSSCT00000006718	DECR1	chr4:51207651-51243981	ENSSSCG00000006126	DECR1	"Sus scrofa 2,4-dienoyl CoA reductase 1, mitochondrial (DECR1), nuclear gene encoding mitochondrial protein, mRNA. [Source:RefSeq mRNA;Acc:NM_001190232]"	DC	LC	OK	17.6831	7.57754	-1.22257	-3.2692	5e-05	0.000349555	up
XLOC_014151	XLOC_014151	ENSSSCT00000006733	CA2	chr4:56156731-56174841	ENSSSCG00000006140	CA2	carbonic anhydrase II [Source:HGNC Symbol;Acc:1373]	DC	LC	OK	1.71762	0.375121	-2.19499	-3.11499	5e-05	0.000349555	up
XLOC_013540	XLOC_013540	ENSSSCT00000006735	CA1	chr4:56358290-56369035	ENSSSCG00000006142	CA1	carbonic anhydrase I [Source:HGNC Symbol;Acc:1368]	DC	LC	OK	3.26205	0.0901485	-5.17733	-4.89349	5e-05	0.000349555	up
XLOC_013569	XLOC_013569	ENSSSCT00000006781	MSC	chr4:69416950-69419896	ENSSSCG00000006187	MSC	musculin [Source:HGNC Symbol;Acc:7321]	DC	LC	OK	0.438535	1.38445	1.65855	2.09256	5e-05	0.000349555	down
XLOC_014187	XLOC_014187	ENSSSCT00000006792	SULF1	chr4:71277768-71419852	ENSSSCG00000006197	SULF1	sulfatase 1 [Source:HGNC Symbol;Acc:20391]	DC	LC	OK	1.20092	5.69125	2.2446	3.92671	5e-05	0.000349555	down
XLOC_014193	XLOC_014193	ENSSSCT00000006801	ENSSSCG00000006206	chr4:73957675-73977954	ENSSSCG00000006206		Uncharacterized protein [Source:UniProtKB/TrEMBL;Acc:F1RTZ8]	DC	LC	OK	6.88179	3.25341	-1.08083	-2.6375	5e-05	0.000349555	up
XLOC_013614	XLOC_013614	ENSSSCT00000006863	KOR	chr4:84470158-84496173	ENSSSCG00000006264	KOR	Uncharacterized protein [Source:UniProtKB/TrEMBL;Acc:F1RSG5]	DC	LC	OK	0.431938	2.06302	2.25586	2.62306	5e-05	0.000349555	down
XLOC_013631	XLOC_013631	ENSSSCT00000006892	F5	chr4:89027935-89109573	ENSSSCG00000006289	F5	"coagulation factor V (proaccelerin, labile factor) [Source:HGNC Symbol;Acc:3542]"	DC	LC	OK	7.11164	3.04732	-1.22264	-2.84616	5e-05	0.000349555	up
XLOC_014236	XLOC_014236	ENSSSCT00000006901	ATP1B1	chr4:89529320-89550560	ENSSSCG00000006296	ATP1B1	Sodium/potassium-transporting ATPase subunit beta-1 [Source:UniProtKB/Swiss-Prot;Acc:P05027]	DC	LC	OK	23.3878	59.3893	1.34445	3.68119	5e-05	0.000349555	down
XLOC_014265	XLOC_014265	ENSSSCT00000006949	SH2D1B	chr4:95921816-95926281	ENSSSCG00000006341	SH2D1B	SH2 domain containing 1B [Source:HGNC Symbol;Acc:30416]	DC	LC	OK	7.4949	35.5858	2.24732	7.73307	5e-05	0.000349555	down
XLOC_014290	XLOC_014290	ENSSSCT00000006987	ENSSSCG00000006376	chr4:97495665-97509863	ENSSSCG00000006376		Uncharacterized protein [Source:UniProtKB/TrEMBL;Acc:F1S172]	DC	LC	OK	8.65204	4.05585	-1.09304	-2.43801	5e-05	0.000349555	up
XLOC_013682	XLOC_013682	ENSSSCT00000007005	IGSF8	chr4:98335034-98342776	ENSSSCG00000006392	IGSF8	"immunoglobulin superfamily, member 8 [Source:HGNC Symbol;Acc:17813]"	DC	LC	OK	5.27525	12.1367	1.20207	2.75906	5e-05	0.000349555	down
XLOC_013683	XLOC_013683	ENSSSCT00000033846;ENSSSCT00000007013;ENSSSCT00000033085;ENSSSCT00000034336	SLAMF9	chr4:98543030-98545749	ENSSSCG00000006400	SLAMF9	SLAM family member 9 [Source:HGNC Symbol;Acc:18430]	DC	LC	OK	5.01174	13.4415	1.42331	2.39768	5e-05	0.000349555	down
XLOC_013691	XLOC_013691	ENSSSCT00000007026;ENSSSCT00000035996	FCER1A	chr4:99069232-99075661	ENSSSCG00000006413	FCER1A	"Fc fragment of IgE, high affinity I, receptor for; alpha polypeptide [Source:HGNC Symbol;Acc:3609]"	DC	LC	OK	11.24	3.94682	-1.50988	-2.227	5e-05	0.000349555	up
XLOC_013710	XLOC_013710	ENSSSCT00000022296	PCD1A	chr4:99905534-99909248	ENSSSCG00000025644	PCD1A	"Sus scrofa CD1 antigen (CD1.1), mRNA. [Source:RefSeq mRNA;Acc:NM_213831]"	DC	LC	OK	167.267	70.3934	-1.24864	-3.31337	5e-05	0.000349555	up
XLOC_015762	XLOC_015762	ENSSSCT00000030219	ENSSSCG00000025663	chr5:103530677-103757995	ENSSSCG00000025663		Uncharacterized protein [Source:UniProtKB/TrEMBL;Acc:I3L9H5]	DC	LC	OK	1.00385	3.53835	1.81754	2.37895	5e-05	0.000349555	down
XLOC_015181	XLOC_015181	ENSSSCT00000029567	TMTC2	chr5:103774481-103798846	ENSSSCG00000021419	TMTC2	transmembrane and tetratricopeptide repeat containing 2 [Source:HGNC Symbol;Acc:25440]	DC	LC	OK	0.678305	2.33834	1.78548	2.53948	5e-05	0.000349555	down
XLOC_015766	XLOC_015766	ENSSSCT00000001027	ACSS3	chr5:105196505-105368281	ENSSSCG00000000939	ACSS3	acyl-CoA synthetase short-chain family member 3 [Source:HGNC Symbol;Acc:24723]	DC	LC	OK	5.89941	2.21805	-1.41128	-2.63466	5e-05	0.000349555	up
XLOC_014716	XLOC_014716	ENSSSCT00000029499	NUAK1	chr5:14214561-14290637	ENSSSCG00000027055	NUAK1	"NUAK family, SNF1-like kinase, 1 [Source:HGNC Symbol;Acc:14311]"	DC	LC	OK	6.6135	0.736211	-3.16722	-5.73842	5e-05	0.000349555	up
XLOC_015315	XLOC_015315	ENSSSCT00000000190	RND1	chr5:15325816-15333222	ENSSSCG00000000181	RND1	Rho family GTPase 1 [Source:HGNC Symbol;Acc:18314]	DC	LC	OK	0.41458	3.7504	3.17732	4.12063	5e-05	0.000349555	down
XLOC_014721	XLOC_014721	ENSSSCT00000000207	TUBA1C	chr5:15667322-15676220	ENSSSCG00000000194	TUBA1C	"tubulin, alpha 1c [Source:HGNC Symbol;Acc:20768]"	DC	LC	OK	1.74525	42.9415	4.62087	8.87968	5e-05	0.000349555	down
XLOC_014739	XLOC_014739	ENSSSCT00000000236	POU6F1	chr5:17224382-17239661	ENSSSCG00000000220	POU6F1	POU class 6 homeobox 1 [Source:HGNC Symbol;Acc:9224]	DC	LC	OK	6.10664	13.1375	1.10524	2.47376	5e-05	0.000349555	down
XLOC_015352	XLOC_015352	ENSSSCT00000000262	PF4	chr5:18218053-18220382	ENSSSCG00000000243	PF4	Platelet factor 4 [Source:UniProtKB/Swiss-Prot;Acc:P30034]	DC	LC	OK	2.82765	8.69115	1.61994	3.15395	5e-05	0.000349555	down
XLOC_015356	XLOC_015356	ENSSSCT00000000265	ENSSSCG00000000246	chr5:18303983-18306130	ENSSSCG00000000246		Uncharacterized protein [Source:UniProtKB/TrEMBL;Acc:F1SGG8]	DC	LC	OK	50.5602	2414.86	5.57779	6.7647	5e-05	0.000349555	down
XLOC_014755	XLOC_014755	ENSSSCT00000033904;ENSSSCT00000000261	CH242-185F9.2	chr5:18317447-18319181	ENSSSCG00000000242	CH242-185F9.2	Uncharacterized protein [Source:UniProtKB/TrEMBL;Acc:F1RUL5]	DC	LC	OK	54.4761	1941.63	5.1555	5.52372	5e-05	0.000349555	down
XLOC_015371	XLOC_015371	ENSSSCT00000000282	ENSSSCG00000000263	chr5:18901805-18908225	ENSSSCG00000000263		Uncharacterized protein [Source:UniProtKB/TrEMBL;Acc:F1SFS5]	DC	LC	OK	0.348553	1.23127	1.8207	2.49491	5e-05	0.000349555	down
XLOC_015386	XLOC_015386	ENSSSCT00000000310	NFE2	chr5:20354012-20356814	ENSSSCG00000000289	NFE2	"nuclear factor, erythroid 2 [Source:HGNC Symbol;Acc:7780]"	DC	LC	OK	10.2342	0.773373	-3.72608	-5.84702	5e-05	0.000349555	up
XLOC_015387	XLOC_015387	ENSSSCT00000000312	ENSSSCG00000000291	chr5:20410224-20411195	ENSSSCG00000000291			DC	LC	OK	10.5573	29.2136	1.4684	3.5022	5e-05	0.000349555	down
XLOC_015388	XLOC_015388	ENSSSCT00000000313	ZNF385A	chr5:20417578-20434468	ENSSSCG00000000292	ZNF385A	zinc finger protein 385A [Source:HGNC Symbol;Acc:17521]	DC	LC	OK	19.4221	7.9683	-1.28536	-3.12595	5e-05	0.000349555	up
XLOC_015390	XLOC_015390	ENSSSCT00000031179	GTSF1	chr5:20494142-20504958	ENSSSCG00000026333	GTSF1	gametocyte specific factor 1 [Source:HGNC Symbol;Acc:26565]	DC	LC	OK	0.630871	1.44791	1.19856	1.90194	5e-05	0.000349555	down
XLOC_014630	XLOC_014630	ENSSSCT00000000029	EFCAB6	chr5:2581934-2802198	ENSSSCG00000000028	EFCAB6	EF-hand calcium binding domain 6 [Source:HGNC Symbol;Acc:24204]	DC	LC	OK	0.154262	0.960628	2.6386	2.80123	5e-05	0.000349555	down
XLOC_014877	XLOC_014877	ENSSSCT00000028998	ENSSSCG00000021558	chr5:30091941-30105085	ENSSSCG00000021558		Uncharacterized protein [Source:UniProtKB/TrEMBL;Acc:I3LMS6]	DC	LC	OK	7.96111	19.6104	1.30058	2.92516	5e-05	0.000349555	down
XLOC_015482	XLOC_015482	ENSSSCT00000029741	ENSSSCG00000029004	chr5:30142486-30208943	ENSSSCG00000029004		Uncharacterized protein [Source:UniProtKB/TrEMBL;Acc:I3L778]	DC	LC	OK	18.0798	39.905	1.14219	3.23491	5e-05	0.000349555	down
XLOC_015483	XLOC_015483	ENSSSCT00000031005	ENSSSCG00000025211	chr5:30315039-30339341	ENSSSCG00000025211		Uncharacterized protein [Source:UniProtKB/TrEMBL;Acc:I3LM73]	DC	LC	OK	4.57	10.4801	1.19738	2.45982	5e-05	0.000349555	down
XLOC_014895	XLOC_014895	ENSSSCT00000035165;ENSSSCT00000032082;ENSSSCT00000031580;ENSSSCT00000000513	IRAK3	chr5:33800190-33872499	ENSSSCG00000000475	IRAK3	interleukin-1 receptor-associated kinase 3 [Source:HGNC Symbol;Acc:17020]	DC	LC	OK	3.146	16.3227	2.37529	3.79585	5e-05	0.000349555	down
XLOC_015504	XLOC_015504	ENSSSCT00000000530;ENSSSCT00000034939;ENSSSCT00000033585	LYZ	chr5:36179189-36185575	ENSSSCG00000000492	LYZ	lysozyme [Source:HGNC Symbol;Acc:6740]	DC	LC	OK	723.986	93.8956	-2.94683	-5.9186	5e-05	0.000349555	up
XLOC_014644	XLOC_014644	ENSSSCT00000000048	ENSSSCG00000020945	chr5:3782776-3786298	ENSSSCG00000020945		Uncharacterized protein; Uncharacterized protein [Source:UniProtKB/TrEMBL;Acc:F1SJP7]	DC	LC	OK	14.0558	5.47025	-1.36149	-2.80004	5e-05	0.000349555	up
XLOC_015242	XLOC_015242	ENSSSCT00000000068	CSDC2	chr5:4348949-4351989	ENSSSCG00000000062	CSDC2	"cold shock domain containing C2, RNA binding [Source:HGNC Symbol;Acc:30359]"	DC	LC	OK	1.56716	5.95496	1.92594	3.26612	5e-05	0.000349555	down
XLOC_014954	XLOC_014954	ENSSSCT00000030248	BHLHE41	chr5:51429363-51435089	ENSSSCG00000028552	BHLHE41	"basic helix-loop-helix family, member e41 [Source:HGNC Symbol;Acc:16617]"	DC	LC	OK	7.23362	3.46645	-1.06126	-2.57258	5e-05	0.000349555	up
XLOC_015214	XLOC_015214	ENSSSCT00000000001	ENSSSCG00000000001	chr5:588810-596477	ENSSSCG00000000001			DC	LC	OK	0.159179	1.88911	3.56899	3.44564	5e-05	0.000349555	down
XLOC_014978	XLOC_014978	ENSSSCT00000000651	ERP27	chr5:60989046-61014894	ENSSSCG00000000605	ERP27	endoplasmic reticulum protein 27 [Source:HGNC Symbol;Acc:26495]	DC	LC	OK	10.4479	3.45881	-1.59486	-3.01095	5e-05	0.000349555	up
XLOC_014979	XLOC_014979	ENSSSCT00000000652	MGP	chr5:61054165-61058328	ENSSSCG00000000606	MGP	"Sus scrofa matrix Gla protein (MGP), mRNA. [Source:RefSeq mRNA;Acc:NM_214116]"	DC	LC	OK	2.03315	11.4265	2.49059	4.35643	5e-05	0.000349555	down
XLOC_015578	XLOC_015578	ENSSSCT00000032057	PLBD1	chr5:61337115-61373313	ENSSSCG00000027602	PLBD1	phospholipase B domain containing 1 [Source:HGNC Symbol;Acc:26215]	DC	LC	OK	100.281	25.0309	-2.00226	-5.22327	5e-05	0.000349555	up
XLOC_015581	XLOC_015581	ENSSSCT00000000666	HEBP1	chr5:62761448-62827041	ENSSSCG00000000620	HEBP1	Heme-binding protein 1 [Source:UniProtKB/Swiss-Prot;Acc:Q5ISC6]	DC	LC	OK	58.0869	143.775	1.30753	2.13893	5e-05	0.000349555	down
XLOC_014986	XLOC_014986	ENSSSCT00000022318	ENSSSCG00000030611	chr5:62761448-62827041	ENSSSCG00000030611		Uncharacterized protein [Source:UniProtKB/TrEMBL;Acc:I3LM89]	DC	LC	OK	68.2007	213.076	1.64351	4.01849	5e-05	0.000349555	down
XLOC_014996	XLOC_014996	ENSSSCT00000000683	KLRA1	chr5:64164278-64182643	ENSSSCG00000000636	KLRA1	"Sus scrofa killer cell lectin-like receptor subfamily A, member 1 (LY49), mRNA. [Source:RefSeq mRNA;Acc:NM_214338]"	DC	LC	OK	3.59464	0.894184	-2.0072	-2.69798	5e-05	0.000349555	up
XLOC_014998	XLOC_014998	ENSSSCT00000000688	ENSSSCG00000000639	chr5:64310465-64320171	ENSSSCG00000000639		Uncharacterized protein [Source:UniProtKB/TrEMBL;Acc:F1SQ29]	DC	LC	OK	16.0607	4.01969	-1.99838	-3.84582	5e-05	0.000349555	up
XLOC_014999	XLOC_014999	ENSSSCT00000000689	ENSSSCG00000000640	chr5:64347589-64352543	ENSSSCG00000000640		Uncharacterized protein [Source:UniProtKB/TrEMBL;Acc:F1SQ28]	DC	LC	OK	25.7733	10.5379	-1.29029	-3.14594	5e-05	0.000349555	up
XLOC_015592	XLOC_015592	ENSSSCT00000026674;ENSSSCT00000036321;ENSSSCT00000000704	CLEC1B	chr5:64695365-64729282	ENSSSCG00000000650	CLEC1B	"C-type lectin domain family 1, member B [Source:HGNC Symbol;Acc:24356]"	DC	LC	OK	19.2667	2.44764	-2.97664	-5.55432	5e-05	0.000349555	up
XLOC_015009	XLOC_015009	ENSSSCT00000025507;ENSSSCT00000000712	CLEC2B	chr5:64827996-64857595	ENSSSCG00000000656	CLEC2B	Uncharacterized protein [Source:UniProtKB/TrEMBL;Acc:F1SPB9]	DC	LC	OK	10.0965	24.2421	1.26367	2.66889	5e-05	0.000349555	down
XLOC_015011	XLOC_015011	ENSSSCT00000000710;ENSSSCT00000032861	CLECL1	chr5:64938960-64956629	ENSSSCG00000000654	CLECL1	C-type lectin-like 1 [Source:HGNC Symbol;Acc:24462]	DC	LC	OK	46.2475	15.7123	-1.55748	-3.45934	5e-05	0.000349555	up
XLOC_015021	XLOC_015021	ENSSSCT00000027869	SLC2A3	chr5:65800933-65810886	ENSSSCG00000022925	SLC2A3	Uncharacterized protein [Source:UniProtKB/TrEMBL;Acc:I3LG15]	DC	LC	OK	21.5376	172.904	3.00504	5.03462	5e-05	0.000349555	down
XLOC_015024	XLOC_015024	ENSSSCT00000028566	ENSSSCG00000026009	chr5:65984978-66021167	ENSSSCG00000026009		Uncharacterized protein [Source:UniProtKB/TrEMBL;Acc:I3L5S6]	DC	LC	OK	64.0046	27.6146	-1.21274	-3.39966	5e-05	0.000349555	up
XLOC_015042	XLOC_015042	ENSSSCT00000000783	AKAP3	chr5:68003278-68020465	ENSSSCG00000000720	AKAP3	"Sus scrofa A kinase (PRKA) anchor protein 3 (AKAP3), mRNA. [Source:RefSeq mRNA;Acc:NM_001195324]"	DC	LC	OK	5.98634	2.09409	-1.51535	-2.9019	5e-05	0.000349555	up
XLOC_015047	XLOC_015047	ENSSSCT00000000797	ENSSSCG00000000734	chr5:69160418-69215143	ENSSSCG00000000734		Uncharacterized protein [Source:UniProtKB/TrEMBL;Acc:F1SKA6]	DC	LC	OK	9.84181	1.36467	-2.85037	-4.56373	5e-05	0.000349555	up
XLOC_015648	XLOC_015648	ENSSSCT00000000802	RHNO1	chr5:69526434-69532789	ENSSSCG00000000738	RHNO1	RAD9-HUS1-RAD1 interacting nuclear orphan 1 [Source:HGNC Symbol;Acc:28206]	DC	LC	OK	6.77445	3.1935	-1.08497	-2.18169	5e-05	0.000349555	up
XLOC_015269	XLOC_015269	ENSSSCT00000034809;ENSSSCT00000028972	MAFF	chr5:6966173-6978549	ENSSSCG00000030165	MAFF	v-maf avian musculoaponeurotic fibrosarcoma oncogene homolog F [Source:HGNC Symbol;Acc:6780]	DC	LC	OK	4.02122	10.8602	1.43335	2.56064	5e-05	0.000349555	down
XLOC_015661	XLOC_015661	ENSSSCT00000000823	ENSSSCG00000000759	chr5:71087393-71087855	ENSSSCG00000000759			DC	LC	OK	12.1705	4.80908	-1.33956	-2.92318	5e-05	0.000349555	up
XLOC_014675	XLOC_014675	ENSSSCT00000000117	BAIAP2L2	chr5:7187424-7199589	ENSSSCG00000000111	BAIAP2L2	BAI1-associated protein 2-like 2 [Source:HGNC Symbol;Acc:26203]	DC	LC	OK	1.68235	0.560299	-1.58621	-2.01977	5e-05	0.000349555	up
XLOC_015065	XLOC_015065	ENSSSCT00000000830	CECR2	chr5:71997706-72013639	ENSSSCG00000000766	CECR2	"cat eye syndrome chromosome region, candidate 2 [Source:HGNC Symbol;Acc:1840]"	DC	LC	OK	1.38373	2.82965	1.03206	1.84834	5e-05	0.000349555	down
XLOC_014689	XLOC_014689	ENSSSCT00000027002	C1QTNF6	chr5:8196796-8203786	ENSSSCG00000030325	C1QTNF6	"Sus scrofa C1q and tumor necrosis factor related protein 6 (C1QTNF6), mRNA. [Source:RefSeq mRNA;Acc:NM_001142830]"	DC	LC	OK	3.65575	1.71325	-1.09344	-1.89878	5e-05	0.000349555	up
XLOC_015108	XLOC_015108	ENSSSCT00000000913;ENSSSCT00000000912	ALDH1L2	chr5:82894881-82958376	ENSSSCG00000000839	ALDH1L2	"aldehyde dehydrogenase 1 family, member L2 [Source:HGNC Symbol;Acc:26777]"	DC	LC	OK	11.7909	3.68645	-1.67737	-4.21699	5e-05	0.000349555	up
XLOC_015109	XLOC_015109	ENSSSCT00000000911	SLC41A2	chr5:83018170-83117985	ENSSSCG00000000838	SLC41A2	"solute carrier family 41 (magnesium transporter), member 2 [Source:HGNC Symbol;Acc:31045]"	DC	LC	OK	1.6923	3.89823	1.20384	1.846	5e-05	0.000349555	down
XLOC_015110	XLOC_015110	ENSSSCT00000000917	TXNRD1	chr5:83657863-83701655	ENSSSCG00000000843	TXNRD1	thioredoxin reductase 1 [Source:HGNC Symbol;Acc:12437]	DC	LC	OK	58.7671	146.396	1.3168	2.94451	5e-05	0.000349555	down
XLOC_015134	XLOC_015134	ENSSSCT00000030549;ENSSSCT00000000957	GAS2L3	chr5:87851009-87870246	ENSSSCG00000000874	GAS2L3	growth arrest-specific 2 like 3 [Source:HGNC Symbol;Acc:27475]	DC	LC	OK	3.9397	1.48619	-1.40647	-2.08864	5e-05	0.000349555	up
XLOC_015293	XLOC_015293	ENSSSCT00000000158	ENSSSCG00000000150	chr5:9296017-9301607	ENSSSCG00000000150		Uncharacterized protein [Source:UniProtKB/TrEMBL;Acc:F1SPT9]	DC	LC	OK	2.25265	14.8172	2.71758	5.01082	5e-05	0.000349555	down
XLOC_014701	XLOC_014701	ENSSSCT00000024751	ENSSSCG00000020882	chr5:9313195-9331848	ENSSSCG00000020882		Uncharacterized protein [Source:UniProtKB/TrEMBL;Acc:I3LJK3]	DC	LC	OK	10.8753	42.995	1.98312	5.09152	5e-05	0.000349555	down
XLOC_016820	XLOC_016820	ENSSSCT00000002991	ENSSSCG00000002697	chr6:10102288-10111860	ENSSSCG00000002697		Uncharacterized protein [Source:UniProtKB/TrEMBL;Acc:F1S465]	DC	LC	OK	21.052	7.80288	-1.43188	-3.42158	5e-05	0.000349555	up
XLOC_017531	XLOC_017531	ENSSSCT00000004107	ANKRD29	chr6:101059850-101103509	ENSSSCG00000003708	ANKRD29	ankyrin repeat domain 29 [Source:HGNC Symbol;Acc:27110]	DC	LC	OK	4.3202	1.4518	-1.57326	-2.83526	5e-05	0.000349555	up
XLOC_017539	XLOC_017539	ENSSSCT00000004122;ENSSSCT00000035441;ENSSSCT00000034849;ENSSSCT00000032646	CDH2	chr6:105223853-105350593	ENSSSCG00000003722	CDH2	"cadherin 2, type 1, N-cadherin (neuronal) [Source:HGNC Symbol;Acc:1759]"	DC	LC	OK	16.5219	0.74725	-4.46665	-3.90122	5e-05	0.000349555	up
XLOC_016599	XLOC_016599	ENSSSCT00000004125	ENSSSCG00000003725	chr6:107485628-107489773	ENSSSCG00000003725		Uncharacterized protein [Source:UniProtKB/TrEMBL;Acc:F1SAM1]	DC	LC	OK	0.641466	4.46939	2.80063	3.73717	5e-05	0.000349555	down
XLOC_017546	XLOC_017546	ENSSSCT00000029306	B4GALT6	chr6:108153076-108219519	ENSSSCG00000025005	B4GALT6	"UDP-Gal:betaGlcNAc beta 1,4- galactosyltransferase, polypeptide 6 [Source:HGNC Symbol;Acc:929]"	DC	LC	OK	2.81955	1.13061	-1.31836	-2.54393	5e-05	0.000349555	up
XLOC_016621	XLOC_016621	ENSSSCT00000004148	ENSSSCG00000003746	chr6:112903784-113226657	ENSSSCG00000003746		"Sus scrofa ribosomal protein SA (RPSA), mRNA. [Source:RefSeq mRNA;Acc:NM_001037146]"	DC	LC	OK	6.01847	25.6188	2.08974	3.74107	5e-05	0.000349555	down
XLOC_016647	XLOC_016647	ENSSSCT00000004183	CRYZ	chr6:128304888-128327585	ENSSSCG00000003780	CRYZ	"Sus scrofa crystallin, zeta (quinone reductase) (LOC733653), mRNA. [Source:RefSeq mRNA;Acc:NM_001044584]"	DC	LC	OK	3.3984	1.5425	-1.13958	-2.13948	5e-05	0.000349555	up
XLOC_017602	XLOC_017602	ENSSSCT00000034401;ENSSSCT00000033223;ENSSSCT00000004206;ENSSSCT00000032866;ENSSSCT00000034079;ENSSSCT00000033623;ENSSSCT00000032983;ENSSSCT00000034103;ENSSSCT00000036227;ENSSSCT00000033328;ENSSSCT00000033490;ENSSSCT00000034437	IL23R	chr6:134219682-134283657	ENSSSCG00000003801	IL23R	interleukin 23 receptor [Source:HGNC Symbol;Acc:19100]	DC	LC	OK	0.930069	5.32615	2.51768	2.46737	5e-05	0.000349555	down
XLOC_017609	XLOC_017609	ENSSSCT00000004214	AK3L1	chr6:135587478-135663171	ENSSSCG00000003808	AK3L1	"Sus scrofa adenylate kinase 3-like 1 (AK3L1), nuclear gene encoding mitochondrial protein, mRNA. [Source:RefSeq mRNA;Acc:NM_001044597]"	DC	LC	OK	0.970931	3.30928	1.76908	2.66543	5e-05	0.000349555	down
XLOC_016843	XLOC_016843	ENSSSCT00000003034	ZNF23	chr6:13975956-13977825	ENSSSCG00000002738	ZNF23	zinc finger protein 23 [Source:HGNC Symbol;Acc:13023]	DC	LC	OK	7.31663	3.04262	-1.26586	-2.56684	5e-05	0.000349555	up
XLOC_017626	XLOC_017626	ENSSSCT00000004233	ENSSSCG00000003824	chr6:139867649-139892000	ENSSSCG00000003824		Uncharacterized protein [Source:UniProtKB/TrEMBL;Acc:F1S7Z0]	DC	LC	OK	3.52471	0.143816	-4.61521	-4.34998	5e-05	0.000349555	up
XLOC_016688	XLOC_016688	ENSSSCT00000004258	GLIS1	chr6:146376666-146465958	ENSSSCG00000003846	GLIS1	GLIS family zinc finger 1 [Source:HGNC Symbol;Acc:29525]	DC	LC	OK	0.0707073	0.797892	3.49626	2.65217	5e-05	0.000349555	down
XLOC_016714	XLOC_016714	ENSSSCT00000029853	TAL1	chr6:151830154-151846185	ENSSSCG00000026460	TAL1	T-cell acute lymphocytic leukemia 1 [Source:HGNC Symbol;Acc:11556]	DC	LC	OK	0.85424	0.238326	-1.8417	-2.3078	5e-05	0.000349555	up
XLOC_016754	XLOC_016754	ENSSSCT00000004369	TIE-1	chr6:155288382-155321728	ENSSSCG00000003950	TIE-1	Uncharacterized protein [Source:UniProtKB/TrEMBL;Acc:F1SFD1]	DC	LC	OK	1.71035	5.706	1.73819	3.00354	5e-05	0.000349555	down
XLOC_015875	XLOC_015875	ENSSSCT00000036060;ENSSSCT00000003121	CCL22	chr6:17288016-17294050	ENSSSCG00000002821	CCL22	chemokine (C-C motif) ligand 22 [Source:HGNC Symbol;Acc:10621]	DC	LC	OK	2.49915	70.734	4.82289	7.555	5e-05	0.000349555	down
XLOC_016868	XLOC_016868	ENSSSCT00000023793	CCL17	chr6:17342469-17345459	ENSSSCG00000023852	CCL17	Uncharacterized protein [Source:UniProtKB/TrEMBL;Acc:I3L8X8]	DC	LC	OK	2.42826	163.443	6.07272	10.7611	5e-05	0.000349555	down
XLOC_015882	XLOC_015882	ENSSSCT00000003114	GPR97	chr6:17679846-17699546	ENSSSCG00000002814	GPR97	G protein-coupled receptor 97 [Source:HGNC Symbol;Acc:13728]	DC	LC	OK	0.811634	11.4087	3.81316	6.55754	5e-05	0.000349555	down
XLOC_016873	XLOC_016873	ENSSSCT00000003112	KIFC3	chr6:17719918-17751388	ENSSSCG00000002812	KIFC3	kinesin family member C3 [Source:HGNC Symbol;Acc:6326]	DC	LC	OK	0.575853	4.25386	2.885	4.46722	5e-05	0.000349555	down
XLOC_016913	XLOC_016913	ENSSSCT00000003130	MMP2	chr6:27526397-27553927	ENSSSCG00000002829	MMP2	"matrix metallopeptidase 2 (gelatinase A, 72kDa gelatinase, 72kDa type IV collagenase) [Source:HGNC Symbol;Acc:7166]"	DC	LC	OK	5.59275	11.2539	1.0088	2.29798	5e-05	0.000349555	down
XLOC_016934	XLOC_016934	ENSSSCT00000003167	CEBPA	chr6:38633642-38634707	ENSSSCG00000002866	CEBPA	"CCAAT/enhancer binding protein (C/EBP), alpha [Source:HGNC Symbol;Acc:1833]"	DC	LC	OK	33.5119	12.3955	-1.43486	-3.6643	5e-05	0.000349555	up
XLOC_015988	XLOC_015988	ENSSSCT00000003213	ZBTB32	chr6:40597685-40601339	ENSSSCG00000002908	ZBTB32	zinc finger and BTB domain containing 32 [Source:HGNC Symbol;Acc:16763]	DC	LC	OK	13.9217	6.20028	-1.16693	-2.69966	5e-05	0.000349555	up
XLOC_016024	XLOC_016024	ENSSSCT00000003282	FAM98C	chr6:42815863-42819771	ENSSSCG00000002959	FAM98C	"family with sequence similarity 98, member C [Source:HGNC Symbol;Acc:27119]"	DC	LC	OK	12.0654	26.4408	1.1319	2.7758	5e-05	0.000349555	down
XLOC_015814	XLOC_015814	ENSSSCT00000002960;ENSSSCT00000034968;ENSSSCT00000033974;ENSSSCT00000035170	CRISPLD2	chr6:4412901-4460433	ENSSSCG00000002669	CRISPLD2	cysteine-rich secretory protein LCCL domain containing 2 [Source:HGNC Symbol;Acc:25248]	DC	LC	OK	6.85554	1.9014	-1.85021	-1.69559	5e-05	0.000349555	up
XLOC_017021	XLOC_017021	ENSSSCT00000031402	BLVRB	chr6:44463595-44476850	ENSSSCG00000021067	BLVRB	biliverdin reductase B (flavin reductase (NADPH)) [Source:HGNC Symbol;Acc:1063]	DC	LC	OK	78.3812	24.5413	-1.67529	-5.09512	5e-05	0.000349555	up
XLOC_017022	XLOC_017022	ENSSSCT00000023881	PLD3	chr6:44511246-44515794	ENSSSCG00000025109	PLD3	"phospholipase D family, member 3 [Source:HGNC Symbol;Acc:17158]"	DC	LC	OK	246.195	114.358	-1.10625	-3.46157	5e-05	0.000349555	up
XLOC_016050	XLOC_016050	ENSSSCT00000003329	ENSSSCG00000002997	chr6:44671581-44673023	ENSSSCG00000002997		Uncharacterized protein [Source:UniProtKB/TrEMBL;Acc:F1RHB8]	DC	LC	OK	0	1.48556	inf	-nan	5e-05	0.000349555	down
XLOC_016069	XLOC_016069	ENSSSCT00000003367	ENSSSCG00000022599	chr6:45556451-45558674	ENSSSCG00000022599		Uncharacterized protein; Uncharacterized protein [Source:UniProtKB/TrEMBL;Acc:F1RGI2]	DC	LC	OK	2.27576	10.1571	2.15807	3.90739	5e-05	0.000349555	down
XLOC_017045	XLOC_017045	ENSSSCT00000003384	CH242-183C8.3	chr6:45969646-45974109	ENSSSCG00000003047	CH242-183C8.3	Uncharacterized protein [Source:UniProtKB/TrEMBL;Acc:F1RMX1]	DC	LC	OK	2.41719	6.75794	1.48325	2.51194	5e-05	0.000349555	down
XLOC_017054	XLOC_017054	ENSSSCT00000035015;ENSSSCT00000003402;ENSSSCT00000036656	PLAUR	chr6:46349480-46365407	ENSSSCG00000003065	PLAUR	"plasminogen activator, urokinase receptor [Source:HGNC Symbol;Acc:9053]"	DC	LC	OK	51.1538	319.928	2.64484	4.549	5e-05	0.000349555	down
XLOC_017066	XLOC_017066	ENSSSCT00000003416;ENSSSCT00000033534	PVR	chr6:47025629-47036912	ENSSSCG00000003079	PVR	poliovirus receptor [Source:HGNC Symbol;Acc:9705]	DC	LC	OK	2.63659	7.19024	1.44737	2.08562	5e-05	0.000349555	down
XLOC_016096	XLOC_016096	ENSSSCT00000028895;ENSSSCT00000035316;ENSSSCT00000036014	BCL3	chr6:47155209-47168053	ENSSSCG00000027426	BCL3	B-cell CLL/lymphoma 3 [Source:HGNC Symbol;Acc:998]	DC	LC	OK	35.0329	77.5949	1.14725	2.46229	5e-05	0.000349555	down
XLOC_016101	XLOC_016101	ENSSSCT00000003426	APOE	chr6:47213358-47334433	ENSSSCG00000003088	APOE	apolipoprotein E [Source:HGNC Symbol;Acc:613]	DC	LC	OK	380.982	89.6795	-2.08687	-3.85568	5e-05	0.000349555	up
XLOC_016808	XLOC_016808	ENSSSCT00000026718	WFDC1	chr6:4754997-4789463	ENSSSCG00000023837	WFDC1	WAP four-disulfide core domain 1 [Source:HGNC Symbol;Acc:15466]	DC	LC	OK	6.41086	1.12608	-2.50921	-4.21544	5e-05	0.000349555	up
XLOC_017080	XLOC_017080	ENSSSCT00000003444	SLC1A5	chr6:47968135-48032120	ENSSSCG00000003105	SLC1A5	"solute carrier family 1 (neutral amino acid transporter), member 5 [Source:HGNC Symbol;Acc:10943]"	DC	LC	OK	36.9087	85.0942	1.2051	3.03349	5e-05	0.000349555	down
XLOC_016123	XLOC_016123	ENSSSCT00000003460;ENSSSCT00000003459;ENSSSCT00000027913	ZNF541	chr6:48711621-48738199	ENSSSCG00000003119	ZNF541	zinc finger protein 541 [Source:HGNC Symbol;Acc:25294]	DC	LC	OK	5.34549	0.976458	-2.45269	-3.62996	5e-05	0.000349555	up
XLOC_016142	XLOC_016142	ENSSSCT00000027392	SULT2B1	chr6:49700286-49710764	ENSSSCG00000023280	SULT2B1	"sulfotransferase family, cytosolic, 2B, member 1 [Source:HGNC Symbol;Acc:11459]"	DC	LC	OK	5.02492	10.7574	1.09816	2.28174	5e-05	0.000349555	down
XLOC_016148	XLOC_016148	ENSSSCT00000003504	PPP1R15A	chr6:49919338-49922833	ENSSSCG00000003155	PPP1R15A	"protein phosphatase 1, regulatory subunit 15A [Source:HGNC Symbol;Acc:14375]"	DC	LC	OK	11.0123	24.3263	1.1434	2.69102	5e-05	0.000349555	down
XLOC_017124	XLOC_017124	ENSSSCT00000003520	SLC17A7	chr6:50240077-50250622	ENSSSCG00000003170	SLC17A7	"solute carrier family 17 (vesicular glutamate transporter), member 7 [Source:HGNC Symbol;Acc:16704]"	DC	LC	OK	1.00545	0.396867	-1.34112	-1.7976	5e-05	0.000349555	up
XLOC_016178	XLOC_016178	ENSSSCT00000003557	ENSSSCG00000003202	chr6:50745411-50750379	ENSSSCG00000003202		Uncharacterized protein [Source:UniProtKB/TrEMBL;Acc:F1RH57]	DC	LC	OK	1.71885	8.54026	2.31283	4.07703	5e-05	0.000349555	down
XLOC_017163	XLOC_017163	ENSSSCT00000003595;ENSSSCT00000034900	SIGLEC5	chr6:51805503-51825376	ENSSSCG00000003236	SIGLEC5	Uncharacterized protein [Source:UniProtKB/TrEMBL;Acc:F1RP86]	DC	LC	OK	10.9322	3.67405	-1.57314	-2.96597	5e-05	0.000349555	up
XLOC_017176	XLOC_017176	ENSSSCT00000003611	NLRP12	chr6:52741951-52763479	ENSSSCG00000003251	NLRP12	"NLR family, pyrin domain containing 12 [Source:HGNC Symbol;Acc:22938]"	DC	LC	OK	3.557	7.50585	1.07735	2.35883	5e-05	0.000349555	down
XLOC_016230	XLOC_016230	ENSSSCT00000031685	ENSSSCG00000029446	chr6:53763039-53764389	ENSSSCG00000029446		Uncharacterized protein [Source:UniProtKB/TrEMBL;Acc:I3LU75]	DC	LC	OK	7.23929	1.4149	-2.35515	-3.82357	5e-05	0.000349555	up
XLOC_016233	XLOC_016233	ENSSSCT00000033967;ENSSSCT00000028171	PigE-108A11.6	chr6:53902903-53909080	ENSSSCG00000029231	PigE-108A11.6	Uncharacterized protein [Source:UniProtKB/TrEMBL;Acc:I3L7I4]	DC	LC	OK	26.8844	60.9697	1.18132	2.81984	5e-05	0.000349555	down
XLOC_016238	XLOC_016238	ENSSSCT00000026528	ENSSSCG00000029500	chr6:54138562-54142405	ENSSSCG00000029500		Uncharacterized protein [Source:UniProtKB/TrEMBL;Acc:I3LNJ9]	DC	LC	OK	24.2486	3.10663	-2.96448	-5.93759	5e-05	0.000349555	up
XLOC_016248	XLOC_016248	ENSSSCT00000003666	TMEM86B	chr6:54419746-54421705	ENSSSCG00000003302	TMEM86B	"Sus scrofa transmembrane protein 86B (TMEM86B), mRNA. [Source:RefSeq mRNA;Acc:NM_001243276]"	DC	LC	OK	5.8186	2.05273	-1.50313	-2.62618	5e-05	0.000349555	up
XLOC_016291	XLOC_016291	ENSSSCT00000003698	TNFRSF4	chr6:58011600-58014416	ENSSSCG00000003331	TNFRSF4	"tumor necrosis factor receptor superfamily, member 4 [Source:HGNC Symbol;Acc:11918]"	DC	LC	OK	53.0824	125.318	1.23929	3.67088	5e-05	0.000349555	down
XLOC_017261	XLOC_017261	ENSSSCT00000026616	ENSSSCG00000026626	chr6:58704667-58721030	ENSSSCG00000026626		Uncharacterized protein [Source:UniProtKB/TrEMBL;Acc:I3LJC8]	DC	LC	OK	14.0406	31.716	1.1756	2.00012	5e-05	0.000349555	down
XLOC_016363	XLOC_016363	ENSSSCT00000003815;ENSSSCT00000035406	TNFRSF8	chr6:66086485-66122079	ENSSSCG00000003437	TNFRSF8	"tumor necrosis factor receptor superfamily, member 8 [Source:HGNC Symbol;Acc:11923]"	DC	LC	OK	7.27216	3.17515	-1.19556	-1.66567	5e-05	0.000349555	up
XLOC_016374	XLOC_016374	ENSSSCT00000003832;ENSSSCT00000035073	PDPN	chr6:67244543-67253156	ENSSSCG00000003451	PDPN	podoplanin [Source:HGNC Symbol;Acc:29602]	DC	LC	OK	2.49509	9.90017	1.98836	2.31049	5e-05	0.000349555	down
XLOC_016378	XLOC_016378	ENSSSCT00000024265	TMEM51	chr6:68819771-68872499	ENSSSCG00000021026	TMEM51	transmembrane protein 51 [Source:HGNC Symbol;Acc:25488]	DC	LC	OK	1.27463	3.33044	1.38563	2.35609	5e-05	0.000349555	down
XLOC_017333	XLOC_017333	ENSSSCT00000027772	PADI2	chr6:70039585-70099223	ENSSSCG00000026478	PADI2	Uncharacterized protein [Source:UniProtKB/TrEMBL;Acc:I3LNE4]	DC	LC	OK	5.31443	1.56822	-1.76079	-3.39956	5e-05	0.000349555	up
XLOC_016394	XLOC_016394	ENSSSCT00000003869	PADI4	chr6:70279766-70310350	ENSSSCG00000003483	PADI4	"peptidyl arginine deiminase, type IV [Source:HGNC Symbol;Acc:18368]"	DC	LC	OK	15.0699	0.757087	-4.31507	-6.93376	5e-05	0.000349555	up
XLOC_017342	XLOC_017342	ENSSSCT00000003878	AKR7L	chr6:71816267-71823723	ENSSSCG00000003491	AKR7L	aldo-keto reductase family 7-like [Source:HGNC Symbol;Acc:24056]	DC	LC	OK	93.885	27.822	-1.75467	-4.80268	5e-05	0.000349555	up
XLOC_016411	XLOC_016411	ENSSSCT00000026673	CDA	chr6:73017554-73042847	ENSSSCG00000021259	CDA	cytidine deaminase [Source:HGNC Symbol;Acc:1712]	DC	LC	OK	4.66417	40.4608	3.11683	6.15669	5e-05	0.000349555	down
XLOC_017357	XLOC_017357	ENSSSCT00000003903	ECE1	chr6:73662020-73717839	ENSSSCG00000003513	ECE1	endothelin converting enzyme 1 [Source:HGNC Symbol;Acc:3146]	DC	LC	OK	29.4116	68.8643	1.22737	3.36424	5e-05	0.000349555	down
XLOC_017367	XLOC_017367	ENSSSCT00000003924	LUZP1	chr6:75075114-75102946	ENSSSCG00000003532	LUZP1	leucine zipper protein 1 [Source:HGNC Symbol;Acc:14985]	DC	LC	OK	1.1169	2.89743	1.37528	2.76938	5e-05	0.000349555	down
XLOC_016435	XLOC_016435	ENSSSCT00000003931	GRHL3	chr6:75674750-75698949	ENSSSCG00000003539	GRHL3	grainyhead-like 3 (Drosophila) [Source:HGNC Symbol;Acc:25839]	DC	LC	OK	1.31714	10.206	2.95393	5.44596	5e-05	0.000349555	down
XLOC_016472	XLOC_016472	ENSSSCT00000029874	ATPIF1	chr6:79045744-79047942	ENSSSCG00000027072	ATPIF1	"Sus scrofa ATPase inhibitory factor 1 (ATPIF1), nuclear gene encoding mitochondrial protein, mRNA. [Source:RefSeq mRNA;Acc:NM_001097486]"	DC	LC	OK	908.845	175.133	-2.37559	-7.40057	5e-05	0.000349555	up
XLOC_016480	XLOC_016480	ENSSSCT00000031603	RAB42	chr6:79417343-79420332	ENSSSCG00000030432	RAB42	"RAB42, member RAS oncogene family [Source:HGNC Symbol;Acc:28702]"	DC	LC	OK	1.80526	0.416493	-2.11584	-2.57793	5e-05	0.000349555	up
XLOC_016493	XLOC_016493	ENSSSCT00000031059	SERINC2	chr6:81673687-81680174	ENSSSCG00000023585	SERINC2	serine incorporator 2 [Source:HGNC Symbol;Acc:23231]	DC	LC	OK	2.11211	0.336607	-2.64955	-2.95913	5e-05	0.000349555	up
XLOC_016499	XLOC_016499	ENSSSCT00000032016;ENSSSCT00000003998	ENSSSCG00000003603	chr6:82011452-82064725	ENSSSCG00000003603		Uncharacterized protein [Source:UniProtKB/TrEMBL;Acc:F1SV99]	DC	LC	OK	0.93795	2.64443	1.49537	2.23726	5e-05	0.000349555	down
XLOC_016515	XLOC_016515	ENSSSCT00000022969	KIAA1522	chr6:83106166-83114869	ENSSSCG00000030369	KIAA1522	KIAA1522 [Source:HGNC Symbol;Acc:29301]	DC	LC	OK	2.40468	5.03458	1.06603	2.30831	5e-05	0.000349555	down
XLOC_017438	XLOC_017438	ENSSSCT00000024523	FNDC5	chr6:83190606-83198995	ENSSSCG00000025834	FNDC5	fibronectin type III domain containing 5 [Source:HGNC Symbol;Acc:20240]	DC	LC	OK	1.45984	0.443218	-1.71972	-2.09619	5e-05	0.000349555	up
XLOC_017440	XLOC_017440	ENSSSCT00000027475	RNF19B	chr6:83253109-83277474	ENSSSCG00000025206	RNF19B	ring finger protein 19B [Source:HGNC Symbol;Acc:26886]	DC	LC	OK	32.9227	79.3439	1.26904	3.31608	5e-05	0.000349555	down
XLOC_017446	XLOC_017446	ENSSSCT00000004022	DNAJC8	chr6:84811800-84825683	ENSSSCG00000003626	DNAJC8	"DnaJ (Hsp40) homolog, subfamily C, member 8 [Source:HGNC Symbol;Acc:15470]"	DC	LC	OK	12.5139	5.71623	-1.13039	-2.49572	5e-05	0.000349555	up
XLOC_017456	XLOC_017456	ENSSSCT00000004031	COL8A2	chr6:85537935-85541657	ENSSSCG00000003635	COL8A2	"collagen, type VIII, alpha 2 [Source:HGNC Symbol;Acc:2216]"	DC	LC	OK	1.27679	0.171429	-2.89684	-2.90508	5e-05	0.000349555	up
XLOC_017482	XLOC_017482	ENSSSCT00000004064	MYCL	chr6:88889848-88894495	ENSSSCG00000003668	MYCL	v-myc avian myelocytomatosis viral oncogene lung carcinoma derived homolog [Source:HGNC Symbol;Acc:7555]	DC	LC	OK	6.61311	2.57448	-1.36105	-2.50906	5e-05	0.000349555	up
XLOC_016556	XLOC_016556	ENSSSCT00000028648	ENSSSCG00000024644	chr6:90781632-90795956	ENSSSCG00000024644		"Sus scrofa cell death-inducing DFFA-like effector a (CIDEA), mRNA. [Source:RefSeq mRNA;Acc:NM_001112696]"	DC	LC	OK	1.1026	18.1059	4.03748	6.41179	5e-05	0.000349555	down
XLOC_016557	XLOC_016557	ENSSSCT00000030572	TUBB6	chr6:90808416-90814582	ENSSSCG00000026022	TUBB6	"tubulin, beta 6 class V [Source:HGNC Symbol;Acc:20776]"	DC	LC	OK	5.63425	17.8635	1.66472	3.29426	5e-05	0.000349555	down
XLOC_017507	XLOC_017507	ENSSSCT00000004085	EPB41L3	chr6:94749952-94835636	ENSSSCG00000003687	EPB41L3	erythrocyte membrane protein band 4.1-like 3 [Source:HGNC Symbol;Acc:3380]	DC	LC	OK	10.5496	2.27739	-2.21174	-4.32881	5e-05	0.000349555	up
XLOC_019180	XLOC_019180	ENSSSCT00000023708	TTC9	chr7:100536076-100574731	ENSSSCG00000020701	TTC9	tetratricopeptide repeat domain 9 [Source:HGNC Symbol;Acc:20267]	DC	LC	OK	0.49968	1.31693	1.39811	2.01601	5e-05	0.000349555	down
XLOC_019203	XLOC_019203	ENSSSCT00000002640	RPS6KL1	chr7:103957390-103974114	ENSSSCG00000002375	RPS6KL1	ribosomal protein S6 kinase-like 1 [Source:HGNC Symbol;Acc:20222]	DC	LC	OK	1.33603	0.42403	-1.65571	-2.02446	5e-05	0.000349555	up
XLOC_018367	XLOC_018367	ENSSSCT00000002650	FOS	chr7:104293656-104297121	ENSSSCG00000002383	FOS	"Sus scrofa FBJ murine osteosarcoma viral oncogene homolog (FOS), mRNA. [Source:RefSeq mRNA;Acc:NM_001123113]"	DC	LC	OK	68.1123	29.9925	-1.18331	-3.24675	5e-05	0.000349555	up
XLOC_018408	XLOC_018408	ENSSSCT00000002702	KCNK13	chr7:118431047-118546572	ENSSSCG00000002432	KCNK13	"potassium channel, subfamily K, member 13 [Source:HGNC Symbol;Acc:6275]"	DC	LC	OK	7.3437	3.63008	-1.0165	-2.15297	5e-05	0.000349555	up
XLOC_018423	XLOC_018423	ENSSSCT00000002743	ISG12(A)	chr7:122215477-122220545	ENSSSCG00000002471	ISG12(A)	"Sus scrofa putative ISG12(a) protein (ISG12(A)), mRNA. [Source:RefSeq mRNA;Acc:NM_001198921]"	DC	LC	OK	76.375	22.0751	-1.79068	-4.81278	5e-05	0.000349555	up
XLOC_017769	XLOC_017769	ENSSSCT00000001159	GMPR	chr7:12850722-12893472	ENSSSCG00000001064	GMPR	guanosine monophosphate reductase [Source:HGNC Symbol;Acc:4376]	DC	LC	OK	17.2256	7.66481	-1.16824	-2.48557	5e-05	0.000349555	up
XLOC_018504	XLOC_018504	ENSSSCT00000002907	EFHC1	chr7:133966693-134041673	ENSSSCG00000002620	EFHC1	EF-hand domain (C-terminal) containing 1 [Source:HGNC Symbol;Acc:16406]	DC	LC	OK	5.14411	1.44235	-1.8345	-2.9919	5e-05	0.000349555	up
XLOC_017789	XLOC_017789	ENSSSCT00000001196	LRRC16A	chr7:21468019-21653398	ENSSSCG00000001100	LRRC16A	leucine rich repeat containing 16A [Source:HGNC Symbol;Acc:21581]	DC	LC	OK	2.54011	0.589331	-2.10774	-3.34087	5e-05	0.000349555	up
XLOC_018580	XLOC_018580	ENSSSCT00000001251	ENSSSCG00000027958	chr7:22544482-22547649	ENSSSCG00000027958		Uncharacterized protein; Uncharacterized protein [Source:UniProtKB/TrEMBL;Acc:F1RQ93]	DC	LC	OK	4.83285	1.59604	-1.59838	-2.76971	5e-05	0.000349555	up
XLOC_017808	XLOC_017808	ENSSSCT00000001262	ENSSSCG00000001164	chr7:22616336-22622592	ENSSSCG00000001164		Uncharacterized protein [Source:UniProtKB/TrEMBL;Acc:F1RPL4]	DC	LC	OK	0.495592	1.32745	1.42143	1.89275	5e-05	0.000349555	down
XLOC_017851	XLOC_017851	ENSSSCT00000001343	TRIM10	chr7:24847441-24857632	ENSSSCG00000001234	TRIM10	tripartite motif containing 10 [Source:HGNC Symbol;Acc:10072]	DC	LC	OK	4.59663	1.49243	-1.62291	-2.4078	5e-05	0.000349555	up
XLOC_018626	XLOC_018626	ENSSSCT00000001349	PPP1R11	chr7:24991267-24994355	ENSSSCG00000028347	PPP1R11	"Protein phosphatase 1; Protein phosphatase 1, regulatory subunit 11; Uncharacterized protein [Source:UniProtKB/TrEMBL;Acc:B6ICU5]"	DC	LC	OK	7.15449	2.09879	-1.76929	-3.01976	5e-05	0.000349555	up
XLOC_017860	XLOC_017860	ENSSSCT00000001367	UBD	chr7:25330260-25332807	ENSSSCG00000001252	UBD	ubiquitin D [Source:HGNC Symbol;Acc:18795]	DC	LC	OK	152.281	707.102	2.21518	3.74841	5e-05	0.000349555	down
XLOC_018682	XLOC_018682	ENSSSCT00000031071	IER3	chr7:26987520-26988891	ENSSSCG00000027607	IER3	immediate early response 3 [Source:HGNC Symbol;Acc:5392]	DC	LC	OK	14.9782	124.857	3.05935	6.38438	5e-05	0.000349555	down
XLOC_017900	XLOC_017900	ENSSSCT00000033601;ENSSSCT00000001520	MIC-1	chr7:27212110-27213963	ENSSSCG00000001395	MIC-1		DC	LC	OK	4.4431	0.648624	-2.77611	-2.44813	5e-05	0.000349555	up
XLOC_018697	XLOC_018697	ENSSSCT00000001533	TNF	chr7:27549595-27552338	ENSSSCG00000001404	TNF	"Sus scrofa tumor necrosis factor (TNF), mRNA. [Source:RefSeq mRNA;Acc:NM_214022]"	DC	LC	OK	2.70171	18.8563	2.8031	5.19874	5e-05	0.000349555	down
XLOC_018707	XLOC_018707	ENSSSCT00000001563;ENSSSCT00000033494;ENSSSCT00000032654	C2	chr7:27778159-27819252	ENSSSCG00000001422	C2	complement component 2 [Source:HGNC Symbol;Acc:1248]	DC	LC	OK	39.6242	13.2005	-1.58578	-3.68877	5e-05	0.000349555	up
XLOC_018731	XLOC_018731	ENSSSCT00000001612;ENSSSCT00000001615	SLA-DRB*K07G	chr7:29113231-29125494	ENSSSCG00000001455	SLA-DRB*K07G	"Sus scrofa MHC class II histocompatibility antigen SLA-DRB1 (SLA-DRB1), mRNA. [Source:RefSeq mRNA;Acc:NM_001113695]"	DC	LC	OK	675.345	290.717	-1.21601	-2.48475	5e-05	0.000349555	up
XLOC_017934	XLOC_017934	ENSSSCT00000001618	ENSSSCG00000001458	chr7:29205457-29212886	ENSSSCG00000001458		Uncharacterized protein [Source:UniProtKB/TrEMBL;Acc:F1RQ23]	DC	LC	OK	4.26617	1.09058	-1.96785	-2.63054	5e-05	0.000349555	up
XLOC_017936	XLOC_017936	ENSSSCT00000001627;ENSSSCT00000033999	SLA-DRB5	chr7:29358810-29366982	ENSSSCG00000001464	SLA-DRB5		DC	LC	OK	14.6383	1.25531	-3.54364	-4.43975	5e-05	0.000349555	up
XLOC_017964	XLOC_017964	ENSSSCT00000001722	TEAD3	chr7:36085700-36100686	ENSSSCG00000001544	TEAD3	TEA domain family member 3 [Source:HGNC Symbol;Acc:11716]	DC	LC	OK	0.114414	0.79458	2.79592	2.76535	5e-05	0.000349555	down
XLOC_017974	XLOC_017974	ENSSSCT00000032169	ENSSSCG00000022111	chr7:37258052-37267163	ENSSSCG00000022111		Uncharacterized protein [Source:UniProtKB/TrEMBL;Acc:I3LK35]	DC	LC	OK	16.4583	34.564	1.07046	2.7496	5e-05	0.000349555	down
XLOC_017975	XLOC_017975	ENSSSCT00000001745	RAB44	chr7:37291880-37305207	ENSSSCG00000001566	RAB44	"RAB44, member RAS oncogene family [Source:HGNC Symbol;Acc:21068]"	DC	LC	OK	2.83334	0.893548	-1.66488	-2.52547	5e-05	0.000349555	up
XLOC_017978	XLOC_017978	ENSSSCT00000001751	FGD2	chr7:37551886-37578005	ENSSSCG00000001572	FGD2	"FYVE, RhoGEF and PH domain containing 2 [Source:HGNC Symbol;Acc:3664]"	DC	LC	OK	33.7346	16.4438	-1.03669	-2.79016	5e-05	0.000349555	up
XLOC_018520	XLOC_018520	ENSSSCT00000032616;ENSSSCT00000001111;ENSSSCT00000035671	F13A1	chr7:3952948-4100229	ENSSSCG00000024310	F13A1	Uncharacterized protein [Source:UniProtKB/TrEMBL;Acc:F1RWW8]	DC	LC	OK	162.266	80.0754	-1.01893	-2.35055	5e-05	0.000349555	up
XLOC_018824	XLOC_018824	ENSSSCT00000034405;ENSSSCT00000001793;ENSSSCT00000032730	TREML1	chr7:41752081-41757318	ENSSSCG00000001613	TREML1	"Sus scrofa triggering receptor expressed on myeloid cells-like 1 (TREML1), mRNA. [Source:RefSeq mRNA;Acc:NM_001243504]"	DC	LC	OK	2.34573	0.0837892	-4.80713	-1.41168	5e-05	0.000349555	up
XLOC_018825	XLOC_018825	ENSSSCT00000001794	TREM2	chr7:41763415-41767174	ENSSSCG00000001614	TREM2	Uncharacterized protein [Source:UniProtKB/TrEMBL;Acc:F1RVL6]	DC	LC	OK	65.3372	14.6871	-2.15336	-5.44755	5e-05	0.000349555	up
XLOC_018827	XLOC_018827	ENSSSCT00000001798	TREM1	chr7:41803219-41825829	ENSSSCG00000001617	TREM1	"Sus scrofa triggering receptor expressed on myeloid cells 1 (TREM1), mRNA. [Source:RefSeq mRNA;Acc:NM_213756]"	DC	LC	OK	29.379	11.5439	-1.34765	-2.68371	5e-05	0.000349555	up
XLOC_018037	XLOC_018037	ENSSSCT00000024041	TMEM151B	chr7:45137720-45145865	ENSSSCG00000025911	TMEM151B	transmembrane protein 151B [Source:HGNC Symbol;Acc:21315]	DC	LC	OK	13.4653	30.0259	1.15697	3.13791	5e-05	0.000349555	down
XLOC_018873	XLOC_018873	ENSSSCT00000001927	PAF-AH	chr7:48147616-48174888	ENSSSCG00000001723	PAF-AH	"Sus scrofa phospholipase A2, group VII (platelet-activating factor acetylhydrolase, plasma) (PLA2G7), mRNA. [Source:RefSeq mRNA;Acc:NM_001113013]"	DC	LC	OK	49.0796	12.4204	-1.98241	-5.03842	5e-05	0.000349555	up
XLOC_018879	XLOC_018879	ENSSSCT00000032789;ENSSSCT00000001940	RHAG	chr7:50018691-50043897	ENSSSCG00000001735	RHAG	Rh-associated glycoprotein [Source:HGNC Symbol;Acc:10006]	DC	LC	OK	1.47243	0	-inf	-nan	5e-05	0.000349555	up
XLOC_018895	XLOC_018895	ENSSSCT00000034743;ENSSSCT00000001955	IL-17F	chr7:52508964-52516143	ENSSSCG00000001749	IL-17F	Uncharacterized protein [Source:UniProtKB/TrEMBL;Acc:F1RKV0]	DC	LC	OK	0	1.21586	inf	-nan	5e-05	0.000349555	down
XLOC_018064	XLOC_018064	ENSSSCT00000001970	CIB2	chr7:53340540-53365176	ENSSSCG00000001762	CIB2	calcium and integrin binding family member 2 [Source:HGNC Symbol;Acc:24579]	DC	LC	OK	0.753218	2.22246	1.56102	2.10976	5e-05	0.000349555	down
XLOC_018914	XLOC_018914	ENSSSCT00000001993	BCL2A1	chr7:54395230-54406136	ENSSSCG00000001778	BCL2A1	"Sus scrofa BCL2-related protein A1 (BCL2A1), mRNA. [Source:RefSeq mRNA;Acc:NM_001164511]"	DC	LC	OK	52.4072	147.99	1.49766	4.15456	5e-05	0.000349555	down
XLOC_018075	XLOC_018075	ENSSSCT00000034526;ENSSSCT00000001997	ABHD17C	chr7:55050017-55108571	ENSSSCG00000001782	ABHD17C	abhydrolase domain containing 17C [Source:HGNC Symbol;Acc:26925]	DC	LC	OK	11.8056	28.2064	1.25655	2.53161	5e-05	0.000349555	down
XLOC_018916	XLOC_018916	ENSSSCT00000022373	KIAA1199	chr7:55237530-55245228	ENSSSCG00000027023	KIAA1199	KIAA1199 [Source:HGNC Symbol;Acc:29213]	DC	LC	OK	0.721062	93.0752	7.01213	9.63185	5e-05	0.000349555	down
XLOC_018076	XLOC_018076	ENSSSCT00000001998	ENSSSCG00000001783	chr7:55364296-55375597	ENSSSCG00000001783			DC	LC	OK	0.78723	88.8565	6.81855	8.90336	5e-05	0.000349555	down
XLOC_018089	XLOC_018089	ENSSSCT00000002020	HOMER2	chr7:57489035-57582494	ENSSSCG00000001804	HOMER2	homer homolog 2 (Drosophila) [Source:HGNC Symbol;Acc:17513]	DC	LC	OK	4.45495	9.00297	1.01499	2.00421	5e-05	0.000349555	down
XLOC_018096	XLOC_018096	ENSSSCT00000002036	FURIN	chr7:58495233-58502440	ENSSSCG00000001817	FURIN	furin (paired basic amino acid cleaving enzyme) [Source:HGNC Symbol;Acc:8568]	DC	LC	OK	43.8231	92.6666	1.08036	2.63519	5e-05	0.000349555	down
XLOC_018097	XLOC_018097	ENSSSCT00000002037	FES	chr7:58504884-58516272	ENSSSCG00000001818	FES	feline sarcoma oncogene [Source:HGNC Symbol;Acc:3657]	DC	LC	OK	59.7525	26.9535	-1.14853	-3.14022	5e-05	0.000349555	up
XLOC_018943	XLOC_018943	ENSSSCT00000035626;ENSSSCT00000002072;ENSSSCT00000032855;ENSSSCT00000032846;ENSSSCT00000034317	APN	chr7:60240144-60262914	ENSSSCG00000001849	APN	"Sus scrofa alanyl (membrane) aminopeptidase (ANPEP), mRNA. [Source:RefSeq mRNA;Acc:NM_214277]"	DC	LC	OK	1.0985	4.79284	2.12534	3.12881	5e-05	0.000349555	down
XLOC_018140	XLOC_018140	ENSSSCT00000002135	CYP1A1	chr7:63491453-63497651	ENSSSCG00000001906	CYP1A1	"Sus scrofa cytochrome P450 1A1 (CYP1A1), mRNA. [Source:RefSeq mRNA;Acc:NM_214412]"	DC	LC	OK	130.865	62.8376	-1.05837	-2.48165	5e-05	0.000349555	up
XLOC_018164	XLOC_018164	ENSSSCT00000002184;ENSSSCT00000035476	NFKBIA	chr7:69417308-69420851	ENSSSCG00000001952	NFKBIA	"Sus scrofa nuclear factor of kappa light polypeptide gene enhancer in B-cells inhibitor, alpha (NFKBIA), mRNA. [Source:RefSeq mRNA;Acc:NM_001005150]"	DC	LC	OK	53.6959	210.75	1.97265	4.04968	5e-05	0.000349555	down
XLOC_018218	XLOC_018218	ENSSSCT00000002274;ENSSSCT00000028312	SLC7A8	chr7:81241894-81260081	ENSSSCG00000002032	SLC7A8	"solute carrier family 7 (amino acid transporter light chain, L system), member 8 [Source:HGNC Symbol;Acc:11066]"	DC	LC	OK	42.542	16.824	-1.33837	-2.14072	5e-05	0.000349555	up
XLOC_019055	XLOC_019055	ENSSSCT00000002281	MMP14	chr7:81413667-81425248	ENSSSCG00000002039	MMP14	"Sus scrofa matrix metallopeptidase 14 (membrane-inserted) (MMP14), mRNA. [Source:RefSeq mRNA;Acc:NM_214239]"	DC	LC	OK	191.366	467.326	1.28809	2.04153	5e-05	0.000349555	down
XLOC_019081	XLOC_019081	ENSSSCT00000002323	ENSSSCG00000023252	chr7:82412783-82413338	ENSSSCG00000023252		Uncharacterized protein [Source:UniProtKB/TrEMBL;Acc:F1S6U4]	DC	LC	OK	22.9066	52.6526	1.20074	4.2032	5e-05	0.000349555	down
XLOC_019104	XLOC_019104	ENSSSCT00000002388	PNP	chr7:83454639-83459911	ENSSSCG00000002135	PNP	purine nucleoside phosphorylase [Source:HGNC Symbol;Acc:7892]	DC	LC	OK	5.36809	96.9785	4.17518	8.13209	5e-05	0.000349555	down
XLOC_017761	XLOC_017761	ENSSSCT00000001144	EDN1	chr7:9152652-9159251	ENSSSCG00000001050	EDN1	endothelin 1 [Source:HGNC Symbol;Acc:3176]	DC	LC	OK	0.186256	13.5146	6.18109	6.39335	5e-05	0.000349555	down
XLOC_020116	XLOC_020116	ENSSSCT00000009978	SYNPO2	chr8:112415521-112556423	ENSSSCG00000009111	SYNPO2	synaptopodin 2 [Source:HGNC Symbol;Acc:17732]	DC	LC	OK	0.154491	3.18228	4.36447	5.60382	5e-05	0.000349555	down
XLOC_019713	XLOC_019713	ENSSSCT00000032580	CENPE	chr8:126761296-126838534	ENSSSCG00000023296	CENPE	"centromere protein E, 312kDa [Source:HGNC Symbol;Acc:1856]"	DC	LC	OK	0.709453	1.56102	1.13771	1.89817	5e-05	0.000349555	down
XLOC_020158	XLOC_020158	ENSSSCT00000010042	ENSSSCG00000009170	chr8:128097095-128129034	ENSSSCG00000009170		Uncharacterized protein [Source:UniProtKB/TrEMBL;Acc:F1S102]	DC	LC	OK	20.4154	8.40186	-1.28087	-3.43066	5e-05	0.000349555	up
XLOC_020159	XLOC_020159	ENSSSCT00000010043	ENSSSCG00000009171	chr8:128229408-128321167	ENSSSCG00000009171		Uncharacterized protein [Source:UniProtKB/TrEMBL;Acc:F1S101]	DC	LC	OK	33.9429	15.0862	-1.16988	-3.181	5e-05	0.000349555	up
XLOC_019751	XLOC_019751	ENSSSCT00000029035	ENSSSCG00000022194	chr8:139497432-139528804	ENSSSCG00000022194		Uncharacterized protein [Source:UniProtKB/TrEMBL;Acc:I3LB15]	DC	LC	OK	4.58551	1.49533	-1.61662	-2.58259	5e-05	0.000349555	up
XLOC_020189	XLOC_020189	ENSSSCT00000010091	SPP1	chr8:140307937-140315415	ENSSSCG00000009216	SPP1	"Sus scrofa secreted phosphoprotein 1 (SPP1), mRNA. [Source:RefSeq mRNA;Acc:NM_214023]"	DC	LC	OK	101.037	1863.86	4.20534	4.93538	5e-05	0.000349555	down
XLOC_020201	XLOC_020201	ENSSSCT00000010110	CDS1	chr8:143439801-143519675	ENSSSCG00000009231	CDS1	CDP-diacylglycerol synthase (phosphatidate cytidylyltransferase) 1 [Source:HGNC Symbol;Acc:1800]	DC	LC	OK	6.34183	2.25172	-1.49387	-2.9358	5e-05	0.000349555	up
XLOC_019776	XLOC_019776	ENSSSCT00000031997	ENSSSCG00000026729	chr8:145103790-145136181	ENSSSCG00000026729		Uncharacterized protein [Source:UniProtKB/TrEMBL;Acc:I3L597]	DC	LC	OK	1.1145	4.39014	1.97788	3.54136	5e-05	0.000349555	down
XLOC_019784	XLOC_019784	ENSSSCT00000022547;ENSSSCT00000010135	PRDM8	chr8:146778059-146839901	ENSSSCG00000009255	PRDM8	PR domain containing 8 [Source:HGNC Symbol;Acc:13993]	DC	LC	OK	0.14205	0.735575	2.37247	1.83724	5e-05	0.000349555	down
XLOC_019383	XLOC_019383	ENSSSCT00000009522	ADRA2C	chr8:2048701-2050084	ENSSSCG00000008703	ADRA2C	adrenoceptor alpha 2C [Source:HGNC Symbol;Acc:283]	DC	LC	OK	0.263297	4.75686	4.17525	4.84057	5e-05	0.000349555	down
XLOC_019438	XLOC_019438	ENSSSCT00000009594;ENSSSCT00000035368;ENSSSCT00000034516;ENSSSCT00000034680	CH242-305H5.1	chr8:29672294-29674595	ENSSSCG00000008769	CH242-305H5.1	Macrosialin isoform A; Uncharacterized protein [Source:UniProtKB/TrEMBL;Acc:F1S4M0]	DC	LC	OK	34.9475	16.7006	-1.06529	-1.96545	5e-05	0.000349555	up
XLOC_019878	XLOC_019878	ENSSSCT00000009597	RELL1	chr8:30533246-30569474	ENSSSCG00000008772	RELL1	RELT-like 1 [Source:HGNC Symbol;Acc:27379]	DC	LC	OK	28.8928	13.5836	-1.08885	-2.91001	5e-05	0.000349555	up
XLOC_019883	XLOC_019883	ENSSSCT00000023300	TLR6	chr8:31641825-31660823	ENSSSCG00000026592	TLR6	"Sus scrofa toll-like receptor 6 (TLR6), mRNA. [Source:RefSeq mRNA;Acc:NM_213760]"	DC	LC	OK	21.021	9.58395	-1.13314	-2.96725	5e-05	0.000349555	up
XLOC_019913	XLOC_019913	ENSSSCT00000009647	ENSSSCG00000008817	chr8:39994821-40004075	ENSSSCG00000008817		Uncharacterized protein [Source:UniProtKB/TrEMBL;Acc:F1S3S1]	DC	LC	OK	1.05234	3.6748	1.80407	2.51167	5e-05	0.000349555	down
XLOC_019490	XLOC_019490	ENSSSCT00000009679	KIT	chr8:43550235-43602062	ENSSSCG00000008842	KIT	"Sus scrofa v-kit Hardy-Zuckerman 4 feline sarcoma viral oncogene homolog (KIT), mRNA. [Source:RefSeq mRNA;Acc:NM_001044525]"	DC	LC	OK	1.54546	3.27365	1.08286	2.07105	5e-05	0.000349555	down
XLOC_019943	XLOC_019943	ENSSSCT00000031092	ENSSSCG00000021559	chr8:46125729-46127733	ENSSSCG00000021559		Uncharacterized protein [Source:UniProtKB/TrEMBL;Acc:I3LGY5]	DC	LC	OK	2.26649	0.657075	-1.78633	-2.51945	5e-05	0.000349555	up
XLOC_019503	XLOC_019503	ENSSSCT00000028460	ENSSSCG00000030504	chr8:46567886-46605587	ENSSSCG00000030504		Uncharacterized protein [Source:UniProtKB/TrEMBL;Acc:I3LMI1]	DC	LC	OK	0.496426	6.18852	3.63994	4.69159	5e-05	0.000349555	down
XLOC_019948	XLOC_019948	ENSSSCT00000009710	GUCY1B3	chr8:46746537-46765486	ENSSSCG00000008870	GUCY1B3	"guanylate cyclase 1, soluble, beta 3 [Source:HGNC Symbol;Acc:4687]"	DC	LC	OK	0.566888	3.68035	2.69871	3.73811	5e-05	0.000349555	down
XLOC_019508	XLOC_019508	ENSSSCT00000009715	TMEM144	chr8:49361033-49430751	ENSSSCG00000008874	TMEM144	transmembrane protein 144 [Source:HGNC Symbol;Acc:25633]	DC	LC	OK	7.27649	3.56203	-1.03054	-2.38862	5e-05	0.000349555	up
XLOC_019518	XLOC_019518	ENSSSCT00000026389	ENSSSCG00000021600	chr8:54512170-54563745	ENSSSCG00000021600		Uncharacterized protein [Source:UniProtKB/TrEMBL;Acc:I3L9T4]	DC	LC	OK	0.140078	1.26308	3.17264	2.89943	5e-05	0.000349555	down
XLOC_020007	XLOC_020007	ENSSSCT00000009792;ENSSSCT00000033582	IGJ	chr8:71347283-71358511	ENSSSCG00000008939	IGJ	"immunoglobulin J polypeptide, linker protein for immunoglobulin alpha and mu polypeptides [Source:HGNC Symbol;Acc:5713]"	DC	LC	OK	80.718	30.2536	-1.41578	-2.97123	5e-05	0.000349555	up
XLOC_019565	XLOC_019565	ENSSSCT00000034805;ENSSSCT00000009807	IL8	chr8:74083529-74086750	ENSSSCG00000008953	IL8	"Sus scrofa interleukin 8 (IL8), mRNA. [Source:RefSeq mRNA;Acc:NM_213867]"	DC	LC	OK	104.269	7909.92	6.24528	7.54969	5e-05	0.000349555	down
XLOC_019566	XLOC_019566	ENSSSCT00000009811	ENSSSCG00000008957	chr8:74159969-74162170	ENSSSCG00000008957		"Sus scrofa alveolar macrophage-derived chemotactic factor-II (AMCF-II), mRNA. [Source:RefSeq mRNA;Acc:NM_213876]"	DC	LC	OK	14.273	1870.73	7.03417	7.67987	5e-05	0.000349555	down
XLOC_019569	XLOC_019569	ENSSSCT00000009813;ENSSSCT00000034640	CXCL2	chr8:74206842-74311988	ENSSSCG00000008959	CXCL2	"Sus scrofa chemokine (C-X-C motif) ligand 2 (CXCL2), mRNA. [Source:RefSeq mRNA;Acc:NM_001001861]"	DC	LC	OK	32.2638	2683.31	6.37795	4.94023	5e-05	0.000349555	down
XLOC_019573	XLOC_019573	ENSSSCT00000009818	AREG	chr8:74568825-74579007	ENSSSCG00000008963	AREG	"Sus scrofa amphiregulin (AREG), mRNA. [Source:RefSeq mRNA;Acc:NM_214376]"	DC	LC	OK	2.449	7.52431	1.61937	2.9057	5e-05	0.000349555	down
XLOC_019630	XLOC_019630	ENSSSCT00000032630;ENSSSCT00000035256;ENSSSCT00000009906;ENSSSCT00000036600	CH242-197H16.1	chr8:89194320-89223827	ENSSSCG00000009046	CH242-197H16.1	Uncharacterized protein [Source:UniProtKB/TrEMBL;Acc:F1RRH1]	DC	LC	OK	12.1751	0.282182	-5.43117	-3.74416	5e-05	0.000349555	up
XLOC_020760	XLOC_020760	ENSSSCT00000016778	HGF	chr9:108773025-108839094	ENSSSCG00000015403	HGF	hepatocyte growth factor (hepapoietin A; scatter factor) [Source:HGNC Symbol;Acc:4893]	DC	LC	OK	1.64063	0.173624	-3.24021	-4.02862	5e-05	0.000349555	up
XLOC_020761	XLOC_020761	ENSSSCT00000016779	ENSSSCG00000015404	chr9:109601469-109716061	ENSSSCG00000015404		Uncharacterized protein [Source:UniProtKB/TrEMBL;Acc:F1SB92]	DC	LC	OK	3.64734	18.3485	2.33075	4.5948	5e-05	0.000349555	down
XLOC_020763	XLOC_020763	ENSSSCT00000023922	ENSSSCG00000026456	chr9:109721268-109733251	ENSSSCG00000026456		Uncharacterized protein [Source:UniProtKB/TrEMBL;Acc:I3L9Z8]	DC	LC	OK	3.74992	14.9376	1.99402	4.03164	5e-05	0.000349555	down
XLOC_020356	XLOC_020356	ENSSSCT00000016211	SERPINH1	chr9:10972132-10976532	ENSSSCG00000014859	SERPINH1	"serpin peptidase inhibitor, clade H (heat shock protein 47), member 1, (collagen binding protein 1) [Source:HGNC Symbol;Acc:1546]"	DC	LC	OK	0.149686	1.51734	3.34153	2.22151	5e-05	0.000349555	down
XLOC_021471	XLOC_021471	ENSSSCT00000031885	SEMA3C	chr9:109778806-109802600	ENSSSCG00000023784	SEMA3C	"sema domain, immunoglobulin domain (Ig), short basic domain, secreted, (semaphorin) 3C [Source:HGNC Symbol;Acc:10725]"	DC	LC	OK	2.74065	9.89442	1.8521	3.83496	5e-05	0.000349555	down
XLOC_021472	XLOC_021472	ENSSSCT00000034797;ENSSSCT00000022872;ENSSSCT00000034372	CH242-168I5.2	chr9:109954290-110001622	ENSSSCG00000030638	CH242-168I5.2	Uncharacterized protein [Source:UniProtKB/TrEMBL;Acc:I3LMQ0]	DC	LC	OK	15.52	3.01914	-2.36192	-3.55245	5e-05	0.000349555	up
XLOC_020766	XLOC_020766	ENSSSCT00000016782	GNAI1	chr9:110558083-110592594	ENSSSCG00000015407	GNAI1	"guanine nucleotide binding protein (G protein), alpha inhibiting activity polypeptide 1 [Source:HGNC Symbol;Acc:4384]"	DC	LC	OK	0.0927973	2.63867	4.82958	5.08956	5e-05	0.000349555	down
XLOC_021500	XLOC_021500	ENSSSCT00000016825	LAMB1	chr9:118439607-118514521	ENSSSCG00000015444	LAMB1	"laminin, beta 1 [Source:HGNC Symbol;Acc:6486]"	DC	LC	OK	0.0712379	4.00755	5.81393	6.24573	5e-05	0.000349555	down
XLOC_020362	XLOC_020362	ENSSSCT00000016224	TSKU	chr9:12047974-12049048	ENSSSCG00000014871	TSKU	"tsukushi, small leucine rich proteoglycan [Source:HGNC Symbol;Acc:28850]"	DC	LC	OK	14.4526	5.31789	-1.4424	-2.94209	5e-05	0.000349555	up
XLOC_020367	XLOC_020367	ENSSSCT00000016229	MYO7A	chr9:12345555-12430927	ENSSSCG00000014876	MYO7A	myosin VIIA [Source:HGNC Symbol;Acc:7606]	DC	LC	OK	0.231319	1.02509	2.1478	2.93528	5e-05	0.000349555	down
XLOC_021532	XLOC_021532	ENSSSCT00000016859;ENSSSCT00000036518;ENSSSCT00000036368	CHI3L1	chr9:125344017-125353610	ENSSSCG00000015476	CHI3L1	chitinase 3-like 1 (cartilage glycoprotein-39) [Source:HGNC Symbol;Acc:1932]	DC	LC	OK	42.2583	1.26238	-5.06501	-5.68361	5e-05	0.000349555	up
XLOC_021567	XLOC_021567	ENSSSCT00000027500	ABL2	chr9:132671843-132782759	ENSSSCG00000024674	ABL2	"c-abl oncogene 2, non-receptor tyrosine kinase [Source:HGNC Symbol;Acc:77]"	DC	LC	OK	3.49207	7.25556	1.055	2.35081	5e-05	0.000349555	down
XLOC_020855	XLOC_020855	ENSSSCT00000016924	QSOX1	chr9:133595706-133637533	ENSSSCG00000015535	QSOX1	quiescin Q6 sulfhydryl oxidase 1 [Source:HGNC Symbol;Acc:9756]	DC	LC	OK	4.30126	9.64049	1.16435	2.49494	5e-05	0.000349555	down
XLOC_020859	XLOC_020859	ENSSSCT00000016930	ENSSSCG00000015541	chr9:134670287-134671264	ENSSSCG00000015541			DC	LC	OK	18.3562	36.8107	1.00386	2.78502	5e-05	0.000349555	down
XLOC_021602	XLOC_021602	ENSSSCT00000033356;ENSSSCT00000033304	PTGS2	chr9:140251517-140260362	ENSSSCG00000015579	PTGS2		DC	LC	OK	1.75425	12.6435	2.84947	4.95322	5e-05	0.000349555	down
XLOC_020889	XLOC_020889	ENSSSCT00000016987	ENSSSCG00000015594	chr9:143623162-143635841	ENSSSCG00000015594		Uncharacterized protein [Source:UniProtKB/TrEMBL;Acc:F1S2W2]	DC	LC	OK	3.81423	11.6079	1.60565	3.10961	5e-05	0.000349555	down
XLOC_020902	XLOC_020902	ENSSSCT00000017011;ENSSSCT00000033526	G0S2	chr9:146493480-146494458	ENSSSCG00000015617	G0S2	G0/G1switch 2 [Source:HGNC Symbol;Acc:30229]	DC	LC	OK	21.2741	53.8916	1.34096	2.70029	5e-05	0.000349555	down
XLOC_020908	XLOC_020908	ENSSSCT00000017016	CD34	chr9:148445970-148470659	ENSSSCG00000015622	CD34	CD34 molecule [Source:HGNC Symbol;Acc:1662]	DC	LC	OK	1.77102	0.483632	-1.87259	-2.30248	5e-05	0.000349555	up
XLOC_020389	XLOC_020389	ENSSSCT00000016277	PRSS23	chr9:22903507-22913019	ENSSSCG00000014921	PRSS23	"protease, serine, 23 [Source:HGNC Symbol;Acc:14370]"	DC	LC	OK	1.8542	0.491508	-1.91551	-2.36501	5e-05	0.000349555	up
XLOC_020392	XLOC_020392	ENSSSCT00000016279	RAB38	chr9:23798575-23863119	ENSSSCG00000014923	RAB38	"RAB38, member RAS oncogene family [Source:HGNC Symbol;Acc:9776]"	DC	LC	OK	3.27534	0.224035	-3.86985	-4.48217	5e-05	0.000349555	up
XLOC_020445	XLOC_020445	ENSSSCT00000026024	PIAP	chr9:36957940-36969067	ENSSSCG00000023589	PIAP	Putative inhibitor of apoptosis [Source:UniProtKB/Swiss-Prot;Acc:O62640]	DC	LC	OK	61.5226	234.613	1.93109	4.46344	5e-05	0.000349555	down
XLOC_021185	XLOC_021185	ENSSSCT00000027757	CASP1	chr9:39209730-39222235	ENSSSCG00000028711	CASP1	"caspase 1, apoptosis-related cysteine peptidase [Source:HGNC Symbol;Acc:1499]"	DC	LC	OK	30.8545	9.6295	-1.67995	-4.26543	5e-05	0.000349555	up
XLOC_020466	XLOC_020466	ENSSSCT00000016378	ZC3H12C	chr9:42847518-42912936	ENSSSCG00000015014	ZC3H12C	Uncharacterized protein [Source:UniProtKB/TrEMBL;Acc:F1SV13]	DC	LC	OK	3.7114	8.29745	1.16071	2.40666	5e-05	0.000349555	down
XLOC_021218	XLOC_021218	ENSSSCT00000036085;ENSSSCT00000016403	IL18	chr9:44692094-44713420	ENSSSCG00000015037	IL18	"Sus scrofa interleukin 18 (interferon-gamma-inducing factor) (IL18), mRNA. [Source:RefSeq mRNA;Acc:NM_213997]"	DC	LC	OK	8.15286	23.6551	1.53677	2.88625	5e-05	0.000349555	down
XLOC_020479	XLOC_020479	ENSSSCT00000023354	TEX12	chr9:44716171-44721438	ENSSSCG00000022445	TEX12	testis expressed 12 [Source:HGNC Symbol;Acc:11734]	DC	LC	OK	0.404097	2.12972	2.39789	2.9378	5e-05	0.000349555	down
XLOC_020495	XLOC_020495	ENSSSCT00000016429	CADM1	chr9:47736806-47769324	ENSSSCG00000015063	CADM1	cell adhesion molecule 1 [Source:HGNC Symbol;Acc:5951]	DC	LC	OK	13.8255	3.3281	-2.05456	-4.42358	5e-05	0.000349555	up
XLOC_020507	XLOC_020507	ENSSSCT00000016452	TMPRSS4	chr9:50441612-50474695	ENSSSCG00000015086	TMPRSS4	"transmembrane protease, serine 4 [Source:HGNC Symbol;Acc:11878]"	DC	LC	OK	7.87736	0.946451	-3.05711	-4.87719	5e-05	0.000349555	up
XLOC_021241	XLOC_021241	ENSSSCT00000025729	SCN4B	chr9:50492488-50516846	ENSSSCG00000029199	SCN4B	"sodium channel, voltage-gated, type IV, beta subunit [Source:HGNC Symbol;Acc:10592]"	DC	LC	OK	4.68791	1.56475	-1.58301	-2.98446	5e-05	0.000349555	up
XLOC_021243	XLOC_021243	ENSSSCT00000016455	AMICA1	chr9:50547536-50573722	ENSSSCG00000015089	AMICA1	"adhesion molecule, interacts with CXADR antigen 1 [Source:HGNC Symbol;Acc:19084]"	DC	LC	OK	134.788	57.9408	-1.21804	-3.39823	5e-05	0.000349555	up
XLOC_020513	XLOC_020513	ENSSSCT00000027894	ENSSSCG00000028204	chr9:50918842-50924246	ENSSSCG00000028204		Uncharacterized protein [Source:UniProtKB/TrEMBL;Acc:I3LIR5]	DC	LC	OK	6.01189	0.05965	-6.65515	-5.28445	5e-05	0.000349555	up
XLOC_021026	XLOC_021026	ENSSSCT00000016078	ENSSSCG00000014727	chr9:5641009-5642223	ENSSSCG00000014727		Uncharacterized protein [Source:UniProtKB/TrEMBL;Acc:F1RII5]	DC	LC	OK	13.871	1.2693	-3.44996	-5.842	5e-05	0.000349555	up
XLOC_021027	XLOC_021027	ENSSSCT00000016077	HBE1	chr9:5650627-5652665	ENSSSCG00000014726	HBE1	"hemoglobin, epsilon 1 [Source:HGNC Symbol;Acc:4830]"	DC	LC	OK	25.8663	1.62962	-3.98847	-7.65477	5e-05	0.000349555	up
XLOC_020565	XLOC_020565	ENSSSCT00000016541;ENSSSCT00000026868	VWA5A	chr9:56523867-56556158	ENSSSCG00000015175	VWA5A	von Willebrand factor A domain containing 5A [Source:HGNC Symbol;Acc:6658]	DC	LC	OK	10.0764	2.07075	-2.28276	-4.81124	5e-05	0.000349555	up
XLOC_020584	XLOC_020584	ENSSSCT00000026244	SLC37A2	chr9:57752749-57790694	ENSSSCG00000022536	SLC37A2	"Solute carrier family 37 (Glycerol-3-phosphate transporter), member 2 tv2; Uncharacterized protein [Source:UniProtKB/TrEMBL;Acc:F1S792]"	DC	LC	OK	19.4557	7.80692	-1.31737	-3.34771	5e-05	0.000349555	up
XLOC_020644	XLOC_020644	ENSSSCT00000016658	TMCC2	chr9:72145486-72173687	ENSSSCG00000015287	TMCC2	transmembrane and coiled-coil domain family 2 [Source:HGNC Symbol;Acc:24239]	DC	LC	OK	16.4765	2.10707	-2.96711	-5.94821	5e-05	0.000349555	up
XLOC_020649	XLOC_020649	ENSSSCT00000030753	ENSSSCG00000022307	chr9:72916106-72946419	ENSSSCG00000022307		Uncharacterized protein [Source:UniProtKB/TrEMBL;Acc:I3LRC7]	DC	LC	OK	13.7448	33.8685	1.30105	3.4201	5e-05	0.000349555	down
XLOC_021377	XLOC_021377	ENSSSCT00000017049	IL10	chr9:73757703-73762351	ENSSSCG00000015652	IL10	"Sus scrofa interleukin 10 (IL10), mRNA. [Source:RefSeq mRNA;Acc:NM_214041]"	DC	LC	OK	7.44077	35.8047	2.26662	4.63563	5e-05	0.000349555	down
XLOC_020657	XLOC_020657	ENSSSCT00000035855;ENSSSCT00000017050	IL19	chr9:73826399-73836638	ENSSSCG00000015653	IL19	interleukin 19 [Source:HGNC Symbol;Acc:5990]	DC	LC	OK	0	14.6668	inf	-nan	5e-05	0.000349555	down
XLOC_020666	XLOC_020666	ENSSSCT00000017060	C4BPA	chr9:74110908-74154259	ENSSSCG00000015662	C4BPA	"complement component 4 binding protein, alpha [Source:HGNC Symbol;Acc:1325]"	DC	LC	OK	13.3295	5.4875	-1.2804	-2.914	5e-05	0.000349555	up
XLOC_020667	XLOC_020667	ENSSSCT00000017061	ENSSSCG00000015663	chr9:74195615-74207951	ENSSSCG00000015663		"Sus scrofa complement component 4 binding protein, alpha (C4BPA), mRNA. [Source:RefSeq mRNA;Acc:NM_213942]"	DC	LC	OK	11.1455	0.200779	-5.79471	-6.04179	5e-05	0.000349555	up
XLOC_021382	XLOC_021382	ENSSSCT00000016670	STEAP4	chr9:74983718-75005883	ENSSSCG00000015299	STEAP4	"Sus scrofa STEAP family member 4 (STEAP4), mRNA. [Source:RefSeq mRNA;Acc:NM_001166489]"	DC	LC	OK	7.50061	39.9439	2.4129	4.93555	5e-05	0.000349555	down
XLOC_020693	XLOC_020693	ENSSSCT00000016697	GNG11	chr9:80762597-80767739	ENSSSCG00000015324	GNG11	"guanine nucleotide binding protein (G protein), gamma 11 [Source:HGNC Symbol;Acc:4403]"	DC	LC	OK	37.4787	5.55241	-2.75488	-6.32445	5e-05	0.000349555	up
XLOC_020718	XLOC_020718	ENSSSCT00000016727	SCIN	chr9:90266489-90348474	ENSSSCG00000015353	SCIN	scinderin [Source:HGNC Symbol;Acc:21695]	DC	LC	OK	2.97996	0.578227	-2.36558	-3.36134	5e-05	0.000349555	up
XLOC_021429	XLOC_021429	ENSSSCT00000029225	ETV1	chr9:91500794-91602325	ENSSSCG00000024591	ETV1	ets variant 1 [Source:HGNC Symbol;Acc:3490]	DC	LC	OK	1.47232	0.656131	-1.16604	-2.02867	5e-05	0.000349555	up
XLOC_021441	XLOC_021441	ENSSSCT00000016739;ENSSSCT00000027011	ENSSSCG00000015364	chr9:95356002-95391463	ENSSSCG00000015364		Uncharacterized protein [Source:UniProtKB/TrEMBL;Acc:F1SEI6]	DC	LC	OK	7.67359	3.23581	-1.24577	-2.24803	5e-05	0.000349555	up
XLOC_020725	XLOC_020725	ENSSSCT00000031031	ENSSSCG00000030484	chr9:95509941-95542785	ENSSSCG00000030484		Uncharacterized protein [Source:UniProtKB/TrEMBL;Acc:I3LF82]	DC	LC	OK	23.009	10.1257	-1.18417	-3.35105	5e-05	0.000349555	up
XLOC_022019	XLOC_022019	ENSSSCT00000013723;ENSSSCT00000033140	RNF128	chrX:101558756-101619401	ENSSSCG00000012551	RNF128	"ring finger protein 128, E3 ubiquitin protein ligase [Source:HGNC Symbol;Acc:21153]"	DC	LC	OK	4.5623	0.50152	-3.18538	-2.79187	5e-05	0.000349555	up
XLOC_021671	XLOC_021671	ENSSSCT00000034697	FRMPD4	chrX:10326534-10339590	ENSSSCG00000030877	FRMPD4	FERM and PDZ domain containing 4 [Source:HGNC Symbol;Acc:29007]	DC	LC	OK	1.07296	0.416857	-1.36398	-2.04364	5e-05	0.000349555	up
XLOC_021674	XLOC_021674	ENSSSCT00000033339;ENSSSCT00000033711;ENSSSCT00000013255	TLR8	chrX:10500861-10512940	ENSSSCG00000012118	TLR8	"Sus scrofa toll-like receptor 8 (TLR8), mRNA. [Source:RefSeq mRNA;Acc:NM_214187]"	DC	LC	OK	35.0657	10.0275	-1.8061	-4.21593	5e-05	0.000349555	up
XLOC_022596	XLOC_022596	ENSSSCT00000013773;ENSSSCT00000033614;ENSSSCT00000035759;ENSSSCT00000035563	IL13RA2	chrX:108965152-109001627	ENSSSCG00000012594	IL13RA2	"interleukin 13 receptor, alpha 2 [Source:HGNC Symbol;Acc:5975]"	DC	LC	OK	0	1.77602	inf	-nan	5e-05	0.000349555	down
XLOC_022055	XLOC_022055	ENSSSCT00000013776;ENSSSCT00000033699;ENSSSCT00000035810;ENSSSCT00000033683;ENSSSCT00000036629;ENSSSCT00000033573;ENSSSCT00000035610	PLS3	chrX:109452787-109539959	ENSSSCG00000012597	PLS3	plastin 3 [Source:HGNC Symbol;Acc:9091]	DC	LC	OK	0.201044	1.55099	2.9476	0.819496	5e-05	0.000349555	down
XLOC_022056	XLOC_022056	ENSSSCT00000033169	CH242-154K8.2	chrX:109585807-109620212	ENSSSCG00000030936	CH242-154K8.2		DC	LC	OK	2.29772	10.2869	2.16253	4.22056	5e-05	0.000349555	down
XLOC_022128	XLOC_022128	ENSSSCT00000033720;ENSSSCT00000036653;ENSSSCT00000033611;ENSSSCT00000034078;ENSSSCT00000013884;ENSSSCT00000035444;ENSSSCT00000036134;ENSSSCT00000032887;ENSSSCT00000033830;ENSSSCT00000032876;ENSSSCT00000036040	FHL1C	chrX:127232156-127289862	ENSSSCG00000012699	FHL1C	"Sus scrofa four and a half LIM domains 1 protein, isoform C (FHL1C), mRNA. [Source:RefSeq mRNA;Acc:NM_214375]"	DC	LC	OK	19.554	3.35662	-2.54239	-4.66488	5e-05	0.000349555	up
XLOC_021684	XLOC_021684	ENSSSCT00000013276;ENSSSCT00000032788;ENSSSCT00000032899;ENSSSCT00000032990;ENSSSCT00000032677	BMX	chrX:13004919-13056648	ENSSSCG00000012137	BMX	BMX non-receptor tyrosine kinase [Source:HGNC Symbol;Acc:1079]	DC	LC	OK	7.29348	2.05083	-1.8304	-2.5138	5e-05	0.000349555	up
XLOC_022189	XLOC_022189	ENSSSCT00000029367	SRPK3	chrX:142088726-142093193	ENSSSCG00000024676	SRPK3	SRSF protein kinase 3 [Source:HGNC Symbol;Acc:11402]	DC	LC	OK	0	0.846649	inf	-nan	5e-05	0.000349555	down
XLOC_022719	XLOC_022719	ENSSSCT00000013977;ENSSSCT00000033456;ENSSSCT00000034258	PDZD4	chrX:142108420-142132410	ENSSSCG00000012785	PDZD4	PDZ domain containing 4 [Source:HGNC Symbol;Acc:21167]	DC	LC	OK	2.26588	0.716885	-1.66026	-2.38969	5e-05	0.000349555	up
XLOC_022208	XLOC_022208	ENSSSCT00000014016;ENSSSCT00000034947;ENSSSCT00000033088;ENSSSCT00000035065	MPP1	chrX:143231466-143252752	ENSSSCG00000012822	MPP1	"membrane protein, palmitoylated 1, 55kDa [Source:HGNC Symbol;Acc:7219]"	DC	LC	OK	246.436	90.5538	-1.44437	-3.07086	5e-05	0.000349555	up
XLOC_022294	XLOC_022294	ENSSSCT00000013344	NR0B1	chrX:28384121-28389200	ENSSSCG00000012199	NR0B1	"Sus scrofa nuclear receptor subfamily 0, group B, member 1 (NR0B1), mRNA. [Source:RefSeq mRNA;Acc:NM_214387]"	DC	LC	OK	0	1.54503	inf	-nan	5e-05	0.000349555	down
XLOC_022365	XLOC_022365	ENSSSCT00000024454;ENSSSCT00000026966	PORCN	chrX:47628881-47644405	ENSSSCG00000024793	PORCN	porcupine homolog (Drosophila) [Source:HGNC Symbol;Acc:17652]	DC	LC	OK	7.34744	33.7359	2.19897	4.58751	5e-05	0.000349555	down
XLOC_021812	XLOC_021812	ENSSSCT00000023255	GATA1	chrX:47745336-47752876	ENSSSCG00000027237	GATA1	GATA 1 protein; Uncharacterized protein [Source:UniProtKB/TrEMBL;Acc:I3LEA0]	DC	LC	OK	2.30083	0.527471	-2.12499	-2.85322	5e-05	0.000349555	up
XLOC_021816	XLOC_021816	ENSSSCT00000024309	PIM2	chrX:47814099-47819387	ENSSSCG00000028964	PIM2	pim-2 oncogene [Source:HGNC Symbol;Acc:8987]	DC	LC	OK	12.5609	30.0121	1.25661	3.4269	5e-05	0.000349555	down
XLOC_021844	XLOC_021844	ENSSSCT00000013470;ENSSSCT00000034646;ENSSSCT00000032770;ENSSSCT00000035896;ENSSSCT00000036176;ENSSSCT00000035943	MAGED4B	chrX:50886355-50894068	ENSSSCG00000012319	MAGED4B	Uncharacterized protein [Source:UniProtKB/TrEMBL;Acc:F1RUI9]	DC	LC	OK	0.258657	1.25513	2.27873	1.05686	5e-05	0.000349555	down
XLOC_022416	XLOC_022416	ENSSSCT00000013502;ENSSSCT00000034915;ENSSSCT00000036389;ENSSSCT00000033260;ENSSSCT00000036484;ENSSSCT00000036160;ENSSSCT00000032826	ALAS2	chrX:53807664-53832133	ENSSSCG00000012347	ALAS2	"aminolevulinate, delta-, synthase 2 [Source:HGNC Symbol;Acc:397]"	DC	LC	OK	1305.26	49.9252	-4.70842	-6.36841	5e-05	0.000349555	up
XLOC_021876	XLOC_021876	ENSSSCT00000013521	ENSSSCG00000012364	chrX:58774510-58776353	ENSSSCG00000012364		V-set and immunoglobulin domain-containing protein 4 [Source:RefSeq peptide;Acc:NP_001231031]	DC	LC	OK	28.3009	14.1155	-1.00357	-2.60418	5e-05	0.000349555	up
XLOC_021956	XLOC_021956	ENSSSCT00000013634	KLHL4	chrX:80884836-81001424	ENSSSCG00000012467	KLHL4	kelch-like family member 4 [Source:HGNC Symbol;Acc:6355]	DC	LC	OK	0.256026	1.66972	2.70525	3.07036	5e-05	0.000349555	down
XLOC_022559	XLOC_022559	ENSSSCT00000013686	ENSSSCG00000012517	chrX:98800896-98803989	ENSSSCG00000012517		Uncharacterized protein [Source:UniProtKB/TrEMBL;Acc:F1RYF1]	DC	LC	OK	4.79089	22.1271	2.20745	4.86636	5e-05	0.000349555	down
XLOC_022749	XLOC_022749	ENSSSCT00000013322	ENSSSCG00000012178	chrY:1277623-1297330	ENSSSCG00000012178		Eukaryotic translation initiation factor 2 subunit 3 [Source:UniProtKB/TrEMBL;Acc:F1SPY4]	DC	LC	OK	75.0353	159.736	1.09004	2.14703	5e-05	0.000349555	down
XLOC_022754	XLOC_022754	ENSSSCT00000029625	USP9Y	chrY:502881-660050	ENSSSCG00000027046	USP9Y	"ubiquitin specific peptidase 9, Y-linked [Source:HGNC Symbol;Acc:12633]"	DC	LC	OK	5.03508	11.2837	1.16416	2.23901	5e-05	0.000349555	down
XLOC_001554	XLOC_001554	ENSSSCT00000005253	CHAC1	chr1:145522852-145525603	ENSSSCG00000004754	CHAC1	"ChaC, cation transport regulator homolog 1 (E. coli) [Source:HGNC Symbol;Acc:28680]"	DC	LC	OK	0.489045	1.53343	1.64872	2.00098	0.0001	0.000657218	down
XLOC_001156	XLOC_001156	ENSSSCT00000004522	AKAP12	chr1:17317256-17322146	ENSSSCG00000004091	AKAP12	A kinase (PRKA) anchor protein 12 [Source:HGNC Symbol;Acc:370]	DC	LC	OK	1.01801	0.425467	-1.25863	-1.77937	0.0001	0.000657218	up
XLOC_002766	XLOC_002766	ENSSSCT00000010244	KL	chr11:9345004-9392395	ENSSSCG00000009347	KL	Uncharacterized protein [Source:UniProtKB/TrEMBL;Acc:F1RSR6]	DC	LC	OK	1.97207	0.937748	-1.07244	-1.93652	0.0001	0.000657218	up
XLOC_004176	XLOC_004176	ENSSSCT00000030882	ZFP3	chr12:53914093-53926210	ENSSSCG00000025235	ZFP3	ZFP3 zinc finger protein [Source:HGNC Symbol;Acc:12861]	DC	LC	OK	0.978518	0.392815	-1.31675	-1.84666	0.0001	0.000657218	up
XLOC_005550	XLOC_005550	ENSSSCT00000025717	ENSSSCG00000029291	chr13:142885148-142906042	ENSSSCG00000029291		Uncharacterized protein [Source:UniProtKB/TrEMBL;Acc:I3LAS0]	DC	LC	OK	0.727492	1.67939	1.20693	1.73253	0.0001	0.000657218	down
XLOC_004903	XLOC_004903	ENSSSCT00000022679	ENSSSCG00000026236	chr13:170261824-170278122	ENSSSCG00000026236		Uncharacterized protein [Source:UniProtKB/TrEMBL;Acc:I3LNB2]	DC	LC	OK	0.722093	2.00785	1.4754	1.98917	0.0001	0.000657218	down
XLOC_004969	XLOC_004969	ENSSSCT00000013185	CBR3	chr13:209842575-209852620	ENSSSCG00000012053	CBR3	carbonyl reductase 3 [Source:HGNC Symbol;Acc:1549]	DC	LC	OK	4.41038	1.85154	-1.25218	-2.08776	0.0001	0.000657218	up
XLOC_004983	XLOC_004983	ENSSSCT00000013206;ENSSSCT00000026788	BACE2	chr13:214758852-214845181	ENSSSCG00000012074	BACE2	beta-site APP-cleaving enzyme 2 [Source:HGNC Symbol;Acc:934]	DC	LC	OK	0.567646	1.70456	1.58634	1.87824	0.0001	0.000657218	down
XLOC_005423	XLOC_005423	ENSSSCT00000012826	P2RY13	chr13:99784678-99785779	ENSSSCG00000011716	P2RY13	"purinergic receptor P2Y, G-protein coupled, 13 [Source:HGNC Symbol;Acc:4537]"	DC	LC	OK	2.67103	0.923705	-1.53189	-2.24676	0.0001	0.000657218	up
XLOC_006339	XLOC_006339	ENSSSCT00000022686	CYP2C42	chr14:116299373-116337991	ENSSSCG00000026798	CYP2C42	"Sus scrofa cytochrome P450 C42 (CYP2C42), mRNA. [Source:RefSeq mRNA;Acc:NM_001167835]"	DC	LC	OK	1.47511	0.717347	-1.04008	-1.7325	0.0001	0.000657218	up
XLOC_007513	XLOC_007513	ENSSSCT00000017574	ENSSSCG00000016141	chr15:122630689-122671232	ENSSSCG00000016141			DC	LC	OK	3.38657	1.57037	-1.10872	-1.82935	0.0001	0.000657218	up
XLOC_007681	XLOC_007681	ENSSSCT00000017859	AGXT	chr15:157617110-157627583	ENSSSCG00000016402	AGXT	alanine-glyoxylate aminotransferase [Source:HGNC Symbol;Acc:341]	DC	LC	OK	0.0982335	0.791615	3.01051	2.68284	0.0001	0.000657218	down
XLOC_009505	XLOC_009505	ENSSSCT00000018233	GCK	chr18:55903101-55918196	ENSSSCG00000016751	GCK	glucokinase (hexokinase 4) [Source:HGNC Symbol;Acc:4195]	DC	LC	OK	0.814589	1.91225	1.23112	1.83455	0.0001	0.000657218	down
XLOC_009301	XLOC_009301	ENSSSCT00000029678	ATG9B	chr18:6570673-6578321	ENSSSCG00000024431	ATG9B	"Sus scrofa ATG9 autophagy related 9 homolog B (S. cerevisiae) (ATG9B), mRNA. [Source:RefSeq mRNA;Acc:NM_001190280]"	DC	LC	OK	1.22841	2.54814	1.05265	1.81001	0.0001	0.000657218	down
XLOC_011760	XLOC_011760	ENSSSCT00000015647	KLHL3	chr2:145357373-145464551	ENSSSCG00000014321	KLHL3	kelch-like family member 3 [Source:HGNC Symbol;Acc:6354]	DC	LC	OK	0.606299	1.42105	1.22885	1.6508	0.0001	0.000657218	down
XLOC_010299	XLOC_010299	ENSSSCT00000014984;ENSSSCT00000014992	ZNF678	chr2:66869565-66874071	ENSSSCG00000013718	ZNF678	zinc finger protein 678 [Source:HGNC Symbol;Acc:28652]	DC	LC	OK	1.3659	3.5449	1.37589	1.7533	0.0001	0.000657218	down
XLOC_013989	XLOC_013989	ENSSSCT00000007599;ENSSSCT00000007600	ODF2L	chr4:142246489-142276543	ENSSSCG00000006936	ODF2L	outer dense fiber of sperm tails 2-like [Source:HGNC Symbol;Acc:29225]	DC	LC	OK	2.52746	1.09819	-1.20257	-1.7495	0.0001	0.000657218	up
XLOC_015764	XLOC_015764	ENSSSCT00000029091	ENSSSCG00000024065	chr5:103839592-104003136	ENSSSCG00000024065		Uncharacterized protein [Source:UniProtKB/TrEMBL;Acc:I3L7D0]	DC	LC	OK	1.06559	2.80934	1.39858	2.06206	0.0001	0.000657218	down
XLOC_015536	XLOC_015536	ENSSSCT00000000588	KLHL42	chr5:49501049-49522927	ENSSSCG00000000545	KLHL42	kelch-like family member 42 [Source:HGNC Symbol;Acc:29252]	DC	LC	OK	3.10061	1.51342	-1.03475	-2.03323	0.0001	0.000657218	up
XLOC_015914	XLOC_015914	ENSSSCT00000027498	DPEP2	chr6:26020413-26025817	ENSSSCG00000021105	DPEP2	dipeptidase 2 [Source:HGNC Symbol;Acc:23028]	DC	LC	OK	3.2243	1.32746	-1.28032	-1.9673	0.0001	0.000657218	up
XLOC_018630	XLOC_018630	ENSSSCT00000033649;ENSSSCT00000001351;ENSSSCT00000036282	PPP1R11	chr7:25021756-25192432	ENSSSCG00000028347	PPP1R11	"Protein phosphatase 1; Protein phosphatase 1, regulatory subunit 11; Uncharacterized protein [Source:UniProtKB/TrEMBL;Acc:B6ICU5]"	DC	LC	OK	3.63163	14.5862	2.00592	1.93975	0.0001	0.000657218	down
XLOC_018938	XLOC_018938	ENSSSCT00000002063	RHCG	chr7:60021998-60039452	ENSSSCG00000001841	RHCG	"Sus scrofa Rh family, C glycoprotein (RHCG), mRNA. [Source:RefSeq mRNA;Acc:NM_001044577]"	DC	LC	OK	0.0545349	10.1315	7.53745	5.78985	0.0001	0.000657218	down
XLOC_001036	XLOC_001036	ENSSSCT00000032543	ENSSSCG00000023333	chr1:308197100-308203079	ENSSSCG00000023333		"Sus scrofa ficolin (collagen/fibrinogen domain containing lectin) 2 (hucolin) (FCN2), mRNA. [Source:RefSeq mRNA;Acc:NM_213868]"	DC	LC	OK	1.1685	0.313874	-1.8964	-2.06426	0.00015	0.000948554	up
XLOC_001391	XLOC_001391	ENSSSCT00000029815;ENSSSCT00000004935	SH3BGRL2	chr1:97174853-97176328	ENSSSCG00000004468	SH3BGRL2	SH3 domain binding glutamic acid-rich protein like 2 [Source:HGNC Symbol;Acc:15567]	DC	LC	OK	3.52815	15.5925	2.14387	1.87102	0.00015	0.000948554	down
XLOC_003668	XLOC_003668	ENSSSCT00000024827	PFAS	chr12:55937084-55949916	ENSSSCG00000023861	PFAS	phosphoribosylformylglycinamidine synthase [Source:HGNC Symbol;Acc:8863]	DC	LC	OK	0.899328	1.8582	1.04699	1.74518	0.00015	0.000948554	down
XLOC_007161	XLOC_007161	ENSSSCT00000011789	ENSSSCG00000010775	chr14:153231824-153233109	ENSSSCG00000010775		Uncharacterized protein [Source:UniProtKB/TrEMBL;Acc:F1SCU9]	DC	LC	OK	0.928512	3.85873	2.05513	2.83005	0.00015	0.000948554	down
XLOC_007582	XLOC_007582	ENSSSCT00000023756	IRS1	chr15:142086243-142089969	ENSSSCG00000025729	IRS1	insulin receptor substrate 1 [Source:HGNC Symbol;Acc:6125]	DC	LC	OK	0.541949	1.19797	1.14436	1.56521	0.00015	0.000948554	down
XLOC_009488	XLOC_009488	ENSSSCT00000018217	ENSSSCG00000016735	chr18:55083918-55084372	ENSSSCG00000016735			DC	LC	OK	2.27441	9.76239	2.10174	3.52956	0.00015	0.000948554	down
XLOC_010520	XLOC_010520	ENSSSCT00000036248;ENSSSCT00000015345;ENSSSCT00000033900;ENSSSCT00000036046;ENSSSCT00000035770;ENSSSCT00000034321;ENSSSCT00000033139	HK3	chr2:82651077-82669061	ENSSSCG00000014048	HK3	hexokinase 3 (white cell) [Source:HGNC Symbol;Acc:4925]	DC	LC	OK	104.463	223.029	1.09425	1.69244	0.00015	0.000948554	down
XLOC_012925	XLOC_012925	ENSSSCT00000008801	ENSSSCG00000008032	chr3:41925391-41927412	ENSSSCG00000008032		"Sus scrofa tryptase (LOC396700), mRNA. [Source:RefSeq mRNA;Acc:NM_213794]"	DC	LC	OK	6.52312	3.09594	-1.07518	-1.92596	0.00015	0.000948554	up
XLOC_014646	XLOC_014646	ENSSSCT00000000053	ENSSSCG00000023108	chr5:3855964-3995674	ENSSSCG00000023108		Uncharacterized protein; Uncharacterized protein [Source:UniProtKB/TrEMBL;Acc:F1SJP7]	DC	LC	OK	2.7063	7.62381	1.49419	1.43939	0.00015	0.000948554	down
XLOC_016812	XLOC_016812	ENSSSCT00000002977	CDH13	chr6:5213121-5364584	ENSSSCG00000002684	CDH13	cadherin 13 [Source:HGNC Symbol;Acc:1753]	DC	LC	OK	0.272228	0.978207	1.84533	1.89618	0.00015	0.000948554	down
XLOC_018450	XLOC_018450	ENSSSCT00000002806	ANKRD9	chr7:129270532-129271648	ENSSSCG00000002527	ANKRD9	ankyrin repeat domain 9 [Source:HGNC Symbol;Acc:20096]	DC	LC	OK	2.5299	5.21358	1.0432	1.90422	0.00015	0.000948554	down
XLOC_019572	XLOC_019572	ENSSSCT00000009817	EREG	chr8:74515114-74519617	ENSSSCG00000008962	EREG	epiregulin [Source:HGNC Symbol;Acc:3443]	DC	LC	OK	0.667871	5.88588	3.13962	4.26614	0.00015	0.000948554	down
XLOC_019589	XLOC_019589	ENSSSCT00000026571	CXCL13	chr8:77268243-77274304	ENSSSCG00000028731	CXCL13	chemokine (C-X-C motif) ligand 13 [Source:HGNC Symbol;Acc:10639]	DC	LC	OK	3.53108	8.65078	1.29272	2.22702	0.00015	0.000948554	down
XLOC_021669	XLOC_021669	ENSSSCT00000034550;ENSSSCT00000035812;ENSSSCT00000013250;ENSSSCT00000032963	AMEL	chrX:8472833-9213814	ENSSSCG00000012113	AMEL	"Sus scrofa amelogenin (amelogenesis imperfecta 1, X-linked) (AMEL), mRNA. [Source:RefSeq mRNA;Acc:NM_213906]"	DC	LC	OK	17.0906	0.490817	-5.12187	-1.62798	0.00015	0.000948554	up
XLOC_000538	XLOC_000538	ENSSSCT00000005430	ENSSSCG00000004920	chr1:180185936-180187416	ENSSSCG00000004920		Uncharacterized protein [Source:UniProtKB/TrEMBL;Acc:F1SM36]	DC	LC	OK	4.40589	12.6601	1.52278	3.59431	0.0002	0.001222	down
XLOC_002356	XLOC_002356	ENSSSCT00000028808;ENSSSCT00000028227	ENSSSCG00000027616	chr10:47620151-47622126	ENSSSCG00000027616		Uncharacterized protein [Source:UniProtKB/TrEMBL;Acc:I3L6D6]	DC	LC	OK	0.416296	1.27792	1.61812	1.67712	0.0002	0.001222	down
XLOC_006637	XLOC_006637	ENSSSCT00000010751	TMEM120B	chr14:32714815-32762299	ENSSSCG00000009808	TMEM120B	transmembrane protein 120B [Source:HGNC Symbol;Acc:32008]	DC	LC	OK	4.19198	8.47014	1.01475	1.97148	0.0002	0.001222	down
XLOC_008504	XLOC_008504	ENSSSCT00000018515	KCNIP1	chr16:57544456-57558818	ENSSSCG00000017003	KCNIP1	Kv channel interacting protein 1 [Source:HGNC Symbol;Acc:15521]	DC	LC	OK	1.65565	0.51748	-1.67782	-2.01245	0.0002	0.001222	up
XLOC_017422	XLOC_017422	ENSSSCT00000003990	ENSSSCG00000003595	chr6:81728922-81731175	ENSSSCG00000003595			DC	LC	OK	1.89504	0.342607	-2.4676	-2.55192	0.0002	0.001222	up
XLOC_020093	XLOC_020093	ENSSSCT00000009934	C4orf33	chr8:102652236-102670274	ENSSSCG00000009069	C4orf33	chromosome 4 open reading frame 33 [Source:HGNC Symbol;Acc:27025]	DC	LC	OK	9.92852	4.5568	-1.12356	-2.33614	0.0002	0.001222	up
XLOC_020029	XLOC_020029	ENSSSCT00000023437	CXCL9	chr8:75801203-75806186	ENSSSCG00000023489	CXCL9	"Sus scrofa chemokine (C-X-C motif) ligand 9 (CXCL9), mRNA. [Source:RefSeq mRNA;Acc:NM_001114289]"	DC	LC	OK	0.971933	0.123224	-2.97957	-1.85684	0.0002	0.001222	up
XLOC_002806	XLOC_002806	ENSSSCT00000010305	HTR2A	chr11:20896281-20956369	ENSSSCG00000009406	HTR2A	"5-hydroxytryptamine (serotonin) receptor 2A, G protein-coupled [Source:HGNC Symbol;Acc:5293]"	DC	LC	OK	0.109133	1.30764	3.5828	3.05534	0.00025	0.00147888	down
XLOC_003344	XLOC_003344	ENSSSCT00000019019	TNS4	chr12:22235315-22260304	ENSSSCG00000017470	TNS4	tensin 4 [Source:HGNC Symbol;Acc:24352]	DC	LC	OK	0.283135	0.830543	1.55256	1.66218	0.00025	0.00147888	down
XLOC_007941	XLOC_007941	ENSSSCT00000017513	ENSSSCG00000016085	chr15:114729852-114767033	ENSSSCG00000016085		Uncharacterized protein [Source:UniProtKB/TrEMBL;Acc:F1SI74]	DC	LC	OK	2.61298	0.963648	-1.43912	-2.11197	0.00025	0.00147888	up
XLOC_012322	XLOC_012322	ENSSSCT00000027145	ENSSSCG00000020750	chr3:59648029-59648796	ENSSSCG00000020750		Uncharacterized protein [Source:UniProtKB/TrEMBL;Acc:I3L728]	DC	LC	OK	22.546	9.71289	-1.2149	-3.08927	0.00025	0.00147888	up
XLOC_014570	XLOC_014570	ENSSSCT00000007531	ENSSSCG00000006877	chr4:130763758-130857116	ENSSSCG00000006877			DC	LC	OK	2.43267	0.944394	-1.36508	-1.84126	0.00025	0.00147888	up
XLOC_018800	XLOC_018800	ENSSSCT00000001740	ETV7	chr7:36990012-37008146	ENSSSCG00000001561	ETV7	ets variant 7 [Source:HGNC Symbol;Acc:18160]	DC	LC	OK	2.49056	5.55164	1.15644	1.99583	0.00025	0.00147888	down
XLOC_020480	XLOC_020480	ENSSSCT00000016405	ENSSSCG00000015039	chr9:44724878-44767958	ENSSSCG00000015039		Uncharacterized protein [Source:UniProtKB/TrEMBL;Acc:F1SM94]	DC	LC	OK	0.42146	1.2035	1.51377	1.85553	0.00025	0.00147888	down
XLOC_022224	XLOC_022224	ENSSSCT00000013235;ENSSSCT00000035619	KAL1	chrX:5366014-5562572	ENSSSCG00000012101	KAL1	Kallmann syndrome 1 sequence [Source:HGNC Symbol;Acc:6211]	DC	LC	OK	0.355032	0.932364	1.39294	1.52618	0.00025	0.00147888	down
XLOC_003675	XLOC_003675	ENSSSCT00000019582	NTN1	chr12:56822668-56823739	ENSSSCG00000017993	NTN1	netrin 1 [Source:HGNC Symbol;Acc:8029]	DC	LC	OK	0.724098	2.06336	1.51074	1.94953	0.0003	0.00174231	down
XLOC_012486	XLOC_012486	ENSSSCT00000027991	ENSSSCG00000030512	chr3:106269291-106282933	ENSSSCG00000030512		Uncharacterized protein [Source:UniProtKB/TrEMBL;Acc:I3LHQ3]	DC	LC	OK	34.0364	13.2391	-1.36228	-5.84621	0.0003	0.00174231	up
XLOC_016881	XLOC_016881	ENSSSCT00000003101	ENSSSCG00000002801	chr6:18481808-18494409	ENSSSCG00000002801		Uncharacterized protein [Source:UniProtKB/TrEMBL;Acc:F1RFT1]	DC	LC	OK	1.2152	0.404883	-1.58562	-1.88383	0.0003	0.00174231	up
XLOC_017470	XLOC_017470	ENSSSCT00000004047	RHBDL2	chr6:87871030-87912911	ENSSSCG00000003651	RHBDL2	"rhomboid, veinlet-like 2 (Drosophila) [Source:HGNC Symbol;Acc:16083]"	DC	LC	OK	0.706916	1.56601	1.14748	1.7356	0.0003	0.00174231	down
XLOC_001495	XLOC_001495	ENSSSCT00000005112	LYSMD2	chr1:133183232-133200016	ENSSSCG00000004629	LYSMD2	"LysM, putative peptidoglycan-binding, domain containing 2 [Source:HGNC Symbol;Acc:28571]"	DC	LC	OK	1.73432	3.59109	1.05005	1.75154	0.00035	0.00198783	down
XLOC_000450	XLOC_000450	ENSSSCT00000005280	PAK6	chr1:146145931-146149765	ENSSSCG00000004781	PAK6	p21 protein (Cdc42/Rac)-activated kinase 6 [Source:HGNC Symbol;Acc:16061]	DC	LC	OK	0.370754	1.22441	1.72356	1.98874	0.00035	0.00198783	down
XLOC_005348	XLOC_005348	ENSSSCT00000027049	ENSSSCG00000026804	chr13:80507850-80515830	ENSSSCG00000026804		Uncharacterized protein [Source:UniProtKB/TrEMBL;Acc:I3LAX5]	DC	LC	OK	4.00198	8.15918	1.02771	1.99172	0.00035	0.00198783	down
XLOC_007512	XLOC_007512	ENSSSCT00000017573	FZD5	chr15:122425804-122428979	ENSSSCG00000016140	FZD5	frizzled family receptor 5 [Source:HGNC Symbol;Acc:4043]	DC	LC	OK	0.922155	0.349536	-1.39957	-1.84152	0.00035	0.00198783	up
XLOC_018389	XLOC_018389	ENSSSCT00000002677	ADCK1	chr7:106833686-106901426	ENSSSCG00000002408	ADCK1	aarF domain containing kinase 1 [Source:HGNC Symbol;Acc:19038]	DC	LC	OK	1.02617	2.27703	1.14989	1.65799	0.00035	0.00198783	down
XLOC_018115	XLOC_018115	ENSSSCT00000027487	MESP2	chr7:60232195-60234972	ENSSSCG00000001848	MESP2	mesoderm posterior 2 homolog (mouse) [Source:HGNC Symbol;Acc:29659]	DC	LC	OK	1.26083	0.476689	-1.40325	-1.80532	0.00035	0.00198783	up
XLOC_000061	XLOC_000061	ENSSSCT00000004534	ULBP1	chr1:18318039-18323539	ENSSSCG00000026042	ULBP1	UL16 binding protein; Uncharacterized protein [Source:UniProtKB/TrEMBL;Acc:Q6EM37]	DC	LC	OK	0.18821	0.866425	2.20273	2.06545	0.0004	0.00220808	down
XLOC_003054	XLOC_003054	ENSSSCT00000010373	KLF5	chr11:50017838-50031402	ENSSSCG00000009462	KLF5	"Sus scrofa Kruppel-like factor 5 (intestinal) (KLF5), mRNA. [Source:RefSeq mRNA;Acc:NM_001097489]"	DC	LC	OK	0.627476	2.43474	1.95614	2.45933	0.0004	0.00220808	down
XLOC_003802	XLOC_003802	ENSSSCT00000018790	ARSG	chr12:12219742-12359072	ENSSSCG00000017261	ARSG	arylsulfatase G [Source:HGNC Symbol;Acc:24102]	DC	LC	OK	2.33155	9.00672	1.94971	1.74115	0.0004	0.00220808	down
XLOC_005006	XLOC_005006	ENSSSCT00000027402	ENSSSCG00000028846	chr13:218086391-218088850	ENSSSCG00000028846			DC	LC	OK	1.37753	3.16449	1.19989	1.82997	0.0004	0.00220808	down
XLOC_010254	XLOC_010254	ENSSSCT00000032832;ENSSSCT00000034935;ENSSSCT00000035665	EMR2	chr2:64178912-64183207	ENSSSCG00000021675	EMR2	Uncharacterized protein [Source:UniProtKB/TrEMBL;Acc:K7GSV2]	DC	LC	OK	0.88885	0.201141	-2.14373	-1.29168	0.0004	0.00220808	up
XLOC_013299	XLOC_013299	ENSSSCT00000009400	MFSD2B	chr3:121925692-121936727	ENSSSCG00000008590	MFSD2B	major facilitator superfamily domain containing 2B [Source:HGNC Symbol;Acc:37207]	DC	LC	OK	0.259221	0.922489	1.83135	1.92241	0.0004	0.00220808	down
XLOC_013920	XLOC_013920	ENSSSCT00000007460	ENSSSCG00000006811	chr4:120320346-120351691	ENSSSCG00000006811		Transporter [Source:UniProtKB/TrEMBL;Acc:F1S617]	DC	LC	OK	0.443226	1.37949	1.63802	1.84264	0.0004	0.00220808	down
XLOC_018623	XLOC_018623	ENSSSCT00000001345	TRIM15	chr7:24833170-24844895	ENSSSCG00000001235	TRIM15	"Sus scrofa tripartite motif containing 15 (TRIM15), mRNA. [Source:RefSeq mRNA;Acc:NM_001123208]"	DC	LC	OK	2.69495	1.25526	-1.10227	-1.69155	0.0004	0.00220808	up
XLOC_020719	XLOC_020719	ENSSSCT00000016726	ARL4A	chr9:90367072-90368637	ENSSSCG00000015352	ARL4A	"Sus scrofa ADP-ribosylation factor-like protein 4A (LOC595121), mRNA. [Source:RefSeq mRNA;Acc:NM_001031791]"	DC	LC	OK	3.22537	1.5916	-1.01899	-1.68408	0.0004	0.00220808	up
XLOC_021822	XLOC_021822	ENSSSCT00000013444;ENSSSCT00000035322;ENSSSCT00000033966;ENSSSCT00000034613;ENSSSCT00000035012	MAGIX	chrX:48055003-48059583	ENSSSCG00000012295	MAGIX	"MAGI family member, X-linked [Source:HGNC Symbol;Acc:30006]"	DC	LC	OK	4.18881	1.91352	-1.13031	-1.33607	0.0004	0.00220808	up
XLOC_022748	XLOC_022748	ENSSSCT00000028884	DDX3X	chrY:1045256-1191353	ENSSSCG00000012252	DDX3X	Uncharacterized protein [Source:UniProtKB/TrEMBL;Acc:F1RX16]	DC	LC	OK	23.7192	48.2269	1.02378	1.77455	0.0004	0.00220808	down
XLOC_016127	XLOC_016127	ENSSSCT00000003455	MEIS3	chr6:48829330-48839949	ENSSSCG00000003115	MEIS3	Meis homeobox 3 [Source:HGNC Symbol;Acc:29537]	DC	LC	OK	0.0502401	0.885572	4.1397	2.89747	0.00045	0.00245772	down
XLOC_018695	XLOC_018695	ENSSSCT00000032779;ENSSSCT00000034475	LST1	chr7:27538941-27540648	ENSSSCG00000030882	LST1	Leukocyte specific transcript 1; Uncharacterized protein [Source:UniProtKB/TrEMBL;Acc:A5D9N4]	DC	LC	OK	2.63418	7.31432	1.47337	1.44926	0.00045	0.00245772	down
XLOC_010261	XLOC_010261	ENSSSCT00000015050;ENSSSCT00000035977;ENSSSCT00000034807;ENSSSCT00000036462;ENSSSCT00000034597;ENSSSCT00000034444	CD97	chr2:65098446-65124530	ENSSSCG00000013775	CD97	CD97 molecule [Source:HGNC Symbol;Acc:1711]	DC	LC	OK	61.0162	122.435	1.00476	1.61884	0.0005	0.00268694	down
XLOC_013055	XLOC_013055	ENSSSCT00000025817	ENSSSCG00000025106	chr3:60492722-60499741	ENSSSCG00000025106		Uncharacterized protein [Source:UniProtKB/TrEMBL;Acc:I3L5P4]	DC	LC	OK	0.80726	0.307624	-1.39187	-1.71313	0.0005	0.00268694	up
XLOC_013966	XLOC_013966	ENSSSCT00000029710	ENSSSCG00000024097	chr4:135199622-135225123	ENSSSCG00000024097		Uncharacterized protein [Source:UniProtKB/TrEMBL;Acc:I3LED9]	DC	LC	OK	4.36078	0.790176	-2.46434	-3.91344	0.0005	0.00268694	up
XLOC_014759	XLOC_014759	ENSSSCT00000000273	ENSSSCG00000000254	chr5:18750319-18753892	ENSSSCG00000000254		Uncharacterized protein [Source:UniProtKB/TrEMBL;Acc:F1SGG0]	DC	LC	OK	0.357109	1.64936	2.20747	2.50919	0.0005	0.00268694	down
XLOC_020188	XLOC_020188	ENSSSCT00000010093	PKD2	chr8:140235496-140289084	ENSSSCG00000009217	PKD2	polycystic kidney disease 2 (autosomal dominant) [Source:HGNC Symbol;Acc:9009]	DC	LC	OK	1.17593	0.572853	-1.03757	-1.44552	0.0005	0.00268694	up
XLOC_002420	XLOC_002420	ENSSSCT00000036107	IL2RA	chr10:71064470-71064719	ENSSSCG00000022849	IL2RA	"interleukin 2 receptor, alpha [Source:HGNC Symbol;Acc:6008]"	DC	LC	OK	23.3699	49.288	1.07659	5.22637	0.00055	0.00292045	down
XLOC_008317	XLOC_008317	ENSSSCT00000018602	ENSSSCG00000017086	chr16:77897395-77906717	ENSSSCG00000017086		Uncharacterized protein [Source:UniProtKB/TrEMBL;Acc:F1S0V7]	DC	LC	OK	1.91259	0.401539	-2.25192	-2.43756	0.00055	0.00292045	up
XLOC_012710	XLOC_012710	ENSSSCT00000022336	ENSSSCG00000029300	chr3:9588855-9597062	ENSSSCG00000029300		Uncharacterized protein [Source:UniProtKB/TrEMBL;Acc:F1RKF4]	DC	LC	OK	1.13726	0.45373	-1.32565	-1.64307	0.00055	0.00292045	up
XLOC_015890	XLOC_015890	ENSSSCT00000022513	NDRG4	chr6:18284228-18324499	ENSSSCG00000021911	NDRG4	NDRG family member 4 [Source:HGNC Symbol;Acc:14466]	DC	LC	OK	1.69892	0.669716	-1.343	-1.75233	0.00055	0.00292045	up
XLOC_001321	XLOC_001321	ENSSSCT00000004812	ENSSSCG00000004355	chr1:75386239-75387538	ENSSSCG00000004355			DC	LC	OK	0.811849	0.130889	-2.63287	-2.10688	0.0006	0.00313861	up
XLOC_003507	XLOC_003507	ENSSSCT00000019266	CCL3L1	chr12:41061350-41063253	ENSSSCG00000017700	CCL3L1	"Sus scrofa chemokine (C-C motif) ligand 3-like 1 (CCL3L1), mRNA. [Source:RefSeq mRNA;Acc:NM_001009579]"	DC	LC	OK	69.8276	8428.82	6.91539	3.27027	0.0006	0.00313861	down
XLOC_006388	XLOC_006388	ENSSSCT00000011570	ELOVL3	chr14:123080788-123083970	ENSSSCG00000010577	ELOVL3	"Sus scrofa ELOVL fatty acid elongase 3 (ELOVL3), mRNA. [Source:RefSeq mRNA;Acc:NM_001167634]"	DC	LC	OK	1.18829	2.6523	1.15836	1.72728	0.0006	0.00313861	down
XLOC_009064	XLOC_009064	ENSSSCT00000033360;ENSSSCT00000036670;ENSSSCT00000027106	CH242-240D14.1	chr17:37956425-37968578	ENSSSCG00000028461	CH242-240D14.1	Uncharacterized protein [Source:UniProtKB/TrEMBL;Acc:I3LAN1]	DC	LC	OK	15.6887	7.44531	-1.07532	-2.37481	0.0006	0.00313861	up
XLOC_022487	XLOC_022487	ENSSSCT00000013608	CYSLTR1	chrX:71481818-71482841	ENSSSCG00000012443	CYSLTR1	cysteinyl leukotriene receptor 1 [Source:HGNC Symbol;Acc:17451]	DC	LC	OK	4.89946	2.34658	-1.06206	-2.01304	0.0006	0.00313861	up
XLOC_000765	XLOC_000765	ENSSSCT00000005783	FAM189A2	chr1:248928514-248994992	ENSSSCG00000005249	FAM189A2	"family with sequence similarity 189, member A2 [Source:HGNC Symbol;Acc:24820]"	DC	LC	OK	0.534352	1.18875	1.15359	1.5409	0.00065	0.00336335	down
XLOC_006995	XLOC_006995	ENSSSCT00000011452	ENSSSCG00000010464	chr14:112652686-112657270	ENSSSCG00000010464		Protein phosphatase 1 regulatory subunit 3 [Source:UniProtKB/TrEMBL;Acc:F1SCX0]	DC	LC	OK	0.605537	1.30859	1.11173	1.55316	0.00065	0.00336335	down
XLOC_006727	XLOC_006727	ENSSSCT00000010953	LIF	chr14:50263721-50266807	ENSSSCG00000009996	LIF	"Sus scrofa leukemia inhibitory factor (cholinergic differentiation factor) (LIF), mRNA. [Source:RefSeq mRNA;Acc:NM_214402]"	DC	LC	OK	0.324313	1.87324	2.53008	2.62207	0.00065	0.00336335	down
XLOC_001773	XLOC_001773	ENSSSCT00000005615	TMEM30B	chr1:211526243-211527305	ENSSSCG00000005094	TMEM30B	transmembrane protein 30B [Source:HGNC Symbol;Acc:27254]	DC	LC	OK	1.81119	3.99798	1.14234	1.78263	0.0007	0.00360534	down
XLOC_017563	XLOC_017563	ENSSSCT00000031739	ENSSSCG00000025209	chr6:113405282-113411496	ENSSSCG00000025209		Uncharacterized protein [Source:UniProtKB/TrEMBL;Acc:I3LVF8]	DC	LC	OK	7.26015	17.6524	1.28179	4.02126	0.0007	0.00360534	down
XLOC_010205	XLOC_010205	ENSSSCT00000015166	ENSSSCG00000013880	chr2:59844446-59849677	ENSSSCG00000013880		Uncharacterized protein [Source:UniProtKB/TrEMBL;Acc:F1S943]	DC	LC	OK	0.396431	1.30787	1.72208	1.84264	0.00075	0.00380429	down
XLOC_016705	XLOC_016705	ENSSSCT00000004283	ENSSSCG00000003871	chr6:148304047-148324553	ENSSSCG00000003871		Uncharacterized protein [Source:UniProtKB/TrEMBL;Acc:F1S6G1]	DC	LC	OK	1.22381	0.330399	-1.8891	-1.96	0.00075	0.00380429	up
XLOC_020762	XLOC_020762	ENSSSCT00000025242	ENSSSCG00000026556	chr9:109717446-109719222	ENSSSCG00000026556		Uncharacterized protein [Source:UniProtKB/TrEMBL;Acc:I3LEZ6]	DC	LC	OK	4.85538	13.4675	1.47182	4.13084	0.00075	0.00380429	down
XLOC_022711	XLOC_022711	ENSSSCT00000023721	ZNF275	chrX:141624352-141625836	ENSSSCG00000021789	ZNF275	zinc finger protein 275 [Source:HGNC Symbol;Acc:13069]	DC	LC	OK	1.74248	3.62296	1.05602	1.67338	0.00075	0.00380429	down
XLOC_003948	XLOC_003948	ENSSSCT00000028456	PHOSPHO1	chr12:25384750-25385629	ENSSSCG00000026701	PHOSPHO1	"phosphatase, orphan 1 [Source:HGNC Symbol;Acc:16815]"	DC	LC	OK	1.50783	0.126129	-3.5795	-2.48801	0.0008	0.00402737	up
XLOC_014484	XLOC_014484	ENSSSCT00000007377;ENSSSCT00000035345;ENSSSCT00000033361;ENSSSCT00000033366	CD101	chr4:113657783-113699309	ENSSSCG00000006734	CD101	CD101 molecule [Source:HGNC Symbol;Acc:5949]	DC	LC	OK	1.44358	0.71476	-1.01412	-1.39433	0.0008	0.00402737	up
XLOC_000559	XLOC_000559	ENSSSCT00000005474	CORO2B	chr1:184372305-184440477	ENSSSCG00000004962	CORO2B	"coronin, actin binding protein, 2B [Source:HGNC Symbol;Acc:2256]"	DC	LC	OK	0.542589	1.32949	1.29294	1.60432	0.00085	0.00421252	down
XLOC_000563	XLOC_000563	ENSSSCT00000005480	PAQR5	chr1:185180451-185203709	ENSSSCG00000004968	PAQR5	progestin and adipoQ receptor family member V [Source:HGNC Symbol;Acc:29645]	DC	LC	OK	1.77711	3.65434	1.04007	1.67389	0.00085	0.00421252	down
XLOC_000092	XLOC_000092	ENSSSCT00000033912;ENSSSCT00000034715;ENSSSCT00000004597	IL22RA2	chr1:30464341-30484047	ENSSSCG00000004158	IL22RA2	"interleukin 22 receptor, alpha 2 [Source:HGNC Symbol;Acc:14901]"	DC	LC	OK	0.871751	2.25048	1.36825	1.45813	0.00085	0.00421252	down
XLOC_004190	XLOC_004190	ENSSSCT00000019496	GLTPD2	chr12:54324903-54326943	ENSSSCG00000017914	GLTPD2	glycolipid transfer protein domain containing 2 [Source:HGNC Symbol;Acc:33756]	DC	LC	OK	2.28915	1.02301	-1.16198	-1.68568	0.00085	0.00421252	up
XLOC_004347	XLOC_004347	ENSSSCT00000012312	ENSSSCG00000011245	chr13:24348988-24535915	ENSSSCG00000011245		Uncharacterized protein [Source:UniProtKB/TrEMBL;Acc:F1RRC1]	DC	LC	OK	1.90496	0.618355	-1.62326	-1.96718	0.00085	0.00421252	up
XLOC_017813	XLOC_017813	ENSSSCT00000028428	HIST1H2BC	chr7:23097501-23097882	ENSSSCG00000026668	HIST1H2BC	"histone cluster 1, H2bc [Source:HGNC Symbol;Acc:4757]"	DC	LC	OK	1.5555	5.33181	1.77725	3.07811	0.00085	0.00421252	down
XLOC_020821	XLOC_020821	ENSSSCT00000016867	ENSSSCG00000015484	chr9:125903541-125909798	ENSSSCG00000015484		Uncharacterized protein [Source:UniProtKB/TrEMBL;Acc:F1S7S7]	DC	LC	OK	4.17749	0.582935	-2.84123	-4.15522	0.00085	0.00421252	up
XLOC_002217	XLOC_002217	ENSSSCT00000031110	ENSSSCG00000029417	chr10:9818046-9820864	ENSSSCG00000029417		Uncharacterized protein [Source:UniProtKB/TrEMBL;Acc:I3LUW0]	DC	LC	OK	1.34465	2.94639	1.13172	1.80658	0.0009	0.00443405	down
XLOC_004355	XLOC_004355	ENSSSCT00000034484;ENSSSCT00000012324	ACVR2B	chr13:25421869-25450846	ENSSSCG00000011257	ACVR2B	"activin A receptor, type IIB [Source:HGNC Symbol;Acc:174]"	DC	LC	OK	0.472518	1.05635	1.16065	1.32634	0.0009	0.00443405	down
XLOC_016980	XLOC_016980	ENSSSCT00000029365	CPI17	chr6:42669943-42674708	ENSSSCG00000023212	CPI17	"Sus scrofa protein phosphatase 1, regulatory (inhibitor) subunit 14A (PPP1R14A), mRNA. [Source:RefSeq mRNA;Acc:NM_214337]"	DC	LC	OK	3.69406	1.48369	-1.31602	-2.02835	0.0009	0.00443405	up
XLOC_006986	XLOC_006986	ENSSSCT00000011432	ACTA2	chr14:109852734-109871621	ENSSSCG00000010447	ACTA2	"Sus scrofa actin, alpha 2, smooth muscle, aorta (ACTA2), mRNA. [Source:RefSeq mRNA;Acc:NM_001164650]"	DC	LC	OK	1.21627	0.484548	-1.32775	-1.57091	0.00095	0.004636	up
XLOC_021994	XLOC_021994	ENSSSCT00000033756;ENSSSCT00000013682	TCEAL2	chrX:97442798-97444795	ENSSSCG00000012530	TCEAL2	transcription elongation factor A protein-like 4 [Source:RefSeq peptide;Acc:NP_001230359]	DC	LC	OK	2.70809	0.930128	-1.54178	-1.48086	0.00095	0.004636	up
XLOC_001317	XLOC_001317	ENSSSCT00000004805	ENSSSCG00000004348	chr1:74938599-74948564	ENSSSCG00000004348		Uncharacterized protein [Source:UniProtKB/TrEMBL;Acc:F1RXY5]	DC	LC	OK	1.57395	0.544152	-1.53231	-1.85509	0.001	0.00484466	up
XLOC_007952	XLOC_007952	ENSSSCT00000030139	FAM126B	chr15:116039809-116040891	ENSSSCG00000026143	FAM126B	"family with sequence similarity 126, member B [Source:HGNC Symbol;Acc:28593]"	DC	LC	OK	14.93	53.1399	1.83158	17.5871	0.001	0.00484466	down
XLOC_022226	XLOC_022226	ENSSSCT00000032811	CH242-236H7.3	chrX:6072241-6097234	ENSSSCG00000030756	CH242-236H7.3		DC	LC	OK	2.34764	5.25927	1.16365	1.43248	0.00105	0.00505033	down
XLOC_004582	XLOC_004582	ENSSSCT00000012695	FGD5	chr13:77089943-77129634	ENSSSCG00000011598	FGD5	"FYVE, RhoGEF and PH domain containing 5 [Source:HGNC Symbol;Acc:19117]"	DC	LC	OK	0.585216	1.46767	1.32649	1.5753	0.0011	0.00525681	down
XLOC_001241	XLOC_001241	ENSSSCT00000004679	FABP7	chr1:44098030-44102111	ENSSSCG00000004234	FABP7	"fatty acid binding protein 7, brain [Source:HGNC Symbol;Acc:3562]"	DC	LC	OK	0.281616	1.22089	2.11613	1.98093	0.00115	0.00546841	down
XLOC_005515	XLOC_005515	ENSSSCT00000024873	EHHADH	chr13:132648183-132838842	ENSSSCG00000028398	EHHADH	"enoyl-CoA, hydratase/3-hydroxyacyl CoA dehydrogenase [Source:HGNC Symbol;Acc:3247]"	DC	LC	OK	9.01842	3.87212	-1.21975	-2.56547	0.00115	0.00546841	up
XLOC_016235	XLOC_016235	ENSSSCT00000003646;ENSSSCT00000035853;ENSSSCT00000033154;ENSSSCT00000033674	PigE-108A11.3	chr6:53966605-53970154	ENSSSCG00000003282	PigE-108A11.3	"Sus scrofa leukocyte immunoglobulin-like receptor-like (PIGE-108A11.3), mRNA. [Source:RefSeq mRNA;Acc:NM_001128451]"	DC	LC	OK	0.32267	0.78182	1.27678	1.26082	0.00115	0.00546841	down
XLOC_021454	XLOC_021454	ENSSSCT00000025647;ENSSSCT00000035283	IL6	chr9:101081040-101085426	ENSSSCG00000027850	IL6	Interleukin 6; Interleukin-6 protein; Uncharacterized protein [Source:UniProtKB/TrEMBL;Acc:A4D862]	DC	LC	OK	0	2.01803	inf	-nan	0.00115	0.00546841	down
XLOC_012804	XLOC_012804	ENSSSCT00000031593	USP31	chr3:23604730-23617579	ENSSSCG00000026544	USP31	ubiquitin specific peptidase 31 [Source:HGNC Symbol;Acc:20060]	DC	LC	OK	2.49168	5.15988	1.05022	1.82557	0.0012	0.0056699	down
XLOC_021090	XLOC_021090	ENSSSCT00000016196	ENSSSCG00000014844	chr9:10123735-10150312	ENSSSCG00000014844		Uncharacterized protein [Source:UniProtKB/TrEMBL;Acc:F1SUP8]	DC	LC	OK	0.971151	2.05027	1.07805	1.53858	0.0012	0.0056699	down
XLOC_007281	XLOC_007281	ENSSSCT00000033696;ENSSSCT00000034063;ENSSSCT00000017223;ENSSSCT00000033078;ENSSSCT00000035381;ENSSSCT00000034595;ENSSSCT00000033224;ENSSSCT00000034000;ENSSSCT00000036664;ENSSSCT00000033389;ENSSSCT00000035373;ENSSSCT00000036589	FGFR1IIIC	chr15:55215591-55269381	ENSSSCG00000015815	FGFR1IIIC	Fibroblast growth factor receptor [Source:UniProtKB/TrEMBL;Acc:F1RZJ8]	DC	LC	OK	0.734599	1.58443	1.10894	0.97262	0.00125	0.00585653	down
XLOC_009792	XLOC_009792	ENSSSCT00000014054	ENSSSCG00000012858	chr2:776687-777611	ENSSSCG00000012858			DC	LC	OK	1.18087	0.189114	-2.64252	-2.45041	0.0013	0.00603164	up
XLOC_012430	XLOC_012430	ENSSSCT00000009180;ENSSSCT00000023977	C2orf74	chr3:84514645-84517992	ENSSSCG00000008384	C2orf74	chromosome 2 open reading frame 74 [Source:HGNC Symbol;Acc:34439]	DC	LC	OK	0	1.05991	inf	-nan	0.0013	0.00603164	down
XLOC_011979	XLOC_011979	ENSSSCT00000022696	ENSSSCG00000026653	chr3:7639832-7749350	ENSSSCG00000026653		Uncharacterized protein [Source:UniProtKB/TrEMBL;Acc:I3LG64]	DC	LC	OK	19.8213	9.44494	-1.06944	-1.60586	0.00135	0.00624199	up
XLOC_015501	XLOC_015501	ENSSSCT00000031897	ENSSSCG00000027797	chr5:35889681-36061995	ENSSSCG00000027797		Uncharacterized protein [Source:UniProtKB/TrEMBL;Acc:F1SH61]	DC	LC	OK	76.6947	15.695	-2.28882	-1.8907	0.0014	0.00643757	up
XLOC_001157	XLOC_001157	ENSSSCT00000004523	ENSSSCG00000004092	chr1:17550419-17655433	ENSSSCG00000004092		Uncharacterized protein [Source:UniProtKB/TrEMBL;Acc:F1S7V9]	DC	LC	OK	0.372636	1.00305	1.42856	1.59405	0.0015	0.00683634	down
XLOC_009223	XLOC_009223	ENSSSCT00000008185;ENSSSCT00000033810;ENSSSCT00000035281;ENSSSCT00000032685	ATP9A	chr17:59377657-59514268	ENSSSCG00000007478	ATP9A	"Sus scrofa ATPase, class II, type 9A (ATP9A), mRNA. [Source:RefSeq mRNA;Acc:NM_001114672]"	DC	LC	OK	12.7452	5.71148	-1.15802	-1.5208	0.0015	0.00683634	up
XLOC_015996	XLOC_015996	ENSSSCT00000003233	LRFN3	chr6:40749293-40754688	ENSSSCG00000002927	LRFN3	leucine rich repeat and fibronectin type III domain containing 3 [Source:HGNC Symbol;Acc:28370]	DC	LC	OK	0.47718	1.07245	1.16831	1.51693	0.0015	0.00683634	down
XLOC_006334	XLOC_006334	ENSSSCT00000011473	ENSSSCG00000010485	chr14:115760549-115763113	ENSSSCG00000010485		Uncharacterized protein [Source:UniProtKB/TrEMBL;Acc:F1SC65]	DC	LC	OK	4.19952	1.59131	-1.40001	-2.43383	0.00155	0.00701168	up
XLOC_006560	XLOC_006560	ENSSSCT00000010597	CHRNA2	chr14:12376977-12385512	ENSSSCG00000009665	CHRNA2	"cholinergic receptor, nicotinic, alpha 2 (neuronal) [Source:HGNC Symbol;Acc:1956]"	DC	LC	OK	0.364424	0.996666	1.45149	1.63549	0.00155	0.00701168	down
XLOC_012965	XLOC_012965	ENSSSCT00000022888	WNK2	chr3:44129963-44136425	ENSSSCG00000028103	WNK2	WNK lysine deficient protein kinase 2 [Source:HGNC Symbol;Acc:14542]	DC	LC	OK	0.331953	1.01488	1.61225	1.64563	0.00155	0.00701168	down
XLOC_016242	XLOC_016242	ENSSSCT00000023506	ENSSSCG00000028682	chr6:54287887-54293721	ENSSSCG00000028682		Uncharacterized protein [Source:UniProtKB/TrEMBL;Acc:I3LAL4]	DC	LC	OK	0.255438	0.735942	1.52662	1.6235	0.00155	0.00701168	down
XLOC_011521	XLOC_011521	ENSSSCT00000014714	ZNF555	chr2:76323887-76326819	ENSSSCG00000013469	ZNF555	zinc finger protein 555 [Source:HGNC Symbol;Acc:28382]	DC	LC	OK	0.319608	0.802134	1.32754	1.52237	0.0017	0.00758256	down
XLOC_003968	XLOC_003968	ENSSSCT00000019131	ENSSSCG00000017575	chr12:26727929-26732792	ENSSSCG00000017575		Uncharacterized protein [Source:UniProtKB/TrEMBL;Acc:F1RT76]	DC	LC	OK	2.10831	0.620773	-1.76395	-2.06531	0.00175	0.00776932	up
XLOC_022490	XLOC_022490	ENSSSCT00000013614;ENSSSCT00000033823;ENSSSCT00000033853;ENSSSCT00000032830;ENSSSCT00000034500;ENSSSCT00000033378;ENSSSCT00000036132	ITM2A	chrX:72699044-72706320	ENSSSCG00000012448	ITM2A	integral membrane protein 2A [Source:HGNC Symbol;Acc:6173]	DC	LC	OK	6.44949	2.66623	-1.27438	-1.07288	0.00175	0.00776932	up
XLOC_001968	XLOC_001968	ENSSSCT00000006002	LPAR1	chr1:282666495-282667881	ENSSSCG00000005457	LPAR1	lysophosphatidic acid receptor 1 [Source:HGNC Symbol;Acc:3166]	DC	LC	OK	2.61815	0.963062	-1.44285	-1.94909	0.0018	0.00794385	up
XLOC_016667	XLOC_016667	ENSSSCT00000004236	ENSSSCG00000003827	chr6:140363963-140393806	ENSSSCG00000003827		Uncharacterized protein [Source:UniProtKB/TrEMBL;Acc:F1S7A9]	DC	LC	OK	6.07496	2.91722	-1.05828	-1.98959	0.0018	0.00794385	up
XLOC_018212	XLOC_018212	ENSSSCT00000002262	BCL2L2	chr7:80971089-80972334	ENSSSCG00000002022	BCL2L2	BCL2-like 2 [Source:HGNC Symbol;Acc:995]	DC	LC	OK	2.40941	5.22576	1.11696	1.892	0.0018	0.00794385	down
XLOC_004832	XLOC_004832	ENSSSCT00000023701	ENSSSCG00000030362	chr13:145164316-145723489	ENSSSCG00000030362			DC	LC	OK	2.07889	5.10405	1.29583	1.50092	0.00185	0.00813764	down
XLOC_010125	XLOC_010125	ENSSSCT00000014623	CRSP2	chr2:47469138-47472818	ENSSSCG00000013387	CRSP2	"Sus scrofa calcitonin receptor-stimulating peptide-2 (CRSP-2), mRNA. [Source:RefSeq mRNA;Acc:NM_213747]"	DC	LC	OK	0.552733	1.74161	1.65577	1.93251	0.0019	0.00832474	down
XLOC_021495	XLOC_021495	ENSSSCT00000024306	PRKAR2B	chr9:117761871-117769187	ENSSSCG00000026563	PRKAR2B	"protein kinase, cAMP-dependent, regulatory, type II, beta [Source:HGNC Symbol;Acc:9392]"	DC	LC	OK	26.4758	53.5533	1.0163	5.64445	0.0019	0.00832474	down
XLOC_011139	XLOC_011139	ENSSSCT00000014506;ENSSSCT00000031096	ACCS	chr2:19858834-19877379	ENSSSCG00000013282	ACCS	1-aminocyclopropane-1-carboxylate synthase homolog (Arabidopsis)(non-functional) [Source:HGNC Symbol;Acc:23989]	DC	LC	OK	1.08394	0.481493	-1.17069	-1.28731	0.00195	0.00850487	up
XLOC_022553	XLOC_022553	ENSSSCT00000013694	ENSSSCG00000012525	chrX:98011228-98012771	ENSSSCG00000012525		Uncharacterized protein [Source:UniProtKB/TrEMBL;Acc:F1RYE5]	DC	LC	OK	0.519322	1.53532	1.56383	1.8455	0.00195	0.00850487	down
XLOC_004961	XLOC_004961	ENSSSCT00000028910	SLC5A3	chr13:207541726-207543337	ENSSSCG00000023780	SLC5A3	Uncharacterized protein [Source:UniProtKB/TrEMBL;Acc:I3LI77]	DC	LC	OK	1.15698	2.35191	1.02348	1.55107	0.00205	0.00888882	down
XLOC_020256	XLOC_020256	ENSSSCT00000015985	C11orf42	chr9:4083213-4088183	ENSSSCG00000014634	C11orf42	chromosome 11 open reading frame 42 [Source:HGNC Symbol;Acc:28541]	DC	LC	OK	1.73157	3.48387	1.00861	1.63308	0.0021	0.00907621	down
XLOC_002079	XLOC_002079	ENSSSCT00000006187	AK1	chr1:302277901-302287920	ENSSSCG00000005627	AK1	Adenylate kinase isoenzyme 1 [Source:UniProtKB/Swiss-Prot;Acc:P00571]	DC	LC	OK	1.53785	0.651975	-1.23803	-1.55578	0.00215	0.00923269	up
XLOC_002429	XLOC_002429	ENSSSCT00000024735	ENSSSCG00000023092	chr10:71777267-71778067	ENSSSCG00000023092		Uncharacterized protein [Source:UniProtKB/TrEMBL;Acc:F1RYW2]	DC	LC	OK	0.18928	1.05426	2.47765	2.00452	0.00215	0.00923269	down
XLOC_002142	XLOC_002142	ENSSSCT00000006354	HSBP1L1	chr1:310143357-310155267	ENSSSCG00000005778	HSBP1L1	heat shock factor binding protein 1-like 1 [Source:HGNC Symbol;Acc:37243]	DC	LC	OK	0.694293	1.98847	1.51804	1.83342	0.00245	0.0103222	down
XLOC_006972	XLOC_006972	ENSSSCT00000030692	ENSSSCG00000029662	chr14:99338080-99427388	ENSSSCG00000029662		Uncharacterized protein [Source:UniProtKB/TrEMBL;Acc:F1SD18]	DC	LC	OK	0.646583	1.36438	1.07734	1.37974	0.00245	0.0103222	down
XLOC_004251	XLOC_004251	ENSSSCT00000019580	MFSD6L	chr12:56657166-56658939	ENSSSCG00000017992	MFSD6L	major facilitator superfamily domain containing 6-like [Source:HGNC Symbol;Acc:26656]	DC	LC	OK	1.51272	0.751055	-1.01016	-1.40734	0.0026	0.0107644	up
XLOC_010675	XLOC_010675	ENSSSCT00000027098	CSF2	chr2:139706385-139708817	ENSSSCG00000023737	CSF2	colony stimulating factor 2 (granulocyte-macrophage) [Source:HGNC Symbol;Acc:2434]	DC	LC	OK	0.132777	15.9864	6.9117	5.25504	0.0026	0.0107644	down
XLOC_007183	XLOC_007183	ENSSSCT00000017087	ENSSSCG00000015687	chr15:17511143-17513123	ENSSSCG00000015687		Uncharacterized protein [Source:UniProtKB/TrEMBL;Acc:F1S0E9]	DC	LC	OK	0.299613	0.761057	1.3449	1.49786	0.00265	0.0109375	down
XLOC_010530	XLOC_010530	ENSSSCT00000015366	TMEM171	chr2:83995708-84006353	ENSSSCG00000014066	TMEM171	transmembrane protein 171 [Source:HGNC Symbol;Acc:27031]	DC	LC	OK	3.55855	1.51431	-1.23263	-1.67093	0.00265	0.0109375	up
XLOC_013051	XLOC_013051	ENSSSCT00000032222	IGKV-5	chr3:59949724-59950469	ENSSSCG00000030738	IGKV-5		DC	LC	OK	17.6872	8.7943	-1.00807	-2.6654	0.0027	0.0111029	up
XLOC_012669	XLOC_012669	ENSSSCT00000008336	ENSSSCG00000007596	chr3:5300976-5304404	ENSSSCG00000007596		Uncharacterized protein [Source:UniProtKB/TrEMBL;Acc:F1RFM2]	DC	LC	OK	11.7393	4.97489	-1.23861	-2.98363	0.00275	0.0112807	up
XLOC_005266	XLOC_005266	ENSSSCT00000012600	MITF	chr13:56593884-56594181	ENSSSCG00000011513	MITF	Microphthalmia-associated transcription factor; Uncharacterized protein [Source:UniProtKB/TrEMBL;Acc:Q6PU47]	DC	LC	OK	12.1034	5.01031	-1.27244	-3.56501	0.00295	0.0119618	up
XLOC_018254	XLOC_018254	ENSSSCT00000022034	RNaseP_nuc	chr7:83579872-83580200	ENSSSCG00000020439	RNaseP_nuc	Nuclear RNase P [Source:RFAM;Acc:RF00009]	DC	LC	OK	10.4669	21.7545	1.05547	3.12816	0.00295	0.0119618	down
XLOC_019459	XLOC_019459	ENSSSCT00000024016	UCHL1	chr8:33970636-33982093	ENSSSCG00000022945	UCHL1	ubiquitin carboxyl-terminal esterase L1 (ubiquitin thiolesterase) [Source:HGNC Symbol;Acc:12513]	DC	LC	OK	0.289107	1.36534	2.23959	2.0302	0.003	0.0121204	down
XLOC_000689	XLOC_000689	ENSSSCT00000005676	IFN-ALPHA-11	chr1:225073669-225074215	ENSSSCG00000021011	IFN-ALPHA-11	"Sus scrofa interferon alpha-11 (LOC100156936), mRNA. [Source:RefSeq mRNA;Acc:NM_001130246]"	DC	LC	OK	2.06475	0.688805	-1.5838	-2.06109	0.00305	0.0122853	up
XLOC_008105	XLOC_008105	ENSSSCT00000017800;ENSSSCT00000024739	ENSSSCG00000016345	chr15:153160291-153194892	ENSSSCG00000016345		Uncharacterized protein [Source:UniProtKB/TrEMBL;Acc:F1SIU3]	DC	LC	OK	1.76526	0.825509	-1.09653	-1.31792	0.00305	0.0122853	up
XLOC_011074	XLOC_011074	ENSSSCT00000023267	ENSSSCG00000022042	chr2:13320726-13324337	ENSSSCG00000022042		Uncharacterized protein [Source:UniProtKB/TrEMBL;Acc:I3LEF9]	DC	LC	OK	1.70109	0.622284	-1.45082	-1.72979	0.0031	0.0124567	up
XLOC_002748	XLOC_002748	ENSSSCT00000010215;ENSSSCT00000029859	MTUS2	chr11:6139103-6174042	ENSSSCG00000009323	MTUS2	microtubule associated tumor suppressor candidate 2 [Source:HGNC Symbol;Acc:20595]	DC	LC	OK	0.323501	0.95031	1.55463	1.16871	0.00315	0.0126425	down
XLOC_004028	XLOC_004028	ENSSSCT00000019239	ENSSSCG00000017675	chr12:38017409-38018015	ENSSSCG00000017675		Uncharacterized protein [Source:UniProtKB/TrEMBL;Acc:F1S219]	DC	LC	OK	0.385382	1.43191	1.89357	2.00473	0.0032	0.0127818	down
XLOC_010420	XLOC_010420	ENSSSCT00000014753	STAP2	chr2:74955494-74964488	ENSSSCG00000013506	STAP2	signal transducing adaptor family member 2 [Source:HGNC Symbol;Acc:30430]	DC	LC	OK	0.260063	0.798668	1.61873	1.61772	0.0032	0.0127818	down
XLOC_020459	XLOC_020459	ENSSSCT00000024973	ENSSSCG00000025297	chr9:40598686-40600572	ENSSSCG00000025297			DC	LC	OK	0.390979	0.928235	1.2474	1.49043	0.0033	0.0131108	down
XLOC_022550	XLOC_022550	ENSSSCT00000036268;ENSSSCT00000027673	TMSB15A	chrX:97684768-97687782	ENSSSCG00000028695	TMSB15A	Uncharacterized protein [Source:UniProtKB/TrEMBL;Acc:I3LAC8]	DC	LC	OK	1660.22	181.016	-3.19719	-0.746953	0.0033	0.0131108	up
XLOC_006077	XLOC_006077	ENSSSCT00000033445	IGLV-5	chr14:52384767-52385271	ENSSSCG00000030830	IGLV-5		DC	LC	OK	9.45932	4.20833	-1.16849	-2.76339	0.00345	0.0136339	up
XLOC_008920	XLOC_008920	ENSSSCT00000008250;ENSSSCT00000035180	TUBB1	chr17:66531834-66538801	ENSSSCG00000007523	TUBB1	"Sus scrofa tubulin, beta 1 (TUBB1), mRNA. [Source:RefSeq mRNA;Acc:NM_001113696]"	DC	LC	OK	2.39137	0.744163	-1.68415	-1.25364	0.00345	0.0136339	up
XLOC_014030	XLOC_014030	ENSSSCT00000036563;ENSSSCT00000006524;ENSSSCT00000035168	CU151851.1	chr4:6128155-6237881	ENSSSCG00000005941	CU151851.1	Uncharacterized protein [Source:UniProtKB/TrEMBL;Acc:K7GNY3]	DC	LC	OK	0.348299	0.779232	1.16173	0.942613	0.00355	0.0139549	down
XLOC_020580	XLOC_020580	ENSSSCT00000016563	SPA17	chr9:57436408-57448929	ENSSSCG00000015197	SPA17	sperm autoantigenic protein 17 [Source:HGNC Symbol;Acc:11210]	DC	LC	OK	0.910284	0.215296	-2.07999	-1.7877	0.00355	0.0139549	up
XLOC_001906	XLOC_001906	ENSSSCT00000005879	CCIN	chr1:264620293-264622060	ENSSSCG00000005340	CCIN	calicin [Source:HGNC Symbol;Acc:1568]	DC	LC	OK	0.468589	0.986658	1.07423	1.35157	0.0036	0.0141182	down
XLOC_001275	XLOC_001275	ENSSSCT00000004735	DPPA5	chr1:59322089-59323218	ENSSSCG00000004283	DPPA5	developmental pluripotency associated 5 [Source:HGNC Symbol;Acc:19201]	DC	LC	OK	3.10827	1.18808	-1.38748	-1.99718	0.0036	0.0141182	up
XLOC_017439	XLOC_017439	ENSSSCT00000023203	TMEM54	chr6:83217910-83231037	ENSSSCG00000026455	TMEM54	transmembrane protein 54 [Source:HGNC Symbol;Acc:24143]	DC	LC	OK	0.649122	2.71314	2.0634	1.8727	0.0036	0.0141182	down
XLOC_012637	XLOC_012637	ENSSSCT00000008273	PDGFA	chr3:154799-169916	ENSSSCG00000007541	PDGFA	platelet-derived growth factor alpha polypeptide [Source:HGNC Symbol;Acc:8799]	DC	LC	OK	0.530226	1.23514	1.22	1.42547	0.0037	0.0144511	down
XLOC_021447	XLOC_021447	ENSSSCT00000016745	TWIST1	chr9:97328123-97329026	ENSSSCG00000015370	TWIST1	twist family bHLH transcription factor 1 [Source:HGNC Symbol;Acc:12428]	DC	LC	OK	0.287824	9.3051	5.01476	4.65387	0.0038	0.0147813	down
XLOC_000690	XLOC_000690	ENSSSCT00000033362;ENSSSCT00000031529;ENSSSCT00000036383;ENSSSCT00000031536;ENSSSCT00000036475	CH242-414D14.10,IFN-ALPHA-15	chr1:225090348-225226264	NA	NA	NA	DC	LC	OK	11.6263	4.21191	-1.46484	-1.88043	0.0039	0.0150739	up
XLOC_017629	XLOC_017629	ENSSSCT00000027099	ENSSSCG00000022526	chr6:140248871-140253789	ENSSSCG00000022526		Uncharacterized protein [Source:UniProtKB/TrEMBL;Acc:I3LQH3]	DC	LC	OK	2.90393	1.31202	-1.14622	-1.74861	0.0039	0.0150739	up
XLOC_002361	XLOC_002361	ENSSSCT00000012080	ENSSSCG00000011037	chr10:48738285-48829185	ENSSSCG00000011037		Uncharacterized protein [Source:UniProtKB/TrEMBL;Acc:F1RWA5]	DC	LC	OK	0.513119	1.0434	1.02393	1.4029	0.00395	0.0152231	down
XLOC_007978	XLOC_007978	ENSSSCT00000023180	ENSSSCG00000021552	chr15:122703559-122704189	ENSSSCG00000021552		Uncharacterized protein [Source:UniProtKB/TrEMBL;Acc:I3L6K9]	DC	LC	OK	4.49599	2.22369	-1.01568	-1.72112	0.00395	0.0152231	up
XLOC_014257	XLOC_014257	ENSSSCT00000006939	PBX1	chr4:93572139-93629359	ENSSSCG00000006331	PBX1	pre-B-cell leukemia homeobox 1 [Source:HGNC Symbol;Acc:8632]	DC	LC	OK	0.773021	0.251202	-1.62166	-1.27383	0.004	0.0153628	up
XLOC_014334	XLOC_014334	ENSSSCT00000033538;ENSSSCT00000007068;ENSSSCT00000036287;ENSSSCT00000034624	KIRREL	chr4:100515282-100628291	ENSSSCG00000006453	KIRREL	kin of IRRE like (Drosophila) [Source:HGNC Symbol;Acc:15734]	DC	LC	OK	0.0545589	0.896625	4.03862	1.58836	0.0041	0.0156748	down
XLOC_004401	XLOC_004401	ENSSSCT00000032450	TMEM158	chr13:31445554-31446442	ENSSSCG00000030575	TMEM158	transmembrane protein 158 (gene/pseudogene) [Source:HGNC Symbol;Acc:30293]	DC	LC	OK	0.575791	1.48387	1.36575	1.58909	0.00415	0.0157938	down
XLOC_001657	XLOC_001657	ENSSSCT00000005408	RNF152	chr1:177064515-177065127	ENSSSCG00000004902	RNF152	ring finger protein 152 [Source:HGNC Symbol;Acc:26811]	DC	LC	OK	1.81123	0.698888	-1.37384	-1.73896	0.00425	0.016092	up
XLOC_007693	XLOC_007693	ENSSSCT00000025258	ENSSSCG00000023628	chr15:8286398-8286581	ENSSSCG00000023628		Uncharacterized protein [Source:UniProtKB/TrEMBL;Acc:I3LVC8]	DC	LC	OK	34.8875	76.1207	1.12558	12.2078	0.00455	0.0170733	down
XLOC_001013	XLOC_001013	ENSSSCT00000006283	PPAPDC3	chr1:305296656-305297166	ENSSSCG00000005713	PPAPDC3	phosphatidic acid phosphatase type 2 domain containing 3 [Source:HGNC Symbol;Acc:28174]	DC	LC	OK	0.343377	1.48778	2.11529	2.32733	0.0046	0.017203	down
XLOC_006040	XLOC_006040	ENSSSCT00000010928	KREMEN1	chr14:49218204-49284491	ENSSSCG00000009972	KREMEN1	kringle containing transmembrane protein 1 [Source:HGNC Symbol;Acc:17550]	DC	LC	OK	0.699588	1.40727	1.00832	1.33891	0.00465	0.0173512	down
XLOC_021539	XLOC_021539	ENSSSCT00000026331	FASLG	chr9:126641116-126647827	ENSSSCG00000022226	FASLG	"Fas ligand (TNF superfamily, member 6) [Source:HGNC Symbol;Acc:11936]"	DC	LC	OK	1.95091	3.94526	1.01598	1.59601	0.0047	0.0175183	down
XLOC_020131	XLOC_020131	ENSSSCT00000010004	RRH	chr8:120465543-120481790	ENSSSCG00000009136	RRH	retinal pigment epithelium-derived rhodopsin homolog [Source:HGNC Symbol;Acc:10450]	DC	LC	OK	1.17893	0.465336	-1.34113	-1.58398	0.00475	0.0176751	up
XLOC_010396	XLOC_010396	ENSSSCT00000014784	SLC25A41	chr2:73165884-73168252	ENSSSCG00000013537	SLC25A41	"solute carrier family 25, member 41 [Source:HGNC Symbol;Acc:28533]"	DC	LC	OK	2.92856	1.04071	-1.49262	-2.0959	0.0048	0.0178215	up
XLOC_005867	XLOC_005867	ENSSSCT00000010622	PRSS55	chr14:15104763-15119382	ENSSSCG00000009687	PRSS55	"protease, serine, 55 [Source:HGNC Symbol;Acc:30824]"	DC	LC	OK	1.36245	0.523614	-1.37962	-1.59226	0.005	0.0184922	up
XLOC_019919	XLOC_019919	ENSSSCT00000009663	OCIAD2	chr8:40879888-41028371	ENSSSCG00000008829	OCIAD2	OCIA domain containing 2 [Source:HGNC Symbol;Acc:28685]	DC	LC	OK	0.423711	1.00156	1.24109	1.46713	0.005	0.0184922	down
XLOC_016206	XLOC_016206	ENSSSCT00000003605	ENSSSCG00000026519	chr6:52521628-52522566	ENSSSCG00000026519			DC	LC	OK	1.76722	0.825714	-1.09776	-1.53006	0.0051	0.0188308	up
XLOC_016459	XLOC_016459	ENSSSCT00000028412	TRNP1	chr6:77863823-77870220	ENSSSCG00000027325	TRNP1	TMF1-regulated nuclear protein 1 [Source:HGNC Symbol;Acc:34348]	DC	LC	OK	0.448129	0.952728	1.08815	1.29653	0.00525	0.0192572	down
XLOC_007639	XLOC_007639	ENSSSCT00000017784	RAMP1	chr15:151914129-151945098	ENSSSCG00000016331	RAMP1	receptor (G protein-coupled) activity modifying protein 1 [Source:HGNC Symbol;Acc:9843]	DC	LC	OK	2.13553	0.999808	-1.09487	-1.45474	0.00545	0.0199252	up
XLOC_001392	XLOC_001392	ENSSSCT00000004940	IRAK1BP1	chr1:98056852-98090751	ENSSSCG00000004472	IRAK1BP1	interleukin-1 receptor-associated kinase 1 binding protein 1 [Source:HGNC Symbol;Acc:17368]	DC	LC	OK	1.13397	0.526061	-1.10808	-1.43385	0.00555	0.0202465	up
XLOC_016477	XLOC_016477	ENSSSCT00000024114	SNORA73	chr6:79349749-79349953	ENSSSCG00000025419	SNORA73	Small nucleolar RNA SNORA73 family [Source:RFAM;Acc:RF00045]	DC	LC	OK	7.4672	25.2998	1.76049	8.24079	0.00565	0.0204774	down
XLOC_004001	XLOC_004001	ENSSSCT00000030121	U3	chr12:35722002-35722217	ENSSSCG00000020447	U3	Small nucleolar RNA U3 [Source:RFAM;Acc:RF00012]	DC	LC	OK	1.68102	5.9179	1.81575	4.37178	0.0057	0.0206139	down
XLOC_002314	XLOC_002314	ENSSSCT00000011999	FRMD3	chr10:35717075-35792553	ENSSSCG00000010962	FRMD3	FERM domain containing 3 [Source:HGNC Symbol;Acc:24125]	DC	LC	OK	1.89517	0.906024	-1.06471	-1.43001	0.00575	0.0207499	up
XLOC_017241	XLOC_017241	ENSSSCT00000029564;ENSSSCT00000027815	ZNF132	chr6:57737790-57741493	ENSSSCG00000027987	ZNF132	zinc finger protein 132 [Source:HGNC Symbol;Acc:12916]	DC	LC	OK	0.847481	0.381841	-1.15021	-1.06199	0.00575	0.0207499	up
XLOC_005061	XLOC_005061	ENSSSCT00000027945	ENSSSCG00000030417	chr13:24178879-24183569	ENSSSCG00000030417		Uncharacterized protein [Source:UniProtKB/TrEMBL;Acc:I3LBH2]	DC	LC	OK	3.41657	0.818724	-2.0611	-3.44981	0.0061	0.0216739	up
XLOC_005800	XLOC_005800	ENSSSCT00000027870	ENSSSCG00000030160	chr13:217835233-217887335	ENSSSCG00000030160		Uncharacterized protein [Source:UniProtKB/TrEMBL;Acc:I3LH70]	DC	LC	OK	0.931559	1.87382	1.00826	1.37928	0.00635	0.022372	down
XLOC_004646	XLOC_004646	ENSSSCT00000012778	ENSSSCG00000011673	chr13:90213893-90214971	ENSSSCG00000011673		Uncharacterized protein [Source:UniProtKB/TrEMBL;Acc:I3LT73]	DC	LC	OK	0.851031	0.194933	-2.12623	-1.7245	0.00665	0.0233185	up
XLOC_008318	XLOC_008318	ENSSSCT00000018601	ENSSSCG00000017085	chr16:77915954-77918717	ENSSSCG00000017085		Uncharacterized protein [Source:UniProtKB/TrEMBL;Acc:F1S0V8]	DC	LC	OK	1.43495	0.430883	-1.73564	-2.09648	0.007	0.0242912	up
XLOC_010453	XLOC_010453	ENSSSCT00000014661	PRTN3	chr2:77474232-77477177	ENSSSCG00000013417	PRTN3	proteinase 3 [Source:HGNC Symbol;Acc:9495]	DC	LC	OK	2.2202	0.112949	-4.29695	-2.64344	0.007	0.0242912	up
XLOC_010440	XLOC_010440	ENSSSCT00000029376	GNG7	chr2:76627013-76631309	ENSSSCG00000020786	GNG7	"guanine nucleotide binding protein (G protein), gamma 7 [Source:HGNC Symbol;Acc:4410]"	DC	LC	OK	5.24572	15.6684	1.57865	7.41451	0.00725	0.0249516	down
XLOC_014526	XLOC_014526	ENSSSCT00000007473	ENSSSCG00000006822	chr4:120751435-120784586	ENSSSCG00000006822		Uncharacterized protein [Source:UniProtKB/TrEMBL;Acc:F1S604]	DC	LC	OK	4.80366	12.0849	1.331	3.1626	0.00735	0.025218	down
XLOC_020329	XLOC_020329	ENSSSCT00000016163	FOLR2	chr9:7547318-7551948	ENSSSCG00000014812	FOLR2	folate receptor 2 [Source:RefSeq peptide;Acc:NP_999018]	DC	LC	OK	0.870666	0.363904	-1.25856	-1.37828	0.0076	0.0259559	up
XLOC_019395	XLOC_019395	ENSSSCT00000009536	ENSSSCG00000008717	chr8:4036927-4073556	ENSSSCG00000008717		Uncharacterized protein [Source:UniProtKB/TrEMBL;Acc:F1S7Y7]	DC	LC	OK	0.835886	1.68047	1.00749	1.25761	0.00825	0.0277928	down
XLOC_009255	XLOC_009255	ENSSSCT00000035266;ENSSSCT00000008259;ENSSSCT00000036024;ENSSSCT00000035707	SYCP2	chr17:67296745-67373592	ENSSSCG00000007529	SYCP2	Synaptonemal complex protein 2; Uncharacterized protein [Source:UniProtKB/TrEMBL;Acc:A5GFP3]	DC	LC	OK	3.65222	1.74074	-1.06907	-1.0685	0.0085	0.028463	up
XLOC_015015	XLOC_015015	ENSSSCT00000032598;ENSSSCT00000000716;ENSSSCT00000032732;ENSSSCT00000034790;ENSSSCT00000033953;ENSSSCT00000032804	A2M	chr5:65243775-65320386	ENSSSCG00000000660	A2M	alpha-2-macroglobulin [Source:HGNC Symbol;Acc:7]	DC	LC	OK	13.4238	1.53236	-3.13097	-0.713253	0.00885	0.0295168	up
XLOC_008209	XLOC_008209	ENSSSCT00000018423	ANKRD55	chr16:37297284-37395897	ENSSSCG00000016917	ANKRD55	ankyrin repeat domain 55 [Source:HGNC Symbol;Acc:25681]	DC	LC	OK	0.881016	0.395336	-1.15609	-1.25972	0.00895	0.0296729	up
XLOC_013015	XLOC_013015	ENSSSCT00000034710;ENSSSCT00000008934;ENSSSCT00000034786;ENSSSCT00000036414	IL18RAP	chr3:54241696-54273967	ENSSSCG00000008157	IL18RAP	interleukin 18 receptor accessory protein [Source:HGNC Symbol;Acc:5989]	DC	LC	OK	0.665708	1.42002	1.09295	1.01095	0.00895	0.0296729	down
XLOC_006888	XLOC_006888	ENSSSCT00000011253;ENSSSCT00000031700	PSAP	chr14:80625272-80660663	ENSSSCG00000010281	PSAP	"Sus scrofa prosaposin (PSAP), mRNA. [Source:RefSeq mRNA;Acc:NM_001198919]"	DC	LC	OK	2242.42	1034.49	-1.11614	-1.16438	0.00925	0.0304712	up
XLOC_002845	XLOC_002845	ENSSSCT00000010372	KLF5	chr11:49869695-49870148	ENSSSCG00000009462	KLF5	"Sus scrofa Kruppel-like factor 5 (intestinal) (KLF5), mRNA. [Source:RefSeq mRNA;Acc:NM_001097489]"	DC	LC	OK	0.847631	2.41154	1.50845	1.9667	0.00935	0.0307249	down
XLOC_015120	XLOC_015120	ENSSSCT00000035532;ENSSSCT00000035024;ENSSSCT00000035604;ENSSSCT00000000935;ENSSSCT00000000936;ENSSSCT00000034197;ENSSSCT00000034902;ENSSSCT00000034991;ENSSSCT00000034323;ENSSSCT00000023468;ENSSSCT00000034198	IGFI	chr5:85700100-85774105	ENSSSCG00000000857	IGFI	"Sus scrofa insulin-like growth factor 1 (somatomedin C) (IGF1), mRNA. [Source:RefSeq mRNA;Acc:NM_214256]"	DC	LC	OK	29.4801	5.0446	-2.54693	-2.82627	0.00975	0.0316815	up
XLOC_006978	XLOC_006978	ENSSSCT00000027836	ENSSSCG00000029076	chr14:107499604-107663345	ENSSSCG00000029076		Uncharacterized protein [Source:UniProtKB/TrEMBL;Acc:I3LA42]	DC	LC	OK	0.857172	2.5403	1.56734	1.90195	0.00995	0.0322374	down
XLOC_018732	XLOC_018732	ENSSSCT00000034363	SLA-DQB2	chr7:29179336-29180112	ENSSSCG00000030750	SLA-DQB2		DC	LC	OK	6.52	2.15401	-1.59784	-4.17276	0.0109	0.0347599	up
XLOC_009775	XLOC_009775	ENSSSCT00000024401	ENSSSCG00000020759	chr18:61138254-61140739	ENSSSCG00000020759		Uncharacterized protein [Source:UniProtKB/TrEMBL;Acc:I3LPW4]	DC	LC	OK	0.940153	2.04441	1.12072	1.57874	0.011	0.0350454	down
XLOC_018029	XLOC_018029	ENSSSCT00000001888	ENSSSCG00000001691	chr7:44208372-44223870	ENSSSCG00000001691		Uncharacterized protein [Source:UniProtKB/TrEMBL;Acc:F1RRH7]	DC	LC	OK	1.12804	0.49838	-1.1785	-1.35807	0.01105	0.0351378	up
XLOC_019075	XLOC_019075	ENSSSCT00000002307	TRADV14	chr7:82172828-82173582	ENSSSCG00000002063	TRADV14	TRADV14 protein; Uncharacterized protein [Source:UniProtKB/TrEMBL;Acc:A6P388]	DC	LC	OK	1.87274	4.86778	1.37811	2.71182	0.0112	0.0354295	down
XLOC_014189	XLOC_014189	ENSSSCT00000006793	ENSSSCG00000006198	chr4:72446095-72471083	ENSSSCG00000006198		Uncharacterized protein [Source:UniProtKB/TrEMBL;Acc:F1RU05]	DC	LC	OK	6.26671	2.57053	-1.28564	-3.07753	0.01145	0.0359821	up
XLOC_019633	XLOC_019633	ENSSSCT00000009917	RNF150	chr8:91602530-91692322	ENSSSCG00000009053	RNF150	ring finger protein 150 [Source:HGNC Symbol;Acc:23138]	DC	LC	OK	0.886249	0.355194	-1.31911	-1.07474	0.0116	0.0363171	up
XLOC_017814	XLOC_017814	ENSSSCT00000023667	ENSSSCG00000022049	chr7:23099682-23099994	ENSSSCG00000022049			DC	LC	OK	0.899934	3.09145	1.78039	2.98356	0.01165	0.0364395	down
XLOC_001854	XLOC_001854	ENSSSCT00000023207	PIP5K1B	chr1:248403626-248437304	ENSSSCG00000027161	PIP5K1B	"phosphatidylinositol-4-phosphate 5-kinase, type I, beta [Source:HGNC Symbol;Acc:8995]"	DC	LC	OK	0.567512	1.26974	1.16181	1.43636	0.0123	0.0380457	down
XLOC_020656	XLOC_020656	ENSSSCT00000035961	CH242-369P7.3	chr9:73757703-73762351	ENSSSCG00000031026	CH242-369P7.3		DC	LC	OK	4.52994	12.9407	1.51435	0.871736	0.0124	0.0383373	down
XLOC_018568	XLOC_018568	ENSSSCT00000028510	ENSSSCG00000026757	chr7:22031969-22032350	ENSSSCG00000026757		Histone H2B [Source:UniProtKB/TrEMBL;Acc:F2Z584]	DC	LC	OK	1.905	4.33579	1.18651	2.13655	0.0125	0.0385752	down
XLOC_019029	XLOC_019029	ENSSSCT00000022546	ENSSSCG00000020941	chr7:80250315-80251392	ENSSSCG00000020941		Uncharacterized protein [Source:UniProtKB/TrEMBL;Acc:I3LIW2]	DC	LC	OK	0.719607	1.4998	1.05949	1.32759	0.01265	0.0389662	down
XLOC_017854	XLOC_017854	ENSSSCT00000001354;ENSSSCT00000034433	ZFP57	chr7:25016182-25020795	ENSSSCG00000001247	ZFP57	ZFP57 zinc finger protein [Source:HGNC Symbol;Acc:18791]	DC	LC	OK	0.573069	1.34195	1.22755	0.905826	0.01275	0.039202	down
XLOC_001274	XLOC_001274	ENSSSCT00000004733	ENSSSCG00000004282	chr1:59281601-59303452	ENSSSCG00000004282		Uncharacterized protein [Source:UniProtKB/TrEMBL;Acc:F1RTS4]	DC	LC	OK	1.59925	0.738497	-1.11473	-1.45421	0.01335	0.0407101	up
XLOC_008039	XLOC_008039	ENSSSCT00000017670	ENSSSCG00000016228	chr15:137710957-137711176	ENSSSCG00000016228		Uncharacterized protein [Source:UniProtKB/TrEMBL;Acc:F1SR68]	DC	LC	OK	11.3548	24.5975	1.11521	5.43142	0.0134	0.0408067	down
XLOC_005929	XLOC_005929	ENSSSCT00000029653	ENSSSCG00000021261	chr14:31807453-31858571	ENSSSCG00000021261		Uncharacterized protein [Source:UniProtKB/TrEMBL;Acc:I3LJC1]	DC	LC	OK	0.360464	0.831077	1.20513	1.2947	0.0135	0.0410366	down
XLOC_016334	XLOC_016334	ENSSSCT00000003757;ENSSSCT00000035166;ENSSSCT00000032889;ENSSSCT00000033147;ENSSSCT00000036631	TNFRSF9	chr6:63053855-63071870	ENSSSCG00000003386	TNFRSF9	4-1BB variant 1; Uncharacterized protein [Source:UniProtKB/TrEMBL;Acc:F1RII3]	DC	LC	OK	2.44535	1.05296	-1.21559	-0.866556	0.01365	0.0413797	up
XLOC_004360	XLOC_004360	ENSSSCT00000027587	CCR8	chr13:26273309-26274377	ENSSSCG00000025846	CCR8	chemokine (C-C motif) receptor 8 [Source:HGNC Symbol;Acc:1609]	DC	LC	OK	0.947472	0.434042	-1.12625	-1.32569	0.0146	0.0437639	up
XLOC_017197	XLOC_017197	ENSSSCT00000003638	GP6	chr6:53815294-53834161	ENSSSCG00000003276	GP6	Glycoprotein VI (Platelet) [Source:UniProtKB/TrEMBL;Acc:A5GFM5]	DC	LC	OK	0.791405	0.358121	-1.14397	-1.17332	0.01565	0.0461057	up
XLOC_003441	XLOC_003441	ENSSSCT00000035819	STXBP4	chr12:32116676-32134099	ENSSSCG00000030875	STXBP4		DC	LC	OK	2.46045	0.391008	-2.65365	-2.65881	0.0158	0.0464657	up
XLOC_004256	XLOC_004256	ENSSSCT00000023911	RCVRN	chr12:57499215-57506521	ENSSSCG00000028770	RCVRN	recoverin [Source:HGNC Symbol;Acc:9937]	DC	LC	OK	0.527936	1.09775	1.05611	1.2336	0.01635	0.0477683	down
XLOC_013605	XLOC_013605	ENSSSCT00000006846	PLAG1	chr4:82606861-82608850	ENSSSCG00000006247	PLAG1	pleiomorphic adenoma gene 1 [Source:HGNC Symbol;Acc:9045]	DC	LC	OK	0.431801	0.888524	1.04105	1.17181	0.01715	0.0496073	down
XLOC_017799	XLOC_017799	ENSSSCT00000024795	HIST1H2AI	chr7:22094864-22095327	ENSSSCG00000023149	HIST1H2AI	"histone cluster 1, H2ai [Source:HGNC Symbol;Acc:4725]"	DC	LC	OK	2.75683	1.29574	-1.08923	-1.69037	0.01725	0.0498104	up
Table S7 (B): Detailed information of DE genes between poly I:C stimulation groups (DT vs.LT) of Dapulian and Landrace
test_id	gene_id	nearest_ref_id	gene	locus	gene_id	symbol	Description	sample_1	sample_2	status	DT(FPKM)	LT(FPKM)	log2(fold_change)	test_stat	p_value	q_value	viariation attendency
XLOC_001479	XLOC_001479	ENSSSCT00000005078	AQP9	chr1:125897935-125953413	ENSSSCG00000004597	AQP9	"Sus scrofa aquaporin 9 (AQP9), mRNA. [Source:RefSeq mRNA;Acc:NM_001112684]"	DT	LT	OK	16.2588	7.43268	-1.12927	-2.83238	5e-05	0.000434104	up
XLOC_000361	XLOC_000361	ENSSSCT00000005115	DMXL2	chr1:133371486-133450293	ENSSSCG00000004631	DMXL2	Dmx-like 2 [Source:HGNC Symbol;Acc:2938]	DT	LT	OK	6.40522	16.4962	1.36481	3.35755	5e-05	0.000434104	down
XLOC_000414	XLOC_000414	ENSSSCT00000005206	EPB42	chr1:143112248-143129438	ENSSSCG00000004714	EPB42	erythrocyte membrane protein band 4.2 [Source:HGNC Symbol;Acc:3381]	DT	LT	OK	3.39254	0.163224	-4.37744	-4.82607	5e-05	0.000434104	up
XLOC_001572	XLOC_001572	ENSSSCT00000005281	ENSSSCG00000004782	chr1:146236240-146249502	ENSSSCG00000004782		Uncharacterized protein [Source:UniProtKB/TrEMBL;Acc:F1SS31]	DT	LT	OK	4.51333	1.72734	-1.38564	-2.19428	5e-05	0.000434104	up
XLOC_000455	XLOC_000455	ENSSSCT00000032071	ENV	chr1:147292890-147294855	ENSSSCG00000021965	ENV	Uncharacterized protein [Source:UniProtKB/TrEMBL;Acc:I3LTA9]	DT	LT	OK	0.0966188	17.3145	7.48546	7.39483	5e-05	0.000434104	down
XLOC_001156	XLOC_001156	ENSSSCT00000004522	AKAP12	chr1:17317256-17322146	ENSSSCG00000004091	AKAP12	A kinase (PRKA) anchor protein 12 [Source:HGNC Symbol;Acc:370]	DT	LT	OK	1.06048	0.386866	-1.45481	-2.01029	5e-05	0.000434104	up
XLOC_001649	XLOC_001649	ENSSSCT00000005394	SERPINB8	chr1:175308395-175324323	ENSSSCG00000004888	SERPINB8	"serpin peptidase inhibitor, clade B (ovalbumin), member 8 [Source:HGNC Symbol;Acc:8952]"	DT	LT	OK	14.9404	5.70584	-1.3887	-3.57645	5e-05	0.000434104	up
XLOC_001650	XLOC_001650	ENSSSCT00000005395	SERPINB10	chr1:175328929-175354354	ENSSSCG00000004889	SERPINB10	"serpin peptidase inhibitor, clade B (ovalbumin), member 10 [Source:HGNC Symbol;Acc:8942]"	DT	LT	OK	24.5565	1.38788	-4.14515	-7.5312	5e-05	0.000434104	up
XLOC_000528	XLOC_000528	ENSSSCT00000005413	CCBE1	chr1:178905033-179129728	ENSSSCG00000004907	CCBE1	collagen and calcium binding EGF domains 1 [Source:HGNC Symbol;Acc:29426]	DT	LT	OK	1.53513	5.19629	1.75912	2.60146	5e-05	0.000434104	down
XLOC_000059	XLOC_000059	ENSSSCT00000004531	ENSSSCG00000004098	chr1:18199791-18201279	ENSSSCG00000004098		Uncharacterized protein [Source:UniProtKB/TrEMBL;Acc:F1S7V1]	DT	LT	OK	2.61089	7.57937	1.53754	2.57896	5e-05	0.000434104	down
XLOC_000550	XLOC_000550	ENSSSCT00000005460	SMAD6	chr1:182400358-182478849	ENSSSCG00000004948	SMAD6	SMAD family member 6 [Source:HGNC Symbol;Acc:6772]	DT	LT	OK	1.61423	0.596833	-1.43544	-1.76581	5e-05	0.000434104	up
XLOC_000061	XLOC_000061	ENSSSCT00000004534	ULBP1	chr1:18318039-18323539	ENSSSCG00000026042	ULBP1	UL16 binding protein; Uncharacterized protein [Source:UniProtKB/TrEMBL;Acc:Q6EM37]	DT	LT	OK	0.271289	1.34692	2.31176	2.58288	5e-05	0.000434104	down
XLOC_001753	XLOC_001753	ENSSSCT00000005573	DLGAP5	chr1:204978763-205027971	ENSSSCG00000005056	DLGAP5	"discs, large (Drosophila) homolog-associated protein 5 [Source:HGNC Symbol;Acc:16864]"	DT	LT	OK	2.8524	1.10756	-1.36479	-2.27344	5e-05	0.000434104	up
XLOC_000621	XLOC_000621	ENSSSCT00000029724	PELI2	chr1:205965130-206220977	ENSSSCG00000021134	PELI2	pellino E3 ubiquitin protein ligase family member 2 [Source:HGNC Symbol;Acc:8828]	DT	LT	OK	2.56022	5.90157	1.20483	2.97679	5e-05	0.000434104	down
XLOC_001770	XLOC_001770	ENSSSCT00000032563	ENSSSCG00000023440	chr1:210944874-210956412	ENSSSCG00000023440		Uncharacterized protein [Source:UniProtKB/TrEMBL;Acc:I3LH30]	DT	LT	OK	0	2.32034	inf	-nan	5e-05	0.000434104	down
XLOC_000650	XLOC_000650	ENSSSCT00000024154;ENSSSCT00000005625	DET1	chr1:212696361-212718000	ENSSSCG00000005103	DET1	de-etiolated homolog 1 (Arabidopsis) [Source:HGNC Symbol;Acc:25477]	DT	LT	OK	6.2862	12.8967	1.03674	2.32466	5e-05	0.000434104	down
XLOC_001839	XLOC_001839	ENSSSCT00000005744;ENSSSCT00000035491	PDL1	chr1:242396224-242416185	ENSSSCG00000005211	PDL1	"Sus scrofa CD274 molecule (CD274), mRNA. [Source:RefSeq mRNA;Acc:NM_001025221]"	DT	LT	OK	11.6872	30.9735	1.4061	2.89126	5e-05	0.000434104	down
XLOC_001180	XLOC_001180	ENSSSCT00000004571	AIG1	chr1:24300315-24415793	ENSSSCG00000004136	AIG1	androgen-induced 1 [Source:HGNC Symbol;Acc:21607]	DT	LT	OK	4.38537	0.972736	-2.17258	-3.31999	5e-05	0.000434104	up
XLOC_000080	XLOC_000080	ENSSSCT00000004574	GPR126	chr1:25290206-25409275	ENSSSCG00000004139	GPR126	G protein-coupled receptor 126 [Source:HGNC Symbol;Acc:13841]	DT	LT	OK	3.96904	1.84771	-1.10306	-2.11797	5e-05	0.000434104	up
XLOC_000830	XLOC_000830	ENSSSCT00000005911	HEMGN	chr1:267908092-267913331	ENSSSCG00000005371	HEMGN	hemogen [Source:HGNC Symbol;Acc:17509]	DT	LT	OK	4.78394	1.40146	-1.77127	-3.16903	5e-05	0.000434104	up
XLOC_000872	XLOC_000872	ENSSSCT00000005975	ENSSSCG00000005431	chr1:278058493-278100676	ENSSSCG00000005431		Uncharacterized protein [Source:UniProtKB/TrEMBL;Acc:F1SP47]	DT	LT	OK	1.55551	0.66183	-1.23285	-1.95341	5e-05	0.000434104	up
XLOC_001950	XLOC_001950	ENSSSCT00000026495;ENSSSCT00000005981;ENSSSCT00000023676	KLF4	chr1:279056680-279061593	ENSSSCG00000005437	KLF4	"Sus scrofa Kruppel-like factor 4 (gut) (KLF4), mRNA. [Source:RefSeq mRNA;Acc:NM_001031782]"	DT	LT	OK	2.03986	4.42079	1.11583	1.83789	5e-05	0.000434104	down
XLOC_000001	XLOC_000001	ENSSSCT00000024788	DLL1	chr1:280457-290229	ENSSSCG00000027726	DLL1	delta-like 1 (Drosophila) [Source:HGNC Symbol;Acc:2908]	DT	LT	OK	3.26449	8.09193	1.30963	2.88694	5e-05	0.000434104	down
XLOC_001963	XLOC_001963	ENSSSCT00000005997	C9orf152	chr1:281973737-281981141	ENSSSCG00000005452	C9orf152	chromosome 9 open reading frame 152 [Source:HGNC Symbol;Acc:31455]	DT	LT	OK	1.40853	4.2407	1.59011	2.7148	5e-05	0.000434104	down
XLOC_001997	XLOC_001997	ENSSSCT00000024202	TNFSF15	chr1:286440637-286461441	ENSSSCG00000020784	TNFSF15	"Sus scrofa tumor necrosis factor (ligand) superfamily, member 15 (TNFSF15), mRNA. [Source:RefSeq mRNA;Acc:NM_001244555]"	DT	LT	OK	2.0897	8.77714	2.07045	3.70504	5e-05	0.000434104	down
XLOC_002079	XLOC_002079	ENSSSCT00000006187	AK1	chr1:302277901-302287920	ENSSSCG00000005627	AK1	Adenylate kinase isoenzyme 1 [Source:UniProtKB/Swiss-Prot;Acc:P00571]	DT	LT	OK	2.27165	0.715639	-1.66644	-2.24506	5e-05	0.000434104	up
XLOC_002102	XLOC_002102	ENSSSCT00000006236	ENSSSCG00000005673	chr1:303470305-303471521	ENSSSCG00000005673			DT	LT	OK	5.87609	0.995206	-2.56179	-4.04182	5e-05	0.000434104	up
XLOC_001035	XLOC_001035	ENSSSCT00000006323	COL5A1	chr1:308064162-308174334	ENSSSCG00000005751	COL5A1	"collagen, type V, alpha 1 [Source:HGNC Symbol;Acc:2209]"	DT	LT	OK	1.10538	0.210333	-2.3938	-3.22332	5e-05	0.000434104	up
XLOC_002133	XLOC_002133	ENSSSCT00000027887	ENSSSCG00000029414	chr1:308216806-308223959	ENSSSCG00000029414		"Sus scrofa ficolin (collagen/fibrinogen domain containing) 1 (FCN1), mRNA. [Source:RefSeq mRNA;Acc:NM_214160]"	DT	LT	OK	86.2347	40.6159	-1.08622	-2.93561	5e-05	0.000434104	up
XLOC_001043	XLOC_001043	ENSSSCT00000006338	KCNT1	chr1:308751421-308841049	ENSSSCG00000005762	KCNT1	"potassium channel, subfamily T, member 1 [Source:HGNC Symbol;Acc:18865]"	DT	LT	OK	2.12073	0.532167	-1.99461	-3.06392	5e-05	0.000434104	up
XLOC_000011	XLOC_000011	ENSSSCT00000023133	ENSSSCG00000027404	chr1:3101176-3124301	ENSSSCG00000027404		Uncharacterized protein [Source:UniProtKB/TrEMBL;Acc:I3LLF0]	DT	LT	OK	4.02222	0.453156	-3.14991	-4.30609	5e-05	0.000434104	up
XLOC_001081	XLOC_001081	ENSSSCT00000006406	EGFL7	chr1:313727476-313740538	ENSSSCG00000005828	EGFL7	"EGF-like-domain, multiple 7 [Source:HGNC Symbol;Acc:20594]"	DT	LT	OK	7.95541	1.91213	-2.05676	-2.61723	5e-05	0.000434104	up
XLOC_000097	XLOC_000097	ENSSSCT00000004604	PDE7B	chr1:31384823-31434786	ENSSSCG00000004165	PDE7B	phosphodiesterase 7B [Source:HGNC Symbol;Acc:8792]	DT	LT	OK	7.91998	3.29636	-1.26462	-2.8386	5e-05	0.000434104	up
XLOC_000107	XLOC_000107	ENSSSCT00000004619	VNN3	chr1:34501160-34513006	ENSSSCG00000004180	VNN3	vanin 3 [Source:HGNC Symbol;Acc:16431]	DT	LT	OK	0.192837	7.15498	5.21349	6.67988	5e-05	0.000434104	down
XLOC_001209	XLOC_001209	ENSSSCT00000004632	ENPP1	chr1:35243791-35281384	ENSSSCG00000004193	ENPP1	ectonucleotide pyrophosphatase/phosphodiesterase 1 [Source:HGNC Symbol;Acc:3356]	DT	LT	OK	1.69031	4.25067	1.3304	2.54616	5e-05	0.000434104	down
XLOC_000013	XLOC_000013	ENSSSCT00000004447	RPS6KA2	chr1:3575168-3662188	ENSSSCG00000004022	RPS6KA2	"ribosomal protein S6 kinase, 90kDa, polypeptide 2 [Source:HGNC Symbol;Acc:10431]"	DT	LT	OK	2.64062	0.473508	-2.47942	-3.98967	5e-05	0.000434104	up
XLOC_001242	XLOC_001242	ENSSSCT00000004681	ENSSSCG00000004236	chr1:44139489-44147087	ENSSSCG00000004236		Uncharacterized protein [Source:UniProtKB/TrEMBL;Acc:F1SF58]	DT	LT	OK	103.606	265.727	1.35884	3.11164	5e-05	0.000434104	down
XLOC_000243	XLOC_000243	ENSSSCT00000004900;ENSSSCT00000035653	NT5DC1	chr1:91861518-91997751	ENSSSCG00000004435	NT5DC1	5'-nucleotidase domain containing 1 [Source:HGNC Symbol;Acc:21556]	DT	LT	OK	6.43074	3.15079	-1.02927	-2.14556	5e-05	0.000434104	up
XLOC_002534	XLOC_002534	ENSSSCT00000011919	TP53BP2	chr10:24461165-24500568	ENSSSCG00000010894	TP53BP2	"tumor protein p53 binding protein, 2 [Source:HGNC Symbol;Acc:12000]"	DT	LT	OK	2.75522	6.37814	1.21097	2.69542	5e-05	0.000434104	down
XLOC_002304	XLOC_002304	ENSSSCT00000011988	ISCA1	chr10:33108927-33123610	ENSSSCG00000010953	ISCA1	iron-sulfur cluster assembly 1 [Source:HGNC Symbol;Acc:28660]	DT	LT	OK	131.706	64.9866	-1.0191	-3.6494	5e-05	0.000434104	up
XLOC_002322	XLOC_002322	ENSSSCT00000012011	CNTFR	chr10:36360343-36392574	ENSSSCG00000010974	CNTFR	ciliary neurotrophic factor receptor [Source:HGNC Symbol;Acc:2170]	DT	LT	OK	0.262833	1.66588	2.66407	3.07279	5e-05	0.000434104	down
XLOC_002612	XLOC_002612	ENSSSCT00000035472;ENSSSCT00000012039	SPINK4	chr10:37503363-37512778	ENSSSCG00000010997	SPINK4	"serine peptidase inhibitor, Kazal type 4 [Source:HGNC Symbol;Acc:16646]"	DT	LT	OK	30.0392	12.8579	-1.22419	-1.75093	5e-05	0.000434104	up
XLOC_002348	XLOC_002348	ENSSSCT00000012056	BAMBI	chr10:44241603-44248652	ENSSSCG00000011014	BAMBI	BMP and activin membrane-bound inhibitor [Source:HGNC Symbol;Acc:30251]	DT	LT	OK	1.1121	3.22883	1.53773	2.62401	5e-05	0.000434104	down
XLOC_002356	XLOC_002356	ENSSSCT00000028808;ENSSSCT00000028227	ENSSSCG00000027616	chr10:47620151-47622126	ENSSSCG00000027616		Uncharacterized protein [Source:UniProtKB/TrEMBL;Acc:I3L6D6]	DT	LT	OK	0.318792	1.24293	1.96305	1.84338	5e-05	0.000434104	down
XLOC_002653	XLOC_002653	ENSSSCT00000012100	ENSSSCG00000011056	chr10:52757462-52803399	ENSSSCG00000011056			DT	LT	OK	1.21007	0.368762	-1.71433	-2.16528	5e-05	0.000434104	up
XLOC_002389	XLOC_002389	ENSSSCT00000012116	ENSSSCG00000011072	chr10:55787490-55891589	ENSSSCG00000011072		Uncharacterized protein [Source:UniProtKB/TrEMBL;Acc:F1RVJ5]	DT	LT	OK	3.03944	0.902797	-1.75133	-2.50673	5e-05	0.000434104	up
XLOC_002390	XLOC_002390	ENSSSCT00000023555	ENSSSCG00000028135	chr10:55903794-55911223	ENSSSCG00000028135		Uncharacterized protein [Source:UniProtKB/TrEMBL;Acc:I3LDD5]	DT	LT	OK	5.17907	1.11931	-2.21008	-3.56457	5e-05	0.000434104	up
XLOC_002399	XLOC_002399	ENSSSCT00000012137	NEBL	chr10:59609522-59713946	ENSSSCG00000011090	NEBL	nebulette [Source:HGNC Symbol;Acc:16932]	DT	LT	OK	4.72492	0.624945	-2.91849	-4.69053	5e-05	0.000434104	up
XLOC_002679	XLOC_002679	ENSSSCT00000033235;ENSSSCT00000034108;ENSSSCT00000012149;ENSSSCT00000035993;ENSSSCT00000034324;ENSSSCT00000035186;ENSSSCT00000033657	NRP1	chr10:61651757-61800688	ENSSSCG00000011102	NRP1	Uncharacterized protein [Source:UniProtKB/TrEMBL;Acc:F1RVE6]	DT	LT	OK	73.5563	34.699	-1.08395	-1.83341	5e-05	0.000434104	up
XLOC_002800	XLOC_002800	ENSSSCT00000010298	CYSLTR2	chr11:19465519-19487745	ENSSSCG00000009399	CYSLTR2	cysteinyl leukotriene receptor 2 [Source:HGNC Symbol;Acc:18274]	DT	LT	OK	4.81881	1.76923	-1.44555	-2.41213	5e-05	0.000434104	up
XLOC_002948	XLOC_002948	ENSSSCT00000010170	ENSSSCG00000009285	chr11:2146136-2151163	ENSSSCG00000009285		Uncharacterized protein [Source:UniProtKB/TrEMBL;Acc:F1RTM0]	DT	LT	OK	4.39322	0.159472	-4.7839	-4.39849	5e-05	0.000434104	up
XLOC_003024	XLOC_003024	ENSSSCT00000010336	TNFSF11	chr11:25118420-25154869	ENSSSCG00000009429	TNFSF11	"tumor necrosis factor (ligand) superfamily, member 11 [Source:HGNC Symbol;Acc:11926]"	DT	LT	OK	55.1731	16.7356	-1.72104	-4.36313	5e-05	0.000434104	up
XLOC_003029	XLOC_003029	ENSSSCT00000010341	RGCC	chr11:26204987-26215014	ENSSSCG00000009434	RGCC	regulator of cell cycle [Source:HGNC Symbol;Acc:20369]	DT	LT	OK	115.12	282.864	1.29697	4.92225	5e-05	0.000434104	down
XLOC_002962	XLOC_002962	ENSSSCT00000010212	FLT1	chr11:5316369-5455380	ENSSSCG00000009320	FLT1	fms-related tyrosine kinase 1 [Source:HGNC Symbol;Acc:3763]	DT	LT	OK	2.1367	4.43621	1.05394	1.90781	5e-05	0.000434104	down
XLOC_002850	XLOC_002850	ENSSSCT00000010382	ENSSSCG00000009469	chr11:53715641-53726372	ENSSSCG00000009469		Uncharacterized protein [Source:UniProtKB/TrEMBL;Acc:F1RHE5]	DT	LT	OK	20.1366	58.2963	1.53359	3.29361	5e-05	0.000434104	down
XLOC_003063	XLOC_003063	ENSSSCT00000010390	EDNRB	chr11:54691945-54718001	ENSSSCG00000009477	EDNRB	"Sus scrofa endothelin receptor type B (EDNRB), mRNA. [Source:RefSeq mRNA;Acc:NM_001038002]"	DT	LT	OK	3.9717	0.403028	-3.30081	-3.99282	5e-05	0.000434104	up
XLOC_002746	XLOC_002746	ENSSSCT00000010214	SLC46A3	chr11:5678754-5692527	ENSSSCG00000009322	SLC46A3	"Sus scrofa solute carrier family 46, member 3 (SLC46A3), mRNA. [Source:RefSeq mRNA;Acc:NM_001243471]"	DT	LT	OK	13.9975	6.7551	-1.05112	-2.75296	5e-05	0.000434104	up
XLOC_002752	XLOC_002752	ENSSSCT00000010224	ALOX5AP	chr11:7261119-7287563	ENSSSCG00000009330	ALOX5AP	"Sus scrofa arachidonate 5-lipoxygenase-activating protein (ALOX5AP), mRNA. [Source:RefSeq mRNA;Acc:NM_001164001]"	DT	LT	OK	69.6692	20.9254	-1.73527	-5.07864	5e-05	0.000434104	up
XLOC_002910	XLOC_002910	ENSSSCT00000010460	TNFSF13B	chr11:83014417-83046597	ENSSSCG00000009542	TNFSF13B	"Sus scrofa tumor necrosis factor (ligand) superfamily, member 13b (TNFSF13B), mRNA. [Source:RefSeq mRNA;Acc:NM_001097498]"	DT	LT	OK	14.5501	4.77618	-1.6071	-3.42599	5e-05	0.000434104	up
XLOC_003132	XLOC_003132	ENSSSCT00000025592	ENSSSCG00000021158	chr11:86230207-86298414	ENSSSCG00000021158		Uncharacterized protein [Source:UniProtKB/TrEMBL;Acc:I3LBU6]	DT	LT	OK	4.0201	0.808681	-2.31359	-3.62119	5e-05	0.000434104	up
XLOC_003232	XLOC_003232	ENSSSCT00000018787	FAM20A	chr12:12110019-12124107	ENSSSCG00000017258	FAM20A	"family with sequence similarity 20, member A [Source:HGNC Symbol;Acc:23015]"	DT	LT	OK	18.5453	7.11355	-1.38241	-3.18673	5e-05	0.000434104	up
XLOC_003247	XLOC_003247	ENSSSCT00000018814	SCN4A	chr12:15008605-15037441	ENSSSCG00000017282	SCN4A	"sodium channel, voltage-gated, type IV, alpha subunit [Source:HGNC Symbol;Acc:10591]"	DT	LT	OK	1.61104	0.677015	-1.25073	-2.04957	5e-05	0.000434104	up
XLOC_003255	XLOC_003255	ENSSSCT00000018831	CYB561	chr12:15423260-15433726	ENSSSCG00000017297	CYB561	"Sus scrofa cytochrome b-561 (CYB561), mRNA. [Source:RefSeq mRNA;Acc:NM_001097522]"	DT	LT	OK	1.05389	0.232499	-2.18043	-2.30212	5e-05	0.000434104	up
XLOC_003824	XLOC_003824	ENSSSCT00000018836;ENSSSCT00000033808;ENSSSCT00000034914	MRC2	chr12:15951694-15978403	ENSSSCG00000017300	MRC2	"mannose receptor, C type 2 [Source:HGNC Symbol;Acc:16875]"	DT	LT	OK	8.90207	1.5686	-2.50466	-4.27351	5e-05	0.000434104	up
XLOC_003850	XLOC_003850	ENSSSCT00000035092;ENSSSCT00000018897	SLC4A1	chr12:19179151-19196571	ENSSSCG00000017358	SLC4A1	"solute carrier family 4 (anion exchanger), member 1 (Diego blood group) [Source:HGNC Symbol;Acc:11027]"	DT	LT	OK	2.72097	0.184717	-3.88073	-4.91376	5e-05	0.000434104	up
XLOC_003294	XLOC_003294	ENSSSCT00000030078	PYY	chr12:19442754-19444987	ENSSSCG00000025414	PYY	Peptide YY [Source:UniProtKB/Swiss-Prot;Acc:P68005]	DT	LT	OK	53.5184	20.2684	-1.4008	-3.76525	5e-05	0.000434104	up
XLOC_003345	XLOC_003345	ENSSSCT00000019023	TOP2A	chr12:22310213-22337485	ENSSSCG00000017473	TOP2A	"Sus scrofa topoisomersae II (TOPOII), mRNA. [Source:RefSeq mRNA;Acc:NM_213884]"	DT	LT	OK	8.25655	3.90507	-1.08019	-2.4825	5e-05	0.000434104	up
XLOC_003916	XLOC_003916	ENSSSCT00000019034;ENSSSCT00000036187;ENSSSCT00000033037	CSF3	chr12:22732227-22734736	ENSSSCG00000017482	CSF3	Sus scrofa colony stimulating factor 3 (granulocyte) (CSF3), [Source:RefSeq mRNA;Acc:NM_213842]	DT	LT	OK	33.6643	145.831	2.11501	3.97136	5e-05	0.000434104	down
XLOC_003917	XLOC_003917	ENSSSCT00000019041	CSF3	chr12:22791449-22793954	ENSSSCG00000017488	CSF3	Granulocyte colony-stimulating factor [Source:UniProtKB/Swiss-Prot;Acc:O02837]	DT	LT	OK	68.6538	0.933062	-6.20122	-9.11985	5e-05	0.000434104	up
XLOC_003373	XLOC_003373	ENSSSCT00000019069;ENSSSCT00000033240	TBKBP1	chr12:23822481-23841532	ENSSSCG00000017515	TBKBP1	TBK1 binding protein 1 [Source:HGNC Symbol;Acc:30140]	DT	LT	OK	2.58352	5.36448	1.0541	2.12572	5e-05	0.000434104	down
XLOC_003426	XLOC_003426	ENSSSCT00000019116	ABCC3	chr12:27060901-27116379	ENSSSCG00000017561	ABCC3	"ATP-binding cassette, sub-family C (CFTR/MRP), member 3 [Source:HGNC Symbol;Acc:54]"	DT	LT	OK	2.88014	1.42336	-1.01684	-1.99133	5e-05	0.000434104	up
XLOC_003437	XLOC_003437	ENSSSCT00000019162;ENSSSCT00000031451	TOM1L1	chr12:31684056-31752325	ENSSSCG00000017601	TOM1L1	target of myb1 (chicken)-like 1 [Source:HGNC Symbol;Acc:11983]	DT	LT	OK	4.46664	0.612087	-2.86738	-3.9849	5e-05	0.000434104	up
XLOC_003442	XLOC_003442	ENSSSCT00000029457	ENSSSCG00000025681	chr12:32830675-32861189	ENSSSCG00000025681		Uncharacterized protein [Source:UniProtKB/TrEMBL;Acc:I3LMQ4]	DT	LT	OK	23.8384	2.21859	-3.42557	-6.41482	5e-05	0.000434104	up
XLOC_003173	XLOC_003173	ENSSSCT00000018688	TIMP-2	chr12:3293952-3337924	ENSSSCG00000017164	TIMP-2	"Sus scrofa TIMP metallopeptidase inhibitor 2 (TIMP2), mRNA. [Source:RefSeq mRNA;Acc:NM_001145985]"	DT	LT	OK	88.0944	43.3499	-1.02302	-3.05212	5e-05	0.000434104	up
XLOC_003472	XLOC_003472	ENSSSCT00000019200;ENSSSCT00000035757;ENSSSCT00000035413;ENSSSCT00000034366	BZRAP1	chr12:36206785-36234699	ENSSSCG00000017638	BZRAP1	benzodiazepine receptor (peripheral) associated protein 1 [Source:HGNC Symbol;Acc:16831]	DT	LT	OK	1.21088	5.447	2.1694	3.1774	5e-05	0.000434104	down
XLOC_003473	XLOC_003473	ENSSSCT00000019199;ENSSSCT00000035412;ENSSSCT00000034605	MPO	chr12:36245447-36257293	ENSSSCG00000017637	MPO	myeloperoxidase [Source:HGNC Symbol;Acc:7218]	DT	LT	OK	5.43911	0.379111	-3.84268	-3.7052	5e-05	0.000434104	up
XLOC_003474	XLOC_003474	ENSSSCT00000019197	MKS1	chr12:36299635-36312640	ENSSSCG00000017635	MKS1	"Meckel syndrome, type 1 [Source:HGNC Symbol;Acc:7121]"	DT	LT	OK	2.94076	7.2113	1.29407	2.62993	5e-05	0.000434104	down
XLOC_003493	XLOC_003493	ENSSSCT00000032087	CA4	chr12:39632791-39642292	ENSSSCG00000023186	CA4	carbonic anhydrase IV [Source:HGNC Symbol;Acc:1375]	DT	LT	OK	0.765665	14.5275	4.24593	5.25006	5e-05	0.000434104	down
XLOC_004043	XLOC_004043	ENSSSCT00000019264	CCL4	chr12:41048661-41049981	ENSSSCG00000017698	CCL4	"Sus scrofa chemokine (C-C motif) ligand 4 (CCL4), mRNA. [Source:RefSeq mRNA;Acc:NM_213779]"	DT	LT	OK	527.456	2907.12	2.46247	12.0895	5e-05	0.000434104	down
XLOC_003523	XLOC_003523	ENSSSCT00000019288	CCL8	chr12:42456841-42458852	ENSSSCG00000017721	CCL8	"Sus scrofa chemokine (C-C motif) ligand 8 (CCL8), mRNA. [Source:RefSeq mRNA;Acc:NM_001164515]"	DT	LT	OK	304.969	2530.49	3.05268	6.26193	5e-05	0.000434104	down
XLOC_004063	XLOC_004063	ENSSSCT00000019305	ADAP2	chr12:44622104-44653020	ENSSSCG00000017738	ADAP2	"Sus scrofa ArfGAP with dual PH domains 2 (ADAP2), mRNA. [Source:RefSeq mRNA;Acc:NM_001195323]"	DT	LT	OK	10.2842	4.82276	-1.09249	-2.51998	5e-05	0.000434104	up
XLOC_003543	XLOC_003543	ENSSSCT00000019323	ENSSSCG00000017754	chr12:46002257-46021360	ENSSSCG00000017754		"Sus scrofa lectin, galactoside-binding, soluble, 9 (LGALS9), mRNA. [Source:RefSeq mRNA;Acc:NM_213932]"	DT	LT	OK	68.3535	27.5819	-1.30929	-3.72827	5e-05	0.000434104	up
XLOC_003549	XLOC_003549	ENSSSCT00000031888	ENSSSCG00000021719	chr12:46603410-46609839	ENSSSCG00000021719		Uncharacterized protein [Source:UniProtKB/TrEMBL;Acc:I3LGQ9]	DT	LT	OK	13.1459	5.80083	-1.18028	-2.66869	5e-05	0.000434104	up
XLOC_004080	XLOC_004080	ENSSSCT00000019333	ENSSSCG00000017761	chr12:46669532-46671686	ENSSSCG00000017761			DT	LT	OK	6.43498	12.9631	1.01041	2.30657	5e-05	0.000434104	down
XLOC_003557	XLOC_003557	ENSSSCT00000019347;ENSSSCT00000035872;ENSSSCT00000033466	TRAF4	chr12:46997167-47000042	ENSSSCG00000017775	TRAF4		DT	LT	OK	4.34225	11.2869	1.37814	2.58814	5e-05	0.000434104	down
XLOC_004156	XLOC_004156	ENSSSCT00000028016	ENSSSCG00000022405	chr12:51863182-51882044	ENSSSCG00000022405		P2X purinoceptor [Source:UniProtKB/TrEMBL;Acc:I3LRD1]	DT	LT	OK	4.15243	9.82075	1.24188	2.76684	5e-05	0.000434104	down
XLOC_003612	XLOC_003612	ENSSSCT00000019457	SPNS3	chr12:52389070-52445090	ENSSSCG00000017880	SPNS3	spinster homolog 3 (Drosophila) [Source:HGNC Symbol;Acc:28433]	DT	LT	OK	0.725747	2.10249	1.53456	2.18753	5e-05	0.000434104	down
XLOC_004185	XLOC_004185	ENSSSCT00000019504	ZMYND15	chr12:54258633-54264295	ENSSSCG00000017921	ZMYND15	"zinc finger, MYND-type containing 15 [Source:HGNC Symbol;Acc:20997]"	DT	LT	OK	1.83482	3.7488	1.03079	1.76048	5e-05	0.000434104	down
XLOC_004218	XLOC_004218	ENSSSCT00000019540;ENSSSCT00000032904	CD68	chr12:55296984-55299524	ENSSSCG00000017956	CD68	Uncharacterized protein [Source:UniProtKB/TrEMBL;Acc:F1ST28]	DT	LT	OK	308.528	149.313	-1.04706	-2.24045	5e-05	0.000434104	up
XLOC_003661	XLOC_003661	ENSSSCT00000019543	ENSSSCG00000017959	chr12:55477993-55480308	ENSSSCG00000017959		Uncharacterized protein [Source:UniProtKB/TrEMBL;Acc:F1ST05]	DT	LT	OK	0	2.26122	inf	-nan	5e-05	0.000434104	down
XLOC_003667	XLOC_003667	ENSSSCT00000019563	ALOX15B	chr12:55747584-55756609	ENSSSCG00000017978	ALOX15B	"arachidonate 15-lipoxygenase, type B [Source:HGNC Symbol;Acc:434]"	DT	LT	OK	0.616936	2.50845	2.02361	2.46769	5e-05	0.000434104	down
XLOC_004252	XLOC_004252	ENSSSCT00000019577	PIK3R6	chr12:56662052-56723007	ENSSSCG00000017990	PIK3R6	"phosphoinositide-3-kinase, regulatory subunit 6 [Source:HGNC Symbol;Acc:27101]"	DT	LT	OK	7.64362	2.93757	-1.37963	-2.9004	5e-05	0.000434104	up
XLOC_003771	XLOC_003771	ENSSSCT00000018743;ENSSSCT00000027156	CDR2L	chr12:6255233-6267170	ENSSSCG00000017218	CDR2L	cerebellar degeneration-related protein 2-like [Source:HGNC Symbol;Acc:29999]	DT	LT	OK	6.32988	3.05982	-1.04873	-2.21085	5e-05	0.000434104	up
XLOC_003207	XLOC_003207	ENSSSCT00000018744	HID1	chr12:6275965-6295427	ENSSSCG00000017219	HID1	HID1 domain containing [Source:HGNC Symbol;Acc:15736]	DT	LT	OK	1.04154	0.381362	-1.44949	-1.97723	5e-05	0.000434104	up
XLOC_003218	XLOC_003218	ENSSSCT00000035156;ENSSSCT00000018766;ENSSSCT00000035822	CD300LB	chr12:6626695-6634714	ENSSSCG00000017237	CD300LB	CD300 molecule-like family member b [Source:HGNC Symbol;Acc:30811]	DT	LT	OK	16.5027	5.26016	-1.64952	-2.44465	5e-05	0.000434104	up
XLOC_003782	XLOC_003782	ENSSSCT00000018767	TTYH2	chr12:6865456-6907593	ENSSSCG00000017238	TTYH2	tweety family member 2 [Source:HGNC Symbol;Acc:13877]	DT	LT	OK	25.485	11.8541	-1.10427	-3.01989	5e-05	0.000434104	up
XLOC_005442	XLOC_005442	ENSSSCT00000023744	RARRES1	chr13:106755174-106799382	ENSSSCG00000028623	RARRES1	retinoic acid receptor responder (tazarotene induced) 1 [Source:HGNC Symbol;Acc:9867]	DT	LT	OK	27.0657	12.7294	-1.0883	-2.81679	5e-05	0.000434104	up
XLOC_004317	XLOC_004317	ENSSSCT00000009725	ENSSSCG00000008882	chr13:12164825-12166863	ENSSSCG00000008882			DT	LT	OK	0	126.999	inf	-nan	5e-05	0.000434104	down
XLOC_005563	XLOC_005563	ENSSSCT00000023434;ENSSSCT00000029280	ENSSSCG00000021656	chr13:145164316-145723489	ENSSSCG00000021656		Uncharacterized protein [Source:UniProtKB/TrEMBL;Acc:I3L821]	DT	LT	OK	0.544281	1.28165	1.23558	1.76109	5e-05	0.000434104	down
XLOC_005611	XLOC_005611	ENSSSCT00000031666	SIDT1	chr13:155885415-155981611	ENSSSCG00000024429	SIDT1	"SID1 transmembrane family, member 1 [Source:HGNC Symbol;Acc:25967]"	DT	LT	OK	0.619474	1.68917	1.4472	2.30352	5e-05	0.000434104	down
XLOC_004886	XLOC_004886	ENSSSCT00000013071	ENSSSCG00000011945	chr13:161942965-161943373	ENSSSCG00000011945			DT	LT	OK	6.85675	0	-inf	-nan	5e-05	0.000434104	up
XLOC_005634	XLOC_005634	ENSSSCT00000033589	ALCAM	chr13:163247243-163247801	ENSSSCG00000011946	ALCAM	activated leukocyte cell adhesion molecule [Source:HGNC Symbol;Acc:400]	DT	LT	OK	29.8378	12.5392	-1.25069	-3.29172	5e-05	0.000434104	up
XLOC_005656	XLOC_005656	ENSSSCT00000013100	FILIP1L	chr13:168935760-168939078	ENSSSCG00000011972	FILIP1L	filamin A interacting protein 1-like [Source:HGNC Symbol;Acc:24589]	DT	LT	OK	1.8009	0.441468	-2.02834	-2.85319	5e-05	0.000434104	up
XLOC_005681	XLOC_005681	ENSSSCT00000013122	ENSSSCG00000011993	chr13:176765926-176772447	ENSSSCG00000011993		Uncharacterized protein [Source:UniProtKB/TrEMBL;Acc:F1SK70]	DT	LT	OK	3.97118	0.203583	-4.28588	-4.7084	5e-05	0.000434104	up
XLOC_005706	XLOC_005706	ENSSSCT00000013153;ENSSSCT00000013154	APP	chr13:199291019-199568630	ENSSSCG00000012022	APP	amyloid beta A4 protein [Source:RefSeq peptide;Acc:NP_999537]	DT	LT	OK	118.716	364.744	1.61937	2.38314	5e-05	0.000434104	down
XLOC_004979	XLOC_004979	ENSSSCT00000013198	KCNJ15	chr13:212018090-212022237	ENSSSCG00000012066	KCNJ15	"potassium inwardly-rectifying channel, subfamily J, member 15 [Source:HGNC Symbol;Acc:6261]"	DT	LT	OK	6.81088	23.5086	1.78727	3.86284	5e-05	0.000434104	down
XLOC_005757	XLOC_005757	ENSSSCT00000023594	ERG	chr13:212084503-212156974	ENSSSCG00000022318	ERG	v-ets avian erythroblastosis virus E26 oncogene homolog [Source:HGNC Symbol;Acc:3446]	DT	LT	OK	1.37804	0.469798	-1.5525	-2.2449	5e-05	0.000434104	up
XLOC_004988	XLOC_004988	ENSSSCT00000028391	ABCG1	chr13:215898401-215958339	ENSSSCG00000027745	ABCG1	"ATP-binding cassette, sub-family G (WHITE), member 1 [Source:HGNC Symbol;Acc:73]"	DT	LT	OK	12.3507	2.3005	-2.42457	-4.87388	5e-05	0.000434104	up
XLOC_005787	XLOC_005787	ENSSSCT00000029563	DNMT3L	chr13:216997924-217011817	ENSSSCG00000028741	DNMT3L	DNA (cytosine-5-)-methyltransferase 3-like [Source:HGNC Symbol;Acc:2980]	DT	LT	OK	1.1889	4.16485	1.80863	2.67301	5e-05	0.000434104	down
XLOC_004396	XLOC_004396	ENSSSCT00000012380	KIF15	chr13:30822258-30933906	ENSSSCG00000011309	KIF15	kinesin family member 15 [Source:HGNC Symbol;Acc:17273]	DT	LT	OK	1.7222	0.668256	-1.36578	-2.07998	5e-05	0.000434104	up
XLOC_004411	XLOC_004411	ENSSSCT00000028261	CCR2	chr13:32532564-32538394	ENSSSCG00000024311	CCR2	"Sus scrofa chemokine (C-C motif) receptor 2 (CCR2), mRNA. [Source:RefSeq mRNA;Acc:NM_001001619]"	DT	LT	OK	11.796	0.709679	-4.05499	-6.14558	5e-05	0.000434104	up
XLOC_005223	XLOC_005223	ENSSSCT00000027852	WNT5A	chr13:40871932-40892375	ENSSSCG00000029852	WNT5A	"wingless-type MMTV integration site family, member 5A [Source:HGNC Symbol;Acc:12784]"	DT	LT	OK	0.498695	6.88811	3.78788	6.42455	5e-05	0.000434104	down
XLOC_004573	XLOC_004573	ENSSSCT00000012672	PPARG	chr13:75578054-75650239	ENSSSCG00000011579	PPARG	"Sus scrofa peroxisome proliferator-activated receptor gamma (PPARG), mRNA. [Source:RefSeq mRNA;Acc:NM_214379]"	DT	LT	OK	2.68036	8.4002	1.648	3.24634	5e-05	0.000434104	down
XLOC_005340	XLOC_005340	ENSSSCT00000012715	GATA2	chr13:79606187-79613715	ENSSSCG00000011618	GATA2	"Sus scrofa GATA binding protein 2 (GATA2), mRNA. [Source:RefSeq mRNA;Acc:NM_213879]"	DT	LT	OK	1.38538	0.559319	-1.30854	-1.86252	5e-05	0.000434104	up
XLOC_005423	XLOC_005423	ENSSSCT00000012826	P2RY13	chr13:99784678-99785779	ENSSSCG00000011716	P2RY13	"purinergic receptor P2Y, G-protein coupled, 13 [Source:HGNC Symbol;Acc:4537]"	DT	LT	OK	2.02305	0.188185	-3.4263	-3.24285	5e-05	0.000434104	up
XLOC_006985	XLOC_006985	ENSSSCT00000011430	ANKRD22	chr14:109732653-109744247	ENSSSCG00000010445	ANKRD22	ankyrin repeat domain 22 [Source:HGNC Symbol;Acc:28321]	DT	LT	OK	2.53255	0.385281	-2.7166	-3.49158	5e-05	0.000434104	up
XLOC_006988	XLOC_006988	ENSSSCT00000011436	LIPA	chr14:110114082-110152331	ENSSSCG00000010450	LIPA	"lipase A, lysosomal acid, cholesterol esterase [Source:HGNC Symbol;Acc:6617]"	DT	LT	OK	73.8754	25.4784	-1.53582	-3.6044	5e-05	0.000434104	up
XLOC_006308	XLOC_006308	ENSSSCT00000011438	IFIT3	chr14:110209343-110210870	ENSSSCG00000010452	IFIT3	"Sus scrofa interferon-induced protein with tetratricopeptide repeats 3 (IFIT3), mRNA. [Source:RefSeq mRNA;Acc:NM_001204395]"	DT	LT	OK	26.0754	12.554	-1.05454	-2.75629	5e-05	0.000434104	up
XLOC_006310	XLOC_006310	ENSSSCT00000011440	IFIT5	chr14:110250794-110252240	ENSSSCG00000010454	IFIT5	interferon-induced protein with tetratricopeptide repeats 5 [Source:HGNC Symbol;Acc:13328]	DT	LT	OK	7.59445	2.19866	-1.78832	-3.2604	5e-05	0.000434104	up
XLOC_006318	XLOC_006318	ENSSSCT00000011459	KIF11	chr14:113726040-113777308	ENSSSCG00000010471	KIF11	kinesin family member 11 [Source:HGNC Symbol;Acc:6388]	DT	LT	OK	3.73963	1.67031	-1.16278	-2.33941	5e-05	0.000434104	up
XLOC_006319	XLOC_006319	ENSSSCT00000011460	HHEX	chr14:113794195-113800161	ENSSSCG00000010472	HHEX	hematopoietically expressed homeobox [Source:HGNC Symbol;Acc:4901]	DT	LT	OK	13.2196	6.22865	-1.08568	-2.62858	5e-05	0.000434104	up
XLOC_007011	XLOC_007011	ENSSSCT00000011481	ENSSSCG00000010493	chr14:116376966-116425960	ENSSSCG00000010493			DT	LT	OK	21.9613	3.52749	-2.63825	-5.47988	5e-05	0.000434104	up
XLOC_006340	XLOC_006340	ENSSSCT00000036342;ENSSSCT00000035531;ENSSSCT00000011485;ENSSSCT00000034869;ENSSSCT00000033740;ENSSSCT00000036231;ENSSSCT00000034566;ENSSSCT00000036684;ENSSSCT00000034626;ENSSSCT00000036234;ENSSSCT00000035927;ENSSSCT00000033735	ENTPD1	chr14:116929480-117025486	ENSSSCG00000010497	ENTPD1	ectonucleoside triphosphate diphosphohydrolase 1 [Source:HGNC Symbol;Acc:3363]	DT	LT	OK	10.1311	5.02285	-1.01221	-2.06067	5e-05	0.000434104	up
XLOC_006371	XLOC_006371	ENSSSCT00000011546;ENSSSCT00000035614;ENSSSCT00000035292;ENSSSCT00000035482	SCD	chr14:120964205-120980914	ENSSSCG00000010554	SCD	"Sus scrofa stearoyl-CoA desaturase (delta-9-desaturase) (SCD), mRNA. [Source:RefSeq mRNA;Acc:NM_213781]"	DT	LT	OK	42.9929	14.2672	-1.59139	-3.30845	5e-05	0.000434104	up
XLOC_006379	XLOC_006379	ENSSSCT00000027555	SFXN3	chr14:121769182-121770703	ENSSSCG00000022005	SFXN3	sideroflexin 3 [Source:HGNC Symbol;Acc:16087]	DT	LT	OK	17.7776	4.68858	-1.92283	-4.09782	5e-05	0.000434104	up
XLOC_006403	XLOC_006403	ENSSSCT00000011599	NEURL1	chr14:124318582-124396585	ENSSSCG00000010603	NEURL1	neuralized E3 ubiquitin protein ligase 1 [Source:HGNC Symbol;Acc:7761]	DT	LT	OK	0.702294	6.31111	3.16775	5.20227	5e-05	0.000434104	down
XLOC_006561	XLOC_006561	ENSSSCT00000036649;ENSSSCT00000010601;ENSSSCT00000033746;ENSSSCT00000033218;ENSSSCT00000035611;ENSSSCT00000033441;ENSSSCT00000034107;ENSSSCT00000034045	CLU	chr14:12516231-12531189	ENSSSCG00000009668	CLU	"Sus scrofa clusterin (CLU), mRNA. [Source:RefSeq mRNA;Acc:NM_213971]"	DT	LT	OK	6.95459	1.06834	-2.70259	-2.91019	5e-05	0.000434104	up
XLOC_006408	XLOC_006408	ENSSSCT00000011608	ENSSSCG00000030271	chr14:125187425-125209743	ENSSSCG00000030271		Uncharacterized protein [Source:UniProtKB/TrEMBL;Acc:F1S5N4]	DT	LT	OK	0.284246	6.51723	4.51905	5.09161	5e-05	0.000434104	down
XLOC_006563	XLOC_006563	ENSSSCT00000010604	PBK	chr14:12722901-12795957	ENSSSCG00000009671	PBK	PDZ binding kinase [Source:HGNC Symbol;Acc:18282]	DT	LT	OK	2.23759	0.865264	-1.37073	-2.0955	5e-05	0.000434104	up
XLOC_006565	XLOC_006565	ENSSSCT00000010606	NUGGC	chr14:13007010-13051366	ENSSSCG00000009673	NUGGC	"nuclear GTPase, germinal center associated [Source:HGNC Symbol;Acc:33550]"	DT	LT	OK	5.71344	1.70373	-1.74566	-3.42846	5e-05	0.000434104	up
XLOC_006417	XLOC_006417	ENSSSCT00000025671;ENSSSCT00000011622	RBM20	chr14:132090687-132146151	ENSSSCG00000010626	RBM20	RNA binding motif protein 20 [Source:HGNC Symbol;Acc:27424]	DT	LT	OK	1.16227	0.496475	-1.22715	-1.62285	5e-05	0.000434104	up
XLOC_007088	XLOC_007088	ENSSSCT00000011649	AFAP1L2	chr14:135751396-135856772	ENSSSCG00000010650	AFAP1L2	actin filament associated protein 1-like 2 [Source:HGNC Symbol;Acc:25901]	DT	LT	OK	3.0607	0.871676	-1.812	-3.15673	5e-05	0.000434104	up
XLOC_006512	XLOC_006512	ENSSSCT00000010499	CDK20	chr14:137244-145584	ENSSSCG00000009578	CDK20	"Sus scrofa cyclin-dependent kinase 20 (CDK20), mRNA. [Source:RefSeq mRNA;Acc:NM_001195329]"	DT	LT	OK	3.82959	8.85871	1.20991	2.76715	5e-05	0.000434104	down
XLOC_007132	XLOC_007132	ENSSSCT00000011739	CPXM2	chr14:144881644-145010683	ENSSSCG00000010728	CPXM2	"carboxypeptidase X (M14 family), member 2 [Source:HGNC Symbol;Acc:26977]"	DT	LT	OK	1.00504	0.0578672	-4.11836	-3.13701	5e-05	0.000434104	up
XLOC_006500	XLOC_006500	ENSSSCT00000011782	ENSSSCG00000010768	chr14:152941743-152985164	ENSSSCG00000010768		Uncharacterized protein [Source:UniProtKB/TrEMBL;Acc:F1SCV6]	DT	LT	OK	3.76088	13.9113	1.88711	4.40623	5e-05	0.000434104	down
XLOC_006589	XLOC_006589	ENSSSCT00000022985	PALLD	chr14:21977210-22007114	ENSSSCG00000029331	PALLD	"palladin, cytoskeletal associated protein [Source:HGNC Symbol;Acc:17068]"	DT	LT	OK	0.519188	2.34257	2.17377	2.61389	5e-05	0.000434104	down
XLOC_006640	XLOC_006640	ENSSSCT00000010759	P2RX4	chr14:33232344-33251978	ENSSSCG00000009816	P2RX4	"purinergic receptor P2X, ligand-gated ion channel, 4 [Source:HGNC Symbol;Acc:8535]"	DT	LT	OK	18.2281	8.34985	-1.12634	-2.67097	5e-05	0.000434104	up
XLOC_005986	XLOC_005986	ENSSSCT00000028773	ENSSSCG00000022969	chr14:41154094-41193766	ENSSSCG00000022969		Uncharacterized protein [Source:UniProtKB/TrEMBL;Acc:I3LU61]	DT	LT	OK	17.2957	8.41269	-1.03977	-2.46773	5e-05	0.000434104	up
XLOC_005988	XLOC_005988	ENSSSCT00000010829	SLC8B1	chr14:41230164-41288614	ENSSSCG00000009880	SLC8B1	"solute carrier family 8 (sodium/lithium/calcium exchanger), member B1 [Source:HGNC Symbol;Acc:26175]"	DT	LT	OK	53.1876	21.9746	-1.27525	-2.02909	5e-05	0.000434104	up
XLOC_005989	XLOC_005989	ENSSSCT00000010832	OAS1	chr14:41230164-41288614	ENSSSCG00000009882	OAS1	"2'-5'-oligoadenylate synthetase 1, 40/46kDa [Source:HGNC Symbol;Acc:8086]"	DT	LT	OK	75.8957	11.9242	-2.67012	-2.91497	5e-05	0.000434104	up
XLOC_006671	XLOC_006671	ENSSSCT00000010828	ENSSSCG00000009879	chr14:41288747-41314360	ENSSSCG00000009879		Uncharacterized protein [Source:UniProtKB/TrEMBL;Acc:F1RKA9]	DT	LT	OK	15.8784	7.73619	-1.03737	-2.77214	5e-05	0.000434104	up
XLOC_006681	XLOC_006681	ENSSSCT00000010839	ALDH2	chr14:42378890-42409687	ENSSSCG00000009889	ALDH2	"Sus scrofa aldehyde dehydrogenase 2 family (mitochondrial) (ALDH2), nuclear gene encoding mitochondrial protein, mRNA. [Source:RefSeq mRNA;Acc:NM_001044611]"	DT	LT	OK	108.671	29.5179	-1.8803	-4.87205	5e-05	0.000434104	up
XLOC_006025	XLOC_006025	ENSSSCT00000010899	CMLKR1	chr14:44964239-45118925	ENSSSCG00000009947	CMLKR1	"Sus scrofa chemokine-like receptor 1 (CMKLR1), mRNA. [Source:RefSeq mRNA;Acc:NM_001123100]"	DT	LT	OK	25.1595	10.7914	-1.22122	-2.75296	5e-05	0.000434104	up
XLOC_006041	XLOC_006041	ENSSSCT00000010931	EMID1	chr14:49322762-49366240	ENSSSCG00000009975	EMID1	EMI domain containing 1 [Source:HGNC Symbol;Acc:18036]	DT	LT	OK	2.27665	0.439305	-2.37362	-2.8855	5e-05	0.000434104	up
XLOC_006054	XLOC_006054	ENSSSCT00000010968	ENSSSCG00000010011	chr14:50598158-50627102	ENSSSCG00000010011		"Sus scrofa transcobalamin II (TCN2), mRNA. [Source:RefSeq mRNA;Acc:NM_001244436]"	DT	LT	OK	8.62465	4.27657	-1.01201	-2.23038	5e-05	0.000434104	up
XLOC_006070	XLOC_006070	ENSSSCT00000034787	IGLV-12	chr14:52205289-52205773	ENSSSCG00000030789	IGLV-12		DT	LT	OK	129.055	46.7533	-1.46485	-5.65629	5e-05	0.000434104	up
XLOC_006071	XLOC_006071	ENSSSCT00000036101	IGLV-11	chr14:52228869-52229344	ENSSSCG00000030775	IGLV-11		DT	LT	OK	189.24	40.8308	-2.21249	-8.36492	5e-05	0.000434104	up
XLOC_006072	XLOC_006072	ENSSSCT00000033135	IGLV-10	chr14:52245938-52246423	ENSSSCG00000030868	IGLV-10	"Sus scrofa immunoglobulin lambda-like polypeptide 5 (LOC100152327), mRNA. [Source:RefSeq mRNA;Acc:NM_001243319]"	DT	LT	OK	440.287	86.0544	-2.35512	-9.36064	5e-05	0.000434104	up
XLOC_006073	XLOC_006073	ENSSSCT00000033876	IGLV-9	chr14:52258920-52259418	ENSSSCG00000030825	IGLV-9		DT	LT	OK	350.545	149.414	-1.23029	-5.26839	5e-05	0.000434104	up
XLOC_006074	XLOC_006074	ENSSSCT00000035276	IGLV-8	chr14:52274436-52274927	ENSSSCG00000031054	IGLV-8		DT	LT	OK	502.132	248.839	-1.01286	-4.22263	5e-05	0.000434104	up
XLOC_006078	XLOC_006078	ENSSSCT00000033546	IGLV-4	chr14:52392751-52393255	ENSSSCG00000030730	IGLV-4		DT	LT	OK	12.4274	3.46535	-1.84246	-4.2361	5e-05	0.000434104	up
XLOC_006079	XLOC_006079	ENSSSCT00000034850	IGLV-3	chr14:52398193-52398721	ENSSSCG00000030893	IGLV-3		DT	LT	OK	372.05	170.647	-1.12448	-5.16491	5e-05	0.000434104	up
XLOC_006087	XLOC_006087	ENSSSCT00000011015	ADORA2A	chr14:52914665-52931656	ENSSSCG00000010054	ADORA2A	adenosine A2a receptor [Source:HGNC Symbol;Acc:263]	DT	LT	OK	21.3578	47.591	1.15592	3.05781	5e-05	0.000434104	down
XLOC_006088	XLOC_006088	ENSSSCT00000011021	UPB1	chr14:52974995-53004470	ENSSSCG00000010060	UPB1	"ureidopropionase, beta [Source:HGNC Symbol;Acc:16297]"	DT	LT	OK	2.1427	6.9064	1.68851	3.12271	5e-05	0.000434104	down
XLOC_006768	XLOC_006768	ENSSSCT00000032393	VPREB1	chr14:53414566-53415277	ENSSSCG00000022467	VPREB1	pre-B lymphocyte 1 [Source:HGNC Symbol;Acc:12709]	DT	LT	OK	6.20068	19.911	1.68307	3.75429	5e-05	0.000434104	down
XLOC_005826	XLOC_005826	ENSSSCT00000010536	DMTN	chr14:6766727-6788321	ENSSSCG00000009613	DMTN	dematin actin binding protein [Source:HGNC Symbol;Acc:3382]	DT	LT	OK	11.5247	1.58512	-2.86206	-5.57742	5e-05	0.000434104	up
XLOC_005832	XLOC_005832	ENSSSCT00000033351;ENSSSCT00000032642;ENSSSCT00000035157;ENSSSCT00000010549	SLC39A14	chr14:7073528-7120390	ENSSSCG00000009623	SLC39A14	"solute carrier family 39 (zinc transporter), member 14 [Source:HGNC Symbol;Acc:20858]"	DT	LT	OK	22.3499	49.9833	1.16118	1.93937	5e-05	0.000434104	down
XLOC_006920	XLOC_006920	ENSSSCT00000011310	PLAC9	chr14:88501438-88513083	ENSSSCG00000010332	PLAC9	placenta-specific 9 [Source:HGNC Symbol;Acc:19255]	DT	LT	OK	13.8537	6.69063	-1.05006	-2.35288	5e-05	0.000434104	up
XLOC_005843	XLOC_005843	ENSSSCT00000010572	ADAM28	chr14:9426168-9481493	ENSSSCG00000009644	ADAM28	ADAM metallopeptidase domain 28 [Source:HGNC Symbol;Acc:206]	DT	LT	OK	21.1945	3.31742	-2.67556	-5.72917	5e-05	0.000434104	up
XLOC_006941	XLOC_006941	ENSSSCT00000011344	SNCG	chr14:95191838-95196686	ENSSSCG00000021159	SNCG	Gamma-synuclein; Uncharacterized protein; Uncharacterized protein [Source:UniProtKB/TrEMBL;Acc:A7YX24]	DT	LT	OK	285.728	70.8431	-2.01195	-5.98188	5e-05	0.000434104	up
XLOC_006259	XLOC_006259	ENSSSCT00000011347	SNCG	chr14:95309372-95314251	ENSSSCG00000021391	SNCG	Gamma-synuclein; Uncharacterized protein; Uncharacterized protein [Source:UniProtKB/TrEMBL;Acc:A7YX24]	DT	LT	OK	59.9739	0.234045	-8.00141	-8.76847	5e-05	0.000434104	up
XLOC_006962	XLOC_006962	ENSSSCT00000011372	C10orf128	chr14:97564666-97598353	ENSSSCG00000010388	C10orf128	chromosome 10 open reading frame 128 [Source:HGNC Symbol;Acc:27274]	DT	LT	OK	15.0753	7.3331	-1.03969	-2.42974	5e-05	0.000434104	up
XLOC_006969	XLOC_006969	ENSSSCT00000033520;ENSSSCT00000035111;ENSSSCT00000036529;ENSSSCT00000011388	ALOX5	chr14:98902242-98950244	ENSSSCG00000010404	ALOX5	arachidonate 5-lipoxygenase [Source:HGNC Symbol;Acc:435]	DT	LT	OK	4.38027	0.425908	-3.36241	-4.22824	5e-05	0.000434104	up
XLOC_006972	XLOC_006972	ENSSSCT00000030692	ENSSSCG00000029662	chr14:99338080-99427388	ENSSSCG00000029662		Uncharacterized protein [Source:UniProtKB/TrEMBL;Acc:F1SD18]	DT	LT	OK	0.656595	1.63624	1.31731	1.80935	5e-05	0.000434104	down
XLOC_007993	XLOC_007993	ENSSSCT00000017610	FN1	chr15:130357872-130430503	ENSSSCG00000016174	FN1	fibronectin 1 [Source:HGNC Symbol;Acc:3778]	DT	LT	OK	70.1315	8.20312	-3.09582	-5.44166	5e-05	0.000434104	up
XLOC_007558	XLOC_007558	ENSSSCT00000017657	ENSSSCG00000016216	chr15:134341042-134347416	ENSSSCG00000016216		Tubulin alpha-1A chain [Source:UniProtKB/TrEMBL;Acc:F1SR80]	DT	LT	OK	9.33047	3.98603	-1.227	-2.53204	5e-05	0.000434104	up
XLOC_008040	XLOC_008040	ENSSSCT00000023888	SGPP2	chr15:137861023-137905123	ENSSSCG00000025993	SGPP2	sphingosine-1-phosphate phosphatase 2 [Source:HGNC Symbol;Acc:19953]	DT	LT	OK	4.77717	10.2977	1.1081	2.86185	5e-05	0.000434104	down
XLOC_008042	XLOC_008042	ENSSSCT00000017676;ENSSSCT00000036636	PN-1	chr15:139183909-139249592	ENSSSCG00000016233	PN-1	"Sus scrofa nexin-1 (PN-1), mRNA. [Source:RefSeq mRNA;Acc:NM_214287]"	DT	LT	OK	0.824105	14.131	4.09989	5.98523	5e-05	0.000434104	down
XLOC_007589	XLOC_007589	ENSSSCT00000017705	SLC16A14	chr15:144742900-144744211	ENSSSCG00000016260	SLC16A14	"solute carrier family 16, member 14 [Source:HGNC Symbol;Acc:26417]"	DT	LT	OK	2.83529	0.229969	-3.62398	-3.74817	5e-05	0.000434104	up
XLOC_007632	XLOC_007632	ENSSSCT00000017770	AGAP1	chr15:150152462-150427955	ENSSSCG00000016317	AGAP1	"ArfGAP with GTPase domain, ankyrin repeat and PH domain 1 [Source:HGNC Symbol;Acc:16922]"	DT	LT	OK	5.2475	12.3751	1.23774	2.77347	5e-05	0.000434104	down
XLOC_007634	XLOC_007634	ENSSSCT00000017775	ACKR3	chr15:150857311-150858400	ENSSSCG00000016322	ACKR3	atypical chemokine receptor 3 [Source:HGNC Symbol;Acc:23692]	DT	LT	OK	17.6863	4.58257	-1.9484	-4.20577	5e-05	0.000434104	up
XLOC_007638	XLOC_007638	ENSSSCT00000017785	ENSSSCG00000016332	chr15:151861196-151883755	ENSSSCG00000016332		Uncharacterized protein [Source:UniProtKB/TrEMBL;Acc:F1SJI3]	DT	LT	OK	1.79916	0.129934	-3.79147	-3.90765	5e-05	0.000434104	up
XLOC_007639	XLOC_007639	ENSSSCT00000017784	RAMP1	chr15:151914129-151945098	ENSSSCG00000016331	RAMP1	receptor (G protein-coupled) activity modifying protein 1 [Source:HGNC Symbol;Acc:9843]	DT	LT	OK	2.55004	0.608793	-2.0665	-2.68203	5e-05	0.000434104	up
XLOC_007674	XLOC_007674	ENSSSCT00000017840	ENSSSCG00000016385	chr15:155272555-155280728	ENSSSCG00000016385		Uncharacterized protein [Source:UniProtKB/TrEMBL;Acc:F1SI00]	DT	LT	OK	1.68031	0.114432	-3.87617	-3.99055	5e-05	0.000434104	up
XLOC_008130	XLOC_008130	ENSSSCT00000017853	TNFAIP6	chr15:157132379-157151740	ENSSSCG00000016396	TNFAIP6	"tumor necrosis factor, alpha-induced protein 6 [Source:HGNC Symbol;Acc:11898]"	DT	LT	OK	19.5692	40.8461	1.06161	2.94688	5e-05	0.000434104	down
XLOC_007701	XLOC_007701	ENSSSCT00000023632	HNMT	chr15:16061797-16096556	ENSSSCG00000024023	HNMT	histamine N-methyltransferase [Source:HGNC Symbol;Acc:5028]	DT	LT	OK	130.788	61.2717	-1.09394	-3.04013	5e-05	0.000434104	up
XLOC_007226	XLOC_007226	ENSSSCT00000017138	ENSSSCG00000015738	chr15:36045462-36051320	ENSSSCG00000015738		Uncharacterized protein [Source:UniProtKB/TrEMBL;Acc:F1RXW9]	DT	LT	OK	5.32883	1.14087	-2.22368	-3.31239	5e-05	0.000434104	up
XLOC_007757	XLOC_007757	ENSSSCT00000017187	FACL2	chr15:52526605-52592779	ENSSSCG00000015784	FACL2	"Sus scrofa acyl-CoA synthetase long-chain family member 1 (ACSL1), mRNA. [Source:RefSeq mRNA;Acc:NM_001167629]"	DT	LT	OK	88.4214	244.195	1.46557	2.04035	5e-05	0.000434104	down
XLOC_007767	XLOC_007767	ENSSSCT00000017209	FAM149A	chr15:53776052-53823608	ENSSSCG00000015802	FAM149A	"family with sequence similarity 149, member A [Source:HGNC Symbol;Acc:24527]"	DT	LT	OK	2.60058	0.763316	-1.76848	-3.13563	5e-05	0.000434104	up
XLOC_007306	XLOC_007306	ENSSSCT00000030886	HS6ST1	chr15:65656863-65699343	ENSSSCG00000022197	HS6ST1	heparan sulfate 6-O-sulfotransferase 1 [Source:HGNC Symbol;Acc:5201]	DT	LT	OK	23.0141	57.1574	1.31242	2.70242	5e-05	0.000434104	down
XLOC_007357	XLOC_007357	ENSSSCT00000017339	NOSTRIN	chr15:84397377-84450536	ENSSSCG00000015923	NOSTRIN	nitric oxide synthase trafficking [Source:HGNC Symbol;Acc:20203]	DT	LT	OK	0.37351	1.94868	2.38328	2.94395	5e-05	0.000434104	down
XLOC_008162	XLOC_008162	ENSSSCT00000018317	RAI14	chr16:21107617-21337349	ENSSSCG00000016824	RAI14	retinoic acid induced 14 [Source:HGNC Symbol;Acc:14873]	DT	LT	OK	0.980649	2.95918	1.59339	2.87472	5e-05	0.000434104	down
XLOC_008400	XLOC_008400	ENSSSCT00000018358	DAB2	chr16:25736188-25907473	ENSSSCG00000016857	DAB2	"Dab, mitogen-responsive phosphoprotein, homolog 2 (Drosophila) [Source:HGNC Symbol;Acc:2662]"	DT	LT	OK	46.7698	17.6558	-1.40544	-3.65358	5e-05	0.000434104	up
XLOC_008410	XLOC_008410	ENSSSCT00000031007	SEPP1	chr16:28995336-29026496	ENSSSCG00000021208	SEPP1	"selenoprotein P, plasma, 1 [Source:HGNC Symbol;Acc:10751]"	DT	LT	OK	85.3101	22.2752	-1.93728	-4.86599	5e-05	0.000434104	up
XLOC_008448	XLOC_008448	ENSSSCT00000018432	PLK2	chr16:40067322-40073386	ENSSSCG00000016925	PLK2	polo-like kinase 2 [Source:HGNC Symbol;Acc:19699]	DT	LT	OK	2.68532	8.22922	1.61566	3.43468	5e-05	0.000434104	down
XLOC_008236	XLOC_008236	ENSSSCT00000018466	LY64	chr16:49212320-49229137	ENSSSCG00000016957	LY64	"Sus scrofa CD180 molecule (CD180), mRNA. [Source:RefSeq mRNA;Acc:NM_214357]"	DT	LT	OK	10.5461	5.19491	-1.02154	-2.49944	5e-05	0.000434104	up
XLOC_008525	XLOC_008525	ENSSSCT00000018550	FABP6	chr16:68721295-68727368	ENSSSCG00000017037	FABP6	"Sus scrofa fatty acid binding protein 6, ileal (FABP6), mRNA. [Source:RefSeq mRNA;Acc:NM_214215]"	DT	LT	OK	7.79565	43.9672	2.49569	6.04134	5e-05	0.000434104	down
XLOC_008980	XLOC_008980	ENSSSCT00000007708	PRNP	chr17:14656635-14667630	ENSSSCG00000007039	PRNP	"Sus scrofa prion protein (PRNP), mRNA. [Source:RefSeq mRNA;Acc:NM_001008687]"	DT	LT	OK	4.68971	2.09559	-1.16214	-2.2797	5e-05	0.000434104	up
XLOC_008661	XLOC_008661	ENSSSCT00000007765	ZNF133	chr17:30084859-30109954	ENSSSCG00000007093	ZNF133	zinc finger protein 133 [Source:HGNC Symbol;Acc:12917]	DT	LT	OK	5.65614	13.4442	1.2491	2.91714	5e-05	0.000434104	down
XLOC_009027	XLOC_009027	ENSSSCT00000007787	THBD	chr17:34274131-34277761	ENSSSCG00000007115	THBD	thrombomodulin [Source:HGNC Symbol;Acc:11784]	DT	LT	OK	21.1317	5.63135	-1.90785	-4.94347	5e-05	0.000434104	up
XLOC_008696	XLOC_008696	ENSSSCT00000035867	SIGLEC1	chr17:36328313-36349591	ENSSSCG00000007146	SIGLEC1		DT	LT	OK	12.0639	4.36415	-1.46693	-3.30315	5e-05	0.000434104	up
XLOC_009062	XLOC_009062	ENSSSCT00000027854;ENSSSCT00000023608;ENSSSCT00000034585;ENSSSCT00000033544	CH242-165N9.3,SIRPB1	chr17:37905028-37930250	NA	NA	NA	DT	LT	OK	21.2622	124.934	2.5548	5.21257	5e-05	0.000434104	down
XLOC_008942	XLOC_008942	ENSSSCT00000007644;ENSSSCT00000036427;ENSSSCT00000035918	MSR1	chr17:4110395-4191497	ENSSSCG00000006979	MSR1	macrophage scavenger receptor 1 [Source:HGNC Symbol;Acc:7376]	DT	LT	OK	104.488	33.1022	-1.65834	-4.03861	5e-05	0.000434104	up
XLOC_008802	XLOC_008802	ENSSSCT00000031001	TGM2	chr17:46592135-46629982	ENSSSCG00000023522	TGM2	transglutaminase 2 [Source:HGNC Symbol;Acc:11778]	DT	LT	OK	1.07892	32.6967	4.92148	7.74931	5e-05	0.000434104	down
XLOC_008832	XLOC_008832	ENSSSCT00000026128	PKIG	chr17:52419596-52501661	ENSSSCG00000022998	PKIG	"Sus scrofa protein kinase (cAMP-dependent, catalytic) inhibitor gamma (PKIG), mRNA. [Source:RefSeq mRNA;Acc:NM_214371]"	DT	LT	OK	26.2313	61.2565	1.22357	3.58517	5e-05	0.000434104	down
XLOC_008841	XLOC_008841	ENSSSCT00000008099;ENSSSCT00000008111	ENSSSCG00000025317	chr17:53413636-53417513	ENSSSCG00000025317		"Sus scrofa pancreatic trypsin inhibitor-like (LOC100158011), transcript variant 2, mRNA. [Source:RefSeq mRNA;Acc:NM_001244478]"	DT	LT	OK	20.4875	0.400026	-5.6785	-6.39525	5e-05	0.000434104	up
XLOC_009197	XLOC_009197	ENSSSCT00000008143	CDH22	chr17:53985487-54058790	ENSSSCG00000007439	CDH22	"cadherin 22, type 2 [Source:HGNC Symbol;Acc:13251]"	DT	LT	OK	0.978847	2.5624	1.38834	2.01981	5e-05	0.000434104	down
XLOC_009203	XLOC_009203	ENSSSCT00000022723;ENSSSCT00000008152	ENSSSCG00000007448	chr17:54443914-54450548	ENSSSCG00000007448		Uncharacterized protein [Source:UniProtKB/TrEMBL;Acc:F1SC33]	DT	LT	OK	1.10529	3.80736	1.78436	2.05515	5e-05	0.000434104	down
XLOC_009216	XLOC_009216	ENSSSCT00000008169	B4GALT5	chr17:57581156-57602483	ENSSSCG00000007465	B4GALT5	"UDP-Gal:betaGlcNAc beta 1,4- galactosyltransferase, polypeptide 5 [Source:HGNC Symbol;Acc:928]"	DT	LT	OK	34.7392	76.7908	1.14437	3.16094	5e-05	0.000434104	down
XLOC_008950	XLOC_008950	ENSSSCT00000007660	ASAH1	chr17:6296099-6333861	ENSSSCG00000006995	ASAH1	N-acylsphingosine amidohydrolase (acid ceramidase) 1 [Source:HGNC Symbol;Acc:735]	DT	LT	OK	138.799	65.6675	-1.07974	-2.79198	5e-05	0.000434104	up
XLOC_008909	XLOC_008909	ENSSSCT00000032921;ENSSSCT00000036296;ENSSSCT00000008215;ENSSSCT00000032819	RAE1	chr17:64916085-64932168	ENSSSCG00000007503	RAE1	"Sus scrofa RAE1 RNA export 1 homolog (S. pombe) (RAE1), mRNA. [Source:RefSeq mRNA;Acc:NM_001105296]"	DT	LT	OK	53.3662	111.89	1.06808	2.55515	5e-05	0.000434104	down
XLOC_009247	XLOC_009247	ENSSSCT00000008224	TMEPAI	chr17:65159875-65214347	ENSSSCG00000007509	TMEPAI	"Sus scrofa prostate transmembrane protein, androgen induced 1 (PMEPA1), mRNA. [Source:RefSeq mRNA;Acc:NM_001123203]"	DT	LT	OK	11.7045	5.09447	-1.20006	-3.13128	5e-05	0.000434104	up
XLOC_009252	XLOC_009252	ENSSSCT00000008249	CTSZ	chr17:66499482-66519788	ENSSSCG00000007522	CTSZ	"Sus scrofa cathepsin Z (CTSZ), mRNA. [Source:RefSeq mRNA;Acc:NM_001123104]"	DT	LT	OK	640.335	209.892	-1.60918	-2.35691	5e-05	0.000434104	up
XLOC_009618	XLOC_009618	ENSSSCT00000018005;ENSSSCT00000027194;ENSSSCT00000031119	CALD1	chr18:15075828-15194597	ENSSSCG00000016535	CALD1	caldesmon 1 [Source:HGNC Symbol;Acc:1441]	DT	LT	OK	3.31235	0.243751	-3.76437	-4.88285	5e-05	0.000434104	up
XLOC_009527	XLOC_009527	ENSSSCT00000022909	ENSSSCG00000026352	chr18:157466-163513	ENSSSCG00000026352		Uncharacterized protein [Source:UniProtKB/TrEMBL;Acc:I3LRH3]	DT	LT	OK	5.12116	0.123628	-5.37239	-5.43055	5e-05	0.000434104	up
XLOC_009528	XLOC_009528	ENSSSCT00000030726	ENSSSCG00000023383	chr18:164520-173424	ENSSSCG00000023383		"Sus scrofa phosphatidylinositol glycan anchor biosynthesis, class S (PIGS), mRNA. [Source:RefSeq mRNA;Acc:NM_001244339]"	DT	LT	OK	3.2783	1.55604	-1.07507	-1.87551	5e-05	0.000434104	up
XLOC_009379	XLOC_009379	ENSSSCT00000027047;ENSSSCT00000018044;ENSSSCT00000018046	KCP	chr18:20780750-20811231	ENSSSCG00000016574	KCP	Uncharacterized protein [Source:UniProtKB/TrEMBL;Acc:F1SMN7]	DT	LT	OK	3.89991	0.932208	-2.06472	-3.74873	5e-05	0.000434104	up
XLOC_009659	XLOC_009659	ENSSSCT00000018072	GPR37	chr18:24665363-24681275	ENSSSCG00000016599	GPR37	Uncharacterized protein [Source:UniProtKB/TrEMBL;Acc:F1SMK6]	DT	LT	OK	3.27979	6.94715	1.08282	2.13148	5e-05	0.000434104	down
XLOC_009412	XLOC_009412	ENSSSCT00000018094	TSPAN12	chr18:27651286-27717509	ENSSSCG00000016620	TSPAN12	tetraspanin 12 [Source:HGNC Symbol;Acc:21641]	DT	LT	OK	10.2636	4.68251	-1.13219	-2.64651	5e-05	0.000434104	up
XLOC_009536	XLOC_009536	ENSSSCT00000017880	INSIG1	chr18:2896504-3019640	ENSSSCG00000016420	INSIG1	insulin induced gene 1 [Source:HGNC Symbol;Acc:6083]	DT	LT	OK	54.0576	23.4361	-1.20577	-2.95269	5e-05	0.000434104	up
XLOC_009453	XLOC_009453	ENSSSCT00000018156	ENSSSCG00000016676	chr18:46529494-46660391	ENSSSCG00000016676			DT	LT	OK	9.44967	1.18422	-2.99632	-3.39414	5e-05	0.000434104	up
XLOC_009485	XLOC_009485	ENSSSCT00000018206	TNS3	chr18:53694288-53887545	ENSSSCG00000016725	TNS3	tensin 3 [Source:HGNC Symbol;Acc:21616]	DT	LT	OK	6.79005	3.27831	-1.05047	-2.47387	5e-05	0.000434104	up
XLOC_009488	XLOC_009488	ENSSSCT00000018217	ENSSSCG00000016735	chr18:55083918-55084372	ENSSSCG00000016735			DT	LT	OK	2.61436	12.4121	2.24722	4.09965	5e-05	0.000434104	down
XLOC_009555	XLOC_009555	ENSSSCT00000017913	NOS3	chr18:6579250-6597271	ENSSSCG00000016450	NOS3	nitric oxide synthase 3 (endothelial cell) [Source:HGNC Symbol;Acc:7876]	DT	LT	OK	0.593506	1.98058	1.73859	2.69259	5e-05	0.000434104	down
XLOC_009557	XLOC_009557	ENSSSCT00000017905	TMEM176A	chr18:6647496-6650873	ENSSSCG00000016443	TMEM176A	transmembrane protein 176A [Source:HGNC Symbol;Acc:24930]	DT	LT	OK	3.01808	7.92552	1.39288	2.57388	5e-05	0.000434104	down
XLOC_009303	XLOC_009303	ENSSSCT00000017906;ENSSSCT00000028367	TMEM176B	chr18:6650911-6657271	ENSSSCG00000016444	TMEM176B	transmembrane protein 176B [Source:HGNC Symbol;Acc:29596]	DT	LT	OK	3.46858	8.3841	1.27331	2.23479	5e-05	0.000434104	down
XLOC_009327	XLOC_009327	ENSSSCT00000027750;ENSSSCT00000031347	CLEC5A	chr18:8379098-8383994	ENSSSCG00000021933	CLEC5A	C-type lectin domain family 5 member A [Source:UniProtKB/Swiss-Prot;Acc:Q9GLF3]	DT	LT	OK	52.1666	20.6829	-1.33469	-2.44521	5e-05	0.000434104	up
XLOC_009593	XLOC_009593	ENSSSCT00000017963	RAB19	chr18:9880756-9884319	ENSSSCG00000016499	RAB19	"RAB19, member RAS oncogene family [Source:HGNC Symbol;Acc:19982]"	DT	LT	OK	7.58223	23.1837	1.61242	4.06283	5e-05	0.000434104	down
XLOC_011027	XLOC_011027	ENSSSCT00000014322	MS4A7	chr2:10855773-10878566	ENSSSCG00000013102	MS4A7	"membrane-spanning 4-domains, subfamily A, member 7 [Source:HGNC Symbol;Acc:13378]"	DT	LT	OK	74.2954	279.565	1.91184	4.50976	5e-05	0.000434104	down
XLOC_009937	XLOC_009937	ENSSSCT00000014321	MS4A4A	chr2:10915160-10927118	ENSSSCG00000013101	MS4A4A	"membrane-spanning 4-domains, subfamily A, member 4A [Source:HGNC Symbol;Acc:13371]"	DT	LT	OK	13.6856	62.9618	2.20182	5.97209	5e-05	0.000434104	down
XLOC_011028	XLOC_011028	ENSSSCT00000014319	MS4A2	chr2:10959669-10979661	ENSSSCG00000013099	MS4A2	"membrane-spanning 4-domains, subfamily A, member 2 [Source:HGNC Symbol;Acc:7316]"	DT	LT	OK	1.0846	0.356127	-1.6067	-2.22791	5e-05	0.000434104	up
XLOC_015618	XLOC_015618	ENSSSCT00000000750	LAG3	chr5:66364051-66369815	ENSSSCG00000000688	LAG3	"Sus scrofa lymphocyte-activation gene 3 (LAG3), mRNA. [Source:RefSeq mRNA;Acc:NM_001105306]"	DT	LT	OK	2.63594	7.23783	1.45724	2.74967	5e-05	0.0017342	UP
XLOC_011031	XLOC_011031	ENSSSCT00000014336	TCN1	chr2:11135822-11136343	ENSSSCG00000013116	TCN1		DT	LT	OK	9.26614	33.0895	1.83633	5.34369	5e-05	0.000434104	down
XLOC_009952	XLOC_009952	ENSSSCT00000014364	MPEG1	chr2:11807281-11811580	ENSSSCG00000013144	MPEG1	macrophage expressed 1 [Source:HGNC Symbol;Acc:29619]	DT	LT	OK	152.539	44.0408	-1.79226	-2.6249	5e-05	0.000434104	up
XLOC_011048	XLOC_011048	ENSSSCT00000014365	DTX4	chr2:11812107-11850646	ENSSSCG00000013145	DTX4	deltex homolog 4 (Drosophila) [Source:HGNC Symbol;Acc:29151]	DT	LT	OK	6.05522	2.74738	-1.14012	-2.61789	5e-05	0.000434104	up
XLOC_010849	XLOC_010849	ENSSSCT00000014033	TSPAN4	chr2:123387-143584	ENSSSCG00000012838	TSPAN4	tetraspanin 4 [Source:HGNC Symbol;Acc:11859]	DT	LT	OK	5.01953	1.59058	-1.658	-2.16302	5e-05	0.000434104	up
XLOC_010675	XLOC_010675	ENSSSCT00000027098	CSF2	chr2:139706385-139708817	ENSSSCG00000023737	CSF2	colony stimulating factor 2 (granulocyte-macrophage) [Source:HGNC Symbol;Acc:2434]	DT	LT	OK	0.826471	31.6286	5.25812	7.66514	5e-05	0.000434104	down
XLOC_010700	XLOC_010700	ENSSSCT00000015641	TGFBI	chr2:143856229-143907415	ENSSSCG00000014316	TGFBI	"transforming growth factor, beta-induced, 68kDa [Source:HGNC Symbol;Acc:11771]"	DT	LT	OK	175.366	15.4693	-3.50289	-6.8947	5e-05	0.000434104	up
XLOC_010707	XLOC_010707	ENSSSCT00000015652	KIF20A	chr2:145901080-145910004	ENSSSCG00000014326	KIF20A	kinesin family member 20A [Source:HGNC Symbol;Acc:9787]	DT	LT	OK	2.72391	1.18641	-1.19908	-2.03722	5e-05	0.000434104	up
XLOC_011778	XLOC_011778	ENSSSCT00000030384	MZB1	chr2:147107911-147110247	ENSSSCG00000029239	MZB1	marginal zone B and B1 cell-specific protein [Source:HGNC Symbol;Acc:30125]	DT	LT	OK	38.441	18.6572	-1.04292	-2.76746	5e-05	0.000434104	up
XLOC_010725	XLOC_010725	ENSSSCT00000030535	ENSSSCG00000029541	chr2:147515777-147546602	ENSSSCG00000029541		Uncharacterized protein [Source:UniProtKB/TrEMBL;Acc:I3LAZ5]	DT	LT	OK	4.24356	1.97265	-1.10514	-2.13938	5e-05	0.000434104	up
XLOC_011841	XLOC_011841	ENSSSCT00000015787	CSF1R	chr2:157856238-157882290	ENSSSCG00000014441	CSF1R	colony stimulating factor 1 receptor [Source:HGNC Symbol;Acc:2433]	DT	LT	OK	137.953	59.135	-1.22209	-2.71662	5e-05	0.000434104	up
XLOC_011845	XLOC_011845	ENSSSCT00000029677	ENSSSCG00000021886	chr2:158079947-158087303	ENSSSCG00000021886		Uncharacterized protein [Source:UniProtKB/TrEMBL;Acc:I3LCZ6]	DT	LT	OK	67.6573	30.3385	-1.1571	-3.3716	5e-05	0.000434104	up
XLOC_010045	XLOC_010045	ENSSSCT00000029479	PAMR1	chr2:27877534-27954885	ENSSSCG00000028338	PAMR1	peptidase domain containing associated with muscle regeneration 1 [Source:HGNC Symbol;Acc:24554]	DT	LT	OK	6.19736	14.6839	1.24451	2.92057	5e-05	0.000434104	down
XLOC_011157	XLOC_011157	ENSSSCT00000014526	EHF	chr2:28658520-28699570	ENSSSCG00000013300	EHF	ets homologous factor [Source:HGNC Symbol;Acc:3246]	DT	LT	OK	0.841869	3.81006	2.17815	2.80651	5e-05	0.000434104	down
XLOC_010049	XLOC_010049	ENSSSCT00000014529	ABTB2	chr2:28946534-29149593	ENSSSCG00000013303	ABTB2	ankyrin repeat and BTB (POZ) domain containing 2 [Source:HGNC Symbol;Acc:23842]	DT	LT	OK	1.34871	3.18034	1.2376	2.26421	5e-05	0.000434104	down
XLOC_011162	XLOC_011162	ENSSSCT00000035314;ENSSSCT00000026025	CD59	chr2:29777109-29797698	ENSSSCG00000024791	CD59	"Sus scrofa CD59 molecule, complement regulatory protein (CD59), mRNA. [Source:RefSeq mRNA;Acc:NM_214170]"	DT	LT	OK	82.0161	36.4077	-1.17166	-2.55087	5e-05	0.000434104	up
XLOC_010091	XLOC_010091	ENSSSCT00000014583	E2F8	chr2:43158559-43173664	ENSSSCG00000013352	E2F8	E2F transcription factor 8 [Source:HGNC Symbol;Acc:24727]	DT	LT	OK	1.11876	0.372052	-1.58833	-2.07202	5e-05	0.000434104	up
XLOC_011203	XLOC_011203	ENSSSCT00000014601	SAA1	chr2:44024782-44025604	ENSSSCG00000013369	SAA1	"Sus scrofa serum amyloid A protein-like (LOC100525856), mRNA.	DT	LT	OK	72.2443	391.701	2.4388	7.26477	5e-05	0.000434104	down
XLOC_010107	XLOC_010107	ENSSSCT00000014604	SAA4	chr2:44078430-44082946	ENSSSCG00000028525	SAA4	"Sus scrofa serum amyloid A2 (LOC733603), mRNA. [Source:RefSeq mRNA;Acc:NM_001044552]"	DT	LT	OK	1028.76	2678.31	1.38042	2.68016	5e-05	0.000434104	down
XLOC_010868	XLOC_010868	ENSSSCT00000014058	OSBPL5	chr2:550278-579913	ENSSSCG00000012862	OSBPL5	oxysterol binding protein-like 5 [Source:HGNC Symbol;Acc:16392]	DT	LT	OK	1.07977	2.29738	1.08927	1.73898	5e-05	0.000434104	down
XLOC_010205	XLOC_010205	ENSSSCT00000015166	ENSSSCG00000013880	chr2:59844446-59849677	ENSSSCG00000013880		Uncharacterized protein [Source:UniProtKB/TrEMBL;Acc:F1S943]	DT	LT	OK	0.514115	1.84129	1.84056	2.24946	5e-05	0.000434104	down
XLOC_010937	XLOC_010937	ENSSSCT00000014206	CDC42EP2	chr2:6030297-6036364	ENSSSCG00000012996	CDC42EP2	CDC42 effector protein (Rho GTPase binding) 2 [Source:HGNC Symbol;Acc:16263]	DT	LT	OK	5.31843	14.8085	1.47735	3.21567	5e-05	0.000434104	down
XLOC_009790	XLOC_009790	ENSSSCT00000026603	ENSSSCG00000026674	chr2:616545-619456	ENSSSCG00000026674		Uncharacterized protein [Source:UniProtKB/TrEMBL;Acc:I3LBT6]	DT	LT	OK	9.07101	77.8639	3.10162	9.96299	5e-05	0.000434104	down
XLOC_011341	XLOC_011341	ENSSSCT00000015065	ENSSSCG00000013788	chr2:64438135-64538453	ENSSSCG00000013788		Uncharacterized protein [Source:UniProtKB/TrEMBL;Acc:F1SCE1]	DT	LT	OK	1.0386	0.249701	-2.05637	-2.84068	5e-05	0.000434104	up
XLOC_010374	XLOC_010374	ENSSSCT00000014827;ENSSSCT00000033014;ENSSSCT00000036261	RETN	chr2:71871224-71872652	ENSSSCG00000013575	RETN	"Sus scrofa resistin (RETN), mRNA. [Source:RefSeq mRNA;Acc:NM_213783]"	DT	LT	OK	15.3505	38.0927	1.31123	2.27803	5e-05	0.000434104	down
XLOC_010387	XLOC_010387	ENSSSCT00000027062;ENSSSCT00000027770	ENSSSCG00000022228	chr2:72634803-72644177	ENSSSCG00000022228		Uncharacterized protein [Source:UniProtKB/TrEMBL;Acc:I3L6C6]	DT	LT	OK	8.66945	3.16408	-1.45415	-2.209	5e-05	0.000434104	up
XLOC_010389	XLOC_010389	ENSSSCT00000014806	EMR1	chr2:72699547-72739564	ENSSSCG00000013556	EMR1	"egf-like module containing, mucin-like, hormone receptor-like 1 [Source:HGNC Symbol;Acc:3336]"	DT	LT	OK	42.627	17.397	-1.29293	-3.49653	5e-05	0.000434104	up
XLOC_010391	XLOC_010391	ENSSSCT00000014800	ENSSSCG00000013551	chr2:72761362-72787995	ENSSSCG00000013551			DT	LT	OK	3.40438	6.84839	1.00837	2.35895	5e-05	0.000434104	down
XLOC_010401	XLOC_010401	ENSSSCT00000014781	MLLT1	chr2:73345631-73409949	ENSSSCG00000013534	MLLT1	"myeloid/lymphoid or mixed-lineage leukemia (trithorax homolog, Drosophila); translocated to, 1 [Source:HGNC Symbol;Acc:7134]"	DT	LT	OK	22.6608	47.2106	1.05892	2.70799	5e-05	0.000434104	down
XLOC_011499	XLOC_011499	ENSSSCT00000014744	EBI3	chr2:75025653-75034201	ENSSSCG00000013498	EBI3	Epstein-Barr virus induced 3 [Source:HGNC Symbol;Acc:3129]	DT	LT	OK	23.8348	56.5305	1.24596	3.37862	5e-05	0.000434104	down
XLOC_011501	XLOC_011501	ENSSSCT00000014747	CREB3L3	chr2:75072171-75082234	ENSSSCG00000013501	CREB3L3	cAMP responsive element binding protein 3-like 3 [Source:HGNC Symbol;Acc:18855]	DT	LT	OK	1.08785	0.284204	-1.93648	-2.3046	5e-05	0.000434104	up
XLOC_010445	XLOC_010445	ENSSSCT00000014705	C19orf35	chr2:76848188-76852368	ENSSSCG00000013461	C19orf35	chromosome 19 open reading frame 35 [Source:HGNC Symbol;Acc:24793]	DT	LT	OK	1.53607	0.143958	-3.41552	-3.24194	5e-05	0.000434104	up
XLOC_010453	XLOC_010453	ENSSSCT00000014661	PRTN3	chr2:77474232-77477177	ENSSSCG00000013417	PRTN3	proteinase 3 [Source:HGNC Symbol;Acc:9495]	DT	LT	OK	5.34654	0.419553	-3.67168	-4.52974	5e-05	0.000434104	up
XLOC_010455	XLOC_010455	ENSSSCT00000014662	DF	chr2:77485871-77487847	ENSSSCG00000013418	DF	Complement factor D [Source:UniProtKB/Swiss-Prot;Acc:P51779]	DT	LT	OK	267.594	65.7561	-2.02485	-6.09516	5e-05	0.000434104	up
XLOC_011557	XLOC_011557	ENSSSCT00000014659	AZU1	chr2:78284634-78287017	ENSSSCG00000013415	AZU1	azurocidin 1 [Source:HGNC Symbol;Acc:913]	DT	LT	OK	5.19744	0.230586	-4.49442	-4.74286	5e-05	0.000434104	up
XLOC_010522	XLOC_010522	ENSSSCT00000015353	GPRIN1	chr2:82917020-82919873	ENSSSCG00000014054	GPRIN1	G protein regulated inducer of neurite outgrowth 1 [Source:HGNC Symbol;Acc:24835]	DT	LT	OK	0.900634	2.35915	1.38925	2.20313	5e-05	0.000434104	down
XLOC_010530	XLOC_010530	ENSSSCT00000015366	TMEM171	chr2:83995708-84006353	ENSSSCG00000014066	TMEM171	transmembrane protein 171 [Source:HGNC Symbol;Acc:27031]	DT	LT	OK	2.94399	0.538803	-2.44994	-2.84463	5e-05	0.000434104	up
XLOC_010562	XLOC_010562	ENSSSCT00000015425;ENSSSCT00000027416	ENSSSCG00000014121	chr2:90895540-90953249	ENSSSCG00000014121		Uncharacterized protein [Source:UniProtKB/TrEMBL;Acc:F1RF24]	DT	LT	OK	12.162	5.87706	-1.04922	-2.75546	5e-05	0.000434104	up
XLOC_011656	XLOC_011656	ENSSSCT00000015454;ENSSSCT00000015453	MEF2C	chr2:98794387-98885272	ENSSSCG00000014149	MEF2C	"Sus scrofa myocyte enhancer factor 2C (MEF2C), mRNA. [Source:RefSeq mRNA;Acc:NM_001044540]"	DT	LT	OK	27.8446	13.1631	-1.0809	-2.59595	5e-05	0.000434104	up
XLOC_012473	XLOC_012473	ENSSSCT00000009245	EPAS1	chr3:100173611-100213334	ENSSSCG00000008443	EPAS1	endothelial PAS domain protein 1 [Source:HGNC Symbol;Acc:3374]	DT	LT	OK	22.5434	63.6528	1.49752	2.89915	5e-05	0.000434104	down
XLOC_013225	XLOC_013225	ENSSSCT00000009288	GALM	chr3:107762106-107827648	ENSSSCG00000008486	GALM	"Sus scrofa galactose mutarotase (aldose 1-epimerase) (GALM), mRNA. [Source:RefSeq mRNA;Acc:NM_214406]"	DT	LT	OK	14.4349	6.09874	-1.24297	-2.70619	5e-05	0.000434104	up
XLOC_012023	XLOC_012023	ENSSSCT00000008462	CLIP2	chr3:11113490-11215082	ENSSSCG00000007719	CLIP2	CAP-GLY domain containing linker protein 2 [Source:HGNC Symbol;Acc:2586]	DT	LT	OK	5.48232	12.2953	1.16525	2.78483	5e-05	0.000434104	down
XLOC_013241	XLOC_013241	ENSSSCT00000009311	RASGRP3	chr3:112970343-113064849	ENSSSCG00000008509	RASGRP3	RAS guanyl releasing protein 3 (calcium and DAG-regulated) [Source:HGNC Symbol;Acc:14545]	DT	LT	OK	8.30988	3.06633	-1.43831	-3.39807	5e-05	0.000434104	up
XLOC_012520	XLOC_012520	ENSSSCT00000009326	XDH	chr3:114732408-114797792	ENSSSCG00000008522	XDH	xanthine dehydrogenase [Source:HGNC Symbol;Acc:12805]	DT	LT	OK	0.0884707	2.18715	4.62771	4.9235	5e-05	0.000434104	down
XLOC_013319	XLOC_013319	ENSSSCT00000009434	ENSSSCG00000008623	chr3:132792630-132793101	ENSSSCG00000008623			DT	LT	OK	17.7659	37.3979	1.07385	3.20194	5e-05	0.000434104	down
XLOC_013331	XLOC_013331	ENSSSCT00000009454	ASAP2	chr3:135295915-135379560	ENSSSCG00000008642	ASAP2	"ArfGAP with SH3 domain, ankyrin repeat and PH domain 2 [Source:HGNC Symbol;Acc:2721]"	DT	LT	OK	1.71305	5.12704	1.58156	3.32665	5e-05	0.000434104	down
XLOC_013358	XLOC_013358	ENSSSCT00000009481	FAM84A	chr3:143906314-143910298	ENSSSCG00000008664	FAM84A	"family with sequence similarity 84, member A [Source:HGNC Symbol;Acc:20743]"	DT	LT	OK	0.498286	1.68655	1.75903	2.4212	5e-05	0.000434104	down
XLOC_012050	XLOC_012050	ENSSSCT00000030557;ENSSSCT00000035103;ENSSSCT00000036477;ENSSSCT00000036546;ENSSSCT00000032893;ENSSSCT00000032727;ENSSSCT00000036180;ENSSSCT00000034551	ITGAD	chr3:17401300-17415367	ENSSSCG00000024091	ITGAD	"integrin, alpha D [Source:HGNC Symbol;Acc:6146]"	DT	LT	OK	14.7731	31.4232	1.08886	2.85519	5e-05	0.000434104	down
XLOC_012132	XLOC_012132	ENSSSCT00000029636	SOCS1	chr3:32671706-32672538	ENSSSCG00000027855	SOCS1	"Sus scrofa suppressor of cytokine signaling 1 (SOCS1), mRNA. [Source:RefSeq mRNA;Acc:NM_001204768]"	DT	LT	OK	13.833	39.4682	1.51258	4.00214	5e-05	0.000434104	down
XLOC_012895	XLOC_012895	ENSSSCT00000030725	FLYWCH1	chr3:40659338-40673509	ENSSSCG00000028381	FLYWCH1	FLYWCH-type zinc finger 1 [Source:HGNC Symbol;Acc:25404]	DT	LT	OK	1.31101	3.0819	1.23314	2.29392	5e-05	0.000434104	down
XLOC_012183	XLOC_012183	ENSSSCT00000008738	HBZ	chr3:40946024-40947533	ENSSSCG00000007975	HBZ	"hemoglobin, zeta [Source:HGNC Symbol;Acc:4835]"	DT	LT	OK	9.31412	1.5284	-2.6074	-4.48961	5e-05	0.000434104	up
XLOC_012184	XLOC_012184	ENSSSCT00000008740	HBM	chr3:40948174-40948852	ENSSSCG00000007977	HBM	"hemoglobin, mu [Source:HGNC Symbol;Acc:4826]"	DT	LT	OK	823.153	276.672	-1.57299	-6.77804	5e-05	0.000434104	up
XLOC_012925	XLOC_012925	ENSSSCT00000008801	ENSSSCG00000008032	chr3:41925391-41927412	ENSSSCG00000008032		"Sus scrofa tryptase (LOC396700), mRNA. [Source:RefSeq mRNA;Acc:NM_213794]"	DT	LT	OK	7.3553	3.46768	-1.08481	-2.04903	5e-05	0.000434104	up
XLOC_012244	XLOC_012244	ENSSSCT00000028065	ENSSSCG00000028185	chr3:43917467-43975331	ENSSSCG00000028185		Uncharacterized protein [Source:UniProtKB/TrEMBL;Acc:I3LQP8]	DT	LT	OK	99.9654	201.965	1.01461	3.57281	5e-05	0.000434104	down
XLOC_012259	XLOC_012259	ENSSSCT00000027935	ENSSSCG00000022493	chr3:45947042-45962952	ENSSSCG00000022493		Uncharacterized protein [Source:UniProtKB/TrEMBL;Acc:I3LUW3]	DT	LT	OK	9.25843	3.57692	-1.37205	-3.13514	5e-05	0.000434104	up
XLOC_011941	XLOC_011941	ENSSSCT00000008326	ENSSSCG00000007586	chr3:4776500-4785615	ENSSSCG00000007586		"Sus scrofa fascin homolog 1, actin-bundling protein (Strongylocentrotus purpuratus) (FSCN1), mRNA. [Source:RefSeq mRNA;Acc:NM_001146300]"	DT	LT	OK	6.53508	23.9277	1.8724	4.67181	5e-05	0.000434104	down
XLOC_012273	XLOC_012273	ENSSSCT00000031771	ENSSSCG00000028944	chr3:48686820-48699096	ENSSSCG00000028944		Uncharacterized protein [Source:UniProtKB/TrEMBL;Acc:I3LAZ6]	DT	LT	OK	2.29882	8.18456	1.83201	3.42327	5e-05	0.000434104	down
XLOC_012281	XLOC_012281	ENSSSCT00000008902	ASTL	chr3:49198535-49210879	ENSSSCG00000008126	ASTL	astacin-like metallo-endopeptidase (M12 family) [Source:HGNC Symbol;Acc:31704]	DT	LT	OK	2.84214	0.949938	-1.58107	-2.31819	5e-05	0.000434104	up
XLOC_012285	XLOC_012285	ENSSSCT00000008912	CCDC138	chr3:49632057-49685648	ENSSSCG00000008135	CCDC138	coiled-coil domain containing 138 [Source:HGNC Symbol;Acc:26531]	DT	LT	OK	2.27242	0.747782	-1.60354	-2.25855	5e-05	0.000434104	up
XLOC_013001	XLOC_013001	ENSSSCT00000027951	SULT1C4	chr3:49934276-49946446	ENSSSCG00000025836	SULT1C4	"sulfotransferase family, cytosolic, 1C, member 4 [Source:HGNC Symbol;Acc:11457]"	DT	LT	OK	2.72421	0.770769	-1.82147	-2.85079	5e-05	0.000434104	up
XLOC_012664	XLOC_012664	ENSSSCT00000026008	ENSSSCG00000025567	chr3:5013716-5021792	ENSSSCG00000025567		Fascin [Source:UniProtKB/TrEMBL;Acc:I3LKF3]	DT	LT	OK	3.04653	11.399	1.90366	3.80951	5e-05	0.000434104	down
XLOC_011946	XLOC_011946	ENSSSCT00000008329	ENSSSCG00000007589	chr3:5209361-5259886	ENSSSCG00000007589		Uncharacterized protein [Source:UniProtKB/TrEMBL;Acc:F1RFN1]	DT	LT	OK	1.01655	0.0932889	-3.44583	-3.2575	5e-05	0.000434104	up
XLOC_013019	XLOC_013019	ENSSSCT00000008939;ENSSSCT00000032991	IL1R1	chr3:54729097-54758580	ENSSSCG00000008162	IL1R1	"interleukin 1 receptor, type I [Source:HGNC Symbol;Acc:5993]"	DT	LT	OK	15.3049	33.4035	1.12601	2.43175	5e-05	0.000434104	down
XLOC_012313	XLOC_012313	ENSSSCT00000026306;ENSSSCT00000008966	ENSSSCG00000030232,KIAA1211L	chr3:58000332-58040774	NA	NA	NA	DT	LT	OK	4.02052	0.409921	-3.29396	-3.8433	5e-05	0.000434104	up
XLOC_012322	XLOC_012322	ENSSSCT00000027145	ENSSSCG00000020750	chr3:59648029-59648796	ENSSSCG00000020750		Uncharacterized protein [Source:UniProtKB/TrEMBL;Acc:I3L728]	DT	LT	OK	37.8208	13.8848	-1.44567	-4.10241	5e-05	0.000434104	up
XLOC_013043	XLOC_013043	ENSSSCT00000008984	IGKC	chr3:59880798-59881322	ENSSSCG00000008203	IGKC	immunoglobulin kappa constant [Source:HGNC Symbol;Acc:5716]	DT	LT	OK	957.623	431.62	-1.1497	-3.48073	5e-05	0.000434104	up
XLOC_013050	XLOC_013050	ENSSSCT00000027499	IGKV-3	chr3:59934903-59935620	ENSSSCG00000022682	IGKV-3	Uncharacterized protein [Source:UniProtKB/TrEMBL;Acc:F1STC5]	DT	LT	OK	90.2406	4.31015	-4.38797	-11.735	5e-05	0.000434104	up
XLOC_013051	XLOC_013051	ENSSSCT00000032222	IGKV-5	chr3:59949724-59950469	ENSSSCG00000030738	IGKV-5		DT	LT	OK	29.1601	7.99418	-1.86697	-5.10644	5e-05	0.000434104	up
XLOC_013053	XLOC_013053	ENSSSCT00000035838	IGKV-7	chr3:59962484-59963229	ENSSSCG00000030927	IGKV-7		DT	LT	OK	541.79	96.7573	-2.48529	-10.4419	5e-05	0.000434104	up
XLOC_012325	XLOC_012325	ENSSSCT00000030671	IGKV-11	chr3:59985850-59986608	ENSSSCG00000027332	IGKV-11		DT	LT	OK	245.403	64.6533	-1.92436	-7.93037	5e-05	0.000434104	up
XLOC_012341	XLOC_012341	ENSSSCT00000009010	GNLY	chr3:61952961-61957608	ENSSSCG00000008228	GNLY	granulysin [Source:HGNC Symbol;Acc:4414]	DT	LT	OK	132.167	747.754	2.5002	7.8514	5e-05	0.000434104	down
XLOC_012405	XLOC_012405	ENSSSCT00000009132;ENSSSCT00000009133	GFAT1	chr3:76459923-76509989	ENSSSCG00000008339	GFAT1	"Sus scrofa glutamine--fructose-6-phosphate transaminase 1 (GFPT1), mRNA. [Source:RefSeq mRNA;Acc:NM_001194979]"	DT	LT	OK	31.8332	64.699	1.02321	2.45059	5e-05	0.000434104	down
XLOC_013144	XLOC_013144	ENSSSCT00000009142	PLEK	chr3:77408776-77439119	ENSSSCG00000008348	PLEK	Pleckstrin; Uncharacterized protein [Source:UniProtKB/TrEMBL;Acc:F1SJ07]	DT	LT	OK	106.693	221.05	1.0509	1.91699	5e-05	0.000434104	down
XLOC_013151	XLOC_013151	ENSSSCT00000024583	ENSSSCG00000027527	chr3:80747564-80754506	ENSSSCG00000027527		Uncharacterized protein [Source:UniProtKB/TrEMBL;Acc:I3LCD5]	DT	LT	OK	19.9887	82.1091	2.03836	5.74171	5e-05	0.000434104	down
XLOC_012417	XLOC_012417	ENSSSCT00000029680	ENSSSCG00000028282	chr3:80818056-80833358	ENSSSCG00000028282		Uncharacterized protein [Source:UniProtKB/TrEMBL;Acc:I3LAL2]	DT	LT	OK	10.9485	47.7382	2.12441	5.82051	5e-05	0.000434104	down
XLOC_012004	XLOC_012004	ENSSSCT00000008438	ENSSSCG00000007695	chr3:9641160-9645573	ENSSSCG00000007695		Uncharacterized protein [Source:UniProtKB/TrEMBL;Acc:F1RKD5]	DT	LT	OK	8.61572	1.22558	-2.81351	-4.45941	5e-05	0.000434104	up
XLOC_014330	XLOC_014330	ENSSSCT00000007066	PCD1B	chr4:100378041-100383563	ENSSSCG00000006451	PCD1B	"Sus scrofa CD1B antigen (PCD1B), mRNA. [Source:RefSeq mRNA;Acc:NM_001097491]"	DT	LT	OK	3.76018	0.771962	-2.2842	-3.08746	5e-05	0.000434104	up
XLOC_013716	XLOC_013716	ENSSSCT00000007072	FCRL1	chr4:100760768-100769333	ENSSSCG00000006456	FCRL1	Fc receptor-like 1 [Source:HGNC Symbol;Acc:18509]	DT	LT	OK	18.0805	8.82403	-1.03492	-2.44144	5e-05	0.000434104	up
XLOC_013718	XLOC_013718	ENSSSCT00000007075	FCRL4	chr4:100887176-100904665	ENSSSCG00000006458	FCRL4	Fc receptor-like 4 [Source:HGNC Symbol;Acc:18507]	DT	LT	OK	3.42913	0.970256	-1.8214	-2.6809	5e-05	0.000434104	up
XLOC_013719	XLOC_013719	ENSSSCT00000022538;ENSSSCT00000029852	FCRL5	chr4:100938176-100965944	ENSSSCG00000026210	FCRL5	Fc receptor-like 5 [Source:HGNC Symbol;Acc:18508]	DT	LT	OK	15.3019	6.75885	-1.17886	-2.54338	5e-05	0.000434104	up
XLOC_013811	XLOC_013811	ENSSSCT00000007258	SELENBP1	chr4:107086234-107095113	ENSSSCG00000006624	SELENBP1	selenium binding protein 1 [Source:HGNC Symbol;Acc:10719]	DT	LT	OK	2.5088	0.819524	-1.61414	-2.36594	5e-05	0.000434104	up
XLOC_013832	XLOC_013832	ENSSSCT00000036011;ENSSSCT00000007316;ENSSSCT00000036053;ENSSSCT00000033004	FCGR1A	chr4:108759132-108782557	ENSSSCG00000006678	FCGR1A	"Sus scrofa Fc fragment of IgG, high affinity Ia, receptor (CD64) (FCGR1A), mRNA. [Source:RefSeq mRNA;Acc:NM_001033011]"	DT	LT	OK	4.8411	11.2502	1.21654	2.14533	5e-05	0.000434104	down
XLOC_013863	XLOC_013863	ENSSSCT00000007359	ZNF697	chr4:111535847-111539337	ENSSSCG00000006718	ZNF697	zinc finger protein 697 [Source:HGNC Symbol;Acc:32034]	DT	LT	OK	3.81505	9.6555	1.33965	2.63288	5e-05	0.000434104	down
XLOC_013880	XLOC_013880	ENSSSCT00000007393	TSPAN2	chr4:115641712-115680720	ENSSSCG00000006748	TSPAN2	tetraspanin 2 [Source:HGNC Symbol;Acc:20659]	DT	LT	OK	3.64896	0.794824	-2.19878	-3.49312	5e-05	0.000434104	up
XLOC_013888	XLOC_013888	ENSSSCT00000007403	SYT6	chr4:116574902-116619861	ENSSSCG00000006758	SYT6	synaptotagmin VI [Source:HGNC Symbol;Acc:18638]	DT	LT	OK	0.106942	1.64455	3.94279	3.14	5e-05	0.000434104	down
XLOC_014509	XLOC_014509	ENSSSCT00000027506	C1orf162	chr4:119057619-119064131	ENSSSCG00000025485	C1orf162	chromosome 1 open reading frame 162 [Source:HGNC Symbol;Acc:28344]	DT	LT	OK	7.46622	3.41199	-1.12976	-2.15813	5e-05	0.000434104	up
XLOC_014547	XLOC_014547	ENSSSCT00000007503	FAM102B	chr4:121898963-121963614	ENSSSCG00000006850	FAM102B	"family with sequence similarity 102, member B [Source:HGNC Symbol;Acc:27637]"	DT	LT	OK	13.0014	4.19171	-1.63306	-3.44908	5e-05	0.000434104	up
XLOC_014561	XLOC_014561	ENSSSCT00000007515;ENSSSCT00000035678	VCAM1	chr4:129040261-129054592	ENSSSCG00000006862	VCAM1	vascular cell adhesion molecule 1 [Source:HGNC Symbol;Acc:12663]	DT	LT	OK	7.42499	2.49837	-1.5714	-1.95141	5e-05	0.000434104	up
XLOC_013960	XLOC_013960	ENSSSCT00000027504	F3	chr4:134474324-134479725	ENSSSCG00000022447	F3	"coagulation factor III (thromboplastin, tissue factor) [Source:HGNC Symbol;Acc:3541]"	DT	LT	OK	13.1663	119.241	3.17896	6.0431	5e-05	0.000434104	down
XLOC_013967	XLOC_013967	ENSSSCT00000007548	BCAR3	chr4:135280374-135321500	ENSSSCG00000006893	BCAR3	breast cancer anti-estrogen resistance 3 [Source:HGNC Symbol;Acc:973]	DT	LT	OK	9.245	4.33329	-1.09321	-2.4607	5e-05	0.000434104	up
XLOC_014596	XLOC_014596	ENSSSCT00000007573	ENSSSCG00000024047	chr4:138672478-138675055	ENSSSCG00000024047		Uncharacterized protein [Source:UniProtKB/TrEMBL;Acc:F1S4E5]	DT	LT	OK	2.09396	0.434847	-2.26765	-2.58156	5e-05	0.000434104	up
XLOC_014061	XLOC_014061	ENSSSCT00000034055;ENSSSCT00000006581;ENSSSCT00000036252;ENSSSCT00000034473;ENSSSCT00000036209	DEPTOR	chr4:19989286-20171545	ENSSSCG00000005998	DEPTOR	DEP domain containing MTOR-interacting protein [Source:HGNC Symbol;Acc:22953]	DT	LT	OK	3.77166	0.483079	-2.96487	-2.9781	5e-05	0.000434104	up
XLOC_013453	XLOC_013453	ENSSSCT00000006585	ENPP2	chr4:20368318-20453101	ENSSSCG00000006001	ENPP2	ectonucleotide pyrophosphatase/phosphodiesterase 2 [Source:HGNC Symbol;Acc:3357]	DT	LT	OK	3.555	10.4789	1.55956	3.4322	5e-05	0.000434104	down
XLOC_014092	XLOC_014092	ENSSSCT00000006632	DCSTAMP	chr4:35670747-35677167	ENSSSCG00000006043	DCSTAMP	dendrocyte expressed seven transmembrane protein [Source:HGNC Symbol;Acc:18549]	DT	LT	OK	2.60136	9.73858	1.90444	3.27915	5e-05	0.000434104	down
XLOC_014121	XLOC_014121	ENSSSCT00000006678	ENSSSCG00000006087	chr4:42482197-43087779	ENSSSCG00000006087			DT	LT	OK	8.66383	20.0924	1.21357	2.74061	5e-05	0.000434104	down
XLOC_014151	XLOC_014151	ENSSSCT00000006733	CA2	chr4:56156731-56174841	ENSSSCG00000006140	CA2	carbonic anhydrase II [Source:HGNC Symbol;Acc:1373]	DT	LT	OK	1.57761	0.425271	-1.89129	-2.70261	5e-05	0.000434104	up
XLOC_013540	XLOC_013540	ENSSSCT00000006735	CA1	chr4:56358290-56369035	ENSSSCG00000006142	CA1	carbonic anhydrase I [Source:HGNC Symbol;Acc:1368]	DT	LT	OK	2.80236	0.111432	-4.65241	-4.70199	5e-05	0.000434104	up
XLOC_013554	XLOC_013554	ENSSSCT00000035229;ENSSSCT00000035321;ENSSSCT00000006755;ENSSSCT00000033776	IL7	chr4:62889105-62949085	ENSSSCG00000006161	IL7	"Sus scrofa interleukin 7 (IL7), mRNA. [Source:RefSeq mRNA;Acc:NM_214135]"	DT	LT	OK	5.99064	2.5465	-1.23419	-1.96426	5e-05	0.000434104	up
XLOC_014187	XLOC_014187	ENSSSCT00000006792	SULF1	chr4:71277768-71419852	ENSSSCG00000006197	SULF1	sulfatase 1 [Source:HGNC Symbol;Acc:20391]	DT	LT	OK	2.33231	6.25353	1.42291	2.77959	5e-05	0.000434104	down
XLOC_014196	XLOC_014196	ENSSSCT00000032451	C8orf46	chr4:74369541-74392471	ENSSSCG00000023848	C8orf46	chromosome 8 open reading frame 46 [Source:HGNC Symbol;Acc:28498]	DT	LT	OK	1.15987	0.439018	-1.40161	-1.94732	5e-05	0.000434104	up
XLOC_013614	XLOC_013614	ENSSSCT00000006863	KOR	chr4:84470158-84496173	ENSSSCG00000006264	KOR	Uncharacterized protein [Source:UniProtKB/TrEMBL;Acc:F1RSG5]	DT	LT	OK	0.116712	2.01287	4.10823	3.19344	5e-05	0.000434104	down
XLOC_013631	XLOC_013631	ENSSSCT00000006892	F5	chr4:89027935-89109573	ENSSSCG00000006289	F5	"coagulation factor V (proaccelerin, labile factor) [Source:HGNC Symbol;Acc:3542]"	DT	LT	OK	5.27155	2.41564	-1.12582	-2.61715	5e-05	0.000434104	up
XLOC_014236	XLOC_014236	ENSSSCT00000006901	ATP1B1	chr4:89529320-89550560	ENSSSCG00000006296	ATP1B1	Sodium/potassium-transporting ATPase subunit beta-1 [Source:UniProtKB/Swiss-Prot;Acc:P05027]	DT	LT	OK	34.9999	78.9119	1.17289	3.30516	5e-05	0.000434104	down
XLOC_013682	XLOC_013682	ENSSSCT00000007005	IGSF8	chr4:98335034-98342776	ENSSSCG00000006392	IGSF8	"immunoglobulin superfamily, member 8 [Source:HGNC Symbol;Acc:17813]"	DT	LT	OK	7.44223	15.4138	1.05041	2.57725	5e-05	0.000434104	down
XLOC_013710	XLOC_013710	ENSSSCT00000022296	PCD1A	chr4:99905534-99909248	ENSSSCG00000025644	PCD1A	"Sus scrofa CD1 antigen (CD1.1), mRNA. [Source:RefSeq mRNA;Acc:NM_213831]"	DT	LT	OK	69.5075	17.459	-1.9932	-5.66319	5e-05	0.000434104	up
XLOC_015762	XLOC_015762	ENSSSCT00000030219	ENSSSCG00000025663	chr5:103530677-103757995	ENSSSCG00000025663		Uncharacterized protein [Source:UniProtKB/TrEMBL;Acc:I3L9H5]	DT	LT	OK	1.14081	3.82405	1.74504	2.33069	5e-05	0.000434104	down
XLOC_015181	XLOC_015181	ENSSSCT00000029567	TMTC2	chr5:103774481-103798846	ENSSSCG00000021419	TMTC2	transmembrane and tetratricopeptide repeat containing 2 [Source:HGNC Symbol;Acc:25440]	DT	LT	OK	0.580146	2.85794	2.30049	3.20625	5e-05	0.000434104	down
XLOC_015764	XLOC_015764	ENSSSCT00000029091	ENSSSCG00000024065	chr5:103839592-104003136	ENSSSCG00000024065		Uncharacterized protein [Source:UniProtKB/TrEMBL;Acc:I3L7D0]	DT	LT	OK	1.12894	2.85743	1.33975	2.06049	5e-05	0.000434104	down
XLOC_015766	XLOC_015766	ENSSSCT00000001027	ACSS3	chr5:105196505-105368281	ENSSSCG00000000939	ACSS3	acyl-CoA synthetase short-chain family member 3 [Source:HGNC Symbol;Acc:24723]	DT	LT	OK	5.18571	1.85182	-1.4856	-2.8407	5e-05	0.000434104	up
XLOC_014716	XLOC_014716	ENSSSCT00000029499	NUAK1	chr5:14214561-14290637	ENSSSCG00000027055	NUAK1	"NUAK family, SNF1-like kinase, 1 [Source:HGNC Symbol;Acc:14311]"	DT	LT	OK	1.82512	0.301109	-2.59964	-3.93051	5e-05	0.000434104	up
XLOC_015315	XLOC_015315	ENSSSCT00000000190	RND1	chr5:15325816-15333222	ENSSSCG00000000181	RND1	Rho family GTPase 1 [Source:HGNC Symbol;Acc:18314]	DT	LT	OK	0.925724	3.07574	1.73228	2.38229	5e-05	0.000434104	down
XLOC_014721	XLOC_014721	ENSSSCT00000000207	TUBA1C	chr5:15667322-15676220	ENSSSCG00000000194	TUBA1C	"tubulin, alpha 1c [Source:HGNC Symbol;Acc:20768]"	DT	LT	OK	2.70522	34.5516	3.67494	7.67905	5e-05	0.000434104	down
XLOC_014739	XLOC_014739	ENSSSCT00000000236	POU6F1	chr5:17224382-17239661	ENSSSCG00000000220	POU6F1	POU class 6 homeobox 1 [Source:HGNC Symbol;Acc:9224]	DT	LT	OK	5.76461	13.4318	1.22036	2.76905	5e-05	0.000434104	down
XLOC_015386	XLOC_015386	ENSSSCT00000000310	NFE2	chr5:20354012-20356814	ENSSSCG00000000289	NFE2	"nuclear factor, erythroid 2 [Source:HGNC Symbol;Acc:7780]"	DT	LT	OK	6.34724	0.85881	-2.88572	-4.42436	5e-05	0.000434104	up
XLOC_015388	XLOC_015388	ENSSSCT00000000313	ZNF385A	chr5:20417578-20434468	ENSSSCG00000000292	ZNF385A	zinc finger protein 385A [Source:HGNC Symbol;Acc:17521]	DT	LT	OK	11.4269	5.02887	-1.18413	-2.71907	5e-05	0.000434104	up
XLOC_015390	XLOC_015390	ENSSSCT00000031179	GTSF1	chr5:20494142-20504958	ENSSSCG00000026333	GTSF1	gametocyte specific factor 1 [Source:HGNC Symbol;Acc:26565]	DT	LT	OK	0.611367	1.57521	1.36543	2.18687	5e-05	0.000434104	down
XLOC_014872	XLOC_014872	ENSSSCT00000000492	SLC16A7	chr5:26810231-26867980	ENSSSCG00000000456	SLC16A7	"solute carrier family 16 (monocarboxylate transporter), member 7 [Source:HGNC Symbol;Acc:10928]"	DT	LT	OK	12.9089	5.38267	-1.26197	-3.43172	5e-05	0.000434104	up
XLOC_014895	XLOC_014895	ENSSSCT00000035165;ENSSSCT00000032082;ENSSSCT00000031580;ENSSSCT00000000513	IRAK3	chr5:33800190-33872499	ENSSSCG00000000475	IRAK3	interleukin-1 receptor-associated kinase 3 [Source:HGNC Symbol;Acc:17020]	DT	LT	OK	6.95916	23.695	1.7676	3.44053	5e-05	0.000434104	down
XLOC_015504	XLOC_015504	ENSSSCT00000000530;ENSSSCT00000034939;ENSSSCT00000033585	LYZ	chr5:36179189-36185575	ENSSSCG00000000492	LYZ	lysozyme [Source:HGNC Symbol;Acc:6740]	DT	LT	OK	322.918	57.0584	-2.50066	-6.28966	5e-05	0.000434104	up
XLOC_014644	XLOC_014644	ENSSSCT00000000048	ENSSSCG00000020945	chr5:3782776-3786298	ENSSSCG00000020945		Uncharacterized protein; Uncharacterized protein [Source:UniProtKB/TrEMBL;Acc:F1SJP7]	DT	LT	OK	12.4694	5.33202	-1.22564	-2.51372	5e-05	0.000434104	up
XLOC_015234	XLOC_015234	ENSSSCT00000000051	CYP2D6	chr5:3810425-3815076	ENSSSCG00000000046	CYP2D6	"Sus scrofa vitamin D3 25-Hydroxylase (CYP2D25), mRNA. [Source:RefSeq mRNA;Acc:NM_214394]"	DT	LT	OK	0.39908	1.54695	1.95468	2.4517	5e-05	0.000434104	down
XLOC_014646	XLOC_014646	ENSSSCT00000000053	ENSSSCG00000023108	chr5:3855964-3995674	ENSSSCG00000023108		Uncharacterized protein; Uncharacterized protein [Source:UniProtKB/TrEMBL;Acc:F1SJP7]	DT	LT	OK	2.39323	7.08536	1.56588	1.48269	5e-05	0.000434104	down
XLOC_015242	XLOC_015242	ENSSSCT00000000068	CSDC2	chr5:4348949-4351989	ENSSSCG00000000062	CSDC2	"cold shock domain containing C2, RNA binding [Source:HGNC Symbol;Acc:30359]"	DT	LT	OK	1.12386	4.57396	2.02498	3.16435	5e-05	0.000434104	down
XLOC_015536	XLOC_015536	ENSSSCT00000000588	KLHL42	chr5:49501049-49522927	ENSSSCG00000000545	KLHL42	kelch-like family member 42 [Source:HGNC Symbol;Acc:29252]	DT	LT	OK	2.83955	1.3086	-1.11763	-2.15336	5e-05	0.000434104	up
XLOC_014954	XLOC_014954	ENSSSCT00000030248	BHLHE41	chr5:51429363-51435089	ENSSSCG00000028552	BHLHE41	"basic helix-loop-helix family, member e41 [Source:HGNC Symbol;Acc:16617]"	DT	LT	OK	5.73552	1.97823	-1.53571	-3.49553	5e-05	0.000434104	up
XLOC_015214	XLOC_015214	ENSSSCT00000000001	ENSSSCG00000000001	chr5:588810-596477	ENSSSCG00000000001			DT	LT	OK	1.24502	4.09317	1.71705	2.53152	5e-05	0.000434104	down
XLOC_014978	XLOC_014978	ENSSSCT00000000651	ERP27	chr5:60989046-61014894	ENSSSCG00000000605	ERP27	endoplasmic reticulum protein 27 [Source:HGNC Symbol;Acc:26495]	DT	LT	OK	10.1467	2.7488	-1.88414	-3.52693	5e-05	0.000434104	up
XLOC_014979	XLOC_014979	ENSSSCT00000000652	MGP	chr5:61054165-61058328	ENSSSCG00000000606	MGP	"Sus scrofa matrix Gla protein (MGP), mRNA. [Source:RefSeq mRNA;Acc:NM_214116]"	DT	LT	OK	2.41076	20.273	3.072	5.8662	5e-05	0.000434104	down
XLOC_015578	XLOC_015578	ENSSSCT00000032057	PLBD1	chr5:61337115-61373313	ENSSSCG00000027602	PLBD1	phospholipase B domain containing 1 [Source:HGNC Symbol;Acc:26215]	DT	LT	OK	64.8072	19.5583	-1.72837	-4.39608	5e-05	0.000434104	up
XLOC_014996	XLOC_014996	ENSSSCT00000000683	KLRA1	chr5:64164278-64182643	ENSSSCG00000000636	KLRA1	"Sus scrofa killer cell lectin-like receptor subfamily A, member 1 (LY49), mRNA. [Source:RefSeq mRNA;Acc:NM_214338]"	DT	LT	OK	9.6702	2.21318	-2.12742	-3.57863	5e-05	0.000434104	up
XLOC_014998	XLOC_014998	ENSSSCT00000000688	ENSSSCG00000000639	chr5:64310465-64320171	ENSSSCG00000000639		Uncharacterized protein [Source:UniProtKB/TrEMBL;Acc:F1SQ29]	DT	LT	OK	16.819	5.80038	-1.53587	-3.25105	5e-05	0.000434104	up
XLOC_015591	XLOC_015591	ENSSSCT00000000698	OLR1	chr5:64579162-64590512	ENSSSCG00000000647	OLR1	oxidized low density lipoprotein (lectin-like) receptor 1 [Source:HGNC Symbol;Acc:8133]	DT	LT	OK	9.9121	4.47079	-1.14866	-2.72579	5e-05	0.000434104	up
XLOC_015592	XLOC_015592	ENSSSCT00000026674;ENSSSCT00000036321;ENSSSCT00000000704	CLEC1B	chr5:64695365-64729282	ENSSSCG00000000650	CLEC1B	"C-type lectin domain family 1, member B [Source:HGNC Symbol;Acc:24356]"	DT	LT	OK	13.2786	2.89344	-2.19825	-4.20546	5e-05	0.000434104	up
XLOC_015011	XLOC_015011	ENSSSCT00000000710;ENSSSCT00000032861	CLECL1	chr5:64938960-64956629	ENSSSCG00000000654	CLECL1	C-type lectin-like 1 [Source:HGNC Symbol;Acc:24462]	DT	LT	OK	20.0683	8.4705	-1.2444	-2.45261	5e-05	0.000434104	up
XLOC_015215	XLOC_015215	ENSSSCT00000022611	WNT7B	chr5:654960-679412	ENSSSCG00000027365	WNT7B	"wingless-type MMTV integration site family, member 7B [Source:HGNC Symbol;Acc:12787]"	DT	LT	OK	1.71811	0.232392	-2.88619	-3.5306	5e-05	0.000434104	up
XLOC_015021	XLOC_015021	ENSSSCT00000027869	SLC2A3	chr5:65800933-65810886	ENSSSCG00000022925	SLC2A3	Uncharacterized protein [Source:UniProtKB/TrEMBL;Acc:I3LG15]	DT	LT	OK	81.4872	169.757	1.05883	1.7422	5e-05	0.000434104	down
XLOC_015024	XLOC_015024	ENSSSCT00000028566	ENSSSCG00000026009	chr5:65984978-66021167	ENSSSCG00000026009		Uncharacterized protein [Source:UniProtKB/TrEMBL;Acc:I3L5S6]	DT	LT	OK	60.315	26.4282	-1.19044	-3.41437	5e-05	0.000434104	up
XLOC_015042	XLOC_015042	ENSSSCT00000000783	AKAP3	chr5:68003278-68020465	ENSSSCG00000000720	AKAP3	"Sus scrofa A kinase (PRKA) anchor protein 3 (AKAP3), mRNA. [Source:RefSeq mRNA;Acc:NM_001195324]"	DT	LT	OK	5.86519	1.90913	-1.61926	-3.07716	5e-05	0.000434104	up
XLOC_015047	XLOC_015047	ENSSSCT00000000797	ENSSSCG00000000734	chr5:69160418-69215143	ENSSSCG00000000734		Uncharacterized protein [Source:UniProtKB/TrEMBL;Acc:F1SKA6]	DT	LT	OK	5.11726	0.683833	-2.90365	-4.19139	5e-05	0.000434104	up
XLOC_015648	XLOC_015648	ENSSSCT00000000802	RHNO1	chr5:69526434-69532789	ENSSSCG00000000738	RHNO1	RAD9-HUS1-RAD1 interacting nuclear orphan 1 [Source:HGNC Symbol;Acc:28206]	DT	LT	OK	6.62373	3.0199	-1.13314	-2.27163	5e-05	0.000434104	up
XLOC_015661	XLOC_015661	ENSSSCT00000000823	ENSSSCG00000000759	chr5:71087393-71087855	ENSSSCG00000000759			DT	LT	OK	10.9298	3.44024	-1.66768	-3.43836	5e-05	0.000434104	up
XLOC_015073	XLOC_015073	ENSSSCT00000000849	LRRK2	chr5:74510799-74656333	ENSSSCG00000000784	LRRK2	"Sus scrofa leucine-rich repeat kinase 2 (LRRK2), mRNA. [Source:RefSeq mRNA;Acc:NM_001113437]"	DT	LT	OK	8.51391	4.06392	-1.06695	-2.96509	5e-05	0.000434104	up
XLOC_015108	XLOC_015108	ENSSSCT00000000913;ENSSSCT00000000912	ALDH1L2	chr5:82894881-82958376	ENSSSCG00000000839	ALDH1L2	"aldehyde dehydrogenase 1 family, member L2 [Source:HGNC Symbol;Acc:26777]"	DT	LT	OK	7.9584	2.75386	-1.53102	-3.7859	5e-05	0.000434104	up
XLOC_014698	XLOC_014698	ENSSSCT00000000148	FOXRED2	chr5:8916284-8937001	ENSSSCG00000000142	FOXRED2	FAD-dependent oxidoreductase domain containing 2 [Source:HGNC Symbol;Acc:26264]	DT	LT	OK	5.22343	2.51517	-1.05434	-2.55698	5e-05	0.000434104	up
XLOC_015153	XLOC_015153	ENSSSCT00000000976	HAL	chr5:91725716-91751648	ENSSSCG00000000892	HAL	histidine ammonia-lyase [Source:HGNC Symbol;Acc:4806]	DT	LT	OK	0.389928	1.42664	1.87134	2.37272	5e-05	0.000434104	down
XLOC_015293	XLOC_015293	ENSSSCT00000000158	ENSSSCG00000000150	chr5:9296017-9301607	ENSSSCG00000000150		Uncharacterized protein [Source:UniProtKB/TrEMBL;Acc:F1SPT9]	DT	LT	OK	3.02262	14.7078	2.28271	4.2663	5e-05	0.000434104	down
XLOC_014701	XLOC_014701	ENSSSCT00000024751	ENSSSCG00000020882	chr5:9313195-9331848	ENSSSCG00000020882		Uncharacterized protein [Source:UniProtKB/TrEMBL;Acc:I3LJK3]	DT	LT	OK	11.4643	46.9401	2.03368	5.39897	5e-05	0.000434104	down
XLOC_015162	XLOC_015162	ENSSSCT00000000991;ENSSSCT00000036241	PLXNC1	chr5:93325751-93529504	ENSSSCG00000000907	PLXNC1	plexin C1 [Source:HGNC Symbol;Acc:9106]	DT	LT	OK	80.6196	40.2485	-1.0022	-2.01298	5e-05	0.000434104	up
XLOC_016820	XLOC_016820	ENSSSCT00000002991	ENSSSCG00000002697	chr6:10102288-10111860	ENSSSCG00000002697		Uncharacterized protein [Source:UniProtKB/TrEMBL;Acc:F1S465]	DT	LT	OK	16.614	8.1192	-1.03299	-2.42689	5e-05	0.000434104	up
XLOC_017531	XLOC_017531	ENSSSCT00000004107	ANKRD29	chr6:101059850-101103509	ENSSSCG00000003708	ANKRD29	ankyrin repeat domain 29 [Source:HGNC Symbol;Acc:27110]	DT	LT	OK	2.30303	0.909035	-1.34113	-2.10511	5e-05	0.000434104	up
XLOC_015799	XLOC_015799	ENSSSCT00000002938	CBFA2T3	chr6:1022606-1044687	ENSSSCG00000002648	CBFA2T3	"core-binding factor, runt domain, alpha subunit 2; translocated to, 3 [Source:HGNC Symbol;Acc:1537]"	DT	LT	OK	4.95225	2.42864	-1.02794	-2.21939	5e-05	0.000434104	up
XLOC_016599	XLOC_016599	ENSSSCT00000004125	ENSSSCG00000003725	chr6:107485628-107489773	ENSSSCG00000003725		Uncharacterized protein [Source:UniProtKB/TrEMBL;Acc:F1SAM1]	DT	LT	OK	0.947778	3.88918	2.03685	2.80371	5e-05	0.000434104	down
XLOC_017546	XLOC_017546	ENSSSCT00000029306	B4GALT6	chr6:108153076-108219519	ENSSSCG00000025005	B4GALT6	"UDP-Gal:betaGlcNAc beta 1,4- galactosyltransferase, polypeptide 6 [Source:HGNC Symbol;Acc:929]"	DT	LT	OK	2.42771	0.863414	-1.49147	-2.7291	5e-05	0.000434104	up
XLOC_017549	XLOC_017549	ENSSSCT00000004131	GAREM	chr6:108762665-109028716	ENSSSCG00000003731	GAREM	"GRB2 associated, regulator of MAPK1 [Source:HGNC Symbol;Acc:26136]"	DT	LT	OK	3.75036	1.52609	-1.29719	-2.23505	5e-05	0.000434104	up
XLOC_016621	XLOC_016621	ENSSSCT00000004148	ENSSSCG00000003746	chr6:112903784-113226657	ENSSSCG00000003746		"Sus scrofa ribosomal protein SA (RPSA), mRNA. [Source:RefSeq mRNA;Acc:NM_001037146]"	DT	LT	OK	6.18751	15.4125	1.31667	2.32841	5e-05	0.000434104	down
XLOC_016647	XLOC_016647	ENSSSCT00000004183	CRYZ	chr6:128304888-128327585	ENSSSCG00000003780	CRYZ	"Sus scrofa crystallin, zeta (quinone reductase) (LOC733653), mRNA. [Source:RefSeq mRNA;Acc:NM_001044584]"	DT	LT	OK	2.04188	0.861396	-1.24515	-2.04006	5e-05	0.000434104	up
XLOC_017600	XLOC_017600	ENSSSCT00000004204;ENSSSCT00000032706;ENSSSCT00000036495;ENSSSCT00000032700;ENSSSCT00000032636	IL12RB2	chr6:134096225-134161817	ENSSSCG00000003799	IL12RB2	"Sus scrofa interleukin 12 receptor, beta 2 (IL12RB2), mRNA. [Source:RefSeq mRNA;Acc:NM_214097]"	DT	LT	OK	3.79992	8.13505	1.09818	2.20321	5e-05	0.000434104	down
XLOC_016843	XLOC_016843	ENSSSCT00000003034	ZNF23	chr6:13975956-13977825	ENSSSCG00000002738	ZNF23	zinc finger protein 23 [Source:HGNC Symbol;Acc:13023]	DT	LT	OK	7.15334	3.40484	-1.07103	-2.2132	5e-05	0.000434104	up
XLOC_016688	XLOC_016688	ENSSSCT00000004258	GLIS1	chr6:146376666-146465958	ENSSSCG00000003846	GLIS1	GLIS family zinc finger 1 [Source:HGNC Symbol;Acc:29525]	DT	LT	OK	0.836438	2.42419	1.53517	2.13924	5e-05	0.000434104	down
XLOC_016857	XLOC_016857	ENSSSCT00000003049	ZFHX3	chr6:15060486-15160499	ENSSSCG00000002752	ZFHX3	zinc finger homeobox 3 [Source:HGNC Symbol;Acc:777]	DT	LT	OK	2.10456	0.956467	-1.13773	-2.25274	5e-05	0.000434104	up
XLOC_016754	XLOC_016754	ENSSSCT00000004369	TIE-1	chr6:155288382-155321728	ENSSSCG00000003950	TIE-1	Uncharacterized protein [Source:UniProtKB/TrEMBL;Acc:F1SFD1]	DT	LT	OK	1.8663	4.24642	1.18607	2.03324	5e-05	0.000434104	down
XLOC_016775	XLOC_016775	ENSSSCT00000004396	ENSSSCG00000003974	chr6:157372511-157373602	ENSSSCG00000003974		Uncharacterized protein [Source:UniProtKB/TrEMBL;Acc:F1SF77]	DT	LT	OK	10.5397	3.58361	-1.55635	-3.07673	5e-05	0.000434104	up
XLOC_015875	XLOC_015875	ENSSSCT00000036060;ENSSSCT00000003121	CCL22	chr6:17288016-17294050	ENSSSCG00000002821	CCL22	chemokine (C-C motif) ligand 22 [Source:HGNC Symbol;Acc:10621]	DT	LT	OK	21.8459	93.2239	2.09334	4.33057	5e-05	0.000434104	down
XLOC_016868	XLOC_016868	ENSSSCT00000023793	CCL17	chr6:17342469-17345459	ENSSSCG00000023852	CCL17	Uncharacterized protein [Source:UniProtKB/TrEMBL;Acc:I3L8X8]	DT	LT	OK	82.9309	201.15	1.27829	4.31758	5e-05	0.000434104	down
XLOC_015882	XLOC_015882	ENSSSCT00000003114	GPR97	chr6:17679846-17699546	ENSSSCG00000002814	GPR97	G protein-coupled receptor 97 [Source:HGNC Symbol;Acc:13728]	DT	LT	OK	3.82069	27.5855	2.85201	6.10184	5e-05	0.000434104	down
XLOC_016873	XLOC_016873	ENSSSCT00000003112	KIFC3	chr6:17719918-17751388	ENSSSCG00000002812	KIFC3	kinesin family member C3 [Source:HGNC Symbol;Acc:6326]	DT	LT	OK	2.36441	6.12216	1.37256	2.66218	5e-05	0.000434104	down
XLOC_016934	XLOC_016934	ENSSSCT00000003167	CEBPA	chr6:38633642-38634707	ENSSSCG00000002866	CEBPA	"CCAAT/enhancer binding protein (C/EBP), alpha [Source:HGNC Symbol;Acc:1833]"	DT	LT	OK	16.8089	3.65146	-2.20268	-4.44966	5e-05	0.000434104	up
XLOC_015988	XLOC_015988	ENSSSCT00000003213	ZBTB32	chr6:40597685-40601339	ENSSSCG00000002908	ZBTB32	zinc finger and BTB domain containing 32 [Source:HGNC Symbol;Acc:16763]	DT	LT	OK	11.2684	5.43456	-1.05204	-2.42244	5e-05	0.000434104	up
XLOC_016023	XLOC_016023	ENSSSCT00000026246	SPRED3	chr6:42804351-42812440	ENSSSCG00000024751	SPRED3	"sprouty-related, EVH1 domain containing 3 [Source:HGNC Symbol;Acc:31041]"	DT	LT	OK	0.471214	1.60496	1.76808	2.26226	5e-05	0.000434104	down
XLOC_015814	XLOC_015814	ENSSSCT00000002960;ENSSSCT00000034968;ENSSSCT00000033974;ENSSSCT00000035170	CRISPLD2	chr6:4412901-4460433	ENSSSCG00000002669	CRISPLD2	cysteine-rich secretory protein LCCL domain containing 2 [Source:HGNC Symbol;Acc:25248]	DT	LT	OK	13.7696	3.12133	-2.14125	-2.75902	5e-05	0.000434104	up
XLOC_017021	XLOC_017021	ENSSSCT00000031402	BLVRB	chr6:44463595-44476850	ENSSSCG00000021067	BLVRB	biliverdin reductase B (flavin reductase (NADPH)) [Source:HGNC Symbol;Acc:1063]	DT	LT	OK	50.2633	16.5194	-1.60534	-4.58902	5e-05	0.000434104	up
XLOC_016069	XLOC_016069	ENSSSCT00000003367	ENSSSCG00000022599	chr6:45556451-45558674	ENSSSCG00000022599		Uncharacterized protein; Uncharacterized protein [Source:UniProtKB/TrEMBL;Acc:F1RGI2]	DT	LT	OK	1.79292	9.84574	2.45719	4.15815	5e-05	0.000434104	down
XLOC_016808	XLOC_016808	ENSSSCT00000026718	WFDC1	chr6:4754997-4789463	ENSSSCG00000023837	WFDC1	WAP four-disulfide core domain 1 [Source:HGNC Symbol;Acc:15466]	DT	LT	OK	5.21753	0.83648	-2.64096	-4.39533	5e-05	0.000434104	up
XLOC_016123	XLOC_016123	ENSSSCT00000003460;ENSSSCT00000003459;ENSSSCT00000027913	ZNF541	chr6:48711621-48738199	ENSSSCG00000003119	ZNF541	zinc finger protein 541 [Source:HGNC Symbol;Acc:25294]	DT	LT	OK	3.12716	0.460754	-2.76279	-3.43586	5e-05	0.000434104	up
XLOC_016137	XLOC_016137	ENSSSCT00000028953	ZNF114	chr6:49355195-49362519	ENSSSCG00000020988	ZNF114	zinc finger protein 114 [Source:HGNC Symbol;Acc:12894]	DT	LT	OK	2.65475	5.78439	1.12359	2.09062	5e-05	0.000434104	down
XLOC_017134	XLOC_017134	ENSSSCT00000003547	IL4I1	chr6:50635544-50645232	ENSSSCG00000003192	IL4I1	interleukin 4 induced 1 [Source:HGNC Symbol;Acc:19094]	DT	LT	OK	6.70447	14.0247	1.06477	2.51069	5e-05	0.000434104	down
XLOC_017163	XLOC_017163	ENSSSCT00000003595;ENSSSCT00000034900	SIGLEC5	chr6:51805503-51825376	ENSSSCG00000003236	SIGLEC5	Uncharacterized protein [Source:UniProtKB/TrEMBL;Acc:F1RP86]	DT	LT	OK	7.1842	3.03855	-1.24145	-2.17933	5e-05	0.000434104	up
XLOC_016212	XLOC_016212	ENSSSCT00000003612	ENSSSCG00000003252	chr6:52803520-52808690	ENSSSCG00000003252		Uncharacterized protein [Source:UniProtKB/TrEMBL;Acc:F1RNK4]	DT	LT	OK	4.15922	8.88634	1.09528	2.27187	5e-05	0.000434104	down
XLOC_016230	XLOC_016230	ENSSSCT00000031685	ENSSSCG00000029446	chr6:53763039-53764389	ENSSSCG00000029446		Uncharacterized protein [Source:UniProtKB/TrEMBL;Acc:I3LU75]	DT	LT	OK	8.47303	1.49454	-2.50317	-4.00748	5e-05	0.000434104	up
XLOC_016233	XLOC_016233	ENSSSCT00000033967;ENSSSCT00000028171	PigE-108A11.6	chr6:53902903-53909080	ENSSSCG00000029231	PigE-108A11.6	Uncharacterized protein [Source:UniProtKB/TrEMBL;Acc:I3L7I4]	DT	LT	OK	29.8501	66.0438	1.14569	2.77855	5e-05	0.000434104	down
XLOC_016238	XLOC_016238	ENSSSCT00000026528	ENSSSCG00000029500	chr6:54138562-54142405	ENSSSCG00000029500		Uncharacterized protein [Source:UniProtKB/TrEMBL;Acc:I3LNJ9]	DT	LT	OK	24.7062	2.59693	-3.24999	-6.36941	5e-05	0.000434104	up
XLOC_016248	XLOC_016248	ENSSSCT00000003666	TMEM86B	chr6:54419746-54421705	ENSSSCG00000003302	TMEM86B	"Sus scrofa transmembrane protein 86B (TMEM86B), mRNA. [Source:RefSeq mRNA;Acc:NM_001243276]"	DT	LT	OK	5.25459	2.07035	-1.34371	-2.33721	5e-05	0.000434104	up
XLOC_017261	XLOC_017261	ENSSSCT00000026616	ENSSSCG00000026626	chr6:58704667-58721030	ENSSSCG00000026626		Uncharacterized protein [Source:UniProtKB/TrEMBL;Acc:I3LJC8]	DT	LT	OK	13.2869	29.1649	1.13423	2.03002	5e-05	0.000434104	down
XLOC_017333	XLOC_017333	ENSSSCT00000027772	PADI2	chr6:70039585-70099223	ENSSSCG00000026478	PADI2	Uncharacterized protein [Source:UniProtKB/TrEMBL;Acc:I3LNE4]	DT	LT	OK	1.62614	0.5424	-1.58402	-2.54489	5e-05	0.000434104	up
XLOC_016394	XLOC_016394	ENSSSCT00000003869	PADI4	chr6:70279766-70310350	ENSSSCG00000003483	PADI4	"peptidyl arginine deiminase, type IV [Source:HGNC Symbol;Acc:18368]"	DT	LT	OK	10.2569	0.340871	-4.91122	-6.73398	5e-05	0.000434104	up
XLOC_017342	XLOC_017342	ENSSSCT00000003878	AKR7L	chr6:71816267-71823723	ENSSSCG00000003491	AKR7L	aldo-keto reductase family 7-like [Source:HGNC Symbol;Acc:24056]	DT	LT	OK	37.3806	11.3988	-1.71341	-4.42523	5e-05	0.000434104	up
XLOC_017349	XLOC_017349	ENSSSCT00000003885	PLA2G2D	chr6:72580426-72587136	ENSSSCG00000003497	PLA2G2D	"phospholipase A2, group IID [Source:HGNC Symbol;Acc:9033]"	DT	LT	OK	4.67	11.8907	1.34834	2.77067	5e-05	0.000434104	down
XLOC_016422	XLOC_016422	ENSSSCT00000003915	C1QA	chr6:74609911-74612993	ENSSSCG00000003524	C1QA	"complement component 1, q subcomponent, A chain [Source:HGNC Symbol;Acc:1241]"	DT	LT	OK	16.0531	39.3625	1.29397	2.97836	5e-05	0.000434104	down
XLOC_016423	XLOC_016423	ENSSSCT00000003916	C1QC	chr6:74616232-74621248	ENSSSCG00000003525	C1QC	"complement component 1, q subcomponent, C chain [Source:HGNC Symbol;Acc:1245]"	DT	LT	OK	8.13077	20.2816	1.31871	2.80562	5e-05	0.000434104	down
XLOC_016435	XLOC_016435	ENSSSCT00000003931	GRHL3	chr6:75674750-75698949	ENSSSCG00000003539	GRHL3	grainyhead-like 3 (Drosophila) [Source:HGNC Symbol;Acc:25839]	DT	LT	OK	1.15584	9.97741	3.10972	5.66582	5e-05	0.000434104	down
XLOC_016472	XLOC_016472	ENSSSCT00000029874	ATPIF1	chr6:79045744-79047942	ENSSSCG00000027072	ATPIF1	"Sus scrofa ATPase inhibitory factor 1 (ATPIF1), nuclear gene encoding mitochondrial protein, mRNA. [Source:RefSeq mRNA;Acc:NM_001097486]"	DT	LT	OK	673.409	255.778	-1.39659	-4.40347	5e-05	0.000434104	up
XLOC_016490	XLOC_016490	ENSSSCT00000003987	SDC3	chr6:81278305-81287308	ENSSSCG00000003592	SDC3	syndecan 3 [Source:HGNC Symbol;Acc:10660]	DT	LT	OK	14.9151	4.78426	-1.6404	-3.85601	5e-05	0.000434104	up
XLOC_016499	XLOC_016499	ENSSSCT00000032016;ENSSSCT00000003998	ENSSSCG00000003603	chr6:82011452-82064725	ENSSSCG00000003603		Uncharacterized protein [Source:UniProtKB/TrEMBL;Acc:F1SV99]	DT	LT	OK	1.12225	4.44868	1.98699	3.30075	5e-05	0.000434104	down
XLOC_017482	XLOC_017482	ENSSSCT00000004064	MYCL	chr6:88889848-88894495	ENSSSCG00000003668	MYCL	v-myc avian myelocytomatosis viral oncogene lung carcinoma derived homolog [Source:HGNC Symbol;Acc:7555]	DT	LT	OK	3.99517	1.48587	-1.42695	-2.3815	5e-05	0.000434104	up
XLOC_016545	XLOC_016545	ENSSSCT00000023078	ENSSSCG00000021567	chr6:89280558-89299207	ENSSSCG00000021567		Uncharacterized protein [Source:UniProtKB/TrEMBL;Acc:I3LEP6]	DT	LT	OK	21.1233	8.60178	-1.29613	-3.10918	5e-05	0.000434104	up
XLOC_016556	XLOC_016556	ENSSSCT00000028648	ENSSSCG00000024644	chr6:90781632-90795956	ENSSSCG00000024644		"Sus scrofa cell death-inducing DFFA-like effector a (CIDEA), mRNA. [Source:RefSeq mRNA;Acc:NM_001112696]"	DT	LT	OK	0.752009	14.5437	4.2735	6.02893	5e-05	0.000434104	down
XLOC_016557	XLOC_016557	ENSSSCT00000030572	TUBB6	chr6:90808416-90814582	ENSSSCG00000026022	TUBB6	"tubulin, beta 6 class V [Source:HGNC Symbol;Acc:20776]"	DT	LT	OK	5.01707	20.814	2.05264	4.22518	5e-05	0.000434104	down
XLOC_017507	XLOC_017507	ENSSSCT00000004085	EPB41L3	chr6:94749952-94835636	ENSSSCG00000003687	EPB41L3	erythrocyte membrane protein band 4.1-like 3 [Source:HGNC Symbol;Acc:3380]	DT	LT	OK	7.29465	0.855587	-3.09185	-5.02226	5e-05	0.000434104	up
XLOC_016571	XLOC_016571	ENSSSCT00000004096	ENSSSCG00000003697	chr6:97024063-97060808	ENSSSCG00000003697		Uncharacterized protein [Source:UniProtKB/TrEMBL;Acc:F1SBC5]	DT	LT	OK	1.50502	0.464996	-1.69449	-2.12016	5e-05	0.000434104	up
XLOC_019209	XLOC_019209	ENSSSCT00000028632	BATF	chr7:104503136-104524774	ENSSSCG00000030582	BATF	"basic leucine zipper transcription factor, ATF-like [Source:HGNC Symbol;Acc:958]"	DT	LT	OK	34.5175	71.5661	1.05195	3.22016	5e-05	0.000434104	down
XLOC_019211	XLOC_019211	ENSSSCT00000002652;ENSSSCT00000035269	TGFB3	chr7:105178632-105206982	ENSSSCG00000002385	TGFB3	"Sus scrofa transforming growth factor, beta 3 (TGFB3), mRNA. [Source:RefSeq mRNA;Acc:NM_214198]"	DT	LT	OK	0.325437	1.15848	1.83178	2.23864	5e-05	0.000434104	down
XLOC_018408	XLOC_018408	ENSSSCT00000002702	KCNK13	chr7:118431047-118546572	ENSSSCG00000002432	KCNK13	"potassium channel, subfamily K, member 13 [Source:HGNC Symbol;Acc:6275]"	DT	LT	OK	3.76197	1.26548	-1.57181	-2.84439	5e-05	0.000434104	up
XLOC_018423	XLOC_018423	ENSSSCT00000002743	ISG12(A)	chr7:122215477-122220545	ENSSSCG00000002471	ISG12(A)	"Sus scrofa putative ISG12(a) protein (ISG12(A)), mRNA. [Source:RefSeq mRNA;Acc:NM_001198921]"	DT	LT	OK	57.8068	11.4329	-2.33805	-5.49793	5e-05	0.000434104	up
XLOC_018541	XLOC_018541	ENSSSCT00000001160	ATXN1	chr7:12903589-12921730	ENSSSCG00000001065	ATXN1	ataxin 1 [Source:HGNC Symbol;Acc:10548]	DT	LT	OK	5.78163	2.80827	-1.0418	-2.11255	5e-05	0.000434104	up
XLOC_018504	XLOC_018504	ENSSSCT00000002907	EFHC1	chr7:133966693-134041673	ENSSSCG00000002620	EFHC1	EF-hand domain (C-terminal) containing 1 [Source:HGNC Symbol;Acc:16406]	DT	LT	OK	5.07919	2.16076	-1.23306	-2.15546	5e-05	0.000434104	up
XLOC_017789	XLOC_017789	ENSSSCT00000001196	LRRC16A	chr7:21468019-21653398	ENSSSCG00000001100	LRRC16A	leucine rich repeat containing 16A [Source:HGNC Symbol;Acc:21581]	DT	LT	OK	1.49056	0.147005	-3.34191	-4.23047	5e-05	0.000434104	up
XLOC_018580	XLOC_018580	ENSSSCT00000001251	ENSSSCG00000027958	chr7:22544482-22547649	ENSSSCG00000027958		Uncharacterized protein; Uncharacterized protein [Source:UniProtKB/TrEMBL;Acc:F1RQ93]	DT	LT	OK	4.78013	1.51447	-1.65824	-2.87233	5e-05	0.000434104	up
XLOC_017851	XLOC_017851	ENSSSCT00000001343	TRIM10	chr7:24847441-24857632	ENSSSCG00000001234	TRIM10	tripartite motif containing 10 [Source:HGNC Symbol;Acc:10072]	DT	LT	OK	3.67356	1.31643	-1.48055	-2.11579	5e-05	0.000434104	up
XLOC_018626	XLOC_018626	ENSSSCT00000001349	PPP1R11	chr7:24991267-24994355	ENSSSCG00000028347	PPP1R11	"Protein phosphatase 1; Protein phosphatase 1, regulatory subunit 11; Uncharacterized protein [Source:UniProtKB/TrEMBL;Acc:B6ICU5]"	DT	LT	OK	5.91277	2.35158	-1.3302	-2.29859	5e-05	0.000434104	up
XLOC_017860	XLOC_017860	ENSSSCT00000001367	UBD	chr7:25330260-25332807	ENSSSCG00000001252	UBD	ubiquitin D [Source:HGNC Symbol;Acc:18795]	DT	LT	OK	422.569	1046.23	1.30794	1.95966	5e-05	0.000434104	down
XLOC_018682	XLOC_018682	ENSSSCT00000031071	IER3	chr7:26987520-26988891	ENSSSCG00000027607	IER3	immediate early response 3 [Source:HGNC Symbol;Acc:5392]	DT	LT	OK	87.3065	181.9	1.05898	2.20538	5e-05	0.000434104	down
XLOC_017900	XLOC_017900	ENSSSCT00000033601;ENSSSCT00000001520	MIC-1	chr7:27212110-27213963	ENSSSCG00000001395	MIC-1		DT	LT	OK	3.97102	0.688501	-2.52798	-2.26212	5e-05	0.000434104	up
XLOC_018695	XLOC_018695	ENSSSCT00000032779;ENSSSCT00000034475	LST1	chr7:27538941-27540648	ENSSSCG00000030882	LST1	Leukocyte specific transcript 1; Uncharacterized protein [Source:UniProtKB/TrEMBL;Acc:A5D9N4]	DT	LT	OK	2.61034	9.9691	1.93322	1.94121	5e-05	0.000434104	down
XLOC_018697	XLOC_018697	ENSSSCT00000001533	TNF	chr7:27549595-27552338	ENSSSCG00000001404	TNF	"Sus scrofa tumor necrosis factor (TNF), mRNA. [Source:RefSeq mRNA;Acc:NM_214022]"	DT	LT	OK	6.04163	23.1757	1.9396	4.13392	5e-05	0.000434104	down
XLOC_018731	XLOC_018731	ENSSSCT00000001612;ENSSSCT00000001615	SLA-DRB*K07G	chr7:29113231-29125494	ENSSSCG00000001455	SLA-DRB*K07G	"Sus scrofa MHC class II histocompatibility antigen SLA-DRB1 (SLA-DRB1), mRNA. [Source:RefSeq mRNA;Acc:NM_001113695]"	DT	LT	OK	353.664	131.336	-1.42912	-3.11928	5e-05	0.000434104	up
XLOC_017936	XLOC_017936	ENSSSCT00000001627;ENSSSCT00000033999	SLA-DRB5	chr7:29358810-29366982	ENSSSCG00000001464	SLA-DRB5		DT	LT	OK	7.73493	0.69858	-3.46889	-3.77285	5e-05	0.000434104	up
XLOC_018744	XLOC_018744	ENSSSCT00000001633	DMB	chr7:29485889-29491702	ENSSSCG00000001469	DMB	"Sus scrofa MHC class II, DM beta (SLA-DMB), mRNA. [Source:RefSeq mRNA;Acc:NM_001113707]"	DT	LT	OK	104.952	41.1997	-1.34902	-3.8751	5e-05	0.000434104	up
XLOC_017975	XLOC_017975	ENSSSCT00000001745	RAB44	chr7:37291880-37305207	ENSSSCG00000001566	RAB44	"RAB44, member RAS oncogene family [Source:HGNC Symbol;Acc:21068]"	DT	LT	OK	3.07687	1.05276	-1.54729	-2.38117	5e-05	0.000434104	up
XLOC_017978	XLOC_017978	ENSSSCT00000001751	FGD2	chr7:37551886-37578005	ENSSSCG00000001572	FGD2	"FYVE, RhoGEF and PH domain containing 2 [Source:HGNC Symbol;Acc:3664]"	DT	LT	OK	21.568	7.23387	-1.57605	-4.05638	5e-05	0.000434104	up
XLOC_018824	XLOC_018824	ENSSSCT00000034405;ENSSSCT00000001793;ENSSSCT00000032730	TREML1	chr7:41752081-41757318	ENSSSCG00000001613	TREML1	"Sus scrofa triggering receptor expressed on myeloid cells-like 1 (TREML1), mRNA. [Source:RefSeq mRNA;Acc:NM_001243504]"	DT	LT	OK	1.4706	0.142578	-3.36658	-1.59414	5e-05	0.000434104	up
XLOC_018825	XLOC_018825	ENSSSCT00000001794	TREM2	chr7:41763415-41767174	ENSSSCG00000001614	TREM2	Uncharacterized protein [Source:UniProtKB/TrEMBL;Acc:F1RVL6]	DT	LT	OK	31.0671	0.823006	-5.23834	-7.56345	5e-05	0.000434104	up
XLOC_018827	XLOC_018827	ENSSSCT00000001798	TREM1	chr7:41803219-41825829	ENSSSCG00000001617	TREM1	"Sus scrofa triggering receptor expressed on myeloid cells 1 (TREM1), mRNA. [Source:RefSeq mRNA;Acc:NM_213756]"	DT	LT	OK	27.6508	10.5299	-1.39283	-2.7629	5e-05	0.000434104	up
XLOC_018037	XLOC_018037	ENSSSCT00000024041	TMEM151B	chr7:45137720-45145865	ENSSSCG00000025911	TMEM151B	transmembrane protein 151B [Source:HGNC Symbol;Acc:21315]	DT	LT	OK	15.0628	32.4267	1.10619	3.02054	5e-05	0.000434104	down
XLOC_018873	XLOC_018873	ENSSSCT00000001927	PAF-AH	chr7:48147616-48174888	ENSSSCG00000001723	PAF-AH	"Sus scrofa phospholipase A2, group VII (platelet-activating factor acetylhydrolase, plasma) (PLA2G7), mRNA. [Source:RefSeq mRNA;Acc:NM_001113013]"	DT	LT	OK	18.0963	7.45669	-1.27908	-3.27327	5e-05	0.000434104	up
XLOC_018877	XLOC_018877	ENSSSCT00000001931;ENSSSCT00000035929;ENSSSCT00000035001	TNFRSF21	chr7:48679132-48748761	ENSSSCG00000001727	TNFRSF21		DT	LT	OK	61.3572	25.0138	-1.29451	-3.09743	5e-05	0.000434104	up
XLOC_018089	XLOC_018089	ENSSSCT00000002020	HOMER2	chr7:57489035-57582494	ENSSSCG00000001804	HOMER2	homer homolog 2 (Drosophila) [Source:HGNC Symbol;Acc:17513]	DT	LT	OK	2.89761	6.38122	1.13897	2.01831	5e-05	0.000434104	down
XLOC_018943	XLOC_018943	ENSSSCT00000035626;ENSSSCT00000002072;ENSSSCT00000032855;ENSSSCT00000032846;ENSSSCT00000034317	APN	chr7:60240144-60262914	ENSSSCG00000001849	APN	"Sus scrofa alanyl (membrane) aminopeptidase (ANPEP), mRNA. [Source:RefSeq mRNA;Acc:NM_214277]"	DT	LT	OK	3.60444	11.1609	1.6306	3.053	5e-05	0.000434104	down
XLOC_018140	XLOC_018140	ENSSSCT00000002135	CYP1A1	chr7:63491453-63497651	ENSSSCG00000001906	CYP1A1	"Sus scrofa cytochrome P450 1A1 (CYP1A1), mRNA. [Source:RefSeq mRNA;Acc:NM_214412]"	DT	LT	OK	73.7383	34.0413	-1.11513	-2.52462	5e-05	0.000434104	up
XLOC_018218	XLOC_018218	ENSSSCT00000002274;ENSSSCT00000028312	SLC7A8	chr7:81241894-81260081	ENSSSCG00000002032	SLC7A8	"solute carrier family 7 (amino acid transporter light chain, L system), member 8 [Source:HGNC Symbol;Acc:11066]"	DT	LT	OK	13.4702	2.03039	-2.72995	-3.63043	5e-05	0.000434104	up
XLOC_018219	XLOC_018219	ENSSSCT00000002275	CEBPE	chr7:81266198-81267897	ENSSSCG00000002033	CEBPE	"CCAAT/enhancer binding protein (C/EBP), epsilon [Source:HGNC Symbol;Acc:1836]"	DT	LT	OK	3.10768	1.0407	-1.57828	-2.22896	5e-05	0.000434104	up
XLOC_019081	XLOC_019081	ENSSSCT00000002323	ENSSSCG00000023252	chr7:82412783-82413338	ENSSSCG00000023252		Uncharacterized protein [Source:UniProtKB/TrEMBL;Acc:F1S6U4]	DT	LT	OK	12.9486	45.6749	1.8186	5.6602	5e-05	0.000434104	down
XLOC_019104	XLOC_019104	ENSSSCT00000002388	PNP	chr7:83454639-83459911	ENSSSCG00000002135	PNP	purine nucleoside phosphorylase [Source:HGNC Symbol;Acc:7892]	DT	LT	OK	20.395	69.1436	1.76138	4.54332	5e-05	0.000434104	down
XLOC_017761	XLOC_017761	ENSSSCT00000001144	EDN1	chr7:9152652-9159251	ENSSSCG00000001050	EDN1	endothelin 1 [Source:HGNC Symbol;Acc:3176]	DT	LT	OK	0.528935	7.72473	3.86832	5.14182	5e-05	0.000434104	down
XLOC_018315	XLOC_018315	ENSSSCT00000002532	HSPA2	chr7:94987617-94990126	ENSSSCG00000002274	HSPA2	heat shock 70kDa protein 2 [Source:HGNC Symbol;Acc:5235]	DT	LT	OK	1.75909	3.7948	1.1092	1.94206	5e-05	0.000434104	down
XLOC_018316	XLOC_018316	ENSSSCT00000002533;ENSSSCT00000024847	PPP1R36	chr7:94994955-95032554	ENSSSCG00000002275	PPP1R36	"protein phosphatase 1, regulatory subunit 36 [Source:HGNC Symbol;Acc:20097]"	DT	LT	OK	0.238068	1.6941	2.83108	2.66302	5e-05	0.000434104	down
XLOC_020116	XLOC_020116	ENSSSCT00000009978	SYNPO2	chr8:112415521-112556423	ENSSSCG00000009111	SYNPO2	synaptopodin 2 [Source:HGNC Symbol;Acc:17732]	DT	LT	OK	1.4315	3.69085	1.36643	2.5768	5e-05	0.000434104	down
XLOC_020158	XLOC_020158	ENSSSCT00000010042	ENSSSCG00000009170	chr8:128097095-128129034	ENSSSCG00000009170		Uncharacterized protein [Source:UniProtKB/TrEMBL;Acc:F1S102]	DT	LT	OK	11.097	4.48162	-1.30807	-3.14307	5e-05	0.000434104	up
XLOC_020159	XLOC_020159	ENSSSCT00000010043	ENSSSCG00000009171	chr8:128229408-128321167	ENSSSCG00000009171		Uncharacterized protein [Source:UniProtKB/TrEMBL;Acc:F1S101]	DT	LT	OK	20.1156	7.59164	-1.40583	-3.43811	5e-05	0.000434104	up
XLOC_019752	XLOC_019752	ENSSSCT00000022397	ENSSSCG00000026196	chr8:139674388-139737897	ENSSSCG00000026196			DT	LT	OK	3.48948	1.62525	-1.10235	-2.41114	5e-05	0.000434104	up
XLOC_020189	XLOC_020189	ENSSSCT00000010091	SPP1	chr8:140307937-140315415	ENSSSCG00000009216	SPP1	"Sus scrofa secreted phosphoprotein 1 (SPP1), mRNA. [Source:RefSeq mRNA;Acc:NM_214023]"	DT	LT	OK	167.66	1799.95	3.42434	4.51627	5e-05	0.000434104	down
XLOC_020199	XLOC_020199	ENSSSCT00000010108	ARHGAP24	chr8:142148084-142647169	ENSSSCG00000009229	ARHGAP24	Rho GTPase activating protein 24 [Source:HGNC Symbol;Acc:25361]	DT	LT	OK	5.7583	1.98505	-1.53647	-3.37059	5e-05	0.000434104	up
XLOC_020201	XLOC_020201	ENSSSCT00000010110	CDS1	chr8:143439801-143519675	ENSSSCG00000009231	CDS1	CDP-diacylglycerol synthase (phosphatidate cytidylyltransferase) 1 [Source:HGNC Symbol;Acc:1800]	DT	LT	OK	5.05093	1.76733	-1.51498	-2.77281	5e-05	0.000434104	up
XLOC_019767	XLOC_019767	ENSSSCT00000010116	HPSE	chr8:144378354-144417268	ENSSSCG00000009237	HPSE	heparanase [Source:HGNC Symbol;Acc:5164]	DT	LT	OK	106.59	48.5254	-1.13526	-2.68553	5e-05	0.000434104	up
XLOC_019383	XLOC_019383	ENSSSCT00000009522	ADRA2C	chr8:2048701-2050084	ENSSSCG00000008703	ADRA2C	adrenoceptor alpha 2C [Source:HGNC Symbol;Acc:283]	DT	LT	OK	0.548348	4.81149	3.13332	4.33238	5e-05	0.000434104	down
XLOC_019438	XLOC_019438	ENSSSCT00000009594;ENSSSCT00000035368;ENSSSCT00000034516;ENSSSCT00000034680	CH242-305H5.1	chr8:29672294-29674595	ENSSSCG00000008769	CH242-305H5.1	Macrosialin isoform A; Uncharacterized protein [Source:UniProtKB/TrEMBL;Acc:F1S4M0]	DT	LT	OK	51.1564	14.5408	-1.81481	-3.39792	5e-05	0.000434104	up
XLOC_019881	XLOC_019881	ENSSSCT00000030556	TLR10	chr8:31604731-31615025	ENSSSCG00000027877	TLR10	"Sus scrofa toll-like receptor 10 (TLR10), mRNA. [Source:RefSeq mRNA;Acc:NM_001030534]"	DT	LT	OK	6.74357	2.92084	-1.20713	-2.61014	5e-05	0.000434104	up
XLOC_019883	XLOC_019883	ENSSSCT00000023300	TLR6	chr8:31641825-31660823	ENSSSCG00000026592	TLR6	"Sus scrofa toll-like receptor 6 (TLR6), mRNA. [Source:RefSeq mRNA;Acc:NM_213760]"	DT	LT	OK	16.1424	6.54081	-1.30332	-3.22438	5e-05	0.000434104	up
XLOC_019948	XLOC_019948	ENSSSCT00000009710	GUCY1B3	chr8:46746537-46765486	ENSSSCG00000008870	GUCY1B3	"guanylate cyclase 1, soluble, beta 3 [Source:HGNC Symbol;Acc:4687]"	DT	LT	OK	1.95665	4.59385	1.23132	2.11634	5e-05	0.000434104	down
XLOC_019518	XLOC_019518	ENSSSCT00000026389	ENSSSCG00000021600	chr8:54512170-54563745	ENSSSCG00000021600		Uncharacterized protein [Source:UniProtKB/TrEMBL;Acc:I3L9T4]	DT	LT	OK	0.133505	2.13048	3.99621	4.03309	5e-05	0.000434104	down
XLOC_019526	XLOC_019526	ENSSSCT00000009741	HOPX	chr8:57628887-57634389	ENSSSCG00000008898	HOPX	"Sus scrofa HOP homeobox (HOPX), mRNA. [Source:RefSeq mRNA;Acc:NM_213792]"	DT	LT	OK	16.5949	34.5383	1.05746	2.88118	5e-05	0.000434104	down
XLOC_020007	XLOC_020007	ENSSSCT00000009792;ENSSSCT00000033582	IGJ	chr8:71347283-71358511	ENSSSCG00000008939	IGJ	"immunoglobulin J polypeptide, linker protein for immunoglobulin alpha and mu polypeptides [Source:HGNC Symbol;Acc:5713]"	DT	LT	OK	209.137	58.9998	-1.82567	-3.39812	5e-05	0.000434104	up
XLOC_020027	XLOC_020027	ENSSSCT00000009828	NAAA	chr8:75709378-75738808	ENSSSCG00000008973	NAAA	N-acylethanolamine acid amidase [Source:HGNC Symbol;Acc:736]	DT	LT	OK	57.4528	25.8275	-1.15347	-3.02356	5e-05	0.000434104	up
XLOC_019589	XLOC_019589	ENSSSCT00000026571	CXCL13	chr8:77268243-77274304	ENSSSCG00000028731	CXCL13	chemokine (C-X-C motif) ligand 13 [Source:HGNC Symbol;Acc:10639]	DT	LT	OK	5.90033	23.1096	1.96962	4.42668	5e-05	0.000434104	down
XLOC_019630	XLOC_019630	ENSSSCT00000032630;ENSSSCT00000035256;ENSSSCT00000009906;ENSSSCT00000036600	CH242-197H16.1	chr8:89194320-89223827	ENSSSCG00000009046	CH242-197H16.1	Uncharacterized protein [Source:UniProtKB/TrEMBL;Acc:F1RRH1]	DT	LT	OK	7.96498	0.482402	-4.04536	-4.34556	5e-05	0.000434104	up
XLOC_020738	XLOC_020738	ENSSSCT00000023544	IL6	chr9:101021733-101026143	ENSSSCG00000027850	IL6	Interleukin 6; Interleukin-6 protein; Uncharacterized protein [Source:UniProtKB/TrEMBL;Acc:A4D862]	DT	LT	OK	1.33338	19.6181	3.87903	5.48365	5e-05	0.000434104	down
XLOC_021472	XLOC_021472	ENSSSCT00000034797;ENSSSCT00000022872;ENSSSCT00000034372	CH242-168I5.2	chr9:109954290-110001622	ENSSSCG00000030638	CH242-168I5.2	Uncharacterized protein [Source:UniProtKB/TrEMBL;Acc:I3LMQ0]	DT	LT	OK	6.08521	0.833736	-2.86765	-3.4001	5e-05	0.000434104	up
XLOC_020766	XLOC_020766	ENSSSCT00000016782	GNAI1	chr9:110558083-110592594	ENSSSCG00000015407	GNAI1	"guanine nucleotide binding protein (G protein), alpha inhibiting activity polypeptide 1 [Source:HGNC Symbol;Acc:4384]"	DT	LT	OK	0.622006	1.98596	1.67484	2.2878	5e-05	0.000434104	down
XLOC_020362	XLOC_020362	ENSSSCT00000016224	TSKU	chr9:12047974-12049048	ENSSSCG00000014871	TSKU	"tsukushi, small leucine rich proteoglycan [Source:HGNC Symbol;Acc:28850]"	DT	LT	OK	7.22613	2.02374	-1.8362	-3.19536	5e-05	0.000434104	up
XLOC_020367	XLOC_020367	ENSSSCT00000016229	MYO7A	chr9:12345555-12430927	ENSSSCG00000014876	MYO7A	myosin VIIA [Source:HGNC Symbol;Acc:7606]	DT	LT	OK	0.228768	1.26059	2.46214	3.46295	5e-05	0.000434104	down
XLOC_021532	XLOC_021532	ENSSSCT00000016859;ENSSSCT00000036518;ENSSSCT00000036368	CHI3L1	chr9:125344017-125353610	ENSSSCG00000015476	CHI3L1	chitinase 3-like 1 (cartilage glycoprotein-39) [Source:HGNC Symbol;Acc:1932]	DT	LT	OK	21.5744	0.838844	-4.68477	-5.83834	5e-05	0.000434104	up
XLOC_021539	XLOC_021539	ENSSSCT00000026331	FASLG	chr9:126641116-126647827	ENSSSCG00000022226	FASLG	"Fas ligand (TNF superfamily, member 6) [Source:HGNC Symbol;Acc:11936]"	DT	LT	OK	2.86294	7.7597	1.4385	2.5131	5e-05	0.000434104	down
XLOC_020855	XLOC_020855	ENSSSCT00000016924	QSOX1	chr9:133595706-133637533	ENSSSCG00000015535	QSOX1	quiescin Q6 sulfhydryl oxidase 1 [Source:HGNC Symbol;Acc:9756]	DT	LT	OK	3.15454	7.92445	1.32888	2.76766	5e-05	0.000434104	down
XLOC_020889	XLOC_020889	ENSSSCT00000016987	ENSSSCG00000015594	chr9:143623162-143635841	ENSSSCG00000015594		Uncharacterized protein [Source:UniProtKB/TrEMBL;Acc:F1S2W2]	DT	LT	OK	8.50659	20.2405	1.25059	2.82544	5e-05	0.000434104	down
XLOC_020908	XLOC_020908	ENSSSCT00000017016	CD34	chr9:148445970-148470659	ENSSSCG00000015622	CD34	CD34 molecule [Source:HGNC Symbol;Acc:1662]	DT	LT	OK	1.65434	0.353752	-2.22544	-2.67908	5e-05	0.000434104	up
XLOC_020389	XLOC_020389	ENSSSCT00000016277	PRSS23	chr9:22903507-22913019	ENSSSCG00000014921	PRSS23	"protease, serine, 23 [Source:HGNC Symbol;Acc:14370]"	DT	LT	OK	4.21708	0.275129	-3.93806	-3.89855	5e-05	0.000434104	up
XLOC_020392	XLOC_020392	ENSSSCT00000016279	RAB38	chr9:23798575-23863119	ENSSSCG00000014923	RAB38	"RAB38, member RAS oncogene family [Source:HGNC Symbol;Acc:9776]"	DT	LT	OK	1.85751	0.278563	-2.7373	-3.18617	5e-05	0.000434104	up
XLOC_021177	XLOC_021177	ENSSSCT00000016351	MMP13	chr9:37493635-37504552	ENSSSCG00000014988	MMP13	Uncharacterized protein [Source:UniProtKB/TrEMBL;Acc:F1SV56]	DT	LT	OK	0.163467	4.77603	4.86874	4.61899	5e-05	0.000434104	down
XLOC_021185	XLOC_021185	ENSSSCT00000027757	CASP1	chr9:39209730-39222235	ENSSSCG00000028711	CASP1	"caspase 1, apoptosis-related cysteine peptidase [Source:HGNC Symbol;Acc:1499]"	DT	LT	OK	17.4059	6.02783	-1.52986	-3.54452	5e-05	0.000434104	up
XLOC_020459	XLOC_020459	ENSSSCT00000024973	ENSSSCG00000025297	chr9:40598686-40600572	ENSSSCG00000025297			DT	LT	OK	0.299031	1.32092	2.14318	2.49923	5e-05	0.000434104	down
XLOC_020479	XLOC_020479	ENSSSCT00000023354	TEX12	chr9:44716171-44721438	ENSSSCG00000022445	TEX12	testis expressed 12 [Source:HGNC Symbol;Acc:11734]	DT	LT	OK	0.494167	2.50407	2.34121	3.03795	5e-05	0.000434104	down
XLOC_020480	XLOC_020480	ENSSSCT00000016405	ENSSSCG00000015039	chr9:44724878-44767958	ENSSSCG00000015039		Uncharacterized protein [Source:UniProtKB/TrEMBL;Acc:F1SM94]	DT	LT	OK	0.347098	1.18125	1.7669	2.15703	5e-05	0.000434104	down
XLOC_020507	XLOC_020507	ENSSSCT00000016452	TMPRSS4	chr9:50441612-50474695	ENSSSCG00000015086	TMPRSS4	"transmembrane protease, serine 4 [Source:HGNC Symbol;Acc:11878]"	DT	LT	OK	7.05401	1.29422	-2.44636	-4.06359	5e-05	0.000434104	up
XLOC_021241	XLOC_021241	ENSSSCT00000025729	SCN4B	chr9:50492488-50516846	ENSSSCG00000029199	SCN4B	"sodium channel, voltage-gated, type IV, beta subunit [Source:HGNC Symbol;Acc:10592]"	DT	LT	OK	3.54426	0.841308	-2.07478	-3.56871	5e-05	0.000434104	up
XLOC_021242	XLOC_021242	ENSSSCT00000027315	SCN2B	chr9:50526007-50539519	ENSSSCG00000021651	SCN2B	"sodium channel, voltage-gated, type II, beta subunit [Source:HGNC Symbol;Acc:10589]"	DT	LT	OK	3.94001	1.66234	-1.24499	-2.48359	5e-05	0.000434104	up
XLOC_020513	XLOC_020513	ENSSSCT00000027894	ENSSSCG00000028204	chr9:50918842-50924246	ENSSSCG00000028204		Uncharacterized protein [Source:UniProtKB/TrEMBL;Acc:I3LIR5]	DT	LT	OK	1.19663	0	-inf	-nan	5e-05	0.000434104	up
XLOC_021027	XLOC_021027	ENSSSCT00000016077	HBE1	chr9:5650627-5652665	ENSSSCG00000014726	HBE1	"hemoglobin, epsilon 1 [Source:HGNC Symbol;Acc:4830]"	DT	LT	OK	23.9752	3.75826	-2.67341	-5.79579	5e-05	0.000434104	up
XLOC_020565	XLOC_020565	ENSSSCT00000016541;ENSSSCT00000026868	VWA5A	chr9:56523867-56556158	ENSSSCG00000015175	VWA5A	von Willebrand factor A domain containing 5A [Source:HGNC Symbol;Acc:6658]	DT	LT	OK	5.15114	1.09887	-2.22887	-4.11178	5e-05	0.000434104	up
XLOC_020584	XLOC_020584	ENSSSCT00000026244	SLC37A2	chr9:57752749-57790694	ENSSSCG00000022536	SLC37A2	"Solute carrier family 37 (Glycerol-3-phosphate transporter), member 2 tv2; Uncharacterized protein [Source:UniProtKB/TrEMBL;Acc:F1S792]"	DT	LT	OK	10.9601	4.14178	-1.40394	-3.5569	5e-05	0.000434104	up
XLOC_020644	XLOC_020644	ENSSSCT00000016658	TMCC2	chr9:72145486-72173687	ENSSSCG00000015287	TMCC2	transmembrane and coiled-coil domain family 2 [Source:HGNC Symbol;Acc:24239]	DT	LT	OK	11.9954	1.93465	-2.63234	-5.44775	5e-05	0.000434104	up
XLOC_020670	XLOC_020670	ENSSSCT00000028859	CR2	chr9:74459182-74498657	ENSSSCG00000028674	CR2	complement component (3d/Epstein Barr virus) receptor 2 [Source:HGNC Symbol;Acc:2336]	DT	LT	OK	5.06181	2.21727	-1.19087	-2.61697	5e-05	0.000434104	up
XLOC_021382	XLOC_021382	ENSSSCT00000016670	STEAP4	chr9:74983718-75005883	ENSSSCG00000015299	STEAP4	"Sus scrofa STEAP family member 4 (STEAP4), mRNA. [Source:RefSeq mRNA;Acc:NM_001166489]"	DT	LT	OK	5.48199	38.8075	2.82356	6.38546	5e-05	0.000434104	down
XLOC_020326	XLOC_020326	ENSSSCT00000026292	FOLR1	chr9:7507498-7511916	ENSSSCG00000014810	FOLR1	folate receptor alpha [Source:RefSeq peptide;Acc:NP_999476]	DT	LT	OK	472.264	204.245	-1.20929	-2.73037	5e-05	0.000434104	up
XLOC_020693	XLOC_020693	ENSSSCT00000016697	GNG11	chr9:80762597-80767739	ENSSSCG00000015324	GNG11	"guanine nucleotide binding protein (G protein), gamma 11 [Source:HGNC Symbol;Acc:4403]"	DT	LT	OK	28.7402	3.98412	-2.85074	-6.12915	5e-05	0.000434104	up
XLOC_020336	XLOC_020336	ENSSSCT00000016175	P2Y6R	chr9:8545064-8554097	ENSSSCG00000014823	P2Y6R	P2Y purinoceptor 6 [Source:RefSeq peptide;Acc:NP_001231225]	DT	LT	OK	0.759014	2.65374	1.80583	2.57196	5e-05	0.000434104	down
XLOC_021429	XLOC_021429	ENSSSCT00000029225	ETV1	chr9:91500794-91602325	ENSSSCG00000024591	ETV1	ets variant 1 [Source:HGNC Symbol;Acc:3490]	DT	LT	OK	2.23625	0.327961	-2.76949	-4.24645	5e-05	0.000434104	up
XLOC_021441	XLOC_021441	ENSSSCT00000016739;ENSSSCT00000027011	ENSSSCG00000015364	chr9:95356002-95391463	ENSSSCG00000015364		Uncharacterized protein [Source:UniProtKB/TrEMBL;Acc:F1SEI6]	DT	LT	OK	7.44735	2.59583	-1.52053	-2.66651	5e-05	0.000434104	up
XLOC_020725	XLOC_020725	ENSSSCT00000031031	ENSSSCG00000030484	chr9:95509941-95542785	ENSSSCG00000030484		Uncharacterized protein [Source:UniProtKB/TrEMBL;Acc:I3LF82]	DT	LT	OK	22.6682	7.4513	-1.6051	-4.56589	5e-05	0.000434104	up
XLOC_021086	XLOC_021086	ENSSSCT00000032428	KCNE3	chr9:9649247-9660143	ENSSSCG00000029323	KCNE3	potassium voltage-gated channel subfamily E member 3 [Source:RefSeq peptide;Acc:NP_999258]	DT	LT	OK	3.8477	1.05139	-1.87169	-2.97049	5e-05	0.000434104	up
XLOC_021673	XLOC_021673	ENSSSCT00000013254;ENSSSCT00000035124	TLR7	chrX:10450658-10476655	ENSSSCG00000012117	TLR7	"Sus scrofa toll-like receptor 7 (TLR7), mRNA. [Source:RefSeq mRNA;Acc:NM_001097434]"	DT	LT	OK	15.4217	6.98319	-1.143	-2.93496	5e-05	0.000434104	up
XLOC_021674	XLOC_021674	ENSSSCT00000033339;ENSSSCT00000033711;ENSSSCT00000013255	TLR8	chrX:10500861-10512940	ENSSSCG00000012118	TLR8	"Sus scrofa toll-like receptor 8 (TLR8), mRNA. [Source:RefSeq mRNA;Acc:NM_214187]"	DT	LT	OK	19.0409	2.35784	-3.01356	-6.04379	5e-05	0.000434104	up
XLOC_022055	XLOC_022055	ENSSSCT00000013776;ENSSSCT00000033699;ENSSSCT00000035810;ENSSSCT00000033683;ENSSSCT00000036629;ENSSSCT00000033573;ENSSSCT00000035610	PLS3	chrX:109452787-109539959	ENSSSCG00000012597	PLS3	plastin 3 [Source:HGNC Symbol;Acc:9091]	DT	LT	OK	0.213804	1.25319	2.55125	0.957227	5e-05	0.000434104	down
XLOC_022056	XLOC_022056	ENSSSCT00000033169	CH242-154K8.2	chrX:109585807-109620212	ENSSSCG00000030936	CH242-154K8.2		DT	LT	OK	1.34598	12.7729	3.24635	5.61289	5e-05	0.000434104	down
XLOC_022128	XLOC_022128	ENSSSCT00000033720;ENSSSCT00000036653;ENSSSCT00000033611;ENSSSCT00000034078;ENSSSCT00000013884;ENSSSCT00000035444;ENSSSCT00000036134;ENSSSCT00000032887;ENSSSCT00000033830;ENSSSCT00000032876;ENSSSCT00000036040	FHL1C	chrX:127232156-127289862	ENSSSCG00000012699	FHL1C	"Sus scrofa four and a half LIM domains 1 protein, isoform C (FHL1C), mRNA. [Source:RefSeq mRNA;Acc:NM_214375]"	DT	LT	OK	9.09276	2.4119	-1.91455	-2.72854	5e-05	0.000434104	up
XLOC_021684	XLOC_021684	ENSSSCT00000013276;ENSSSCT00000032788;ENSSSCT00000032899;ENSSSCT00000032990;ENSSSCT00000032677	BMX	chrX:13004919-13056648	ENSSSCG00000012137	BMX	BMX non-receptor tyrosine kinase [Source:HGNC Symbol;Acc:1079]	DT	LT	OK	5.92271	0.857003	-2.78889	-2.8327	5e-05	0.000434104	up
XLOC_022719	XLOC_022719	ENSSSCT00000013977;ENSSSCT00000033456;ENSSSCT00000034258	PDZD4	chrX:142108420-142132410	ENSSSCG00000012785	PDZD4	PDZ domain containing 4 [Source:HGNC Symbol;Acc:21167]	DT	LT	OK	1.1781	0.240852	-2.29025	-2.5421	5e-05	0.000434104	up
XLOC_022208	XLOC_022208	ENSSSCT00000014016;ENSSSCT00000034947;ENSSSCT00000033088;ENSSSCT00000035065	MPP1	chrX:143231466-143252752	ENSSSCG00000012822	MPP1	"membrane protein, palmitoylated 1, 55kDa [Source:HGNC Symbol;Acc:7219]"	DT	LT	OK	136.521	52.803	-1.37043	-3.0991	5e-05	0.000434104	up
XLOC_021783	XLOC_021783	ENSSSCT00000034285;ENSSSCT00000036056;ENSSSCT00000034502;ENSSSCT00000033537;ENSSSCT00000035708;ENSSSCT00000023929	GPR34	chrX:41386586-41763430	ENSSSCG00000022309	GPR34	G protein-coupled receptor 34 [Source:HGNC Symbol;Acc:4490]	DT	LT	OK	40.866	12.3852	-1.72228	-2.57672	5e-05	0.000434104	up
XLOC_022365	XLOC_022365	ENSSSCT00000024454;ENSSSCT00000026966	PORCN	chrX:47628881-47644405	ENSSSCG00000024793	PORCN	porcupine homolog (Drosophila) [Source:HGNC Symbol;Acc:17652]	DT	LT	OK	19.2915	53.6569	1.4758	3.35853	5e-05	0.000434104	down
XLOC_021812	XLOC_021812	ENSSSCT00000023255	GATA1	chrX:47745336-47752876	ENSSSCG00000027237	GATA1	GATA 1 protein; Uncharacterized protein [Source:UniProtKB/TrEMBL;Acc:I3LEA0]	DT	LT	OK	2.39757	0.63925	-1.90712	-2.64224	5e-05	0.000434104	up
XLOC_022416	XLOC_022416	ENSSSCT00000013502;ENSSSCT00000034915;ENSSSCT00000036389;ENSSSCT00000033260;ENSSSCT00000036484;ENSSSCT00000036160;ENSSSCT00000032826	ALAS2	chrX:53807664-53832133	ENSSSCG00000012347	ALAS2	"aminolevulinate, delta-, synthase 2 [Source:HGNC Symbol;Acc:397]"	DT	LT	OK	967.275	169.222	-2.51501	-3.51247	5e-05	0.000434104	up
XLOC_021956	XLOC_021956	ENSSSCT00000013634	KLHL4	chrX:80884836-81001424	ENSSSCG00000012467	KLHL4	kelch-like family member 4 [Source:HGNC Symbol;Acc:6355]	DT	LT	OK	0.222245	1.69851	2.93405	3.42331	5e-05	0.000434104	down
XLOC_022527	XLOC_022527	ENSSSCT00000035839;ENSSSCT00000036324	XKRX	chrX:90542797-90558711	ENSSSCG00000012487	XKRX	"XK, Kell blood group complex subunit-related, X-linked [Source:HGNC Symbol;Acc:29845]"	DT	LT	OK	3.5876	1.62245	-1.14484	-1.87553	5e-05	0.000434104	up
XLOC_021994	XLOC_021994	ENSSSCT00000033756;ENSSSCT00000013682	TCEAL2	chrX:97442798-97444795	ENSSSCG00000012530	TCEAL2	transcription elongation factor A protein-like 4 [Source:RefSeq peptide;Acc:NP_001230359]	DT	LT	OK	2.53416	0.632472	-2.00244	-1.85614	5e-05	0.000434104	up
XLOC_022559	XLOC_022559	ENSSSCT00000013686	ENSSSCG00000012517	chrX:98800896-98803989	ENSSSCG00000012517		Uncharacterized protein [Source:UniProtKB/TrEMBL;Acc:F1RYF1]	DT	LT	OK	3.73611	23.9878	2.68269	5.79371	5e-05	0.000434104	down
XLOC_022749	XLOC_022749	ENSSSCT00000013322	ENSSSCG00000012178	chrY:1277623-1297330	ENSSSCG00000012178		Eukaryotic translation initiation factor 2 subunit 3 [Source:UniProtKB/TrEMBL;Acc:F1SPY4]	DT	LT	OK	68.7256	144.391	1.07106	2.07603	5e-05	0.000434104	down
XLOC_022753	XLOC_022753	ENSSSCT00000024980	EIF1AX	chrY:388423-405535	ENSSSCG00000012162	EIF1AX	"Sus scrofa eukaryotic translation initiation factor 1A, X-linked (EIF1AX), mRNA. [Source:RefSeq mRNA;Acc:NM_001243218]"	DT	LT	OK	11.3797	24.3266	1.09607	2.27725	5e-05	0.000434104	down
XLOC_000787	XLOC_000787	ENSSSCT00000005824	PSAT1	chr1:257809814-257834732	ENSSSCG00000005287	PSAT1	phosphoserine aminotransferase 1 [Source:HGNC Symbol;Acc:19129]	DT	LT	OK	0.696202	1.8906	1.44127	1.93918	0.0001	0.000812501	down
XLOC_002920	XLOC_002920	ENSSSCT00000027599	MCF2L	chr11:86230207-86298414	ENSSSCG00000023218	MCF2L	MCF.2 cell line derived transforming sequence-like [Source:HGNC Symbol;Acc:14576]	DT	LT	OK	5.89079	1.3115	-2.16724	-1.89437	0.0001	0.000812501	up
XLOC_004240	XLOC_004240	ENSSSCT00000025604	AURKB	chr12:55886066-55890688	ENSSSCG00000028924	AURKB	aurora kinase B [Source:HGNC Symbol;Acc:11390]	DT	LT	OK	5.66583	2.5172	-1.17046	-2.01368	0.0001	0.000812501	up
XLOC_004251	XLOC_004251	ENSSSCT00000019580	MFSD6L	chr12:56657166-56658939	ENSSSCG00000017992	MFSD6L	major facilitator superfamily domain containing 6-like [Source:HGNC Symbol;Acc:26656]	DT	LT	OK	1.45688	0.482211	-1.59515	-2.07896	0.0001	0.000812501	up
XLOC_006749	XLOC_006749	ENSSSCT00000010999	IGLC	chr14:52423078-52423532	ENSSSCG00000010044	IGLC	Ig lambda chain C region [Source:UniProtKB/Swiss-Prot;Acc:P01846]	DT	LT	OK	2218.05	1000.48	-1.14861	-3.09006	0.0001	0.000812501	up
XLOC_009505	XLOC_009505	ENSSSCT00000018233	GCK	chr18:55903101-55918196	ENSSSCG00000016751	GCK	glucokinase (hexokinase 4) [Source:HGNC Symbol;Acc:4195]	DT	LT	OK	0.757601	2.12745	1.48962	2.18055	0.0001	0.000812501	down
XLOC_010520	XLOC_010520	ENSSSCT00000036248;ENSSSCT00000015345;ENSSSCT00000033900;ENSSSCT00000036046;ENSSSCT00000035770;ENSSSCT00000034321;ENSSSCT00000033139	HK3	chr2:82651077-82669061	ENSSSCG00000014048	HK3	hexokinase 3 (white cell) [Source:HGNC Symbol;Acc:4925]	DT	LT	OK	118.113	307.007	1.37811	2.01398	0.0001	0.000812501	down
XLOC_013256	XLOC_013256	ENSSSCT00000009339	CLIP4	chr3:116933718-117001691	ENSSSCG00000008535	CLIP4	"CAP-GLY domain containing linker protein family, member 4 [Source:HGNC Symbol;Acc:26108]"	DT	LT	OK	1.45978	3.28803	1.17148	1.96687	0.0001	0.000812501	down
XLOC_013618	XLOC_013618	ENSSSCT00000006869	SNAI2	chr4:86680286-86682763	ENSSSCG00000026570	SNAI2	"Sus scrofa snail homolog 2 (Drosophila) (SNAI2), mRNA. [Source:RefSeq mRNA;Acc:NM_001128439]"	DT	LT	OK	3.02338	0.979187	-1.62651	-2.29024	0.0001	0.000812501	up
XLOC_015134	XLOC_015134	ENSSSCT00000030549;ENSSSCT00000000957	GAS2L3	chr5:87851009-87870246	ENSSSCG00000000874	GAS2L3	growth arrest-specific 2 like 3 [Source:HGNC Symbol;Acc:27475]	DT	LT	OK	1.97718	0.767846	-1.36455	-1.71318	0.0001	0.000812501	up
XLOC_017626	XLOC_017626	ENSSSCT00000004233	ENSSSCG00000003824	chr6:139867649-139892000	ENSSSCG00000003824		Uncharacterized protein [Source:UniProtKB/TrEMBL;Acc:F1S7Z0]	DT	LT	OK	3.02852	0.0851918	-5.15176	-3.93611	0.0001	0.000812501	up
XLOC_017173	XLOC_017173	ENSSSCT00000003610	ENSSSCG00000003250	chr6:52415289-52422099	ENSSSCG00000003250		Uncharacterized protein [Source:UniProtKB/TrEMBL;Acc:F1RNK6]	DT	LT	OK	0.515195	1.62966	1.66138	2.26847	0.0001	0.000812501	down
XLOC_017808	XLOC_017808	ENSSSCT00000001262	ENSSSCG00000001164	chr7:22616336-22622592	ENSSSCG00000001164		Uncharacterized protein [Source:UniProtKB/TrEMBL;Acc:F1RPL4]	DT	LT	OK	0.404646	1.0914	1.43144	1.84925	0.0001	0.000812501	down
XLOC_019913	XLOC_019913	ENSSSCT00000009647	ENSSSCG00000008817	chr8:39994821-40004075	ENSSSCG00000008817		Uncharacterized protein [Source:UniProtKB/TrEMBL;Acc:F1S3S1]	DT	LT	OK	1.29779	3.78842	1.54554	2.15367	0.0001	0.000812501	down
XLOC_019943	XLOC_019943	ENSSSCT00000031092	ENSSSCG00000021559	chr8:46125729-46127733	ENSSSCG00000021559		Uncharacterized protein [Source:UniProtKB/TrEMBL;Acc:I3LGY5]	DT	LT	OK	2.03301	0.654913	-1.63425	-2.27503	0.0001	0.000812501	up
XLOC_019503	XLOC_019503	ENSSSCT00000028460	ENSSSCG00000030504	chr8:46567886-46605587	ENSSSCG00000030504		Uncharacterized protein [Source:UniProtKB/TrEMBL;Acc:I3LMI1]	DT	LT	OK	2.20868	6.75997	1.61383	2.58522	0.0001	0.000812501	down
XLOC_020796	XLOC_020796	ENSSSCT00000016829	ENSSSCG00000015447	chr9:119182002-119182887	ENSSSCG00000015447		Uncharacterized protein [Source:UniProtKB/TrEMBL;Acc:F1SAE5]	DT	LT	OK	8.13158	3.44166	-1.24043	-2.39279	0.0001	0.000812501	up
XLOC_021844	XLOC_021844	ENSSSCT00000013470;ENSSSCT00000034646;ENSSSCT00000032770;ENSSSCT00000035896;ENSSSCT00000036176;ENSSSCT00000035943	MAGED4B	chrX:50886355-50894068	ENSSSCG00000012319	MAGED4B	Uncharacterized protein [Source:UniProtKB/TrEMBL;Acc:F1RUI9]	DT	LT	OK	0.271542	1.08637	2.00026	0.997013	0.0001	0.000812501	down
XLOC_001968	XLOC_001968	ENSSSCT00000006002	LPAR1	chr1:282666495-282667881	ENSSSCG00000005457	LPAR1	lysophosphatidic acid receptor 1 [Source:HGNC Symbol;Acc:3166]	DT	LT	OK	2.32848	0.536715	-2.11716	-2.71895	0.00015	0.00116245	up
XLOC_006883	XLOC_006883	ENSSSCT00000011244	TBATA	chr14:79531076-79543387	ENSSSCG00000010273	TBATA	"thymus, brain and testes associated [Source:HGNC Symbol;Acc:23511]"	DT	LT	OK	2.56815	1.04098	-1.30279	-1.8233	0.00015	0.00116245	up
XLOC_007580	XLOC_007580	ENSSSCT00000017682	NYAP2	chr15:140534478-140641040	ENSSSCG00000016239	NYAP2	neuronal tyrosine-phosphorylated phosphoinositide-3-kinase adaptor 2 [Source:HGNC Symbol;Acc:29291]	DT	LT	OK	0.139942	1.19714	3.09669	2.58287	0.00015	0.00116245	down
XLOC_008474	XLOC_008474	ENSSSCT00000018468	ENSSSCG00000016959	chr16:51405116-51423921	ENSSSCG00000016959		Uncharacterized protein [Source:UniProtKB/TrEMBL;Acc:F1SKR8]	DT	LT	OK	0.800703	2.01915	1.33441	1.85567	0.00015	0.00116245	down
XLOC_012637	XLOC_012637	ENSSSCT00000008273	PDGFA	chr3:154799-169916	ENSSSCG00000007541	PDGFA	platelet-derived growth factor alpha polypeptide [Source:HGNC Symbol;Acc:8799]	DT	LT	OK	0.663143	1.93263	1.54317	2.01319	0.00015	0.00116245	down
XLOC_012284	XLOC_012284	ENSSSCT00000008911	EDAR	chr3:49603394-49624831	ENSSSCG00000008134	EDAR	ectodysplasin A receptor [Source:HGNC Symbol;Acc:2895]	DT	LT	OK	1.28742	0.138586	-3.21562	-2.86913	0.00015	0.00116245	up
XLOC_015530	XLOC_015530	ENSSSCT00000024435	ENSSSCG00000026593	chr5:45982549-46005363	ENSSSCG00000026593		Uncharacterized protein [Source:UniProtKB/TrEMBL;Acc:I3LJN5]	DT	LT	OK	2.9576	1.32869	-1.15442	-1.9797	0.00015	0.00116245	up
XLOC_015568	XLOC_015568	ENSSSCT00000000642	LMO3	chr5:59455716-59508948	ENSSSCG00000000597	LMO3	"Sus scrofa LIM domain only 3 (rhombotin-like 2) (LMO3), mRNA. [Source:RefSeq mRNA;Acc:NM_001112685]"	DT	LT	OK	2.52485	0.831277	-1.6028	-2.22405	0.00015	0.00116245	up
XLOC_015590	XLOC_015590	ENSSSCT00000000701;ENSSSCT00000000699;ENSSSCT00000033700;ENSSSCT00000033773;ENSSSCT00000000700	CLEC7A	chr5:64542868-64556408	ENSSSCG00000000648	CLEC7A	"Sus scrofa C-type lectin domain family 7, member A (CLEC7A), mRNA. [Source:RefSeq mRNA;Acc:NM_001145866]"	DT	LT	OK	5.6596	11.9533	1.07864	1.90271	0.00015	0.00116245	down
XLOC_017964	XLOC_017964	ENSSSCT00000001722	TEAD3	chr7:36085700-36100686	ENSSSCG00000001544	TEAD3	TEA domain family member 3 [Source:HGNC Symbol;Acc:11716]	DT	LT	OK	0.561155	1.50951	1.42761	1.87133	0.00015	0.00116245	down
XLOC_021447	XLOC_021447	ENSSSCT00000016745	TWIST1	chr9:97328123-97329026	ENSSSCG00000015370	TWIST1	twist family bHLH transcription factor 1 [Source:HGNC Symbol;Acc:12428]	DT	LT	OK	5.26103	16.6023	1.65797	3.49681	0.00015	0.00116245	down
XLOC_002314	XLOC_002314	ENSSSCT00000011999	FRMD3	chr10:35717075-35792553	ENSSSCG00000010962	FRMD3	FERM domain containing 3 [Source:HGNC Symbol;Acc:24125]	DT	LT	OK	1.97652	0.65518	-1.593	-2.04835	0.0002	0.00148643	up
XLOC_003114	XLOC_003114	ENSSSCT00000010453	EFNB2	chr11:81565081-81610206	ENSSSCG00000009535	EFNB2	ephrin-B2 [Source:HGNC Symbol;Acc:3227]	DT	LT	OK	0.0912001	1.09291	3.583	2.7728	0.0002	0.00148643	down
XLOC_006388	XLOC_006388	ENSSSCT00000011570	ELOVL3	chr14:123080788-123083970	ENSSSCG00000010577	ELOVL3	"Sus scrofa ELOVL fatty acid elongase 3 (ELOVL3), mRNA. [Source:RefSeq mRNA;Acc:NM_001167634]"	DT	LT	OK	0.837279	2.31496	1.46721	2.11477	0.0002	0.00148643	down
XLOC_008059	XLOC_008059	ENSSSCT00000017703	DNER	chr15:144455469-144588200	ENSSSCG00000016258	DNER	delta/notch-like EGF repeat containing [Source:HGNC Symbol;Acc:24456]	DT	LT	OK	0.334996	1.42881	2.0926	2.30063	0.0002	0.00148643	down
XLOC_007668	XLOC_007668	ENSSSCT00000017820	ANKMY1	chr15:154473742-154507383	ENSSSCG00000016365	ANKMY1	ankyrin repeat and MYND domain containing 1 [Source:HGNC Symbol;Acc:20987]	DT	LT	OK	0.44168	1.06527	1.27015	1.68381	0.0002	0.00148643	down
XLOC_010794	XLOC_010794	ENSSSCT00000028242	ENSSSCG00000025399	chr2:157908465-158077825	ENSSSCG00000025399		Uncharacterized protein [Source:UniProtKB/TrEMBL;Acc:I3LJV6]	DT	LT	OK	47.6598	16.968	-1.48995	-2.31546	0.0002	0.00148643	up
XLOC_010862	XLOC_010862	ENSSSCT00000022312	PHLDA2	chr2:428407-429386	ENSSSCG00000021597	PHLDA2	"pleckstrin homology-like domain, family A, member 2 [Source:HGNC Symbol;Acc:12385]"	DT	LT	OK	10.8111	26.8504	1.31243	4.19043	0.0002	0.00148643	down
XLOC_016121	XLOC_016121	ENSSSCT00000003453	C5AR2	chr6:48550460-48551474	ENSSSCG00000003113	C5AR2	complement component 5a receptor 2 [Source:HGNC Symbol;Acc:4527]	DT	LT	OK	7.66831	3.71136	-1.04696	-2.04124	0.0002	0.00148643	up
XLOC_016235	XLOC_016235	ENSSSCT00000003646;ENSSSCT00000035853;ENSSSCT00000033154;ENSSSCT00000033674	PigE-108A11.3	chr6:53966605-53970154	ENSSSCG00000003282	PigE-108A11.3	"Sus scrofa leukocyte immunoglobulin-like receptor-like (PIGE-108A11.3), mRNA. [Source:RefSeq mRNA;Acc:NM_001128451]"	DT	LT	OK	0.481487	1.38448	1.52378	1.73602	0.0002	0.00148643	down
XLOC_005800	XLOC_005800	ENSSSCT00000027870	ENSSSCG00000030160	chr13:217835233-217887335	ENSSSCG00000030160		Uncharacterized protein [Source:UniProtKB/TrEMBL;Acc:I3LH70]	DT	LT	OK	0.473735	1.63247	1.78491	2.0718	0.00025	0.0018041	down
XLOC_008715	XLOC_008715	ENSSSCT00000026498	ENSSSCG00000021795	chr17:38229906-38258220	ENSSSCG00000021795		Uncharacterized protein [Source:UniProtKB/TrEMBL;Acc:I3LU96]	DT	LT	OK	7.46453	3.2964	-1.17916	-1.73277	0.00025	0.0018041	up
XLOC_009425	XLOC_009425	ENSSSCT00000018119	LINC00998	chr18:35200926-35201106	ENSSSCG00000016641	LINC00998	long intergenic non-protein coding RNA 998 [Source:HGNC Symbol;Acc:48953]	DT	LT	OK	142.221	54.9071	-1.37306	-19.2393	0.00025	0.0018041	up
XLOC_011074	XLOC_011074	ENSSSCT00000023267	ENSSSCG00000022042	chr2:13320726-13324337	ENSSSCG00000022042		Uncharacterized protein [Source:UniProtKB/TrEMBL;Acc:I3LEF9]	DT	LT	OK	2.35799	0.608375	-1.95453	-2.40244	0.00025	0.0018041	up
XLOC_010722	XLOC_010722	ENSSSCT00000015688	ENSSSCG00000014359	chr2:147280800-147307996	ENSSSCG00000014359			DT	LT	OK	2.47597	1.02056	-1.27862	-1.85915	0.00025	0.0018041	up
XLOC_011258	XLOC_011258	ENSSSCT00000033610;ENSSSCT00000015246	TRIM58	chr2:56435709-56475703	ENSSSCG00000013958	TRIM58	tripartite motif containing 58 [Source:HGNC Symbol;Acc:24150]	DT	LT	OK	1.75913	0.38904	-2.17687	-2.01667	0.00025	0.0018041	up
XLOC_010229	XLOC_010229	ENSSSCT00000024967	CYP4F22	chr2:61603861-61625704	ENSSSCG00000023607	CYP4F22	"cytochrome P450, family 4, subfamily F, polypeptide 22 [Source:HGNC Symbol;Acc:26820]"	DT	LT	OK	0.459569	1.27302	1.4699	1.80738	0.00025	0.0018041	down
XLOC_016619	XLOC_016619	ENSSSCT00000004145	MOCOS	chr6:112471603-112544365	ENSSSCG00000003744	MOCOS	molybdenum cofactor sulfurase [Source:HGNC Symbol;Acc:18234]	DT	LT	OK	1.60034	0.716482	-1.15937	-1.67119	0.00025	0.0018041	up
XLOC_021095	XLOC_021095	ENSSSCT00000016203	SLCO2B1	chr9:10692503-10725477	ENSSSCG00000014851	SLCO2B1	"solute carrier organic anion transporter family, member 2B1 [Source:HGNC Symbol;Acc:10962]"	DT	LT	OK	1.03331	0.397358	-1.37876	-1.77178	0.00025	0.0018041	up
XLOC_007183	XLOC_007183	ENSSSCT00000017087	ENSSSCG00000015687	chr15:17511143-17513123	ENSSSCG00000015687		Uncharacterized protein [Source:UniProtKB/TrEMBL;Acc:F1S0E9]	DT	LT	OK	0.346192	1.11989	1.69372	1.95894	0.0003	0.00211045	down
XLOC_008830	XLOC_008830	ENSSSCT00000008067	HNF4A	chr17:52270042-52296713	ENSSSCG00000007371	HNF4A	"Sus scrofa hepatocyte nuclear factor 4, alpha (HNF4A), mRNA. [Source:RefSeq mRNA;Acc:NM_001044571]"	DT	LT	OK	0.670193	1.45025	1.11365	1.65494	0.0003	0.00211045	down
XLOC_010254	XLOC_010254	ENSSSCT00000032832;ENSSSCT00000034935;ENSSSCT00000035665	EMR2	chr2:64178912-64183207	ENSSSCG00000021675	EMR2	Uncharacterized protein [Source:UniProtKB/TrEMBL;Acc:K7GSV2]	DT	LT	OK	1.00202	0.183213	-2.45131	-1.33023	0.0003	0.00211045	up
XLOC_010572	XLOC_010572	ENSSSCT00000015440;ENSSSCT00000028327;ENSSSCT00000031327;ENSSSCT00000033743;ENSSSCT00000035607;ENSSSCT00000034590;ENSSSCT00000032588;ENSSSCT00000033299;ENSSSCT00000033916	VCAN	chr2:93783041-93895497	ENSSSCG00000014136	VCAN	"Sus scrofa versican (VCAN), mRNA. [Source:RefSeq mRNA;Acc:NM_001206429]"	DT	LT	OK	115.289	43.1932	-1.41637	-1.74669	0.0003	0.00211045	up
XLOC_012197	XLOC_012197	ENSSSCT00000008766;ENSSSCT00000031153	RHBDL1	chr3:41376738-41380396	ENSSSCG00000007998	RHBDL1	"rhomboid, veinlet-like 1 (Drosophila) [Source:HGNC Symbol;Acc:10007]"	DT	LT	OK	1.43168	0.516214	-1.47167	-1.57607	0.0003	0.00211045	up
XLOC_015518	XLOC_015518	ENSSSCT00000000563	PHLDA1	chr5:42877525-42878692	ENSSSCG00000000521	PHLDA1	"pleckstrin homology-like domain, family A, member 1 [Source:HGNC Symbol;Acc:8933]"	DT	LT	OK	2.94281	1.23494	-1.25276	-1.84384	0.0003	0.00211045	up
XLOC_021669	XLOC_021669	ENSSSCT00000034550;ENSSSCT00000035812;ENSSSCT00000013250;ENSSSCT00000032963	AMEL	chrX:8472833-9213814	ENSSSCG00000012113	AMEL	"Sus scrofa amelogenin (amelogenesis imperfecta 1, X-linked) (AMEL), mRNA. [Source:RefSeq mRNA;Acc:NM_213906]"	DT	LT	OK	10.3246	0.188834	-5.77283	-1.52262	0.0003	0.00211045	up
XLOC_009301	XLOC_009301	ENSSSCT00000029678	ATG9B	chr18:6570673-6578321	ENSSSCG00000024431	ATG9B	"Sus scrofa ATG9 autophagy related 9 homolog B (S. cerevisiae) (ATG9B), mRNA. [Source:RefSeq mRNA;Acc:NM_001190280]"	DT	LT	OK	1.2425	2.50102	1.00927	1.7158	0.00035	0.00239687	down
XLOC_012267	XLOC_012267	ENSSSCT00000025163	ENSSSCG00000030469	chr3:47568862-47584190	ENSSSCG00000030469			DT	LT	OK	2.11678	0.983777	-1.10547	-1.64052	0.00035	0.00239687	up
XLOC_016056	XLOC_016056	ENSSSCT00000003339	CYP2B22	chr6:44929853-44978800	ENSSSCG00000003006	CYP2B22	"Sus scrofa cytochrome P450 2B22 (CYP2B22), mRNA. [Source:RefSeq mRNA;Acc:NM_214413]"	DT	LT	OK	2.80887	1.36829	-1.03761	-1.63889	0.00035	0.00239687	up
XLOC_016127	XLOC_016127	ENSSSCT00000003455	MEIS3	chr6:48829330-48839949	ENSSSCG00000003115	MEIS3	Meis homeobox 3 [Source:HGNC Symbol;Acc:29537]	DT	LT	OK	0.548705	1.49235	1.44348	1.87955	0.00035	0.00239687	down
XLOC_020093	XLOC_020093	ENSSSCT00000009934	C4orf33	chr8:102652236-102670274	ENSSSCG00000009069	C4orf33	chromosome 4 open reading frame 33 [Source:HGNC Symbol;Acc:27025]	DT	LT	OK	7.17029	3.19878	-1.16451	-2.19245	0.00035	0.00239687	up
XLOC_019751	XLOC_019751	ENSSSCT00000029035	ENSSSCG00000022194	chr8:139497432-139528804	ENSSSCG00000022194		Uncharacterized protein [Source:UniProtKB/TrEMBL;Acc:I3LB15]	DT	LT	OK	2.04903	0.489148	-2.0666	-2.46439	0.00035	0.00239687	up
XLOC_019919	XLOC_019919	ENSSSCT00000009663	OCIAD2	chr8:40879888-41028371	ENSSSCG00000008829	OCIAD2	OCIA domain containing 2 [Source:HGNC Symbol;Acc:28685]	DT	LT	OK	0.479418	1.30705	1.44696	1.85279	0.00035	0.00239687	down
XLOC_000559	XLOC_000559	ENSSSCT00000005474	CORO2B	chr1:184372305-184440477	ENSSSCG00000004962	CORO2B	"coronin, actin binding protein, 2B [Source:HGNC Symbol;Acc:2256]"	DT	LT	OK	0.447346	1.33986	1.58262	1.91777	0.0004	0.00267914	down
XLOC_001888	XLOC_001888	ENSSSCT00000026971	ENSSSCG00000029319	chr1:263728097-263752662	ENSSSCG00000029319		Uncharacterized protein [Source:UniProtKB/TrEMBL;Acc:I3LN29]	DT	LT	OK	0.619146	1.87314	1.59711	2.01768	0.0004	0.00267914	down
XLOC_004855	XLOC_004855	ENSSSCT00000013031	ENSSSCG00000011908	chr13:151278155-151278428	ENSSSCG00000011908		Protease; Uncharacterized protein [Source:UniProtKB/TrEMBL;Acc:O62629]	DT	LT	OK	10.8133	26.1281	1.2728	4.77668	0.0004	0.00267914	down
XLOC_004969	XLOC_004969	ENSSSCT00000013185	CBR3	chr13:209842575-209852620	ENSSSCG00000012053	CBR3	carbonyl reductase 3 [Source:HGNC Symbol;Acc:1549]	DT	LT	OK	2.0939	0.879402	-1.2516	-1.71297	0.0004	0.00267914	up
XLOC_009323	XLOC_009323	ENSSSCT00000017950	ENSSSCG00000016486	chr18:8009871-8020754	ENSSSCG00000016486		Uncharacterized protein [Source:UniProtKB/TrEMBL;Acc:F1SRR9]	DT	LT	OK	1.39899	0.687487	-1.02498	-1.58359	0.0004	0.00267914	up
XLOC_010846	XLOC_010846	ENSSSCT00000027743	ENSSSCG00000025023	chr2:162310112-162315342	ENSSSCG00000025023		Uncharacterized protein [Source:UniProtKB/TrEMBL;Acc:I3LIX6]	DT	LT	OK	5.66432	2.8076	-1.01256	-1.77839	0.0004	0.00267914	up
XLOC_011232	XLOC_011232	ENSSSCT00000014648	ADM	chr2:52576214-52578540	ENSSSCG00000013408	ADM	"Sus scrofa adrenomedullin (ADM), mRNA. [Source:RefSeq mRNA;Acc:NM_214107]"	DT	LT	OK	2.0324	4.23601	1.05952	1.77899	0.0004	0.00267914	down
XLOC_013898	XLOC_013898	ENSSSCT00000007420	PPM1J	chr4:117792235-117797886	ENSSSCG00000006774	PPM1J	"protein phosphatase, Mg2+/Mn2+ dependent, 1J [Source:HGNC Symbol;Acc:20785]"	DT	LT	OK	2.14895	0.937975	-1.19601	-1.69857	0.0004	0.00267914	up
XLOC_016705	XLOC_016705	ENSSSCT00000004283	ENSSSCG00000003871	chr6:148304047-148324553	ENSSSCG00000003871		Uncharacterized protein [Source:UniProtKB/TrEMBL;Acc:F1S6G1]	DT	LT	OK	1.41826	0.375397	-1.91764	-2.04611	0.0004	0.00267914	up
XLOC_018623	XLOC_018623	ENSSSCT00000001345	TRIM15	chr7:24833170-24844895	ENSSSCG00000001235	TRIM15	"Sus scrofa tripartite motif containing 15 (TRIM15), mRNA. [Source:RefSeq mRNA;Acc:NM_001123208]"	DT	LT	OK	2.05435	0.952219	-1.10932	-1.63613	0.0004	0.00267914	up
XLOC_022490	XLOC_022490	ENSSSCT00000013614;ENSSSCT00000033823;ENSSSCT00000033853;ENSSSCT00000032830;ENSSSCT00000034500;ENSSSCT00000033378;ENSSSCT00000036132	ITM2A	chrX:72699044-72706320	ENSSSCG00000012448	ITM2A	integral membrane protein 2A [Source:HGNC Symbol;Acc:6173]	DT	LT	OK	5.96666	2.35284	-1.34252	-1.22913	0.0004	0.00267914	up
XLOC_000049	XLOC_000049	ENSSSCT00000004504	RGS17	chr1:15590430-15689986	ENSSSCG00000004075	RGS17	regulator of G-protein signaling 17 [Source:HGNC Symbol;Acc:14088]	DT	LT	OK	1.45517	0.624631	-1.22011	-1.68478	0.00045	0.0029464	up
XLOC_002552	XLOC_002552	ENSSSCT00000024604	TNNI1	chr10:28197735-28203433	ENSSSCG00000024061	TNNI1	"troponin I type 1 (skeletal, slow) [Source:HGNC Symbol;Acc:11945]"	DT	LT	OK	5.91531	2.61271	-1.17891	-2.01995	0.00045	0.0029464	up
XLOC_005532	XLOC_005532	ENSSSCT00000024033	CLAUDIN1	chr13:136971661-136987446	ENSSSCG00000028484	CLAUDIN1	"Sus scrofa claudin 1 (CLDN1), mRNA. [Source:RefSeq mRNA;Acc:NM_001244539]"	DT	LT	OK	0.102758	1.7596	4.09793	3.06781	0.00045	0.0029464	down
XLOC_005592	XLOC_005592	ENSSSCT00000013017	PLA1A	chr13:149969015-149996425	ENSSSCG00000011895	PLA1A	phospholipase A1 member A [Source:HGNC Symbol;Acc:17661]	DT	LT	OK	0.764033	1.8212	1.25318	1.81019	0.00045	0.0029464	down
XLOC_009064	XLOC_009064	ENSSSCT00000033360;ENSSSCT00000036670;ENSSSCT00000027106	CH242-240D14.1	chr17:37956425-37968578	ENSSSCG00000028461	CH242-240D14.1	Uncharacterized protein [Source:UniProtKB/TrEMBL;Acc:I3LAN1]	DT	LT	OK	15.9309	6.90437	-1.20625	-2.62248	0.00045	0.0029464	up
XLOC_012055	XLOC_012055	ENSSSCT00000008502	ENSSSCG00000007755	chr3:17622063-17633306	ENSSSCG00000007755		Uncharacterized protein [Source:UniProtKB/TrEMBL;Acc:F1RIS4]	DT	LT	OK	4.22676	8.46806	1.00248	1.86853	0.00045	0.0029464	down
XLOC_014272	XLOC_014272	ENSSSCT00000006957	ENSSSCG00000006349	chr4:96863256-96870569	ENSSSCG00000006349		Uncharacterized protein [Source:UniProtKB/TrEMBL;Acc:F1S1C5]	DT	LT	OK	5.87735	2.92284	-1.0078	-1.8241	0.00045	0.0029464	up
XLOC_013691	XLOC_013691	ENSSSCT00000007026;ENSSSCT00000035996	FCER1A	chr4:99069232-99075661	ENSSSCG00000006413	FCER1A	"Fc fragment of IgE, high affinity I, receptor for; alpha polypeptide [Source:HGNC Symbol;Acc:3609]"	DT	LT	OK	3.93875	1.67447	-1.23404	-1.53164	0.00045	0.0029464	up
XLOC_016459	XLOC_016459	ENSSSCT00000028412	TRNP1	chr6:77863823-77870220	ENSSSCG00000027325	TRNP1	TMF1-regulated nuclear protein 1 [Source:HGNC Symbol;Acc:34348]	DT	LT	OK	0.37777	1.09354	1.53343	1.86591	0.00045	0.0029464	down
XLOC_021090	XLOC_021090	ENSSSCT00000016196	ENSSSCG00000014844	chr9:10123735-10150312	ENSSSCG00000014844		Uncharacterized protein [Source:UniProtKB/TrEMBL;Acc:F1SUP8]	DT	LT	OK	0.863947	2.01261	1.22005	1.68953	0.00045	0.0029464	down
XLOC_021026	XLOC_021026	ENSSSCT00000016078	ENSSSCG00000014727	chr9:5641009-5642223	ENSSSCG00000014727		Uncharacterized protein [Source:UniProtKB/TrEMBL;Acc:F1RII5]	DT	LT	OK	11.0216	3.81786	-1.52949	-3.00282	0.00045	0.0029464	up
XLOC_001241	XLOC_001241	ENSSSCT00000004679	FABP7	chr1:44098030-44102111	ENSSSCG00000004234	FABP7	"fatty acid binding protein 7, brain [Source:HGNC Symbol;Acc:3562]"	DT	LT	OK	0.281092	1.54762	2.46094	2.53946	0.0005	0.00322346	down
XLOC_005006	XLOC_005006	ENSSSCT00000027402	ENSSSCG00000028846	chr13:218086391-218088850	ENSSSCG00000028846			DT	LT	OK	1.0935	2.74107	1.32579	1.9525	0.0005	0.00322346	down
XLOC_007941	XLOC_007941	ENSSSCT00000017513	ENSSSCG00000016085	chr15:114729852-114767033	ENSSSCG00000016085		Uncharacterized protein [Source:UniProtKB/TrEMBL;Acc:F1SI74]	DT	LT	OK	2.19442	0.898147	-1.28881	-1.87124	0.0005	0.00322346	up
XLOC_010235	XLOC_010235	ENSSSCT00000025778	EPHX3	chr2:61926564-61930266	ENSSSCG00000028144	EPHX3	epoxide hydrolase 3 [Source:HGNC Symbol;Acc:23760]	DT	LT	OK	3.52617	1.63955	-1.1048	-1.80071	0.0005	0.00322346	up
XLOC_014513	XLOC_014513	ENSSSCT00000007444	CHI3L2	chr4:119320216-119544247	ENSSSCG00000006796	CHI3L2	chitinase 3-like 2 [Source:HGNC Symbol;Acc:1933]	DT	LT	OK	59.2748	448.011	2.91804	3.20771	0.0005	0.00322346	down
XLOC_014265	XLOC_014265	ENSSSCT00000006949	SH2D1B	chr4:95921816-95926281	ENSSSCG00000006341	SH2D1B	SH2 domain containing 1B [Source:HGNC Symbol;Acc:30416]	DT	LT	OK	19.2057	41.3679	1.10698	4.6208	0.0005	0.00322346	down
XLOC_015030	XLOC_015030	ENSSSCT00000000744	CDCA3	chr5:66295033-66297372	ENSSSCG00000000683	CDCA3	cell division cycle associated 3 [Source:HGNC Symbol;Acc:14624]	DT	LT	OK	3.02644	1.31372	-1.20396	-1.74484	0.0005	0.00322346	up
XLOC_001571	XLOC_001571	ENSSSCT00000032164	ENSSSCG00000029381	chr1:146214578-146227195	ENSSSCG00000029381		Uncharacterized protein [Source:UniProtKB/TrEMBL;Acc:I3LEY0]	DT	LT	OK	6.14239	2.92778	-1.06899	-1.8278	0.00055	0.00348554	up
XLOC_004058	XLOC_004058	ENSSSCT00000019294	TMEM98	chr12:43758791-43771796	ENSSSCG00000017727	TMEM98	transmembrane protein 98 [Source:HGNC Symbol;Acc:24529]	DT	LT	OK	4.86457	2.19343	-1.14912	-1.7881	0.00055	0.00348554	up
XLOC_011626	XLOC_011626	ENSSSCT00000015407	ENSSSCG00000014105	chr2:89270224-89356834	ENSSSCG00000014105			DT	LT	OK	56.8274	27.5994	-1.04195	-1.53801	0.00055	0.00348554	up
XLOC_012486	XLOC_012486	ENSSSCT00000027991	ENSSSCG00000030512	chr3:106269291-106282933	ENSSSCG00000030512		Uncharacterized protein [Source:UniProtKB/TrEMBL;Acc:I3LHQ3]	DT	LT	OK	18.7403	6.45533	-1.53759	-5.65336	0.00055	0.00348554	up
XLOC_012257	XLOC_012257	ENSSSCT00000008865	NT5DC4	chr3:45397629-45402884	ENSSSCG00000008092	NT5DC4	5'-nucleotidase domain containing 4 [Source:HGNC Symbol;Acc:27678]	DT	LT	OK	0.935784	2.91717	1.64032	2.08178	0.00055	0.00348554	down
XLOC_014570	XLOC_014570	ENSSSCT00000007531	ENSSSCG00000006877	chr4:130763758-130857116	ENSSSCG00000006877			DT	LT	OK	1.04708	0.345535	-1.59946	-1.7914	0.00055	0.00348554	up
XLOC_013989	XLOC_013989	ENSSSCT00000007599;ENSSSCT00000007600	ODF2L	chr4:142246489-142276543	ENSSSCG00000006936	ODF2L	outer dense fiber of sperm tails 2-like [Source:HGNC Symbol;Acc:29225]	DT	LT	OK	2.10813	1.01773	-1.05061	-1.46802	0.00055	0.00348554	up
XLOC_011591	XLOC_011591	ENSSSCT00000015350	EIF4E1B	chr2:82879808-82882970	ENSSSCG00000014052	EIF4E1B	eukaryotic translation initiation factor 4E family member 1B [Source:HGNC Symbol;Acc:33179]	DT	LT	OK	0.668141	2.01731	1.59421	2.10046	0.0006	0.00376683	down
XLOC_010469	XLOC_010469	ENSSSCT00000014672	EFNA2	chr2:77858746-77861966	ENSSSCG00000013428	EFNA2	ephrin-A2 [Source:HGNC Symbol;Acc:3222]	DT	LT	OK	3.18195	0.979666	-1.69955	-2.54356	0.00065	0.00403544	up
XLOC_012240	XLOC_012240	ENSSSCT00000030914	OGN	chr3:43250504-43259402	ENSSSCG00000030143	OGN	Uncharacterized protein [Source:UniProtKB/TrEMBL;Acc:I3L9T6]	DT	LT	OK	0.491763	1.11781	1.18464	1.68997	0.00065	0.00403544	down
XLOC_015759	XLOC_015759	ENSSSCT00000001018	NTS	chr5:101077131-101088559	ENSSSCG00000000932	NTS	neurotensin [Source:HGNC Symbol;Acc:8038]	DT	LT	OK	0.350927	2.30325	2.71443	2.76969	0.00065	0.00403544	down
XLOC_017124	XLOC_017124	ENSSSCT00000003520	SLC17A7	chr6:50240077-50250622	ENSSSCG00000003170	SLC17A7	"solute carrier family 17 (vesicular glutamate transporter), member 7 [Source:HGNC Symbol;Acc:16704]"	DT	LT	OK	1.00262	0.454444	-1.14161	-1.55106	0.00065	0.00403544	up
XLOC_005603	XLOC_005603	ENSSSCT00000030485	ENSSSCG00000029267	chr13:155180547-155197313	ENSSSCG00000029267		Uncharacterized protein [Source:UniProtKB/TrEMBL;Acc:I3L5K4]	DT	LT	OK	3.44114	1.39971	-1.29775	-1.97429	0.0007	0.00431393	up
XLOC_012710	XLOC_012710	ENSSSCT00000022336	ENSSSCG00000029300	chr3:9588855-9597062	ENSSSCG00000029300		Uncharacterized protein [Source:UniProtKB/TrEMBL;Acc:F1RKF4]	DT	LT	OK	1.00478	0.4235	-1.24645	-1.54316	0.00075	0.00455927	up
XLOC_004152	XLOC_004152	ENSSSCT00000019445;ENSSSCT00000035924;ENSSSCT00000034938;ENSSSCT00000034272;ENSSSCT00000035080	ITGAE	chr12:51731261-51809439	ENSSSCG00000017869	ITGAE	"integrin, alpha E (antigen CD103, human mucosal lymphocyte antigen 1; alpha polypeptide) [Source:HGNC Symbol;Acc:6147]"	DT	LT	OK	14.386	6.3739	-1.17441	-1.57273	0.0008	0.00480662	up
XLOC_003752	XLOC_003752	ENSSSCT00000018718	CDK3	chr12:5382018-5386042	ENSSSCG00000017193	CDK3	cyclin-dependent kinase 3 [Source:HGNC Symbol;Acc:1772]	DT	LT	OK	1.19376	0.50932	-1.22887	-1.58567	0.0008	0.00480662	up
XLOC_010547	XLOC_010547	ENSSSCT00000015393;ENSSSCT00000036069	S100Z	chr2:87384289-87386895	ENSSSCG00000014092	S100Z	S100 calcium binding protein Z [Source:HGNC Symbol;Acc:30367]	DT	LT	OK	1.17828	4.59563	1.96358	1.3388	0.00085	0.00506622	down
XLOC_009558	XLOC_009558	ENSSSCT00000036607;ENSSSCT00000017911	KCNH2	chr18:6719116-6725583	ENSSSCG00000016448	KCNH2	"potassium voltage-gated channel, subfamily H (eag-related), member 2 [Source:HGNC Symbol;Acc:6251]"	DT	LT	OK	0.590251	1.40343	1.24956	1.37176	0.0009	0.0053358	down
XLOC_013052	XLOC_013052	ENSSSCT00000030345	IGKV-6	chr3:59958935-59959475	ENSSSCG00000027295	IGKV-6		DT	LT	OK	6.31832	2.04555	-1.62705	-3.29162	0.0009	0.0053358	up
XLOC_019203	XLOC_019203	ENSSSCT00000002640	RPS6KL1	chr7:103957390-103974114	ENSSSCG00000002375	RPS6KL1	ribosomal protein S6 kinase-like 1 [Source:HGNC Symbol;Acc:20222]	DT	LT	OK	1.09563	0.451877	-1.27776	-1.57552	0.00095	0.00560253	up
XLOC_013015	XLOC_013015	ENSSSCT00000034710;ENSSSCT00000008934;ENSSSCT00000034786;ENSSSCT00000036414	IL18RAP	chr3:54241696-54273967	ENSSSCG00000008157	IL18RAP	interleukin 18 receptor accessory protein [Source:HGNC Symbol;Acc:5989]	DT	LT	OK	1.12813	2.73166	1.27584	1.32704	0.001	0.00585625	down
XLOC_022224	XLOC_022224	ENSSSCT00000013235;ENSSSCT00000035619	KAL1	chrX:5366014-5562572	ENSSSCG00000012101	KAL1	Kallmann syndrome 1 sequence [Source:HGNC Symbol;Acc:6211]	DT	LT	OK	0.476973	1.11204	1.22122	1.34121	0.001	0.00585625	down
XLOC_009792	XLOC_009792	ENSSSCT00000014054	ENSSSCG00000012858	chr2:776687-777611	ENSSSCG00000012858			DT	LT	OK	1.05597	0.158301	-2.73783	-2.24982	0.00105	0.00609583	up
XLOC_022294	XLOC_022294	ENSSSCT00000013344	NR0B1	chrX:28384121-28389200	ENSSSCG00000012199	NR0B1	"Sus scrofa nuclear receptor subfamily 0, group B, member 1 (NR0B1), mRNA. [Source:RefSeq mRNA;Acc:NM_214387]"	DT	LT	OK	0.0671083	1.76937	4.7206	2.88358	0.00105	0.00609583	down
XLOC_002375	XLOC_002375	ENSSSCT00000023554	ENSSSCG00000028447	chr10:52610130-52701477	ENSSSCG00000028447		Uncharacterized protein [Source:UniProtKB/TrEMBL;Acc:I3L8D9]	DT	LT	OK	2.45224	0.418947	-2.54926	-1.66961	0.0011	0.00634771	up
XLOC_012411	XLOC_012411	ENSSSCT00000009143	CNRIP1	chr3:77470688-77495096	ENSSSCG00000008349	CNRIP1	cannabinoid receptor interacting protein 1 [Source:HGNC Symbol;Acc:24546]	DT	LT	OK	1.06946	2.19258	1.03575	1.54722	0.00115	0.00657403	down
XLOC_015114	XLOC_015114	ENSSSCT00000000930	ENSSSCG00000000853	chr5:84133942-84223642	ENSSSCG00000000853		Uncharacterized protein [Source:UniProtKB/TrEMBL;Acc:F1SRK2]	DT	LT	OK	1.16543	2.34411	1.00818	1.55747	0.0012	0.00683081	down
XLOC_004832	XLOC_004832	ENSSSCT00000023701	ENSSSCG00000030362	chr13:145164316-145723489	ENSSSCG00000030362			DT	LT	OK	2.3759	5.35122	1.17139	1.53769	0.00125	0.00708533	down
XLOC_017439	XLOC_017439	ENSSSCT00000023203	TMEM54	chr6:83217910-83231037	ENSSSCG00000026455	TMEM54	transmembrane protein 54 [Source:HGNC Symbol;Acc:24143]	DT	LT	OK	2.07478	4.49331	1.11482	1.54619	0.00125	0.00708533	down
XLOC_019087	XLOC_019087	ENSSSCT00000002321	ENSSSCG00000002077	chr7:82511134-82512175	ENSSSCG00000002077		Uncharacterized protein [Source:UniProtKB/TrEMBL;Acc:F1S6X3]	DT	LT	OK	8.57534	3.99464	-1.10213	-2.17561	0.0013	0.00731933	up
XLOC_010299	XLOC_010299	ENSSSCT00000014984;ENSSSCT00000014992	ZNF678	chr2:66869565-66874071	ENSSSCG00000013718	ZNF678	zinc finger protein 678 [Source:HGNC Symbol;Acc:28652]	DT	LT	OK	1.40853	2.84397	1.01372	1.30237	0.00135	0.00754386	down
XLOC_005421	XLOC_005421	ENSSSCT00000012823	P2Y12R	chr13:99605565-99606582	ENSSSCG00000011713	P2Y12R	"Sus scrofa purinergic receptor P2Y12 (P2Y12R), mRNA. [Source:RefSeq mRNA;Acc:NM_001173518]"	DT	LT	OK	1.38611	0.111542	-3.63538	-2.62927	0.0014	0.00777791	up
XLOC_006040	XLOC_006040	ENSSSCT00000010928	KREMEN1	chr14:49218204-49284491	ENSSSCG00000009972	KREMEN1	kringle containing transmembrane protein 1 [Source:HGNC Symbol;Acc:17550]	DT	LT	OK	0.746777	1.72443	1.20737	1.60701	0.0014	0.00777791	down
XLOC_000452	XLOC_000452	ENSSSCT00000031444	ENSSSCG00000030580	chr1:146304942-146312662	ENSSSCG00000030580		Uncharacterized protein [Source:UniProtKB/TrEMBL;Acc:I3LEQ9]	DT	LT	OK	3.52367	1.70775	-1.04498	-1.6386	0.0015	0.00824475	up
XLOC_005598	XLOC_005598	ENSSSCT00000013027	UPK1B	chr13:150294289-150320054	ENSSSCG00000011904	UPK1B	uroplakin 1B [Source:HGNC Symbol;Acc:12578]	DT	LT	OK	2.07785	1.00831	-1.04315	-1.59575	0.0015	0.00824475	up
XLOC_005515	XLOC_005515	ENSSSCT00000024873	EHHADH	chr13:132648183-132838842	ENSSSCG00000028398	EHHADH	"enoyl-CoA, hydratase/3-hydroxyacyl CoA dehydrogenase [Source:HGNC Symbol;Acc:3247]"	DT	LT	OK	6.30204	2.70733	-1.21895	-2.38652	0.0016	0.00870178	up
XLOC_003948	XLOC_003948	ENSSSCT00000028456	PHOSPHO1	chr12:25384750-25385629	ENSSSCG00000026701	PHOSPHO1	"phosphatase, orphan 1 [Source:HGNC Symbol;Acc:16815]"	DT	LT	OK	1.2731	0.203003	-2.64877	-2.2979	0.00165	0.00893029	up
XLOC_008133	XLOC_008133	ENSSSCT00000017857	C2orf54	chr15:157631182-157640428	ENSSSCG00000016400	C2orf54	chromosome 2 open reading frame 54 [Source:HGNC Symbol;Acc:26216]	DT	LT	OK	1.23177	2.73329	1.1499	1.59512	0.0017	0.00912731	down
XLOC_015914	XLOC_015914	ENSSSCT00000027498	DPEP2	chr6:26020413-26025817	ENSSSCG00000021105	DPEP2	dipeptidase 2 [Source:HGNC Symbol;Acc:23028]	DT	LT	OK	1.87775	0.847608	-1.14754	-1.52367	0.0017	0.00912731	up
XLOC_003919	XLOC_003919	ENSSSCT00000019043	ENSSSCG00000017490	chr12:22822776-22834877	ENSSSCG00000017490		Uncharacterized protein [Source:UniProtKB/TrEMBL;Acc:F1RXA6]	DT	LT	OK	0.987972	2.24186	1.18216	1.6008	0.00175	0.00935831	down
XLOC_014096	XLOC_014096	ENSSSCT00000006640	ENSSSCG00000006051	chr4:36579489-36591411	ENSSSCG00000006051		Uncharacterized protein [Source:UniProtKB/TrEMBL;Acc:F1S1D2]	DT	LT	OK	0.133813	1.02297	2.93447	2.48106	0.00175	0.00935831	down
XLOC_020356	XLOC_020356	ENSSSCT00000016211	SERPINH1	chr9:10972132-10976532	ENSSSCG00000014859	SERPINH1	"serpin peptidase inhibitor, clade H (heat shock protein 47), member 1, (collagen binding protein 1) [Source:HGNC Symbol;Acc:1546]"	DT	LT	OK	0.42365	1.58524	1.90376	2.08667	0.00185	0.00979936	down
XLOC_000765	XLOC_000765	ENSSSCT00000005783	FAM189A2	chr1:248928514-248994992	ENSSSCG00000005249	FAM189A2	"family with sequence similarity 189, member A2 [Source:HGNC Symbol;Acc:24820]"	DT	LT	OK	0.522692	1.10842	1.08446	1.43391	0.0019	0.0100168	down
XLOC_014327	XLOC_014327	ENSSSCT00000031575	SCARNA2	chr4:99912516-99912950	ENSSSCG00000029728	SCARNA2	Small Cajal body-specific RNA 2 [Source:RFAM;Acc:RF01268]	DT	LT	OK	3.02988	0.375505	-3.01236	-3.40127	0.00195	0.0102322	up
XLOC_018585	XLOC_018585	ENSSSCT00000001263	HIST1H2BH	chr7:23085874-23086255	ENSSSCG00000025957	HIST1H2BH	"histone cluster 1, H2bh [Source:HGNC Symbol;Acc:4755]"	DT	LT	OK	0.694308	3.93922	2.50426	3.60537	0.00195	0.0102322	down
XLOC_014526	XLOC_014526	ENSSSCT00000007473	ENSSSCG00000006822	chr4:120751435-120784586	ENSSSCG00000006822		Uncharacterized protein [Source:UniProtKB/TrEMBL;Acc:F1S604]	DT	LT	OK	3.40877	13.6844	2.0052	4.40366	0.002	0.0104782	down
XLOC_020364	XLOC_020364	ENSSSCT00000023312	ENSSSCG00000027080	chr9:12224463-12252258	ENSSSCG00000027080		Uncharacterized protein [Source:UniProtKB/TrEMBL;Acc:I3LG30]	DT	LT	OK	16.7024	7.71389	-1.11452	-3.56954	0.00215	0.0111767	up
XLOC_016942	XLOC_016942	ENSSSCT00000032083	FXYD3	chr6:40111306-40118025	ENSSSCG00000024666	FXYD3	FXYD domain containing ion transport regulator 3 [Source:HGNC Symbol;Acc:4027]	DT	LT	OK	1.85401	0.150349	-3.62426	-2.61792	0.0023	0.0118373	up
XLOC_004360	XLOC_004360	ENSSSCT00000027587	CCR8	chr13:26273309-26274377	ENSSSCG00000025846	CCR8	chemokine (C-C motif) receptor 8 [Source:HGNC Symbol;Acc:1609]	DT	LT	OK	1.22741	0.445322	-1.4627	-1.73624	0.0024	0.0122394	up
XLOC_020658	XLOC_020658	ENSSSCT00000033310;ENSSSCT00000017051;ENSSSCT00000032089	IL20	chr9:73855725-73859626	ENSSSCG00000015654	IL20	interleukin 20 [Source:HGNC Symbol;Acc:6002]	DT	LT	OK	6.98389	26.827	1.94159	1.07639	0.00245	0.0124282	down
XLOC_013299	XLOC_013299	ENSSSCT00000009400	MFSD2B	chr3:121925692-121936727	ENSSSCG00000008590	MFSD2B	major facilitator superfamily domain containing 2B [Source:HGNC Symbol;Acc:37207]	DT	LT	OK	0.630707	1.35065	1.09862	1.43728	0.0026	0.0131494	down
XLOC_006123	XLOC_006123	ENSSSCT00000035669	GP1BB	chr14:54900780-54901314	ENSSSCG00000030732	GP1BB		DT	LT	OK	1.96141	0.264805	-2.88889	-2.69723	0.0027	0.0135733	up
XLOC_015019	XLOC_015019	ENSSSCT00000000723	AICDA	chr5:65607545-65616194	ENSSSCG00000000667	AICDA	activation-induced cytidine deaminase [Source:HGNC Symbol;Acc:13203]	DT	LT	OK	1.41573	0.459402	-1.62372	-1.79987	0.0028	0.0139922	up
XLOC_008705	XLOC_008705	ENSSSCT00000007836	AVP	chr17:36950914-36952826	ENSSSCG00000007163	AVP	arginine vasopressin [Source:HGNC Symbol;Acc:894]	DT	LT	OK	0.337059	1.82749	2.43879	2.54001	0.00285	0.0142103	down
XLOC_003509	XLOC_003509	ENSSSCT00000019268;ENSSSCT00000026079;ENSSSCT00000034984	CCL23	chr12:41160876-41165234	ENSSSCG00000017702	CCL23	Uncharacterized protein [Source:UniProtKB/TrEMBL;Acc:F1S1A0]	DT	LT	OK	2245.45	6809.79	1.6006	1.3847	0.0029	0.0143954	down
XLOC_022550	XLOC_022550	ENSSSCT00000036268;ENSSSCT00000027673	TMSB15A	chrX:97684768-97687782	ENSSSCG00000028695	TMSB15A	Uncharacterized protein [Source:UniProtKB/TrEMBL;Acc:I3LAC8]	DT	LT	OK	1258.41	145.395	-3.11355	-0.839346	0.00295	0.0146112	up
XLOC_013605	XLOC_013605	ENSSSCT00000006846	PLAG1	chr4:82606861-82608850	ENSSSCG00000006247	PLAG1	pleiomorphic adenoma gene 1 [Source:HGNC Symbol;Acc:9045]	DT	LT	OK	0.612928	1.36871	1.15903	1.50484	0.003	0.0147284	down
XLOC_019784	XLOC_019784	ENSSSCT00000022547;ENSSSCT00000010135	PRDM8	chr8:146778059-146839901	ENSSSCG00000009255	PRDM8	PR domain containing 8 [Source:HGNC Symbol;Acc:13993]	DT	LT	OK	0.424387	1.02026	1.26549	1.22724	0.003	0.0147284	down
XLOC_006986	XLOC_006986	ENSSSCT00000011432	ACTA2	chr14:109852734-109871621	ENSSSCG00000010447	ACTA2	"Sus scrofa actin, alpha 2, smooth muscle, aorta (ACTA2), mRNA. [Source:RefSeq mRNA;Acc:NM_001164650]"	DT	LT	OK	1.09047	0.465236	-1.22891	-1.42446	0.0032	0.015551	up
XLOC_021531	XLOC_021531	ENSSSCT00000026029	MYBPH	chr9:125294859-125340972	ENSSSCG00000030681	MYBPH	myosin binding protein H [Source:HGNC Symbol;Acc:7552]	DT	LT	OK	1.53709	0.0824549	-4.22045	-2.07145	0.0032	0.015551	up
XLOC_006023	XLOC_006023	ENSSSCT00000028880	ENSSSCG00000027124	chr14:44740622-44742674	ENSSSCG00000027124		Uncharacterized protein [Source:UniProtKB/TrEMBL;Acc:I3L7W9]	DT	LT	OK	0.50271	1.07073	1.09079	1.37965	0.00325	0.0157484	down
XLOC_003675	XLOC_003675	ENSSSCT00000019582	NTN1	chr12:56822668-56823739	ENSSSCG00000017993	NTN1	netrin 1 [Source:HGNC Symbol;Acc:8029]	DT	LT	OK	1.01193	2.16851	1.09959	1.49692	0.0033	0.0159561	down
XLOC_013991	XLOC_013991	ENSSSCT00000007605	DDAH1	chr4:143171683-143206264	ENSSSCG00000006941	DDAH1	dimethylarginine dimethylaminohydrolase 1 [Source:HGNC Symbol;Acc:2715]	DT	LT	OK	1.95847	0.246725	-2.98876	-2.85749	0.0033	0.0159561	up
XLOC_003712	XLOC_003712	ENSSSCT00000018647	ENSSSCG00000017129	chr12:221674-244755	ENSSSCG00000017129		Uncharacterized protein [Source:UniProtKB/TrEMBL;Acc:F1S008]	DT	LT	OK	1.39389	0.563648	-1.30625	-1.61555	0.0034	0.0163337	up
XLOC_014450	XLOC_014450	ENSSSCT00000031951	HIST2H2BF	chr4:108797101-108798285	ENSSSCG00000022644	HIST2H2BF	"histone cluster 2, H2bf [Source:HGNC Symbol;Acc:24700]"	DT	LT	OK	1.01334	3.18025	1.65001	2.61741	0.00345	0.0164913	down
XLOC_000092	XLOC_000092	ENSSSCT00000033912;ENSSSCT00000034715;ENSSSCT00000004597	IL22RA2	chr1:30464341-30484047	ENSSSCG00000004158	IL22RA2	"interleukin 22 receptor, alpha 2 [Source:HGNC Symbol;Acc:14901]"	DT	LT	OK	1.6711	3.69127	1.14332	1.28004	0.0036	0.0170987	down
XLOC_021380	XLOC_021380	ENSSSCT00000016664;ENSSSCT00000033250	CD46	chr9:74571782-74604181	ENSSSCG00000015293	CD46	Uncharacterized protein [Source:UniProtKB/TrEMBL;Acc:F1S354]	DT	LT	OK	1.85913	0.872351	-1.09164	-1.24305	0.0037	0.0174871	up
XLOC_004256	XLOC_004256	ENSSSCT00000023911	RCVRN	chr12:57499215-57506521	ENSSSCG00000028770	RCVRN	recoverin [Source:HGNC Symbol;Acc:9937]	DT	LT	OK	0.547336	1.35102	1.30355	1.59302	0.00375	0.0176612	down
XLOC_003702	XLOC_003702	ENSSSCT00000019641	SLC47A1	chr12:62686584-62728885	ENSSSCG00000018046	SLC47A1	"solute carrier family 47 (multidrug and toxin extrusion), member 1 [Source:HGNC Symbol;Acc:25588]"	DT	LT	OK	1.24907	0.576705	-1.11495	-1.44764	0.0039	0.0182651	up
XLOC_000760	XLOC_000760	ENSSSCT00000028767	ENSSSCG00000025033	chr1:248529154-248617801	ENSSSCG00000025033		Uncharacterized protein [Source:UniProtKB/TrEMBL;Acc:I3LAY0]	DT	LT	OK	0.600071	1.33395	1.1525	1.26695	0.00395	0.0184606	down
XLOC_001192	XLOC_001192	ENSSSCT00000004603	MTFR2	chr1:31470186-31485034	ENSSSCG00000004164	MTFR2	mitochondrial fission regulator 2 [Source:HGNC Symbol;Acc:21115]	DT	LT	OK	1.43582	0.684333	-1.0691	-1.39449	0.00395	0.0184606	up
XLOC_017796	XLOC_017796	ENSSSCT00000026997	ENSSSCG00000025307	chr7:22024547-22024859	ENSSSCG00000025307		Histone H4 [Source:UniProtKB/Swiss-Prot;Acc:P62802]	DT	LT	OK	2.23602	5.96688	1.41604	3.15707	0.00425	0.0195898	down
XLOC_022360	XLOC_022360	ENSSSCT00000013426;ENSSSCT00000033796;ENSSSCT00000034602;ENSSSCT00000036308	TIMP1	chrX:47336628-47400702	ENSSSCG00000012277	TIMP1	TIMP metallopeptidase inhibitor 1 [Source:HGNC Symbol;Acc:11820]	DT	LT	OK	364.868	143.821	-1.3431	-1.98966	0.00425	0.0195898	up
XLOC_001275	XLOC_001275	ENSSSCT00000004735	DPPA5	chr1:59322089-59323218	ENSSSCG00000004283	DPPA5	developmental pluripotency associated 5 [Source:HGNC Symbol;Acc:19201]	DT	LT	OK	3.23798	1.10338	-1.55317	-2.03827	0.0043	0.0197254	up
XLOC_012472	XLOC_012472	ENSSSCT00000009242	ATP6V1E2	chr3:100117151-100117832	ENSSSCG00000008441	ATP6V1E2	"ATPase, H+ transporting, lysosomal 31kDa, V1 subunit E2 [Source:HGNC Symbol;Acc:18125]"	DT	LT	OK	1.5121	0.454135	-1.73536	-1.85781	0.0044	0.0200744	up
XLOC_003908	XLOC_003908	ENSSSCT00000026513	KRT23	chr12:21940975-21959124	ENSSSCG00000024067	KRT23	keratin 23 (histone deacetylase inducible) [Source:HGNC Symbol;Acc:6438]	DT	LT	OK	0.466941	1.22087	1.3866	1.51527	0.0046	0.020789	down
XLOC_005029	XLOC_005029	ENSSSCT00000012273	SGOL1	chr13:8092438-8106544	ENSSSCG00000011207	SGOL1	shugoshin-like 1 (S. pombe) [Source:HGNC Symbol;Acc:25088]	DT	LT	OK	1.30049	0.628659	-1.04871	-1.34167	0.0047	0.0210989	up
XLOC_019835	XLOC_019835	ENSSSCT00000023202	STK32B	chr8:4833397-4975178	ENSSSCG00000022562	STK32B	serine/threonine kinase 32B [Source:HGNC Symbol;Acc:14217]	DT	LT	OK	2.53779	5.51181	1.11895	2.14489	0.0047	0.0210989	down
XLOC_014238	XLOC_014238	ENSSSCT00000006903	ENSSSCG00000006298	chr4:90116395-90119701	ENSSSCG00000006298		"Sus scrofa chemokine (C motif) ligand 1 (XCL1), mRNA. [Source:RefSeq mRNA;Acc:NM_001134345]"	DT	LT	OK	6.14688	13.08	1.08943	2.73399	0.005	0.0222374	down
XLOC_019572	XLOC_019572	ENSSSCT00000009817	EREG	chr8:74515114-74519617	ENSSSCG00000008962	EREG	epiregulin [Source:HGNC Symbol;Acc:3443]	DT	LT	OK	3.443	7.6961	1.16046	2.20733	0.00505	0.0224152	down
XLOC_001563	XLOC_001563	ENSSSCT00000005268	CASC5	chr1:145844009-145846476	ENSSSCG00000004769	CASC5	cancer susceptibility candidate 5 [Source:HGNC Symbol;Acc:24054]	DT	LT	OK	1.34577	0.571832	-1.23477	-1.48307	0.00535	0.0235444	up
XLOC_016895	XLOC_016895	ENSSSCT00000003076	ZDHHC1	chr6:25317029-25338611	ENSSSCG00000002778	ZDHHC1	"zinc finger, DHHC-type containing 1 [Source:HGNC Symbol;Acc:17916]"	DT	LT	OK	0.653095	1.39843	1.09845	1.32255	0.0056	0.0244045	down
XLOC_015317	XLOC_015317	ENSSSCT00000000191	WNT10B	chr5:15408275-15412522	ENSSSCG00000000182	WNT10B	Protein Wnt [Source:UniProtKB/TrEMBL;Acc:F1SPM9]	DT	LT	OK	1.63688	0.803056	-1.02738	-1.36467	0.00605	0.0259776	up
XLOC_009614	XLOC_009614	ENSSSCT00000032418	ENSSSCG00000022617	chr18:14775533-14786752	ENSSSCG00000022617		Uncharacterized protein [Source:UniProtKB/TrEMBL;Acc:I3LR18]	DT	LT	OK	1.24442	0.46985	-1.4052	-1.62146	0.0061	0.0261421	up
XLOC_001360	XLOC_001360	ENSSSCT00000004880	ENSSSCG00000004417	chr1:86715106-86729694	ENSSSCG00000004417		Uncharacterized protein [Source:UniProtKB/TrEMBL;Acc:F1RZP4]	DT	LT	OK	2.07771	0.845988	-1.29628	-1.8362	0.0063	0.02676	up
XLOC_009036	XLOC_009036	ENSSSCT00000007808	ENSSSCG00000007136	chr17:35280220-35296195	ENSSSCG00000007136		Uncharacterized protein [Source:UniProtKB/TrEMBL;Acc:F1SAR9]	DT	LT	OK	1.80355	0.90172	-1.00009	-1.41661	0.00635	0.0269383	up
XLOC_001854	XLOC_001854	ENSSSCT00000023207	PIP5K1B	chr1:248403626-248437304	ENSSSCG00000027161	PIP5K1B	"phosphatidylinositol-4-phosphate 5-kinase, type I, beta [Source:HGNC Symbol;Acc:8995]"	DT	LT	OK	0.429117	1.08394	1.33684	1.51531	0.00645	0.0272935	down
XLOC_012972	XLOC_012972	ENSSSCT00000008863	IL1A	chr3:45453544-45466239	ENSSSCG00000008090	IL1A	"Sus scrofa interleukin 1, alpha (IL1A), mRNA. [Source:RefSeq mRNA;Acc:NM_214029]"	DT	LT	OK	399.106	877.346	1.13637	1.26128	0.007	0.0291974	down
XLOC_012189	XLOC_012189	ENSSSCT00000008751	NME4	chr3:41117779-41121920	ENSSSCG00000007986	NME4	NME/NM23 nucleoside diphosphate kinase 4 [Source:HGNC Symbol;Acc:7852]	DT	LT	OK	2.11457	0.971853	-1.12155	-1.53365	0.00715	0.0297307	up
XLOC_009765	XLOC_009765	ENSSSCT00000018252	ENSSSCG00000016767	chr18:59562042-59574849	ENSSSCG00000016767		Uncharacterized protein [Source:UniProtKB/TrEMBL;Acc:F1SSC5]	DT	LT	OK	1.98411	0.61878	-1.68099	-2.08471	0.0073	0.0300749	up
XLOC_000690	XLOC_000690	ENSSSCT00000033362;ENSSSCT00000031529;ENSSSCT00000036383;ENSSSCT00000031536;ENSSSCT00000036475	CH242-414D14.10,IFN-ALPHA-15	chr1:225090348-225226264	NA	NA	NA	DT	LT	OK	9.25491	4.25708	-1.12036	-1.57177	0.00765	0.0311535	up
XLOC_003968	XLOC_003968	ENSSSCT00000019131	ENSSSCG00000017575	chr12:26727929-26732792	ENSSSCG00000017575		Uncharacterized protein [Source:UniProtKB/TrEMBL;Acc:F1RT76]	DT	LT	OK	1.47249	0.480242	-1.61643	-1.77899	0.0077	0.0312812	up
XLOC_015458	XLOC_015458	ENSSSCT00000000450	GPR182	chr5:24074980-24076785	ENSSSCG00000000416	GPR182	G protein-coupled receptor 182 [Source:HGNC Symbol;Acc:13708]	DT	LT	OK	1.21283	0.599176	-1.01733	-1.31275	0.00785	0.0316987	up
XLOC_016101	XLOC_016101	ENSSSCT00000003426	APOE	chr6:47213358-47334433	ENSSSCG00000003088	APOE	apolipoprotein E [Source:HGNC Symbol;Acc:613]	DT	LT	OK	149.788	51.9804	-1.52688	-1.88015	0.00795	0.0319679	up
XLOC_019066	XLOC_019066	ENSSSCT00000002296	TRADV1	chr7:81884261-81884708	ENSSSCG00000002053	TRADV1	Uncharacterized protein [Source:UniProtKB/TrEMBL;Acc:F1S9A1]	DT	LT	OK	5.5529	2.20862	-1.3301	-2.67478	0.00845	0.0335562	up
XLOC_015501	XLOC_015501	ENSSSCT00000031897	ENSSSCG00000027797	chr5:35889681-36061995	ENSSSCG00000027797		Uncharacterized protein [Source:UniProtKB/TrEMBL;Acc:F1SH61]	DT	LT	OK	31.628	3.84569	-3.03989	-1.35385	0.00865	0.0342088	up
XLOC_012245	XLOC_012245	ENSSSCT00000027344	ENSSSCG00000025899	chr3:44183277-44184962	ENSSSCG00000025899		Uncharacterized protein [Source:UniProtKB/TrEMBL;Acc:I3LRK3]	DT	LT	OK	1.85186	0.579442	-1.67624	-1.98589	0.0091	0.0356731	up
XLOC_018154	XLOC_018154	ENSSSCT00000002162;ENSSSCT00000002163	ENSSSCG00000001931	chr7:65576441-65619545	ENSSSCG00000001931		Uncharacterized protein [Source:UniProtKB/TrEMBL;Acc:F1SHL5]	DT	LT	OK	0.778367	1.61104	1.04947	1.11759	0.00945	0.0366809	down
XLOC_013265	XLOC_013265	ENSSSCT00000009346	PLB1	chr3:117360702-117371189	ENSSSCG00000008541	PLB1	phospholipase B1 [Source:HGNC Symbol;Acc:30041]	DT	LT	OK	3.9125	1.83578	-1.0917	-1.86359	0.00995	0.0383775	up
XLOC_005352	XLOC_005352	ENSSSCT00000012724;ENSSSCT00000023599	ACPP	chr13:81003245-81016496	ENSSSCG00000011627	ACPP	Uncharacterized protein [Source:UniProtKB/TrEMBL;Acc:F1SPF0]	DT	LT	OK	3.86593	1.82566	-1.0824	-1.09591	0.01015	0.0390368	up
XLOC_001657	XLOC_001657	ENSSSCT00000005408	RNF152	chr1:177064515-177065127	ENSSSCG00000004902	RNF152	ring finger protein 152 [Source:HGNC Symbol;Acc:26811]	DT	LT	OK	1.55902	0.632025	-1.30259	-1.56964	0.0107	0.0405708	up
XLOC_008920	XLOC_008920	ENSSSCT00000008250;ENSSSCT00000035180	TUBB1	chr17:66531834-66538801	ENSSSCG00000007523	TUBB1	"Sus scrofa tubulin, beta 1 (TUBB1), mRNA. [Source:RefSeq mRNA;Acc:NM_001113696]"	DT	LT	OK	2.13613	0.760594	-1.4898	-1.08901	0.0117	0.0436716	up
XLOC_005867	XLOC_005867	ENSSSCT00000010622	PRSS55	chr14:15104763-15119382	ENSSSCG00000009687	PRSS55	"protease, serine, 55 [Source:HGNC Symbol;Acc:30824]"	DT	LT	OK	1.31557	0.576478	-1.19034	-1.35905	0.0127	0.0465499	up
XLOC_011801	XLOC_011801	ENSSSCT00000028996	ENSSSCG00000027249	chr2:149143254-149144157	ENSSSCG00000027249			DT	LT	OK	1.62243	0.787751	-1.04235	-1.35508	0.0129	0.0470517	up
XLOC_014402	XLOC_014402	ENSSSCT00000007219;ENSSSCT00000036517	S100A8	chr4:105091815-105092868	ENSSSCG00000006590	S100A8	protein S100-A8 [Source:RefSeq peptide;Acc:NP_001153743]	DT	LT	OK	2332.11	4712.44	1.01484	1.01905	0.013	0.0473392	down
Note: genes with gray marked mean that they were significant in both DC vs LC and DT vs LT.
