# Supplementary material for: Transcriptomic Analysis Identifies Candidate Genes and Gene Sets Controlling the Response of Porcine Peripheral Blood Mononuclear Cells to Poly I:C Stimulation
Source: G3 (Bethesda). 2016 Feb 29;6(5):1267–75. doi: 10.1534/g3.116.028290 (PMC4856078; doi:10.1534/g3.116.028290)
Supplement: Supplemental Material [file supp_g3.116.028290_TableS8.xlsx]

## Sheet: Sheet1
Table S8 (A): Significant Gene Ontology (GO) terms of DE genes between control groups (DC vs.LC) of Dapulian and Landrace
GO.ID	Term	Annotated	Significant	Expected	classic	Adjust_p
GO_BP:0044707	single-multicellular organism process	1994	274	167.93	2.9e-21	3.04877e-17
GO_BP:0032501	multicellular organismal process	2058	276	173.32	8.6e-20	4.52059e-16
GO_BP:0002376	immune system process	878	151	73.95	2.1e-19	7.3591e-16
GO_BP:0006952	defense response	383	87	32.26	1.1e-18	2.89107e-15
GO_BP:0006955	immune response	445	93	37.48	2.2e-17	4.62572e-14
GO_BP:0009605	response to external stimulus	629	111	52.97	5.6e-15	9.81213e-12
GO_BP:0006954	inflammatory response	176	49	14.82	1.6e-14	2.40297e-11
GO_BP:0048731	system development	1383	191	116.48	5.1e-14	6.70204e-11
GO_BP:0048513	organ development	1092	157	91.97	7.9e-13	9.22808e-10
GO_BP:0006935	chemotaxis	164	43	13.81	6.5e-12	6.83345e-09
GO_BP:0042330	taxis	164	43	13.81	6.5e-12	6.21223e-09
GO_BP:0007275	multicellular organismal development	1538	199	129.53	9e-12	7.88475e-09
GO_BP:0001816	cytokine production	242	54	20.38	1.3e-11	1.0513e-08
GO_BP:0044767	single-organism developmental process	1862	228	156.82	4.1e-11	3.07881e-08
GO_BP:0051239	regulation of multicellular organismal p...	854	126	71.92	4.7e-11	3.29407e-08
GO_BP:0050896	response to stimulus	3030	334	255.19	5.8e-11	3.81096e-08
GO_BP:0032502	developmental process	1871	228	157.58	6.8e-11	4.2052e-08
GO_BP:0048856	anatomical structure development	1714	212	144.35	1.2e-10	7.00867e-08
GO_BP:0007166	cell surface receptor signaling pathway	961	136	80.94	1.4e-10	7.74642e-08
GO_BP:0040011	locomotion	521	87	43.88	1.6e-10	8.4104e-08
GO_BP:0001817	regulation of cytokine production	209	47	17.6	2.2e-10	1.10136e-07
GO_BP:0048870	cell motility	459	79	38.66	2.8e-10	1.33802e-07
GO_BP:0051674	localization of cell	459	79	38.66	2.8e-10	1.27984e-07
GO_BP:0016477	cell migration	428	75	36.05	3.5e-10	1.53315e-07
GO_BP:0060326	cell chemotaxis	95	29	8	3.9e-10	1.64003e-07
GO_BP:0042221	response to chemical	983	136	82.79	6.8e-10	2.74955e-07
GO_BP:0009653	anatomical structure morphogenesis	851	122	71.67	6.9e-10	2.68666e-07
GO_BP:0006928	cellular component movement	583	91	49.1	2.2e-09	8.26021e-07
GO_BP:0009611	response to wounding	242	49	20.38	4.1e-09	1.48632e-06
GO_BP:0070887	cellular response to chemical stimulus	747	108	62.91	5e-09	1.75217e-06
GO_BP:0031347	regulation of defense response	180	40	15.16	7.4e-09	2.50955e-06
GO_BP:0044699	single-organism process	5744	544	483.76	8.6e-09	2.82537e-06
GO_BP:0043207	response to external biotic stimulus	256	49	21.56	2.8e-08	8.92012e-06
GO_BP:0051707	response to other organism	256	49	21.56	2.8e-08	8.65776e-06
GO_BP:0032879	regulation of localization	728	103	61.31	3.9e-08	1.17145e-05
GO_BP:0050793	regulation of developmental process	724	102	60.98	5.7e-08	1.66456e-05
GO_BP:0051050	positive regulation of transport	246	47	20.72	5.8e-08	1.64798e-05
GO_BP:0023052	signaling	2160	241	181.91	1e-07	2.76658e-05
GO_BP:0044700	single organism signaling	2160	241	181.91	1e-07	2.69564e-05
GO_BP:0007165	signal transduction	2012	227	169.45	1.2e-07	3.1539e-05
GO_BP:0001944	vasculature development	238	45	20.04	1.5e-07	3.84622e-05
GO_BP:0042107	cytokine metabolic process	48	17	4.04	1.6e-07	4.00495e-05
GO_BP:0009607	response to biotic stimulus	279	50	23.5	1.8e-07	4.40079e-05
GO_BP:0032101	regulation of response to external stimu...	224	43	18.87	1.9e-07	4.5397e-05
GO_BP:0050663	cytokine secretion	67	20	5.64	3.2e-07	7.47591e-05
GO_BP:1903034	regulation of response to wounding	133	30	11.2	4.1e-07	9.37028e-05
GO_BP:0051049	regulation of transport	505	75	42.53	5.2e-07	0.000116314
GO_BP:0019221	cytokine-mediated signaling pathway	135	30	11.37	5.7e-07	0.000124842
GO_BP:0051179	localization	2236	244	188.32	6e-07	0.000128731
GO_BP:0001568	blood vessel development	226	42	19.03	6.5e-07	0.000136669
GO_BP:0048646	anatomical structure formation involved ...	401	63	33.77	6.5e-07	0.000133989
GO_BP:0042089	cytokine biosynthetic process	47	16	3.96	6.7e-07	0.000135456
GO_BP:0030814	regulation of cAMP metabolic process	23	11	1.94	7.4e-07	0.000146785
GO_BP:0030154	cell differentiation	1199	146	100.98	7.7e-07	0.000149908
GO_BP:0030099	myeloid cell differentiation	181	36	15.24	7.8e-07	0.000149093
GO_BP:0030799	regulation of cyclic nucleotide metaboli...	28	12	2.36	9.9e-07	0.000185855
GO_BP:0050801	ion homeostasis	198	38	16.68	9.9e-07	0.000182594
GO_BP:0048869	cellular developmental process	1307	156	110.08	1e-06	0.000181259
GO_BP:0007154	cell communication	2210	240	186.13	1.2e-06	0.000213824
GO_BP:0050727	regulation of inflammatory response	92	23	7.75	1.4e-06	0.000245303
GO_BP:0008283	cell proliferation	638	88	53.73	1.4e-06	0.000241282
GO_BP:0031349	positive regulation of defense response	99	24	8.34	1.5e-06	0.000254347
GO_BP:0007155	cell adhesion	325	53	27.37	1.7e-06	0.000283684
GO_BP:0022610	biological adhesion	326	53	27.46	1.8e-06	0.000295678
GO_BP:0046058	cAMP metabolic process	25	11	2.11	2.1e-06	0.000339651
GO_BP:0045087	innate immune response	158	32	13.31	2.1e-06	0.000334505
GO_BP:0072358	cardiovascular system development	347	55	29.22	2.6e-06	0.000407967
GO_BP:0072359	circulatory system development	347	55	29.22	2.6e-06	0.000401968
GO_BP:0003008	system process	373	58	31.41	2.6e-06	0.000396142
GO_BP:0048584	positive regulation of response to stimu...	668	90	56.26	2.8e-06	0.00042052
GO_BP:0018108	peptidyl-tyrosine phosphorylation	131	28	11.03	3.1e-06	0.000459018
GO_BP:0050900	leukocyte migration	111	25	9.35	3.9e-06	0.000569454
GO_BP:0010562	positive regulation of phosphorus metabo...	334	53	28.13	3.9e-06	0.000561653
GO_BP:0045937	positive regulation of phosphate metabol...	334	53	28.13	3.9e-06	0.000554064
GO_BP:0018212	peptidyl-tyrosine modification	133	28	11.2	4.2e-06	0.000588728
GO_BP:0042127	regulation of cell proliferation	487	70	41.02	4.3e-06	0.000594814
GO_BP:0009187	cyclic nucleotide metabolic process	37	13	3.12	5.1e-06	0.000696316
GO_BP:0044765	single-organism transport	1384	160	116.56	5.1e-06	0.000687388
GO_BP:0009888	tissue development	630	85	53.06	5.2e-06	0.000691995
GO_BP:0007186	G-protein coupled receptor signaling pat...	236	41	19.88	5.3e-06	0.000696486
GO_BP:0050707	regulation of cytokine secretion	60	17	5.05	5.4e-06	0.000700867
GO_BP:0061138	morphogenesis of a branching epithelium	79	20	6.65	5.5e-06	0.00070514
GO_BP:2000026	regulation of multicellular organismal d...	538	75	45.31	6e-06	0.000759976
GO_BP:0002682	regulation of immune system process	447	65	37.65	6.6e-06	0.000826021
GO_BP:0001525	angiogenesis	159	31	13.39	7.1e-06	0.000878145
GO_BP:0050730	regulation of peptidyl-tyrosine phosphor...	87	21	7.33	7.3e-06	0.000892383
GO_BP:0051716	cellular response to stimulus	2540	265	213.92	7.8e-06	0.000942545
GO_BP:0035150	regulation of tube size	28	11	2.36	7.9e-06	0.000943781
GO_BP:0050880	regulation of blood vessel size	28	11	2.36	7.9e-06	0.000933176
GO_BP:0065008	regulation of biological quality	1105	132	93.06	8.5e-06	0.000992894
GO_BP:0044763	single-organism cellular process	5041	475	424.55	9.5e-06	0.00109751
GO_BP:0046903	secretion	301	48	25.35	9.8e-06	0.00111986
GO_BP:0071345	cellular response to cytokine stimulus	193	35	16.25	9.9e-06	0.00111913
GO_BP:0001763	morphogenesis of a branching structure	82	20	6.91	1e-05	0.0011184
GO_BP:1902533	positive regulation of intracellular sig...	319	50	26.87	1e-05	0.00110663
GO_BP:0009306	protein secretion	103	23	8.67	1.1e-05	0.00120461
GO_BP:0048514	blood vessel morphogenesis	194	35	16.34	1.1e-05	0.0011922
GO_BP:0051240	positive regulation of multicellular org...	218	38	18.36	1.1e-05	0.00118003
GO_BP:0055080	cation homeostasis	171	32	14.4	1.2e-05	0.0012743
GO_BP:0042035	regulation of cytokine biosynthetic proc...	40	13	3.37	1.4e-05	0.00147182
GO_BP:0001819	positive regulation of cytokine producti...	119	25	10.02	1.4e-05	0.00145725
GO_BP:0048583	regulation of response to stimulus	1366	156	115.04	1.4e-05	0.00144296
GO_BP:0097529	myeloid leukocyte migration	52	15	4.38	1.5e-05	0.00153102
GO_BP:0008015	blood circulation	98	22	8.25	1.6e-05	0.00161738
GO_BP:0045595	regulation of cell differentiation	525	72	44.22	1.7e-05	0.0017021
GO_BP:0003013	circulatory system process	99	22	8.34	1.8e-05	0.00178523
GO_BP:0035295	tube development	231	39	19.45	1.8e-05	0.00176854
GO_BP:0050731	positive regulation of peptidyl-tyrosine...	59	16	4.97	1.9e-05	0.00184951
GO_BP:0051094	positive regulation of developmental pro...	326	50	27.46	1.9e-05	0.00183254
GO_BP:0001932	regulation of protein phosphorylation	407	59	34.28	2e-05	0.00191145
GO_BP:0042592	homeostatic process	528	72	44.47	2e-05	0.00189423
GO_BP:0051704	multi-organism process	556	75	46.83	2e-05	0.00187732
GO_BP:0010033	response to organic substance	721	92	60.72	2.1e-05	0.00195374
GO_BP:0051246	regulation of protein metabolic process	860	106	72.43	2.1e-05	0.00193661
GO_BP:0006950	response to stress	1209	140	101.82	2.2e-05	0.00201118
GO_BP:0035272	exocrine system development	21	9	1.77	2.4e-05	0.0021751
GO_BP:0048660	regulation of smooth muscle cell prolife...	21	9	1.77	2.4e-05	0.00215651
GO_BP:0051270	regulation of cellular component movemen...	259	42	21.81	2.4e-05	0.00213824
GO_BP:0051241	negative regulation of multicellular org...	131	26	11.03	2.8e-05	0.00247365
GO_BP:0098542	defense response to other organism	131	26	11.03	2.8e-05	0.00245303
GO_BP:0033674	positive regulation of kinase activity	162	30	13.64	2.8e-05	0.00243276
GO_BP:0002526	acute inflammatory response	37	12	3.12	3e-05	0.00258516
GO_BP:0045860	positive regulation of protein kinase ac...	147	28	12.38	3.1e-05	0.00264962
GO_BP:0030595	leukocyte chemotaxis	68	17	5.73	3.3e-05	0.00279781
GO_BP:0003018	vascular process in circulatory system	32	11	2.7	3.5e-05	0.00294364
GO_BP:2000145	regulation of cell motility	238	39	20.04	3.6e-05	0.00300371
GO_BP:0048659	smooth muscle cell proliferation	22	9	1.85	3.7e-05	0.00306284
GO_BP:0052652	cyclic purine nucleotide metabolic proce...	22	9	1.85	3.7e-05	0.00303891
GO_BP:0019932	second-messenger-mediated signaling	62	16	5.22	3.7e-05	0.00301536
GO_BP:0045597	positive regulation of cell differentiat...	247	40	20.8	3.8e-05	0.00307303
GO_BP:0050715	positive regulation of cytokine secretio...	38	12	3.2	4e-05	0.00321008
GO_BP:0001934	positive regulation of protein phosphory...	239	39	20.13	4e-05	0.00318576
GO_BP:0002009	morphogenesis of an epithelium	173	31	14.57	4.1e-05	0.00324085
GO_BP:0048729	tissue morphogenesis	214	36	18.02	4.1e-05	0.00321666
GO_BP:0048878	chemical homeostasis	291	45	24.51	4.1e-05	0.00319284
GO_BP:0019220	regulation of phosphate metabolic proces...	813	100	68.47	4.1e-05	0.00316936
GO_BP:0051174	regulation of phosphorus metabolic proce...	816	100	68.72	4.7e-05	0.00360665
GO_BP:0034374	low-density lipoprotein particle remodel...	4	4	0.34	5e-05	0.00380906
GO_BP:0030802	regulation of cyclic nucleotide biosynth...	18	8	1.52	5e-05	0.00378165
GO_BP:0030808	regulation of nucleotide biosynthetic pr...	18	8	1.52	5e-05	0.00375464
GO_BP:1900371	regulation of purine nucleotide biosynth...	18	8	1.52	5e-05	0.00372801
GO_BP:0002520	immune system development	411	58	34.61	5.1e-05	0.0037758
GO_BP:0021700	developmental maturation	84	19	7.07	5.2e-05	0.00382291
GO_BP:0030334	regulation of cell migration	225	37	18.95	5.3e-05	0.00386937
GO_BP:0042325	regulation of phosphorylation	524	70	44.13	5.3e-05	0.00384268
GO_BP:0060445	branching involved in salivary gland mor...	10	6	0.84	5.5e-05	0.00396038
GO_BP:0019722	calcium-mediated signaling	45	13	3.79	5.5e-05	0.00393344
GO_BP:0048518	positive regulation of biological proces...	1822	195	153.45	5.7e-05	0.00404893
GO_BP:0034097	response to cytokine	226	37	19.03	5.8e-05	0.00409231
GO_BP:0009615	response to virus	107	22	9.01	6.5e-05	0.00455563
GO_BP:0071902	positive regulation of protein serine/th...	100	21	8.42	6.9e-05	0.00480395
GO_BP:0048732	gland development	138	26	11.62	7.1e-05	0.00491068
GO_BP:0042327	positive regulation of phosphorylation	298	45	25.1	7.4e-05	0.00508472
GO_BP:0042108	positive regulation of cytokine biosynth...	29	10	2.44	7.7e-05	0.0052565
GO_BP:0002252	immune effector process	229	37	19.29	7.8e-05	0.00529041
GO_BP:0032653	regulation of interleukin-10 production	19	8	1.6	7.9e-05	0.00532389
GO_BP:0055065	metal ion homeostasis	147	27	12.38	8.1e-05	0.0054239
GO_BP:0048534	hematopoietic or lymphoid organ developm...	390	55	32.85	8.2e-05	0.00545611
GO_BP:0006959	humoral immune response	35	11	2.95	8.9e-05	0.00588464
GO_BP:0042060	wound healing	140	26	11.79	9.1e-05	0.00597927
GO_BP:0022612	gland morphogenesis	41	12	3.45	9.3e-05	0.00607273
GO_BP:0040012	regulation of locomotion	257	40	21.64	9.4e-05	0.00610014
GO_BP:0001818	negative regulation of cytokine producti...	60	15	5.05	9.6e-05	0.00619171
GO_BP:0007435	salivary gland morphogenesis	15	7	1.26	0.0001	0.00641037
GO_BP:0042310	vasoconstriction	15	7	1.26	0.0001	0.00637152
GO_BP:0006953	acute-phase response	11	6	0.93	0.00011	0.00696645
GO_BP:0006956	complement activation	11	6	0.93	0.00011	0.00692473
GO_BP:0023056	positive regulation of signaling	508	67	42.78	0.00011	0.00688351
GO_BP:0065007	biological regulation	4325	410	364.25	0.00011	0.00684278
GO_BP:0009190	cyclic nucleotide biosynthetic process	25	9	2.11	0.00012	0.00742094
GO_BP:0045639	positive regulation of myeloid cell diff...	42	12	3.54	0.00012	0.00737754
GO_BP:0032103	positive regulation of response to exter...	82	18	6.91	0.00012	0.00733465
GO_BP:0080134	regulation of response to stress	414	57	34.87	0.00012	0.00729225
GO_BP:0045637	regulation of myeloid cell differentiati...	83	18	6.99	0.00015	0.00906293
GO_BP:0071310	cellular response to organic substance	580	74	48.85	0.00015	0.00901114
GO_BP:1903036	positive regulation of response to wound...	37	11	3.12	0.00016	0.00955727
GO_BP:0007610	behavior	211	34	17.77	0.00016	0.00950328
GO_BP:0002684	positive regulation of immune system pro...	281	42	23.67	0.00016	0.00944989
GO_BP:0051247	positive regulation of protein metabolic...	428	58	36.05	0.00016	0.00939709
GO_BP:0048468	cell development	641	80	53.98	0.00016	0.00934489
GO_BP:0030817	regulation of cAMP biosynthetic process	16	7	1.35	0.00017	0.00987409
GO_BP:0032613	interleukin-10 production	21	8	1.77	0.00018	0.0103975
GO_BP:0048469	cell maturation	50	13	4.21	0.00018	0.0103407
GO_BP:0055074	calcium ion homeostasis	99	20	8.34	0.00018	0.0102845
GO_BP:0048519	negative regulation of biological proces...	1660	177	139.8	0.00018	0.0102289
GO_BP:0015669	gas transport	8	5	0.67	0.00019	0.0107391
GO_BP:0030195	negative regulation of blood coagulation	8	5	0.67	0.00019	0.0106817
GO_BP:0034367	macromolecular complex remodeling	8	5	0.67	0.00019	0.0106248
GO_BP:0034368	protein-lipid complex remodeling	8	5	0.67	0.00019	0.0105686
GO_BP:0034369	plasma lipoprotein particle remodeling	8	5	0.67	0.00019	0.010513
GO_BP:0045746	negative regulation of Notch signaling p...	8	5	0.67	0.00019	0.010458
GO_BP:1900047	negative regulation of hemostasis	8	5	0.67	0.00019	0.0104035
GO_BP:0045859	regulation of protein kinase activity	275	41	23.16	0.0002	0.0108943
GO_BP:0043410	positive regulation of MAPK cascade	147	26	12.38	0.00021	0.0113801
GO_BP:0051347	positive regulation of transferase activ...	180	30	15.16	0.00021	0.0113217
GO_BP:1902531	regulation of intracellular signal trans...	716	87	60.3	0.00021	0.0112639
GO_BP:0072507	divalent inorganic cation homeostasis	108	21	9.1	0.00022	0.0117404
GO_BP:0009966	regulation of signal transduction	1097	124	92.39	0.00022	0.0116811
GO_BP:0060693	regulation of branching involved in sali...	5	4	0.42	0.00023	0.0121507
GO_BP:0016337	single organismal cell-cell adhesion	132	24	11.12	0.00023	0.01209
GO_BP:0007260	tyrosine phosphorylation of STAT protein	27	9	2.27	0.00024	0.0125528
GO_BP:0032940	secretion by cell	268	40	22.57	0.00024	0.0124907
GO_BP:0006811	ion transport	482	63	40.59	0.00024	0.0124292
GO_BP:0007173	epidermal growth factor receptor signali...	33	10	2.78	0.00026	0.0133989
GO_BP:0043269	regulation of ion transport	133	24	11.2	0.00026	0.0133336
GO_BP:0051272	positive regulation of cellular componen...	133	24	11.2	0.00026	0.0132688
GO_BP:0071900	regulation of protein serine/threonine k...	182	30	15.33	0.00026	0.0132047
GO_BP:0030097	hemopoiesis	379	52	31.92	0.00026	0.0131413
GO_BP:0007431	salivary gland development	17	7	1.43	0.00027	0.0135814
GO_BP:0097028	dendritic cell differentiation	22	8	1.85	0.00027	0.0135167
GO_BP:0042063	gliogenesis	66	15	5.56	0.0003	0.0149474
GO_BP:0030335	positive regulation of cell migration	126	23	10.61	0.0003	0.0148769
GO_BP:0043549	regulation of kinase activity	298	43	25.1	0.0003	0.014807
GO_BP:0010647	positive regulation of cell communicatio...	515	66	43.37	0.0003	0.0147379
GO_BP:0023051	regulation of signaling	1180	131	99.38	0.00031	0.0151583
GO_BP:0061061	muscle structure development	193	31	16.25	0.00032	0.0155748
GO_BP:0006915	apoptotic process	655	80	55.16	0.00033	0.0159875
GO_BP:0033002	muscle cell proliferation	34	10	2.86	0.00034	0.0163964
GO_BP:0097530	granulocyte migration	34	10	2.86	0.00034	0.0163216
GO_BP:0048771	tissue remodeling	53	13	4.46	0.00034	0.0162474
GO_BP:0002573	myeloid leukocyte differentiation	96	19	8.09	0.00034	0.0161738
GO_BP:0045088	regulation of innate immune response	96	19	8.09	0.00034	0.016101
GO_BP:0045840	positive regulation of mitosis	13	6	1.09	0.00036	0.0169717
GO_BP:0009617	response to bacterium	152	26	12.8	0.00036	0.0168959
GO_BP:0008219	cell death	698	84	58.79	0.00037	0.017288
GO_BP:0032635	interleukin-6 production	47	12	3.96	0.00038	0.0176767
GO_BP:0050819	negative regulation of coagulation	9	5	0.76	0.00039	0.018062
GO_BP:0008285	negative regulation of cell proliferatio...	230	35	19.37	0.0004	0.0184439
GO_BP:0006171	cAMP biosynthetic process	18	7	1.52	0.00041	0.0188224
GO_BP:0006809	nitric oxide biosynthetic process	18	7	1.52	0.00041	0.0187406
GO_BP:0016265	death	700	84	58.95	0.00041	0.0186594
GO_BP:0008360	regulation of cell shape	41	11	3.45	0.00042	0.0190322
GO_BP:0050878	regulation of body fluid levels	121	22	10.19	0.00042	0.0189505
GO_BP:0012501	programmed cell death	670	81	56.43	0.00042	0.0188695
GO_BP:0022603	regulation of anatomical structure morph...	294	42	24.76	0.00043	0.0192366
GO_BP:0009967	positive regulation of signal transducti...	493	63	41.52	0.00044	0.0196005
GO_BP:0050714	positive regulation of protein secretion	48	12	4.04	0.00047	0.0208486
GO_BP:2000147	positive regulation of cell motility	130	23	10.95	0.00047	0.020761
GO_BP:0006810	transport	1757	183	147.97	0.00049	0.0215538
GO_BP:0010646	regulation of cell communication	1183	130	99.63	0.0005	0.0219021
GO_BP:0030198	extracellular matrix organization	62	14	5.22	0.00051	0.0222474
GO_BP:0043062	extracellular structure organization	62	14	5.22	0.00051	0.0221555
GO_BP:0042509	regulation of tyrosine phosphorylation o...	24	8	2.02	0.00053	0.0229296
GO_BP:0007599	hemostasis	84	17	7.07	0.00053	0.0228356
GO_BP:0050708	regulation of protein secretion	84	17	7.07	0.00053	0.0227424
GO_BP:0051222	positive regulation of protein transport	107	20	9.01	0.00053	0.02265
GO_BP:0050729	positive regulation of inflammatory resp...	30	9	2.53	0.00057	0.0242608
GO_BP:0042503	tyrosine phosphorylation of Stat3 protei...	14	6	1.18	0.00058	0.0245869
GO_BP:0048661	positive regulation of smooth muscle cel...	14	6	1.18	0.00058	0.0244881
GO_BP:0072376	protein activation cascade	14	6	1.18	0.00058	0.0243902
GO_BP:0032604	granulocyte macrophage colony-stimulatin...	3	3	0.25	0.00059	0.0247118
GO_BP:0032645	regulation of granulocyte macrophage col...	3	3	0.25	0.00059	0.0246138
GO_BP:0022008	neurogenesis	392	52	33.01	0.00059	0.0245165
GO_BP:0001974	blood vessel remodeling	19	7	1.6	0.0006	0.0248339
GO_BP:0030801	positive regulation of cyclic nucleotide...	19	7	1.6	0.0006	0.0247365
GO_BP:0046209	nitric oxide metabolic process	19	7	1.6	0.0006	0.0246398
GO_BP:0050710	negative regulation of cytokine secretio...	19	7	1.6	0.0006	0.024544
GO_BP:0050790	regulation of catalytic activity	842	97	70.91	0.00061	0.0248563
GO_BP:0002676	regulation of chronic inflammatory respo...	6	4	0.51	0.00065	0.026384
GO_BP:0032693	negative regulation of interleukin-10 pr...	6	4	0.51	0.00065	0.0262825
GO_BP:0045742	positive regulation of epidermal growth ...	6	4	0.51	0.00065	0.0261818
GO_BP:0045980	negative regulation of nucleotide metabo...	6	4	0.51	0.00065	0.0260819
GO_BP:0030324	lung development	78	16	6.57	0.00065	0.0259827
GO_BP:0010959	regulation of metal ion transport	86	17	7.24	0.0007	0.0278754
GO_BP:0003006	developmental process involved in reprod...	228	34	19.2	0.0007	0.0277702
GO_BP:0006939	smooth muscle contraction	25	8	2.11	0.00072	0.0284562
GO_BP:0031663	lipopolysaccharide-mediated signaling pa...	25	8	2.11	0.00072	0.0283497
GO_BP:0038127	ERBB signaling pathway	37	10	3.12	0.00072	0.0282439
GO_BP:0042226	interleukin-6 biosynthetic process	10	5	0.84	0.00073	0.0285297
GO_BP:0071621	granulocyte chemotaxis	31	9	2.61	0.00075	0.0292028
GO_BP:0030323	respiratory tube development	79	16	6.65	0.00075	0.029095
GO_BP:0007267	cell-cell signaling	247	36	20.8	0.00076	0.0293746
GO_BP:0051046	regulation of secretion	194	30	16.34	0.00077	0.0296521
GO_BP:0060541	respiratory system development	87	17	7.33	0.0008	0.0306949
GO_BP:0008217	regulation of blood pressure	44	11	3.71	0.00081	0.0309656
GO_BP:0032675	regulation of interleukin-6 production	44	11	3.71	0.00081	0.0308534
GO_BP:0040017	positive regulation of locomotion	135	23	11.37	0.00082	0.0311215
GO_BP:0050848	regulation of calcium-mediated signaling	20	7	1.68	0.00085	0.0321441
GO_BP:0098661	inorganic anion transmembrane transport	20	7	1.68	0.00085	0.0320289
GO_BP:0048608	reproductive structure development	161	26	13.56	0.00089	0.0334163
GO_BP:0050850	positive regulation of calcium-mediated ...	15	6	1.26	0.0009	0.0336715
GO_BP:0032270	positive regulation of cellular protein ...	380	50	32	0.0009	0.0335521
GO_BP:0065009	regulation of molecular function	1030	114	86.75	0.00091	0.0338051
GO_BP:0098602	single organism cell adhesion	153	25	12.89	0.00093	0.0344264
GO_BP:0001775	cell activation	371	49	31.25	0.00093	0.0343056
GO_BP:0043408	regulation of MAPK cascade	232	34	19.54	0.00095	0.0349208
GO_BP:0030219	megakaryocyte differentiation	26	8	2.19	0.00096	0.0351654
GO_BP:1900544	positive regulation of purine nucleotide...	26	8	2.19	0.00096	0.0350433
GO_BP:0002274	myeloid leukocyte activation	66	14	5.56	0.00099	0.0360134
GO_BP:0051234	establishment of localization	1816	186	152.94	0.00104	0.0377018
GO_BP:0050789	regulation of biological process	4164	389	350.69	0.00105	0.0379335
GO_BP:0061458	reproductive system development	163	26	13.73	0.00107	0.0385237
GO_BP:0045089	positive regulation of innate immune res...	74	15	6.23	0.00108	0.038751
GO_BP:0007596	blood coagulation	82	16	6.91	0.00115	0.0411223
GO_BP:0006873	cellular ion homeostasis	147	24	12.38	0.00118	0.042052
GO_BP:0001706	endoderm formation	21	7	1.77	0.00119	0.0422651
GO_BP:0032609	interferon-gamma production	46	11	3.87	0.00121	0.0428307
GO_BP:0052547	regulation of peptidase activity	139	23	11.71	0.00123	0.0433926
GO_BP:0031399	regulation of protein modification proce...	533	65	44.89	0.00126	0.0443023
GO_BP:0014904	myotube cell development	27	8	2.27	0.00127	0.044505
GO_BP:0045981	positive regulation of nucleotide metabo...	27	8	2.27	0.00127	0.0443572
GO_BP:0050709	negative regulation of protein secretion	27	8	2.27	0.00127	0.0442103
GO_BP:0010941	regulation of cell death	574	69	48.34	0.00132	0.0457992
GO_BP:0030816	positive regulation of cAMP metabolic pr...	16	6	1.35	0.00134	0.0463402
GO_BP:0071825	protein-lipid complex subunit organizati...	16	6	1.35	0.00134	0.0461883
GO_BP:0050778	positive regulation of immune response	183	28	15.41	0.00135	0.0463809
GO_BP:0051047	positive regulation of secretion	99	18	8.34	0.00137	0.0469147
GO_BP:0050794	regulation of cellular process	3902	366	328.63	0.00139	0.047445
GO_BP:0006936	muscle contraction	61	13	5.14	0.00141	0.0479719
GO_BP:0001660	fever generation	7	4	0.59	0.00142	0.0481563
GO_BP:0010863	positive regulation of phospholipase C a...	7	4	0.59	0.00142	0.0480015
GO_BP:0015671	oxygen transport	7	4	0.59	0.00142	0.0478476
GO_BP:0042506	tyrosine phosphorylation of Stat5 protei...	7	4	0.59	0.00142	0.0476948
GO_BP:0045414	regulation of interleukin-8 biosynthetic...	7	4	0.59	0.00142	0.0475429
GO_BP:1901186	positive regulation of ERBB signaling pa...	7	4	0.59	0.00142	0.0473919
GO_BP:0001892	embryonic placenta development	47	11	3.96	0.00146	0.0485727
GO_BP:0043270	positive regulation of ion transport	54	12	4.55	0.00146	0.0484195
GO_BP:0009887	organ morphogenesis	284	39	23.92	0.00148	0.0489284
GO_BP:0050817	coagulation	84	16	7.07	0.0015	0.0494342
GO_BP:0043067	regulation of programmed cell death	547	66	46.07	0.00152	0.0499368
GO_MF:0005125	cytokine activity	77	37	6.4	2.4e-20	6.684e-17
GO_MF:0005102	receptor binding	481	95	39.99	2.9e-16	4.03825e-13
GO_MF:0008009	chemokine activity	23	16	1.91	6.3e-13	5.8485e-10
GO_MF:0004888	transmembrane signaling receptor activit...	219	52	18.21	1.7e-12	1.18363e-09
GO_MF:0042379	chemokine receptor binding	26	16	2.16	1.1e-11	6.127e-09
GO_MF:0004872	receptor activity	345	67	28.69	2.2e-11	1.02117e-08
GO_MF:0005126	cytokine receptor binding	114	33	9.48	8.6e-11	3.42157e-08
GO_MF:0038023	signaling receptor activity	263	54	21.87	2.6e-10	9.05125e-08
GO_MF:0001664	G-protein coupled receptor binding	75	23	6.24	1.9e-08	5.87944e-06
GO_MF:0004930	G-protein coupled receptor activity	108	27	8.98	1.4e-07	3.899e-05
GO_MF:0004871	signal transducer activity	397	63	33.01	3.1e-07	7.84864e-05
GO_MF:0060089	molecular transducer activity	397	63	33.01	3.1e-07	7.19458e-05
GO_MF:0046906	tetrapyrrole binding	65	19	5.4	7.5e-07	0.000160673
GO_MF:0020037	heme binding	62	18	5.16	1.6e-06	0.000318286
GO_MF:0005539	glycosaminoglycan binding	46	15	3.82	2.4e-06	0.0004456
GO_MF:0004896	cytokine receptor activity	48	15	3.99	4.4e-06	0.000765875
GO_MF:0008201	heparin binding	33	12	2.74	6.9e-06	0.00113038
GO_MF:0019838	growth factor binding	40	12	3.33	6.3e-05	0.0097475
GO_MF:0019955	cytokine binding	42	12	3.49	0.00011	0.0161237
GO_MF:0003810	protein-glutamine gamma-glutamyltransfer...	5	4	0.42	0.00022	0.030635
GO_MF:0004908	interleukin-1 receptor activity	5	4	0.42	0.00022	0.0291762
GO_MF:0045236	CXCR chemokine receptor binding	5	4	0.42	0.00022	0.02785
GO_MF:0070851	growth factor receptor binding	52	13	4.32	0.00025	0.0302717
GO_MF:0004252	serine-type endopeptidase activity	60	14	4.99	0.00031	0.0359729
GO_MF:0008236	serine-type peptidase activity	74	16	6.15	0.00031	0.034534
GO_MF:0015276	ligand-gated ion channel activity	23	8	1.91	0.00035	0.0374904
GO_MF:0022834	ligand-gated channel activity	23	8	1.91	0.00035	0.0361019
GO_MF:1901681	sulfur compound binding	54	13	4.49	0.00037	0.0368018
GO_MF:0004867	serine-type endopeptidase inhibitor acti...	18	7	1.5	0.00038	0.0364931
GO_MF:0005044	scavenger receptor activity	18	7	1.5	0.00038	0.0352767
GO_MF:0017171	serine hydrolase activity	76	16	6.32	0.00042	0.0377323
GO_MF:0005179	hormone activity	19	7	1.58	0.00055	0.0478672
GO_MF:0050786	RAGE receptor binding	3	3	0.25	0.00057	0.0481045
GO_CC:0005576	extracellular region	1607	228	131.59	8.8e-21	1.11496e-17
GO_CC:0044421	extracellular region part	1528	212	125.12	8.2e-18	5.1947e-15
GO_CC:0031012	extracellular matrix	103	30	8.43	3.4e-10	1.43593e-07
GO_CC:0005886	plasma membrane	1056	137	86.47	5.5e-09	1.74212e-06
GO_CC:0009986	cell surface	261	50	21.37	7.4e-09	1.87516e-06
GO_CC:0071944	cell periphery	1096	140	89.74	1e-08	2.11167e-06
GO_CC:0031224	intrinsic component of membrane	1226	146	100.39	4.4e-07	7.964e-05
GO_CC:0016021	integral component of membrane	1208	142	98.92	1.5e-06	0.000237563
GO_CC:0031226	intrinsic component of plasma membrane	164	32	13.43	2.7e-06	0.0003801
GO_CC:0044459	plasma membrane part	514	72	42.09	2.7e-06	0.00034209
GO_CC:0005887	integral component of plasma membrane	152	29	12.45	1.2e-05	0.00138218
GO_CC:0009897	external side of plasma membrane	119	23	9.74	7.9e-05	0.00834108
GO_CC:0044425	membrane part	1757	183	143.87	8.7e-05	0.00847915
GO_CC:0005581	collagen trimer	16	7	1.31	0.00014	0.01267
GO_CC:0005604	basement membrane	21	8	1.72	0.00015	0.01267
GO_CC:0072562	blood microparticle	32	10	2.62	0.00015	0.0118781
GO_CC:0005578	proteinaceous extracellular matrix	51	13	4.18	0.00017	0.01267
GO_CC:0031982	vesicle	1486	154	121.68	0.00051	0.0358983
GO_CC:0005833	hemoglobin complex	6	4	0.49	0.00058	0.0386768
GO_CC:0044420	extracellular matrix part	25	8	2.05	0.0006	0.03801
GO_CC:0098552	side of membrane	146	24	11.96	0.00072	0.04344
Table S8 (B): Significant Gene Ontology (GO) terms of DE genes between poly I:C stimulation groups (DT vs.LT) of Dapulian and Landrace
GO.ID	Term	Annotated	Significant	Expected	classic	Adjust_p
GO_BP:0002376	immune system process	878	116	57.27	1.1e-14	1.15643e-10
GO_BP:0044707	single-multicellular organism process	1994	206	130.05	2e-14	1.0513e-10
GO_BP:0032501	multicellular organismal process	2058	208	134.23	1.5e-13	5.2565e-10
GO_BP:0050896	response to stimulus	3030	267	197.63	9.7e-11	2.5494e-07
GO_BP:0048731	system development	1383	146	90.2	2e-10	4.2052e-07
GO_BP:0006955	immune response	445	65	29.02	3.1e-10	5.43172e-07
GO_BP:0051239	regulation of multicellular organismal p...	854	101	55.7	7.3e-10	1.09636e-06
GO_BP:0007166	cell surface receptor signaling pathway	961	110	62.68	7.5e-10	9.85594e-07
GO_BP:0048513	organ development	1092	119	71.22	2.7e-09	3.1539e-06
GO_BP:0050793	regulation of developmental process	724	87	47.22	6.6e-09	6.93858e-06
GO_BP:0001525	angiogenesis	159	32	10.37	6.8e-09	6.49895e-06
GO_BP:0007275	multicellular organismal development	1538	152	100.31	9.8e-09	8.58562e-06
GO_BP:0044767	single-organism developmental process	1862	176	121.45	1.2e-08	9.70431e-06
GO_BP:0001568	blood vessel development	226	39	14.74	1.5e-08	1.12639e-05
GO_BP:0006952	defense response	383	55	24.98	1.5e-08	1.0513e-05
GO_BP:0032502	developmental process	1871	176	122.03	1.7e-08	1.11701e-05
GO_BP:0051094	positive regulation of developmental pro...	326	49	21.26	2.2e-08	1.36051e-05
GO_BP:0048514	blood vessel morphogenesis	194	35	12.65	2.6e-08	1.51854e-05
GO_BP:0023052	signaling	2160	196	140.88	3e-08	1.65995e-05
GO_BP:0044700	single organism signaling	2160	196	140.88	3e-08	1.57695e-05
GO_BP:0007186	G-protein coupled receptor signaling pat...	236	39	15.39	5e-08	2.5031e-05
GO_BP:0009605	response to external stimulus	629	76	41.03	5.6e-08	2.67604e-05
GO_BP:0001944	vasculature development	238	39	15.52	6.4e-08	2.92536e-05
GO_BP:0048856	anatomical structure development	1714	162	111.79	6.5e-08	2.84727e-05
GO_BP:0051899	membrane depolarization	39	14	2.54	7e-08	2.94364e-05
GO_BP:0032879	regulation of localization	728	84	47.48	8.3e-08	3.35607e-05
GO_BP:0001816	cytokine production	242	39	15.78	1e-07	3.8937e-05
GO_BP:0009653	anatomical structure morphogenesis	851	94	55.5	1e-07	3.75464e-05
GO_BP:0030099	myeloid cell differentiation	181	32	11.81	1.7e-07	6.16279e-05
GO_BP:0072358	cardiovascular system development	347	49	22.63	1.7e-07	5.95737e-05
GO_BP:0072359	circulatory system development	347	49	22.63	1.7e-07	5.76519e-05
GO_BP:0006954	inflammatory response	176	31	11.48	2.9e-07	9.52741e-05
GO_BP:0007165	signal transduction	2012	181	131.23	2.9e-07	9.2387e-05
GO_BP:0007154	cell communication	2210	195	144.14	3.2e-07	9.89459e-05
GO_BP:0044699	single-organism process	5744	422	374.64	3.2e-07	9.61189e-05
GO_BP:1901342	regulation of vasculature development	86	20	5.61	4.3e-07	0.000125572
GO_BP:0001817	regulation of cytokine production	209	34	13.63	5.5e-07	0.000156274
GO_BP:2000026	regulation of multicellular organismal d...	538	65	35.09	5.9e-07	0.000163228
GO_BP:0042221	response to chemical	983	102	64.11	6.1e-07	0.000164434
GO_BP:0006935	chemotaxis	164	29	10.7	6.5e-07	0.000170836
GO_BP:0042330	taxis	164	29	10.7	6.5e-07	0.00016667
GO_BP:0009611	response to wounding	242	37	15.78	8.4e-07	0.00021026
GO_BP:0045765	regulation of angiogenesis	82	19	5.35	8.9e-07	0.000217595
GO_BP:0051716	cellular response to stimulus	2540	216	165.67	9.3e-07	0.000222207
GO_BP:0007155	cell adhesion	325	45	21.2	9.6e-07	0.000224277
GO_BP:0022603	regulation of anatomical structure morph...	294	42	19.18	9.8e-07	0.000223973
GO_BP:0022610	biological adhesion	326	45	21.26	1e-06	0.000223681
GO_BP:0070887	cellular response to chemical stimulus	747	82	48.72	1e-06	0.000219021
GO_BP:0030154	cell differentiation	1199	118	78.2	1.1e-06	0.000236006
GO_BP:0044763	single-organism cellular process	5041	378	328.79	1.2e-06	0.000252312
GO_BP:0086010	membrane depolarization during action po...	11	7	0.72	1.3e-06	0.000267978
GO_BP:0045597	positive regulation of cell differentiat...	247	37	16.11	1.4e-06	0.000283042
GO_BP:0051049	regulation of transport	505	61	32.94	1.4e-06	0.000277702
GO_BP:0060326	cell chemotaxis	95	20	6.2	2.3e-06	0.000447776
GO_BP:0048646	anatomical structure formation involved ...	401	51	26.15	2.4e-06	0.000458749
GO_BP:0002573	myeloid leukocyte differentiation	96	20	6.26	2.7e-06	0.000506877
GO_BP:0032101	regulation of response to external stimu...	224	34	14.61	2.8e-06	0.000516428
GO_BP:0051179	localization	2236	192	145.84	3.2e-06	0.000580028
GO_BP:0008015	blood circulation	98	20	6.39	3.8e-06	0.000677108
GO_BP:0040011	locomotion	521	61	33.98	3.9e-06	0.000683345
GO_BP:0050663	cytokine secretion	67	16	4.37	4.3e-06	0.00074108
GO_BP:0003013	circulatory system process	99	20	6.46	4.5e-06	0.00076304
GO_BP:0052652	cyclic purine nucleotide metabolic proce...	22	9	1.43	4.6e-06	0.000767616
GO_BP:0097028	dendritic cell differentiation	22	9	1.43	4.6e-06	0.000755622
GO_BP:0048583	regulation of response to stimulus	1366	128	89.09	4.6e-06	0.000743997
GO_BP:0006928	cellular component movement	583	66	38.02	4.8e-06	0.000764582
GO_BP:0030799	regulation of cyclic nucleotide metaboli...	28	10	1.83	5.7e-06	0.00089439
GO_BP:0048869	cellular developmental process	1307	123	85.25	6.2e-06	0.000958538
GO_BP:0016477	cell migration	428	52	27.92	7.4e-06	0.00112748
GO_BP:0030802	regulation of cyclic nucleotide biosynth...	18	8	1.17	7.6e-06	0.00114141
GO_BP:0030808	regulation of nucleotide biosynthetic pr...	18	8	1.17	7.6e-06	0.00112534
GO_BP:1900371	regulation of purine nucleotide biosynth...	18	8	1.17	7.6e-06	0.00110971
GO_BP:0030324	lung development	78	17	5.09	8.1e-06	0.00116651
GO_BP:0001932	regulation of protein phosphorylation	407	50	26.55	8.2e-06	0.00116495
GO_BP:0044765	single-organism transport	1384	128	90.27	9.2e-06	0.00128959
GO_BP:0030323	respiratory tube development	79	17	5.15	9.7e-06	0.00134179
GO_BP:0045595	regulation of cell differentiation	525	60	34.24	1e-05	0.00136532
GO_BP:0048584	positive regulation of response to stimu...	668	72	43.57	1e-05	0.00134782
GO_BP:0009966	regulation of signal transduction	1097	106	71.55	1e-05	0.00133076
GO_BP:0010562	positive regulation of phosphorus metabo...	334	43	21.78	1.1e-05	0.00144554
GO_BP:0045937	positive regulation of phosphate metabol...	334	43	21.78	1.1e-05	0.00142769
GO_BP:0048870	cell motility	459	54	29.94	1.3e-05	0.0016667
GO_BP:0051674	localization of cell	459	54	29.94	1.3e-05	0.00164661
GO_BP:0009187	cyclic nucleotide metabolic process	37	11	2.41	1.5e-05	0.00187732
GO_BP:0009190	cyclic nucleotide biosynthetic process	25	9	1.63	1.6e-05	0.00197892
GO_BP:0019220	regulation of phosphate metabolic proces...	813	83	53.03	1.6e-05	0.00195591
GO_BP:0034374	low-density lipoprotein particle remodel...	4	4	0.26	1.8e-05	0.0021751
GO_BP:0051174	regulation of phosphorus metabolic proce...	816	83	53.22	1.8e-05	0.00215039
GO_BP:0071902	positive regulation of protein serine/th...	100	19	6.52	2e-05	0.00236247
GO_BP:0045766	positive regulation of angiogenesis	45	12	2.94	2.1e-05	0.00245303
GO_BP:0050707	regulation of cytokine secretion	60	14	3.91	2.3e-05	0.00265713
GO_BP:0002520	immune system development	411	49	26.81	2.3e-05	0.00262825
GO_BP:0045860	positive regulation of protein kinase ac...	147	24	9.59	2.4e-05	0.00271303
GO_BP:0009306	protein secretion	103	19	6.72	3e-05	0.00335521
GO_BP:0042060	wound healing	140	23	9.13	3.2e-05	0.00354122
GO_BP:0030817	regulation of cAMP biosynthetic process	16	7	1.04	3.3e-05	0.00361384
GO_BP:0042127	regulation of cell proliferation	487	55	31.76	3.4e-05	0.00368497
GO_BP:0023051	regulation of signaling	1180	110	76.96	3.4e-05	0.00364737
GO_BP:0009887	organ morphogenesis	284	37	18.52	3.6e-05	0.00382291
GO_BP:0060541	respiratory system development	87	17	5.67	3.7e-05	0.00388981
GO_BP:0010646	regulation of cell communication	1183	110	77.16	3.8e-05	0.00395539
GO_BP:0042391	regulation of membrane potential	114	20	7.44	4e-05	0.00412275
GO_BP:0042107	cytokine metabolic process	48	12	3.13	4.2e-05	0.00428685
GO_BP:1903034	regulation of response to wounding	133	22	8.67	4.3e-05	0.00434672
GO_BP:0051050	positive regulation of transport	246	33	16.04	5.4e-05	0.00540669
GO_BP:0048534	hematopoietic or lymphoid organ developm...	390	46	25.44	5.4e-05	0.00535568
GO_BP:0048518	positive regulation of biological proces...	1822	156	118.84	5.7e-05	0.00560038
GO_BP:0042108	positive regulation of cytokine biosynth...	29	9	1.89	6.1e-05	0.0059379
GO_BP:0030814	regulation of cAMP metabolic process	23	8	1.5	6.3e-05	0.00607632
GO_BP:0042325	regulation of phosphorylation	524	57	34.18	7.1e-05	0.00678566
GO_BP:0001934	positive regulation of protein phosphory...	239	32	15.59	7.2e-05	0.00681924
GO_BP:0003008	system process	373	44	24.33	7.9e-05	0.00741542
GO_BP:0048568	embryonic organ development	148	23	9.65	8e-05	0.00744283
GO_BP:0006171	cAMP biosynthetic process	18	7	1.17	8.1e-05	0.00746976
GO_BP:0006809	nitric oxide biosynthetic process	18	7	1.17	8.1e-05	0.00740481
GO_BP:0035587	purinergic receptor signaling pathway	18	7	1.17	8.1e-05	0.00734097
GO_BP:0030804	positive regulation of cyclic nucleotide...	13	6	0.85	8.6e-05	0.0077275
GO_BP:0030810	positive regulation of nucleotide biosyn...	13	6	0.85	8.6e-05	0.00766202
GO_BP:1900373	positive regulation of purine nucleotide...	13	6	0.85	8.6e-05	0.00759763
GO_BP:0002526	acute inflammatory response	37	10	2.41	8.9e-05	0.00779714
GO_BP:0035295	tube development	231	31	15.07	9e-05	0.00781959
GO_BP:0048585	negative regulation of response to stimu...	481	53	31.37	9.2e-05	0.00792784
GO_BP:0050878	regulation of body fluid levels	121	20	7.89	9.7e-05	0.00829074
GO_BP:0031347	regulation of defense response	180	26	11.74	9.8e-05	0.00830866
GO_BP:0006811	ion transport	482	53	31.44	9.8e-05	0.00824219
GO_BP:0042327	positive regulation of phosphorylation	298	37	19.44	0.0001	0.00834365
GO_BP:0050715	positive regulation of cytokine secretio...	38	10	2.48	0.00011	0.00910575
GO_BP:0030097	hemopoiesis	379	44	24.72	0.00011	0.00903461
GO_BP:0023056	positive regulation of signaling	508	55	33.13	0.00011	0.00896457
GO_BP:0030801	positive regulation of cyclic nucleotide...	19	7	1.24	0.00012	0.00970431
GO_BP:0046209	nitric oxide metabolic process	19	7	1.24	0.00012	0.00963023
GO_BP:0046058	cAMP metabolic process	25	8	1.63	0.00012	0.00955727
GO_BP:0048771	tissue remodeling	53	12	3.46	0.00012	0.00948541
GO_BP:0033674	positive regulation of kinase activity	162	24	10.57	0.00012	0.00941463
GO_BP:0043269	regulation of ion transport	133	21	8.67	0.00013	0.0101236
GO_BP:0010033	response to organic substance	721	72	47.03	0.00013	0.0100492
GO_BP:0043266	regulation of potassium ion transport	14	6	0.91	0.00014	0.0107432
GO_BP:0010647	positive regulation of cell communicatio...	515	55	33.59	0.00016	0.012189
GO_BP:1900544	positive regulation of purine nucleotide...	26	8	1.7	0.00017	0.0128576
GO_BP:0042089	cytokine biosynthetic process	47	11	3.07	0.00017	0.0127658
GO_BP:0042035	regulation of cytokine biosynthetic proc...	40	10	2.61	0.00018	0.0134209
GO_BP:0009967	positive regulation of signal transducti...	493	53	32.15	0.00018	0.0133263
GO_BP:0050801	ion homeostasis	198	27	12.91	0.00019	0.0139683
GO_BP:0071310	cellular response to organic substance	580	60	37.83	0.00019	0.0138713
GO_BP:0050714	positive regulation of protein secretion	48	11	3.13	0.0002	0.0145007
GO_BP:0043406	positive regulation of MAP kinase activi...	64	13	4.17	0.0002	0.0144014
GO_BP:0051047	positive regulation of secretion	99	17	6.46	0.0002	0.0143034
GO_BP:0043410	positive regulation of MAPK cascade	147	22	9.59	0.0002	0.0142068
GO_BP:0006810	transport	1757	148	114.6	0.00022	0.0155226
GO_BP:0007435	salivary gland morphogenesis	15	6	0.98	0.00023	0.0161199
GO_BP:0045981	positive regulation of nucleotide metabo...	27	8	1.76	0.00023	0.0160132
GO_BP:0006813	potassium ion transport	41	10	2.67	0.00023	0.0159078
GO_BP:0022612	gland morphogenesis	41	10	2.67	0.00023	0.0158039
GO_BP:0001763	morphogenesis of a branching structure	82	15	5.35	0.00023	0.0157012
GO_BP:0032103	positive regulation of response to exter...	82	15	5.35	0.00023	0.0155999
GO_BP:0051093	negative regulation of developmental pro...	288	35	18.78	0.00024	0.0161738
GO_BP:0050727	regulation of inflammatory response	92	16	6	0.00026	0.0174101
GO_BP:0046903	secretion	301	36	19.63	0.00027	0.0179653
GO_BP:0008283	cell proliferation	638	64	41.61	0.00027	0.0178523
GO_BP:0050790	regulation of catalytic activity	842	80	54.92	0.00027	0.0177407
GO_BP:0065008	regulation of biological quality	1105	100	72.07	0.00027	0.0176305
GO_BP:0051241	negative regulation of multicellular org...	131	20	8.54	0.00029	0.0188196
GO_BP:0040012	regulation of locomotion	257	32	16.76	0.00029	0.0187041
GO_BP:0035150	regulation of tube size	28	8	1.83	0.0003	0.0192311
GO_BP:0050880	regulation of blood vessel size	28	8	1.83	0.0003	0.0191145
GO_BP:0007599	hemostasis	84	15	5.48	0.0003	0.0189994
GO_BP:0050708	regulation of protein secretion	84	15	5.48	0.0003	0.0188856
GO_BP:0071900	regulation of protein serine/threonine k...	182	25	11.87	0.0003	0.0187732
GO_BP:0048468	cell development	641	64	41.81	0.00031	0.0192842
GO_BP:0051270	regulation of cellular component movemen...	259	32	16.89	0.00033	0.0204076
GO_BP:0051046	regulation of secretion	194	26	12.65	0.00034	0.020903
GO_BP:0002675	positive regulation of acute inflammator...	11	5	0.72	0.00038	0.0232264
GO_BP:0006953	acute-phase response	11	5	0.72	0.00038	0.0230921
GO_BP:0006956	complement activation	11	5	0.72	0.00038	0.0229594
GO_BP:0010575	positive regulation vascular endothelial...	11	5	0.72	0.00038	0.0228282
GO_BP:0034405	response to fluid shear stress	11	5	0.72	0.00038	0.0226985
GO_BP:0030595	leukocyte chemotaxis	68	13	4.44	0.00038	0.0225703
GO_BP:0051240	positive regulation of multicellular org...	218	28	14.22	0.00041	0.0242153
GO_BP:0008217	regulation of blood pressure	44	10	2.87	0.00042	0.0246674
GO_BP:0019221	cytokine-mediated signaling pathway	135	20	8.81	0.00044	0.0256984
GO_BP:0045859	regulation of protein kinase activity	275	33	17.94	0.00045	0.0261373
GO_BP:0042471	ear morphogenesis	37	9	2.41	0.00048	0.0277266
GO_BP:1903036	positive regulation of response to wound...	37	9	2.41	0.00048	0.0275751
GO_BP:0007431	salivary gland development	17	6	1.11	0.0005	0.0285679
GO_BP:0060078	regulation of postsynaptic membrane pote...	17	6	1.11	0.0005	0.0284135
GO_BP:0042472	inner ear morphogenesis	30	8	1.96	0.0005	0.0282608
GO_BP:0050729	positive regulation of inflammatory resp...	30	8	1.96	0.0005	0.0281096
GO_BP:0031214	biomineral tissue development	53	11	3.46	0.00051	0.0285193
GO_BP:0061138	morphogenesis of a branching epithelium	79	14	5.15	0.00051	0.0283684
GO_BP:0015671	oxygen transport	7	4	0.46	0.00053	0.0293257
GO_BP:0045414	regulation of interleukin-8 biosynthetic...	7	4	0.46	0.00053	0.0291722
GO_BP:0048522	positive regulation of cellular process	1635	137	106.64	0.00053	0.0290203
GO_BP:0007610	behavior	211	27	13.76	0.00055	0.0299593
GO_BP:0009888	tissue development	630	62	41.09	0.00057	0.0308887
GO_BP:0001890	placenta development	71	13	4.63	0.00058	0.0312694
GO_BP:0043207	response to external biotic stimulus	256	31	16.7	0.00058	0.0311099
GO_BP:0051707	response to other organism	256	31	16.7	0.00058	0.030952
GO_BP:0048732	gland development	138	20	9	0.00059	0.0313266
GO_BP:0003015	heart process	46	10	3	0.00061	0.0322258
GO_BP:0045598	regulation of fat cell differentiation	46	10	3	0.00061	0.0320647
GO_BP:0060047	heart contraction	46	10	3	0.00061	0.0319051
GO_BP:0031349	positive regulation of defense response	99	16	6.46	0.00061	0.0317472
GO_BP:0051347	positive regulation of transferase activ...	180	24	11.74	0.00061	0.0315908
GO_BP:0048878	chemical homeostasis	291	34	18.98	0.00061	0.0314359
GO_BP:0010574	regulation of vascular endothelial growt...	12	5	0.78	0.00062	0.0317954
GO_BP:0030819	positive regulation of cAMP biosynthetic...	12	5	0.78	0.00062	0.0316411
GO_BP:0035588	G-protein coupled purinergic receptor si...	12	5	0.78	0.00062	0.0314882
GO_BP:0043011	myeloid dendritic cell differentiation	12	5	0.78	0.00062	0.0313368
GO_BP:0071804	cellular potassium ion transport	31	8	2.02	0.00064	0.0321929
GO_BP:0071805	potassium ion transmembrane transport	31	8	2.02	0.00064	0.0320396
GO_BP:0001819	positive regulation of cytokine producti...	119	18	7.76	0.00065	0.032386
GO_BP:0007267	cell-cell signaling	247	30	16.11	0.00067	0.033225
GO_BP:0002682	regulation of immune system process	447	47	29.15	0.00068	0.0335626
GO_BP:0008016	regulation of heart contraction	39	9	2.54	0.00072	0.0353708
GO_BP:0051234	establishment of localization	1816	149	118.44	0.00073	0.0356953
GO_BP:0001892	embryonic placenta development	47	10	3.07	0.00074	0.0360168
GO_BP:0007596	blood coagulation	82	14	5.35	0.00076	0.0368197
GO_BP:0065009	regulation of molecular function	1030	92	67.18	0.00077	0.0371331
GO_BP:0002688	regulation of leukocyte chemotaxis	32	8	2.09	0.00081	0.0388837
GO_BP:0003018	vascular process in circulatory system	32	8	2.09	0.00081	0.038707
GO_BP:0032637	interleukin-8 production	32	8	2.09	0.00081	0.0385318
GO_BP:1902533	positive regulation of intracellular sig...	319	36	20.81	0.00081	0.0383582
GO_BP:0043405	regulation of MAP kinase activity	102	16	6.65	0.00086	0.0405434
GO_BP:0098602	single organism cell adhesion	153	21	9.98	0.0009	0.0422397
GO_BP:0010573	vascular endothelial growth factor produ...	13	5	0.85	0.00096	0.0448555
GO_BP:0035590	purinergic nucleotide receptor signaling...	13	5	0.85	0.00096	0.044657
GO_BP:0045428	regulation of nitric oxide biosynthetic ...	13	5	0.85	0.00096	0.0444603
GO_BP:0048521	negative regulation of behavior	13	5	0.85	0.00096	0.0442653
GO_BP:0050922	negative regulation of chemotaxis	13	5	0.85	0.00096	0.044072
GO_BP:0021700	developmental maturation	84	14	5.48	0.00097	0.0443374
GO_BP:0050817	coagulation	84	14	5.48	0.00097	0.0441455
GO_BP:0008285	negative regulation of cell proliferatio...	230	28	15	0.00097	0.0439552
GO_BP:0006898	receptor-mediated endocytosis	75	13	4.89	0.001	0.0451202
GO_BP:0015669	gas transport	8	4	0.52	0.00101	0.0453766
GO_BP:0030195	negative regulation of blood coagulation	8	4	0.52	0.00101	0.0451835
GO_BP:0034367	macromolecular complex remodeling	8	4	0.52	0.00101	0.0449921
GO_BP:0034368	protein-lipid complex remodeling	8	4	0.52	0.00101	0.0448022
GO_BP:0034369	plasma lipoprotein particle remodeling	8	4	0.52	0.00101	0.044614
GO_BP:0042228	interleukin-8 biosynthetic process	8	4	0.52	0.00101	0.0444273
GO_BP:1900047	negative regulation of hemostasis	8	4	0.52	0.00101	0.0442422
GO_BP:0010544	negative regulation of platelet activati...	4	3	0.26	0.00105	0.0458035
GO_BP:0045416	positive regulation of interleukin-8 bio...	4	3	0.26	0.00105	0.0456143
GO_BP:0060601	lateral sprouting from an epithelium	4	3	0.26	0.00105	0.0454265
GO_BP:0086091	regulation of heart rate by cardiac cond...	4	3	0.26	0.00105	0.0452404
GO_BP:0032642	regulation of chemokine production	26	7	1.7	0.00107	0.0459139
GO_BP:0060429	epithelium development	384	41	25.05	0.0011	0.0470093
GO_BP:0043408	regulation of MAPK cascade	232	28	15.13	0.00111	0.0472447
GO_BP:0043085	positive regulation of catalytic activit...	520	52	33.92	0.00113	0.047902
GO_BP:0031399	regulation of protein modification proce...	533	53	34.76	0.00115	0.048554
GO_MF:0005125	cytokine activity	77	37	6.4	2.4e-20	6.684e-17
GO_MF:0005102	receptor binding	481	95	39.99	2.9e-16	4.03825e-13
GO_MF:0008009	chemokine activity	23	16	1.91	6.3e-13	5.8485e-10
GO_MF:0004888	transmembrane signaling receptor activit...	219	52	18.21	1.7e-12	1.18363e-09
GO_MF:0042379	chemokine receptor binding	26	16	2.16	1.1e-11	6.127e-09
GO_MF:0004872	receptor activity	345	67	28.69	2.2e-11	1.02117e-08
GO_MF:0005126	cytokine receptor binding	114	33	9.48	8.6e-11	3.42157e-08
GO_MF:0038023	signaling receptor activity	263	54	21.87	2.6e-10	9.05125e-08
GO_MF:0001664	G-protein coupled receptor binding	75	23	6.24	1.9e-08	5.87944e-06
GO_MF:0004930	G-protein coupled receptor activity	108	27	8.98	1.4e-07	3.899e-05
GO_MF:0004871	signal transducer activity	397	63	33.01	3.1e-07	7.84864e-05
GO_MF:0060089	molecular transducer activity	397	63	33.01	3.1e-07	7.19458e-05
GO_MF:0046906	tetrapyrrole binding	65	19	5.4	7.5e-07	0.000160673
GO_MF:0020037	heme binding	62	18	5.16	1.6e-06	0.000318286
GO_MF:0005539	glycosaminoglycan binding	46	15	3.82	2.4e-06	0.0004456
GO_MF:0004896	cytokine receptor activity	48	15	3.99	4.4e-06	0.000765875
GO_MF:0008201	heparin binding	33	12	2.74	6.9e-06	0.00113038
GO_MF:0019838	growth factor binding	40	12	3.33	6.3e-05	0.0097475
GO_MF:0019955	cytokine binding	42	12	3.49	0.00011	0.0161237
GO_MF:0003810	protein-glutamine gamma-glutamyltransfer...	5	4	0.42	0.00022	0.030635
GO_MF:0004908	interleukin-1 receptor activity	5	4	0.42	0.00022	0.0291762
GO_MF:0045236	CXCR chemokine receptor binding	5	4	0.42	0.00022	0.02785
GO_MF:0070851	growth factor receptor binding	52	13	4.32	0.00025	0.0302717
GO_MF:0004252	serine-type endopeptidase activity	60	14	4.99	0.00031	0.0359729
GO_MF:0008236	serine-type peptidase activity	74	16	6.15	0.00031	0.034534
GO_MF:0015276	ligand-gated ion channel activity	23	8	1.91	0.00035	0.0374904
GO_MF:0022834	ligand-gated channel activity	23	8	1.91	0.00035	0.0361019
GO_MF:1901681	sulfur compound binding	54	13	4.49	0.00037	0.0368018
GO_MF:0004867	serine-type endopeptidase inhibitor acti...	18	7	1.5	0.00038	0.0364931
GO_MF:0005044	scavenger receptor activity	18	7	1.5	0.00038	0.0352767
GO_MF:0017171	serine hydrolase activity	76	16	6.32	0.00042	0.0377323
GO_MF:0005179	hormone activity	19	7	1.58	0.00055	0.0478672
GO_MF:0050786	RAGE receptor binding	3	3	0.25	0.00057	0.0481045
GO_MF:0005344	oxygen transporter activity	6	4	0.5	0.00062	0.0507853
GO_CC:0005576	extracellular region	1607	228	131.59	8.8e-21	1.11496e-17
GO_CC:0044421	extracellular region part	1528	212	125.12	8.2e-18	5.1947e-15
GO_CC:0031012	extracellular matrix	103	30	8.43	3.4e-10	1.43593e-07
GO_CC:0005886	plasma membrane	1056	137	86.47	5.5e-09	1.74212e-06
GO_CC:0009986	cell surface	261	50	21.37	7.4e-09	1.87516e-06
GO_CC:0071944	cell periphery	1096	140	89.74	1e-08	2.11167e-06
GO_CC:0031224	intrinsic component of membrane	1226	146	100.39	4.4e-07	7.964e-05
GO_CC:0016021	integral component of membrane	1208	142	98.92	1.5e-06	0.000237563
GO_CC:0031226	intrinsic component of plasma membrane	164	32	13.43	2.7e-06	0.0003801
GO_CC:0044459	plasma membrane part	514	72	42.09	2.7e-06	0.00034209
GO_CC:0005887	integral component of plasma membrane	152	29	12.45	1.2e-05	0.00138218
GO_CC:0009897	external side of plasma membrane	119	23	9.74	7.9e-05	0.00834108
GO_CC:0044425	membrane part	1757	183	143.87	8.7e-05	0.00847915
GO_CC:0005581	collagen trimer	16	7	1.31	0.00014	0.01267
GO_CC:0005604	basement membrane	21	8	1.72	0.00015	0.01267
GO_CC:0072562	blood microparticle	32	10	2.62	0.00015	0.0118781
GO_CC:0005578	proteinaceous extracellular matrix	51	13	4.18	0.00017	0.01267
GO_CC:0031982	vesicle	1486	154	121.68	0.00051	0.0358983
GO_CC:0005833	hemoglobin complex	6	4	0.49	0.00058	0.0386768
GO_CC:0044420	extracellular matrix part	25	8	2.05	0.0006	0.03801
GO_CC:0098552	side of membrane	146	24	11.96	0.00072	0.04344
