# Supplementary material for: Transcriptomic Analysis Identifies Candidate Genes and Gene Sets Controlling the Response of Porcine Peripheral Blood Mononuclear Cells to Poly I:C Stimulation
Source: G3 (Bethesda). 2016 Feb 29;6(5):1267–75. doi: 10.1534/g3.116.028290 (PMC4856078; doi:10.1534/g3.116.028290)
Supplement: Supplemental Material [file supp_g3.116.028290_TableS9.xlsx]

## Sheet: Sheet1
Table S9 (A): Genes sets significantly enriched in expression profile of PBMC between the control groups (DC vs. LC) of Dapulian and Landrace
NAME	SIZE	ES	NES	NOM p-val	FDR q-val	FWER p-val	RANK AT MAX	LEADING EDGE	Direction
KEGG_CYTOKINE_CYTOKINE_RECEPTOR_INTERACTION	132	-0.482268	-2.22428	0	0.00203384	0.004	1050	tags=39%, list=12%, signal=43%	Downregulated
KEGG_JAK_STAT_SIGNALING_PATHWAY	81	-0.54039	-2.23784	0	0.00228918	0.003	1115	tags=40%, list=13%, signal=45%	Downregulated
BIOCARTA_IL1R_PATHWAY	26	-0.697013	-2.25373	0	0.00457836	0.003	1728	tags=58%, list=20%, signal=72%	Downregulated
PID_HIF2PATHWAY	25	-0.654048	-2.14813	0	0.00681948	0.018	1645	tags=52%, list=19%, signal=64%	Downregulated
REACTOME_IL1_SIGNALING	29	-0.63094	-2.1159	0	0.00880831	0.028	1007	tags=38%, list=12%, signal=43%	Downregulated
PID_IL12_2PATHWAY	45	-0.565908	-2.10334	0	0.0088722	0.034	1850	tags=53%, list=21%, signal=67%	Downregulated
BIOCARTA_CYTOKINE_PATHWAY	11	-0.80636	-2.06465	0	0.0123558	0.056	1050	tags=82%, list=12%, signal=93%	Downregulated
REACTOME_TCA_CYCLE_AND_RESPIRATORY_ELECTRON_TRANSPORT	81	0.512805	2.04039	0	0.0152495	0.051	2911	tags=59%, list=34%, signal=88%	Upregulated
PID_IL27PATHWAY	21	-0.648868	-2.00526	0	0.0205731	0.125	1850	tags=62%, list=21%, signal=78%	Downregulated
BIOCARTA_INFLAM_PATHWAY	18	-0.681746	-2.00834	0	0.0219887	0.123	1728	tags=72%, list=20%, signal=90%	Downregulated
BIOCARTA_NKT_PATHWAY	21	-0.649394	-2.01679	0.00210526	0.022443	0.113	2110	tags=62%, list=24%, signal=82%	Downregulated
PID_FRA_PATHWAY	26	-0.60966	-1.98989	0	0.0232798	0.155	977	tags=46%, list=11%, signal=52%	Downregulated
REACTOME_RESPIRATORY_ELECTRON_TRANSPORT_ATP_SYNTHESIS_BY_CHEMIOSMOTIC_COUPLING_AND_HEAT_PRODUCTION_BY_UNCOUPLING_PROTEINS_	53	0.559822	2.0579	0	0.0240412	0.04	2911	tags=62%, list=34%, signal=93%	Upregulated
REACTOME_RESPIRATORY_ELECTRON_TRANSPORT	42	0.557415	1.97919	0	0.0285193	0.139	2911	tags=62%, list=34%, signal=93%	Upregulated
KEGG_FATTY_ACID_METABOLISM	26	0.614744	1.92586	0	0.0501415	0.298	1644	tags=58%, list=19%, signal=71%	Upregulated
Table S9 (B): Genes sets significantly enriched in expression profile of PBMC between the poly I:C stimulation groups (DT vs. LT) of Dapulian and Landrace
BIOCARTA_IL1R_PATHWAY	26	-0.647965	-2.17728	0	0.0110232	0.009	1878	tags=58%, list=22%, signal=73%	Downregulated
