# Supplementary material for: Transcriptomic Analysis Identifies Candidate Genes and Gene Sets Controlling the Response of Porcine Peripheral Blood Mononuclear Cells to Poly I:C Stimulation
Source: G3 (Bethesda). 2016 Feb 29;6(5):1267–75. doi: 10.1534/g3.116.028290 (PMC4856078; doi:10.1534/g3.116.028290)
Supplement: Supplemental Material [file supp_g3.116.028290_TableS10.xlsx]

## Sheet: Sheet1
Table S10: Detailed information of primers used in qPCR assay
Gene	Full Name	Primer sequence	Length	Amplification efficiency
CD24	cluster of differentiation 24	F: CTGTGGCTGCTGCTTCTGG	127	0.98
		R: TGGTGGCATTCGCTGGATT
CD59	cluster of differentiation 59	F: TTCTTCTCCGCTAGGTTTCTCG	111	1.03
		R: CATAATCTGGATGCCTGTATCTTCG
CEBPA	CCAAT/enhancer binding protein (C/EBP) alpha	F: CAGGCAAAGCCAAGAAGTCG	187	1.06
		R: GCTGCTCAGTTGTTCCACCC
DF	Complement factor D	F: TGTGTCCGAGGGAGTGGTTAC	178	0.99
		R: TGACTTTATTGCTAAGCCTGGTG
FACL2	fatty acid coenzyme A ligase long-chain 2	F: GGGAAGGAAGGTGGGAGAAAC	115	1.1
		R: GAATGAGCGAGGCAGACAAGG
IFNG	Interferon gamma	F: GGAGCATGGATGTGATCAAG	137	1.06
		R: GAGTTCACTGATGGCTTTGC
IL1A	Interleukin-1 alpha	F: GACGAACCCGTGTTGCTGAAG	125	0.91
		R: TTTGGATGGGCGGCTGA
IL1R1	Interleukin-1 receptor 1	F: CTGGGTGAGTGACTTTGTCTACTG	127	0.99
		R: TGCGACGACTGTACTCCTTCTT
IL10	Interleukin-10	F: TGCTCTATTGCCTGATCTTCCTG	162	1.08
		R: AGTCGCCCATCTGGTCCTTC
IRF1	Interferon regulatory factor 1	F: TGGACTCATGTTGTGGGGTAA	199	1
		R: GGTTGGTGCTGTGCTTTTCTG
IRF3	Interferon regulatory factor 3	F: CCCAAGGACAGGGAAGGAG	101	1.01
		R: CAGAGGGTGTAGCGTGGTGAG
KIT		F: TCTACTTGTTGAATACGAGGCG	111	1.08
		R: GCTGCTCAGTTGTTCCACCC
LYZ	lysozyme	F: TCAGAACAAAGATGTCTCGCAGTA	141	0.97
		R: TTGGTCGCAAGAATGGTAGTATG
NFKBIA	NF-κB inhibitor alpha	F: GACCTGGTGTCGCTCTTGTTG	113	0.98
		R: TGCTGCTGTATCCGAGTGCTT
NFKBIZ	NF-κB inhibitor zeta	F: TTGATGAGGAAGGGAGCAGAC	152	0.96
		R: CAATGGAGCTAATACGGTGGAG
TLR3	Toll-like receptor 3	F: TGGCGGTCCTGTTCAGTTTC	92	1.07
		R: AGGCATCTGCTGGGATTTCAT
TLR4	Toll-like receptor 4	F: TTTCCACAAAAGTCGGAAGG	145	1.09
		R: CAACTTCTGCAGGACGATGA
TLR6	Toll-like receptor 6	F: CTTTGCTCAAGGACTTCCGTGT	89	1.08
		R: AGCCAATGCCAGCCCAGT
TLR7	Toll-like receptor 7	F: CACCCAATTCCTGCTACGATG	151	0.99
		R: CCTTGTAACCAGTCCCTTTCTTC
TLR8	Toll-like receptor 8	F: AATCTAAACCACAACGCCAAGC	108	0.98
		R: GTCTTCCAGCAGCAACTCCCT
TLR9	Toll-like receptor 9	F: GAGACTGGTTACCTGGCAAGACG	124	0.98
		R: AGGAAACTGGCACGCAAGAG
TLR10	Toll-like receptor 10	F: ATTAGACGCACAAATGCCTCAC	185	1.09
		R: TGACAAAGCAACTCACTAAGGAAAG
TNFα	Tumor necrosis factors α	F: CCCCCAGAAGGAAGAGTTTC	92	1.08
		R: CGGGCTTATCTGAGGTTTGA
B2M	Beta-2-microglobulin	F: TTCACACCGCTCCAGTAG	166	1.08
		R:CCAGATACATAGCAGTTCAGG
