# Supplementary material for: Transcriptomic Analysis Identifies Candidate Genes and Gene Sets Controlling the Response of Porcine Peripheral Blood Mononuclear Cells to Poly I:C Stimulation
Source: G3 (Bethesda). 2016 Feb 29;6(5):1267–75. doi: 10.1534/g3.116.028290 (PMC4856078; doi:10.1534/g3.116.028290)
Supplement: Supplemental Material [file supp_g3.116.028290_TableS11.xlsx]

## Sheet: Sheet1
Table S11: Detailed information of ΔCt measured by qRT-PCR
	ΔCt by qRT-PCR
Gene	L1	L8	L9	PL1	PL8	PL9	DP11	DP12	DP19	DP11P	DP12P	DP19P
CD24	4.07863	0.714106	3.48593	2.54502	1.78977	3.18422	5.13676	4.52997	4.38475	3.3965	4.01973	2.47381
CD59	7.99645	8.8284	7.76595	8.44041	8.1931	7.84185	7.22376	7.38185	6.15973	6.91164	8.37842	4.31822
CEBPA	10.4933	12.3344	10.4565	12.937	12.875	12.1289	9.76212	9.49769	9.17608	8.52011	10.4507	12.1798
DF	6.27974	7.2127	6.71677	7.18329	7.1442	7.38876	3.84704	5.05516	4.38432	4.54603	5.37705	6.46069
FACL2	5.8085	2.98158	5.96381	3.82494	1.93397	4.3743	6.41205	6.65726	6.78844	6.06566	7.50563	3.47144
IFNG	9.63636	9.64645	10.6513	9.44815	7.9278	10.9736	11.3968	10.9331	10.611	10.7539	11.1979	9.65294
IL10	9.51642	4.48356	7.03733	7.14032	3.92816	4.68504	10.2548	10.7653	9.50256	8.75857	9.34208	5.91124
IL1A	2.59142	-0.195064	2.67731	1.00718	-0.588755	0.63775	6.71679	6.21745	4.9816	1.86437	5.00929	-0.328159
IL1R1	8.21854	6.59773	7.48809	7.44952	5.80833	7.44417	8.2981	9.96111	9.2374	10.0467	9.81959	5.43143
IRF1	5.36489	4.47501	5.44247	4.93269	4.73411	5.42318	6.31563	5.65216	5.83103	5.99139	6.58953	4.40663
IRF3	5.97936	7.24186	7.16029	7.03578	7.80735	7.24322	7.94968	7.08049	7.31819	7.77167	7.67798	7.77277
KIT	6.38289	8.35715	7.27959	6.82393	9.5494	8.28448	10.5236	10.1592	9.49102	10.0167	11.358	11.7437
LYZ	6.90529	10.8569	8.62189	8.48801	9.17515	8.96379	3.28156	4.12078	6.40088	4.18528	6.90464	4.90758
NFKBIA	2.40369	1.51231	3.10622	2.05112	1.01556	3.03638	2.64999	3.33745	3.05725	3.49492	3.67721	0.530027
NFKBIZ	5.49277	3.30797	5.88191	4.54684	3.13874	4.69972	6.25048	6.35366	6.05108	4.45311	6.07584	3.33417
TLR10	13.0524	13.8246	13.7062	13.2966	15.9396	14.0608	12.8749	12.3181	11.3858	12.3099	12.9161	11.1781
TLR3	9.10547	7.72471	8.55084	7.30821	8.11163	8.03131	8.48813	8.54831	8.62019	8.54066	8.75588	9.35496
TLR4	7.74201	5.89468	6.19586	7.64564	6.00755	5.98779	6.11311	6.84428	6.01276	5.86367	6.24588	7.32334
TLR6	5.11841	7.29494	5.56378	6.23225	7.48658	5.74778	4.25235	4.4971	3.9767	4.15999	4.7317	4.90608
TLR7	9.43894	9.88455	9.35073	9.16182	10.204	9.74508	8.51601	9.11576	7.22244	8.62945	8.37389	9.0069
TLR8	5.74118	10.2512	7.73494	7.91727	10.3586	8.81732	5.17153	4.38848	4.55318	3.51653	4.58881	7.68024
TLR9	11.8823	11.1516	13.5755	12.229	12.0446	11.8398	11.2976	9.45007	9.82284	8.75341	10.0013	11.2277
TNFα	8.55099	4.69191	8.0036	6.96308	4.97219	6.80411	9.72011	8.50644	8.67871	8.92149	8.97922	7.48803
