# Supplementary material for: Transcriptomic Analysis Identifies Candidate Genes and Gene Sets Controlling the Response of Porcine Peripheral Blood Mononuclear Cells to Poly I:C Stimulation
Source: G3 (Bethesda). 2016 Feb 29;6(5):1267–75. doi: 10.1534/g3.116.028290 (PMC4856078; doi:10.1534/g3.116.028290)
Supplement: Supplemental Material [file supp_g3.116.028290_TableS12.xlsx]

## Sheet: Sheet1
Table S12: Fold change between poly I:C stimulation and control PBMC per sample measured by qPCR and RNA-Seq
	qPCR						RNA-Seq
Gene	L1/PL1	L8/PL8	L9/PL9	DP11/DP11P	DP12/DP12P	DP19/DP19P	L1/PL1	L8/PL8	L9/PL9	DP11/DP11P	DP12/DP12P	DP19/DP19P
CD24	2.89511	0.474453	1.23261	3.34094	1.42428	3.76053	3.97148	0.615856	1.77544	3.63396	1.18408	4.50142
CD59	0.735112	1.55326	0.94875	1.24153	0.501192	3.58384	1.22018	1.2966	1.83351	1.28435	1.29634	3.08657
CEBPA	0.183809	0.68747	0.31374	2.36528	0.516548	0.124677	0.118023	0.629303	0.416345	0.504505	1.03581	0.118592
DF	0.53457	1.04862	0.627641	0.616004	0.800016	0.23711	0.587284	1.10392	0.867448	0.58376	0.822003	0.24098
FACL2	3.95468	2.0671	3.00947	1.27138	0.555412	9.96589	4.73812	1.96743	3.98253	1.39508	1.119	11.679
IFNG	1.13935	3.29128	0.799799	1.56149	0.832348	1.94264	2.06379	3.3742	3.54561	1.6341	0.790393	1.1323
IL10	5.19133	1.46958	5.10634	2.82113	2.68188	12.053	3.23982	1.44826	4.39017	3.51813	2.80353	7.83517
IL1A	2.99851	1.31375	4.1112	28.8885	2.31043	39.6642	4.02233	1.26287	2.71511	11.0864	3.14608	35.7678
IL1R1	1.70411	1.72836	1.03091	0.297594	1.10307	13.9866	3.22477	1.91836	2.31081	5.70669	1.97308	13.082
IRF1	1.34929	0.835606	1.01347	1.252	0.522186	2.68403	1.91163	0.926208	1.60551	1.17597	1.1536	2.32122
IRF3	0.480822	0.675728	0.944136	1.13132	0.660905	0.729724	1.03582	1.31684	1.08851	1.04313	0.937019	0.784578
KIT	0.736606	0.437622	0.498306	1.42096	0.435638	0.209833	0.752426	1.23196	0.931924	1.23887	0.926243	1.06428
LYZ	0.333852	3.2082	0.789002	0.534506	0.145202	2.81532	0.359448	3.53932	0.925633	0.400789	0.244755	1.66999
NFKBIA	1.27683	1.41103	1.0496	0.556739	0.790173	5.76463	2.47404	1.25216	1.92342	3.29325	1.47061	4.27991
NFKBIZ	1.92643	1.12446	2.26922	3.47588	1.21236	6.57462	1.94168	0.91662	1.81448	2.06908	1.13415	4.82648
TLR10	0.84434	0.230856	0.782075	1.47935	0.66067	1.15486	0.619368	0.578561	0.634927	0.67941	0.843019	0.949551
TLR3	3.47559	0.764761	1.43348	0.964244	0.86599	0.600914	1.04448	1.14071	1.10124	0.406264	0.976713	0.926705
TLR4	1.06908	0.924745	1.15514	1.18875	1.51404	0.403158	0.4896	1.06265	0.788551	1.03983	1.47079	0.498119
TLR6	0.462063	0.875612	0.880261	1.06611	0.849921	0.525084	0.404329	0.788032	1.00386	0.877854	1.16516	0.476343
TLR7	1.21177	0.801391	0.760835	0.924383	1.67234	0.290284	0.840146	0.810126	0.851403	1.18881	1.43736	0.475221
TLR8	0.221276	0.928291	0.472249	3.14922	0.870351	0.114462	0.193958	0.690846	0.281394	0.496599	1.01059	0.139312
TLR9	0.786377	0.538504	3.33024	5.83262	0.682445	0.377653	0.460993	0.722282	0.717216	0.449077	0.680852	0.278939
TNFα	3.00614	0.82343	2.29659	1.73944	0.720573	2.28259	2.43522	1.06502	2.05102	1.48672	0.643073	5.3204
